# Supplementary material for: Population structure, genetic diversity and core set construction of an international collection of 256 Melissa officinalis genotypes
Source: BMC Plant Biol. 2026 May 1;26:794. doi: 10.1186/s12870-026-08853-8 (PMC13135265; doi:10.1186/s12870-026-08853-8)
Supplement: Supplementary file 1 — Supplementary Material 1: Table S1 Detailed overview of all genotypes of the collection. Detailed results from flow cytometry, PCA, STRUCTURE and HAC. [file 12870_2026_8853_MOESM1_ESM.xlsx]

## Sheet: Genotypes
column	explanation
genotype_ID	Unique identifier for a genotype/clone used in the study
genotype_GBS_ID	Unique identifier for a genotype/clone used in the study for sequencing
ENA_accession_ID	Unique identifier at ENA repository
genotype_short_ID	Abbreviated unique identifier for a genotype/clone used in the study
provider_short	Abbreviation for a provider explained in the manuscipt Table 1
origin_short_ISO3166	Abbreviation for the origin of germplasm based on best knowledge
classification_short	Abbreviation for the classification of germplasm based on best knowledge (bm = breeding material; cv = cultivar/commercial material; wd = wild; nc = non-classified)
naming_cultivar_short	Slightly abbreviated name of a cultivar/commercial material
naming_cultivar_long	Name of a cultivar/commercial material
genotype_combined_ID	Combined unique identifier for a genotype/clone providing details from columns C to G
naming_at_provider	Naming of the accession a clone derived from at provider to allow tracing back genotype ID to an accession
genome_size	2C genome size in pg as estimated by flow cytometry
ploidy	Ploidy as predicted from flow cytometric results
subspecies_morphological	Determinated subspecies by morphological characterization
reads	Number of reads after trimming gained by sequencing per genotype
genotype_ID	genotype_GBS_ID	ENA_accession_ID	genotype_short_ID	provider_short	origin_short_ISO3166	classification_short	naming_cultivar_short	naming_cultivar_long	genotype_combined_ID	naming_at_provider	genome_size	ploidy	subspecies_morphological	reads
VMo24_48_Dset001	VMo24_Dset001_A.fastqsanger	ERS28571082	Dset001	AGRO	CHE	cv	Landor	Landor	Dset001-AGRO-CHE-cv Landor	Landor, PM131	1.78037	diploid	officinalis	7853582
VMo24_48_Dset002	VMo24_Dset002_A.fastqsanger	ERS28571083	Dset002	AGRO	CHE	bm			Dset002-AGRO-CHE-bm	Auto BL88, PM428	1.81655	diploid	officinalis	6639660
VMo24_48_Dset003	VMo24_Dset003_A.fastqsanger	ERS28571084	Dset003	AGRO	CHE	bm			Dset003-AGRO-CHE-bm	PC4, PM430	1.8185	diploid	officinalis	4772162
VMo24_48_Dset004	VMo24_Dset004_A.fastqsanger	ERS28571085	Dset004	AGRO	CHE	cv			Dset004-AGRO-CHE-cv	Hirtenweg, PM375	1.82184	diploid	officinalis	5467838
VMo24_48_Dset005	VMo24_Dset005_A.fastqsanger	ERS28571086	Dset005	AGRO	CHE	cv	Lorelei	Lorelei	Dset005-AGRO-CHE-cv Lorelei	Lorelei, PM411	1.72541	diploid	officinalis	7841504
VMo24_48_Dset006	VMo24_Dset006_A.fastqsanger	ERS28571087	Dset006	LFL	DEU	nc			Dset006-LFL-DEU-nc	BLBP43	1.79705	diploid	officinalis	9651010
VMo24_48_Dset007	VMo24_Dset007_A.fastqsanger	ERS28571088	Dset007	CITA	ESP	wd			Dset007-CITA-ESP-wd	BGHZ4980, NC096650, 4052	1.80622	diploid	officinalis	8076182
VMo24_48_Dset008	VMo24_Dset008_A.fastqsanger	ERS28571089	Dset008	CITA	ESP	wd			Dset008-CITA-ESP-wd	BGHZ5866, NC101706	1.77133	diploid	officinalis	8844236
VMo24_48_Dset009	VMo24_Dset009_A.fastqsanger	ERS28571090	Dset009	CITA	ESP	wd			Dset009-CITA-ESP-wd	BGHZ5866, NC101706	1.81742	diploid	officinalis	9400342
VMo24_48_Dset010	VMo24_Dset010_A.fastqsanger	ERS28571091	Dset010	CITA	DEU	nc			Dset010-CITA-DEU-nc	BGHZ1636, NC096651, 54270	1.75735	diploid	officinalis	4666692
VMo24_48_Dset011	VMo24_Dset011_A.fastqsanger	ERS28571092	Dset011	CITA	DEU	nc			Dset011-CITA-DEU-nc	BGHZ1637, NC096652, 55878	1.76848	diploid	officinalis	2622776
VMo24_48_Dset012	VMo24_Dset012_A.fastqsanger	ERS28571093	Dset012	JKI	DEU	cv			Dset012-JKI-DEU-cv	Melissa officinalis altissima Bio-Saat	3.7454	tetraploid	altissima	7435218
VMo24_48_Dset013	VMo24_Dset013_A.fastqsanger	ERS28571094	Dset013	JKI	DEU	cv	Gold Leaf	Gold Leaf	Dset013-JKI-DEU-cv Gold Leaf	Gold Leaf (Goldblättrige Melisse)	1.84591	diploid	officinalis	4750004
VMo24_48_Dset014	VMo24_Dset014_A.fastqsanger	ERS28571095	Dset014	AGES	CZE	cv	Citra	Citra	Dset014-AGES-CZE-cv Citra	Citra, BVAL-901488	1.81803	diploid	officinalis	12572790
VMo24_48_Dset015	VMo24_Dset015_A.fastqsanger	ERS28571096	Dset015	AGES	AUT	cv	Lemon	Lemon	Dset015-AGES-AUT-cv Lemon	Lemon, BVAL-901487	1.83781	diploid	officinalis	5288734
VMo24_48_Dset016	VMo24_Dset016_A.fastqsanger	ERS28571097	Dset016	AGES	DEU	cv	Großbl. Niederl.	Großblättrige Niederliegende	Dset016-AGES-DEU-cv Großbl. Niederl.	Großblättrige Niederliegende, BVAL-901398	1.8217	diploid	officinalis	9232108
VMo24_48_Dset017	VMo24_Dset017_A.fastqsanger	ERS28571098	Dset017	AGES	DEU	cv	Erfurter Aufr.	Erfurter Aufrechte	Dset017-AGES-DEU-cv Erfurter Aufr.	Erfurter, BVAL-901487	1.85184	diploid	officinalis	9463618
VMo24_48_Dset018	VMo24_Dset018_A.fastqsanger	ERS28571099	Dset018	AGES	AUT	nc			Dset018-AGES-AUT-nc	BVAL-901216	1.86874	diploid	officinalis	9083600
VMo24_48_Dset019	VMo24_Dset019_A.fastqsanger	ERS28571100	Dset019	JKI	DEU	cv	Aureovar.	Aureovariegata	Dset019-JKI-DEU-cv Aureovar.	Aureovariegata, Buntblättrige Zitronen-Melisse	1.80252	diploid	officinalis	7246538
VMo24_48_Dset020	VMo24_Dset020_A.fastqsanger	ERS28571101	Dset020	LFL	POL	nc			Dset020-LFL-POL-nc	BLBP97	1.76816	diploid	officinalis	6190164
VMo24_48_Dset021	VMo24_Dset021_A.fastqsanger	ERS28571102	Dset021	LFL	GEO	wd			Dset021-LFL-GEO-wd	BLBP87	1.76842	diploid	officinalis	8968566
VMo24_48_Dset022	VMo24_Dset022_A.fastqsanger	ERS28571103	Dset022	LFL	GEO	wd			Dset022-LFL-GEO-wd	BLBP87	1.87296	diploid	officinalis	7219820
VMo24_48_Dset023	VMo24_Dset023_A.fastqsanger	ERS28571104	Dset023	LFL	DEU	nc			Dset023-LFL-DEU-nc	BLBP57	1.79122	diploid	officinalis	6426636
VMo24_48_Dset024	VMo24_Dset024_A.fastqsanger	ERS28571105	Dset024	LFL	DEU	nc			Dset024-LFL-DEU-nc	BLBP33	1.80369	diploid	officinalis	11418650
VMo24_48_Dset025	VMo24_Dset025_A.fastqsanger	ERS28571106	Dset025	VIR	NA	nc			Dset025-VIR-NA-nc	K-14	1.78993	diploid	officinalis	10862694
VMo24_48_Dset026	VMo24_Dset026_A.fastqsanger	ERS28571107	Dset026	VIR	FRA	nc			Dset026-VIR-FRA-nc	K-13	1.69266	diploid	officinalis	9651906
VMo24_48_Dset027	VMo24_Dset027_A.fastqsanger	ERS28571108	Dset027	VIR	CAN	nc			Dset027-VIR-CAN-nc	K-1	1.75416	diploid	officinalis	11880536
VMo24_48_Dset028	VMo24_Dset028_A.fastqsanger	ERS28571109	Dset028	VIR	CAN	nc			Dset028-VIR-CAN-nc	K-1	1.7327	diploid	officinalis	6686756
VMo24_48_Dset029	VMo24_Dset029_A.fastqsanger		Dset029	VIR	RUS	cv	Laim	Laim	Dset029-VIR-RUS-cv Laim	K-23	1.72612	diploid	officinalis	733782
VMo24_48_Dset030	VMo24_Dset030_A.fastqsanger	ERS28571110	Dset030	IPK	GEO	wd			Dset030-IPK-GEO-wd	MELI 08	1.77187	diploid	officinalis	8166084
VMo24_48_Dset031	VMo24_Dset031_A.fastqsanger	ERS28571111	Dset031	IPK	GEO	wd			Dset031-IPK-GEO-wd	MELI 08	1.74723	diploid	officinalis	1678798
VMo24_48_Dset032	VMo24_Dset032_A.fastqsanger	ERS28571112	Dset032	IPK	ARM	wd			Dset032-IPK-ARM-wd	MELI 26	1.79742	diploid	officinalis	3201514
VMo24_48_Dset033	VMo24_Dset033_A.fastqsanger	ERS28571113	Dset033	IPK	ARM	wd			Dset033-IPK-ARM-wd	MELI 26	1.70148	diploid	officinalis	7739776
VMo24_48_Dset034	VMo24_Dset034_A.fastqsanger	ERS28571114	Dset034	JKI	DEU	bm			Dset034-JKI-DEU-bm	VMo11/31/16/01, from BLBP49	1.7272	diploid	officinalis	8155702
VMo24_48_Dset035	VMo24_Dset035_A.fastqsanger	ERS28571115	Dset035	IPK	FRA	wd			Dset035-IPK-FRA-wd	MELI 09	1.80737	diploid	officinalis	1336398
VMo24_48_Dset036	VMo24_Dset036_A.fastqsanger		Dset036	CRI	POL	nc			Dset036-CRI-POL-nc	41036 A63 00013	1.79271	diploid	officinalis	432744
VMo24_48_Dset037	VMo24_Dset037_A.fastqsanger	ERS28571116	Dset037	IPK	NA	nc			Dset037-IPK-NA-nc	MELI 16	1.8822	diploid	officinalis	17036114
VMo24_48_Dset038	VMo24_Dset038_A.fastqsanger	ERS28571117	Dset038	LFL	ESP	nc			Dset038-LFL-ESP-nc	BLBP11	1.78979	diploid	officinalis	5168372
VMo24_48_Dset039	VMo24_Dset039_A.fastqsanger	ERS28571118	Dset039	IPK	NA	nc			Dset039-IPK-NA-nc	MELI 02	1.7769	diploid	officinalis	13547052
VMo24_48_Dset040	VMo24_Dset040_A.fastqsanger	ERS28571119	Dset040	IPK	ITA	wd			Dset040-IPK-ITA-wd	MELI 24	3.79124	tetraploid	altissima	10870496
VMo24_48_Dset041	VMo24_Dset041_A.fastqsanger	ERS28571120	Dset041	LFL	DEU	nc			Dset041-LFL-DEU-nc	BLBP43	1.76916	diploid	officinalis	9023454
VMo24_48_Dset042	VMo24_Dset042_A.fastqsanger	ERS28571121	Dset042	STEI	AUT	cv	Lemon	Lemon	Dset042-STEI-AUT-cv Lemon	WIES-HG55	1.74082	diploid	officinalis	11316326
VMo24_48_Dset043	VMo24_Dset043_A.fastqsanger	ERS28571122	Dset043	STEI	DEU	cv	Qued. Niederl.	Quedlingburger Niederliegende	Dset043-STEI-DEU-cv Qued. Niederl.	WIES-HG54	1.73502	diploid	officinalis	6447384
VMo24_48_Dset044	VMo24_Dset044_A.fastqsanger	ERS28571123	Dset044	STEI	HUN	cv	Budakalasz	Budakalasz	Dset044-STEI-HUN-cv Budakalasz	WIES-HG57	3.57902	tetraploid	altissima	3633696
VMo24_48_Dset045	VMo24_Dset045_A.fastqsanger	ERS28571124	Dset045	STEI	CZE	cv	Citra	Citra-lying	Dset045-STEI-CZE-cv Citra	WIES-HG56	1.72533	diploid	officinalis	10767178
VMo24_48_Dset046	VMo24_Dset046_A.fastqsanger	ERS28571125	Dset046	STEI	CZE	cv	Citra	Citra-erected	Dset046-STEI-CZE-cv Citra	WIES-HG56.2	1.73315	diploid	officinalis	4938420
VMo24_48_Dset047	VMo24_Dset047_A.fastqsanger	ERS28571126	Dset047	LFL	GEO	wd			Dset047-LFL-GEO-wd	BLBP85	1.74865	diploid	officinalis	9719046
VMo24_48_Dset048	VMo24_Dset048_A.fastqsanger	ERS28571127	Dset048	LFL	GEO	wd			Dset048-LFL-GEO-wd	BLBP85	1.7445	diploid	officinalis	5920868
VMo24_48_Dset049	VMo24_Dset049_A.fastqsanger	ERS28571128	Dset049	JKI	GEOxFRA	bm			Dset049-JKI-GEOxFRA-bm	VMO14/41/4/11 S	1.72425	diploid	officinalis	14306344
VMo24_48_Dset050	VMo24_Dset050_A.fastqsanger	ERS28571129	Dset050	JKI	GEOxFRA	bm			Dset050-JKI-GEOxFRA-bm	VMO14/41/4/44 S	1.75041	diploid	officinalis	6331242
VMo24_48_Dset051	VMo24_Dset051_A.fastqsanger	ERS28571130	Dset051	JKI	GEOxFRA	bm			Dset051-JKI-GEOxFRA-bm	VMO14/41/5/13 S	1.73485	diploid	officinalis	17458522
VMo24_48_Dset052	VMo24_Dset052_A.fastqsanger	ERS28571131	Dset052	JKI	GEOxFRA	bm			Dset052-JKI-GEOxFRA-bm	VMO14/41/5/44 S	1.74236	diploid	officinalis	9356712
VMo24_48_Dset053	VMo24_Dset053_A.fastqsanger	ERS28571132	Dset053	JKI	GEOxFRA	bm			Dset053-JKI-GEOxFRA-bm	VMO14/41/6/13 S	1.75738	diploid	officinalis	9845230
VMo24_48_Dset054	VMo24_Dset054_A.fastqsanger	ERS28571133	Dset054	JKI	GEOxFRA	bm			Dset054-JKI-GEOxFRA-bm	VMO14/41/6/44 S	1.73847	diploid	officinalis	7997310
VMo24_48_Dset055	VMo24_Dset055_A.fastqsanger	ERS28571134	Dset055	JKI	GEOxFRA	bm			Dset055-JKI-GEOxFRA-bm	VMO14/41/7/13 S	1.6964	diploid	officinalis	7078262
VMo24_48_Dset056	VMo24_Dset056_A.fastqsanger	ERS28571135	Dset056	JKI	GEOxFRA	bm			Dset056-JKI-GEOxFRA-bm	VMO14/41/7/44 S	1.7476	diploid	officinalis	18171914
VMo24_48_Dset057	VMo24_Dset057_A.fastqsanger	ERS28571136	Dset057	JKI	GEOxFRA	bm			Dset057-JKI-GEOxFRA-bm	VMO14/41/8/7 S	1.73879	diploid	officinalis	6128312
VMo24_48_Dset058	VMo24_Dset058_A.fastqsanger	ERS28571137	Dset058	JKI	GEOxFRA	bm			Dset058-JKI-GEOxFRA-bm	VMO14/41/8/59 S	1.71504	diploid	officinalis	4507324
VMo24_48_Dset059	VMo24_Dset059_A.fastqsanger	ERS28571138	Dset059	JKI	GEOxFRA	bm			Dset059-JKI-GEOxFRA-bm	VMO14/41/9/2 S	1.69416	diploid	officinalis	7564418
VMo24_48_Dset060	VMo24_Dset060_A.fastqsanger	ERS28571139	Dset060	JKI	GEOxFRA	bm			Dset060-JKI-GEOxFRA-bm	VMO14/41/9/33 S	1.71212	diploid	officinalis	9587244
VMo24_48_Dset061	VMo24_Dset061_A.fastqsanger	ERS28571140	Dset061	ISR	ISR	wd			Dset061-ISR-ISR-wd	24631	3.41643	tetraploid	altissima	10975982
VMo24_48_Dset062	VMo24_Dset062_A.fastqsanger	ERS28571141	Dset062	ISR	ISR	wd			Dset062-ISR-ISR-wd	24084	3.65779	tetraploid	altissima	14474726
VMo24_48_Dset063	VMo24_Dset063_A.fastqsanger	ERS28571142	Dset063	ISR	ISR	wd			Dset063-ISR-ISR-wd	23898	3.40168	tetraploid	altissima	9791062
VMo24_48_Dset064	VMo24_Dset064_A.fastqsanger	ERS28571143	Dset064	ISR	ISR	wd			Dset064-ISR-ISR-wd	23867	3.48139	tetraploid	altissima	14279446
VMo24_48_Dset065	VMo24_Dset065_A.fastqsanger	ERS28571144	Dset065	ISR	ISR	wd			Dset065-ISR-ISR-wd	23211	3.4748	tetraploid	altissima	5139308
VMo24_48_Dset066	VMo24_Dset066_A.fastqsanger	ERS28571145	Dset066	ISR	ISR	wd			Dset066-ISR-ISR-wd	23206	3.39092	tetraploid	altissima	7109262
VMo24_48_Dset067	VMo24_Dset067_A.fastqsanger	ERS28571146	Dset067	ISR	ISR	wd			Dset067-ISR-ISR-wd	23174	3.65852	tetraploid	altissima	4511054
VMo24_48_Dset068	VMo24_Dset068_A.fastqsanger	ERS28571147	Dset068	ISR	ISR	wd			Dset068-ISR-ISR-wd	20769	3.4977	tetraploid	altissima	6154712
VMo24_48_Dset069	VMo24_Dset069_A.fastqsanger	ERS28571148	Dset069	ISR	ISR	wd			Dset069-ISR-ISR-wd	20764	3.56152	tetraploid	altissima	5983376
VMo24_48_Dset070	VMo24_Dset070_A.fastqsanger	ERS28571149	Dset070	ISR	ISR	wd			Dset070-ISR-ISR-wd	19835	3.42305	tetraploid	altissima	5584622
VMo24_48_Dset071	VMo24_Dset071_A.fastqsanger	ERS28571150	Dset071	ISR	ISR	wd			Dset071-ISR-ISR-wd	19834	3.3826	tetraploid	altissima	5785336
VMo24_48_Dset072	VMo24_Dset072_A.fastqsanger	ERS28571151	Dset072	ISR	ISR	wd			Dset072-ISR-ISR-wd	19833	3.41128	tetraploid	altissima	11575604
VMo24_48_Dset073	VMo24_Dset073_A.fastqsanger	ERS28571152	Dset073	ISR	ISR	wd			Dset073-ISR-ISR-wd	19832	3.61157	tetraploid	altissima	7937680
VMo24_48_Dset074	VMo24_Dset074_A.fastqsanger	ERS28571153	Dset074	ISR	ISR	wd			Dset074-ISR-ISR-wd	19831	3.47618	tetraploid	altissima	4782558
VMo24_48_Dset075	VMo24_Dset075_A.fastqsanger	ERS28571154	Dset075	ISR	ISR	wd			Dset075-ISR-ISR-wd	19575	3.65642	tetraploid	altissima	10752440
VMo24_48_Dset076	VMo24_Dset076_A.fastqsanger	ERS28571155	Dset076	ISR	ISR	wd			Dset076-ISR-ISR-wd	8866218	3.47027	tetraploid	altissima	3664808
VMo24_48_Dset077	VMo24_Dset077_A.fastqsanger	ERS28571156	Dset077	ISR	ISR	wd			Dset077-ISR-ISR-wd	8866219	3.52929	tetraploid	altissima	3266242
VMo24_48_Dset078	VMo24_Dset078_A.fastqsanger	ERS28571157	Dset078	ISR	ISR	wd			Dset078-ISR-ISR-wd	8866220	3.50845	tetraploid	altissima	5380124
VMo24_48_Dset079	VMo24_Dset079_A.fastqsanger	ERS28571158	Dset079	ISR	ISR	wd			Dset079-ISR-ISR-wd	8866221	3.70287	tetraploid	altissima	10047034
VMo24_48_Dset080	VMo24_Dset080_A.fastqsanger	ERS28571159	Dset080	ISR	ISR	wd			Dset080-ISR-ISR-wd	8866222	3.52244	tetraploid	altissima	6703722
VMo24_48_Dset081	VMo24_Dset081_A.fastqsanger	ERS28571160	Dset081	ISR	ISR	wd			Dset081-ISR-ISR-wd	8866223	3.68512	tetraploid	altissima	4936190
VMo24_48_Dset082	VMo24_Dset082_A.fastqsanger	ERS28571161	Dset082	ISR	ISR	wd			Dset082-ISR-ISR-wd	8868891	3.40727	tetraploid	altissima	8265554
VMo24_48_Dset083	VMo24_Dset083_A.fastqsanger	ERS28571162	Dset083	ISR	ISR	wd			Dset083-ISR-ISR-wd	8868892	3.47317	tetraploid	altissima	9376528
VMo24_48_Dset084	VMo24_Dset084_A.fastqsanger	ERS28571163	Dset084	ISR	ISR	wd			Dset084-ISR-ISR-wd	8868893	3.58897	tetraploid	altissima	11618248
VMo24_48_Dset085	VMo24_Dset085_A.fastqsanger	ERS28571164	Dset085	ISR	ISR	wd			Dset085-ISR-ISR-wd	8868894	3.51869	tetraploid	altissima	9940108
VMo24_48_Dset086	VMo24_Dset086_A.fastqsanger	ERS28571165	Dset086	ISR	ISR	wd			Dset086-ISR-ISR-wd	8868895	3.49699	tetraploid	altissima	14076682
VMo24_48_Dset087	VMo24_Dset087_A.fastqsanger	ERS28571166	Dset087	ISR	ISR	wd			Dset087-ISR-ISR-wd	8868896	3.50937	tetraploid	altissima	3565730
VMo24_48_Dset088	VMo24_Dset088_A.fastqsanger	ERS28571167	Dset088	ISR	ISR	wd			Dset088-ISR-ISR-wd	8868897	3.53667	tetraploid	altissima	8415958
VMo24_48_Dset089	VMo24_Dset089_A.fastqsanger	ERS28571168	Dset089	JKI	DEU	bm			Dset089-JKI-DEU-bm	VMo16/12/QLB/45/06	1.77913	diploid	officinalis	4792546
VMo24_48_Dset090	VMo24_Dset090_A.fastqsanger		Dset090	JKI	DEU	bm			Dset090-JKI-DEU-bm	VMo16/12/QLB/40/01	1.72984	diploid	officinalis	584344
VMo24_48_Dset091	VMo24_Dset091_A.fastqsanger	ERS28571169	Dset091	JKI	CZE	cv	Citra	Citra	Dset091-JKI-CZE-cv Citra	Citra	1.76566	diploid	officinalis	4406642
VMo24_48_Dset092	VMo24_Dset092_A.fastqsanger	ERS28571170	Dset092	JKI	DEU	cv	Erfurter Aufr.	Erfurter Aufrechte	Dset092-JKI-DEU-cv Erfurter Aufr.	Erfurter Aufrechte, Part. 69213	1.78021	diploid	officinalis	9469738
VMo24_48_Dset093	VMo24_Dset093_A.fastqsanger	ERS28571171	Dset093	JKI	DEU	cv	Lemona	Lemona	Dset093-JKI-DEU-cv Lemona	Lemona	1.90965	diploid	officinalis	6643062
VMo24_48_Dset094	VMo24_Dset094_A.fastqsanger	ERS28571172	Dset094	JKI	CHE	cv	Lorelei	Lorelei	Dset094-JKI-CHE-cv Lorelei	Lorelei	1.75777	diploid	officinalis	8102166
VMo24_48_Dset095	VMo24_Dset095_A.fastqsanger	ERS28571173	Dset095	JKI	DEU	cv	Qued. Niederl.	Quedlinburger Niederliegende	Dset095-JKI-DEU-cv Qued. Niederl.	Quedlinburger Niederliegende	1.79302	diploid	officinalis	5696300
VMo24_48_Dset096	VMo24_Dset096_A.fastqsanger	ERS28571174	Dset096	JKI	DEU	bm			Dset096-JKI-DEU-bm	Stamm NCL	1.81239	diploid	officinalis	4923136
VMo24_48_Dset097	VMo24_Dset097_A.fastqsanger	ERS28571175	Dset097	JKI	DEU	bm			Dset097-JKI-DEU-bm	Typ Offstein	1.79249	diploid	officinalis	6719974
VMo24_48_Dset098	VMo24_Dset098_A.fastqsanger	ERS28571176	Dset098	VIR	CAN	nc			Dset098-VIR-CAN-nc	K-1	1.76614	diploid	officinalis	4777376
VMo24_48_Dset099	VMo24_Dset099_A.fastqsanger	ERS28571177	Dset099	VIR	DNK	nc			Dset099-VIR-DNK-nc	K-2	1.80028	diploid	officinalis	8912470
VMo24_48_Dset100	VMo24_Dset100_A.fastqsanger	ERS28571178	Dset100	VIR	POL	nc			Dset100-VIR-POL-nc	K-5	1.78636	diploid	officinalis	6365592
VMo24_48_Dset101	VMo24_Dset101_A.fastqsanger	ERS28571179	Dset101	VIR	ROU	nc			Dset101-VIR-ROU-nc	K-6	1.75248	diploid	officinalis	6323556
VMo24_48_Dset102	VMo24_Dset102_A.fastqsanger	ERS28571180	Dset102	VIR	NLD	nc			Dset102-VIR-NLD-nc	K-9	1.93335	diploid	officinalis	12489826
VMo24_48_Dset103	VMo24_Dset103_A.fastqsanger	ERS28571181	Dset103	VIR	DEU	cv	Erfurter Aufr.	Erfurter Aufrechte	Dset103-VIR-DEU-cv Erfurter Aufr.	K-8	1.86221	diploid	officinalis	3682826
VMo24_48_Dset104	VMo24_Dset104_A.fastqsanger	ERS28571182	Dset104	VIR	FRA	nc			Dset104-VIR-FRA-nc	K-13	1.75832	diploid	officinalis	7816224
VMo24_48_Dset105	VMo24_Dset105_A.fastqsanger	ERS28571183	Dset105	VIR	FRA	nc			Dset105-VIR-FRA-nc	K-16	1.72816	diploid	officinalis	6084250
VMo24_48_Dset106	VMo24_Dset106_A.fastqsanger	ERS28571184	Dset106	VIR	DEU	nc			Dset106-VIR-DEU-nc	K-17	1.74027	diploid	officinalis	8737976
VMo24_48_Dset107	VMo24_Dset107_A.fastqsanger	ERS28571185	Dset107	VIR	CHE	nc			Dset107-VIR-CHE-nc	K-18	1.73806	diploid	officinalis	6427440
VMo24_48_Dset108	VMo24_Dset108_A.fastqsanger	ERS28571186	Dset108	VIR	RUS	nc			Dset108-VIR-RUS-nc	K-21	1.89364	diploid	officinalis	2490062
VMo24_48_Dset109	VMo24_Dset109_A.fastqsanger	ERS28571187	Dset109	VIR	RUS	cv	Svejest	Svejest	Dset109-VIR-RUS-cv Svejest	K-22 Svejest (Freshness)	1.81195	diploid	officinalis	1371030
VMo24_48_Dset110	VMo24_Dset110_A.fastqsanger	ERS28571188	Dset110	VIR	RUS	cv	Laim	Laim	Dset110-VIR-RUS-cv Laim	K-23	1.71286	diploid	officinalis	12039828
VMo24_48_Dset111	VMo24_Dset111_A.fastqsanger	ERS28571189	Dset111	VIR	FRA	nc			Dset111-VIR-FRA-nc	I-24	1.773	diploid	officinalis	5607780
VMo24_48_Dset112	VMo24_Dset112_A.fastqsanger	ERS28571190	Dset112	IPK	FRA	wd			Dset112-IPK-FRA-wd	Meli 10	1.76323	diploid	officinalis	2661392
VMo24_48_Dset113	VMo24_Dset113_A.fastqsanger	ERS28571191	Dset113	JKI	ARM	wd			Dset113-JKI-ARM-wd	Armenische Wildsammlung	1.76133	diploid	officinalis	4147774
VMo24_48_Dset114	VMo24_Dset114_A.fastqsanger	ERS28571192	Dset114	CRI	CZE	cv	Citra	Citra	Dset114-CRI-CZE-cv Citra	41036 A63 0001	1.76871	diploid	officinalis	4307168
VMo24_48_Dset115	VMo24_Dset115_A.fastqsanger	ERS28571193	Dset115	CRI	ITA	nc			Dset115-CRI-ITA-nc	41036 A63 0002	1.77304	diploid	officinalis	3003596
VMo24_48_Dset116	VMo24_Dset116_A.fastqsanger	ERS28571194	Dset116	CRI	CZE	nc			Dset116-CRI-CZE-nc	41036 A63 0005	1.87345	diploid	officinalis	2545592
VMo24_48_Dset117	VMo24_Dset117_A.fastqsanger	ERS28571195	Dset117	CRI	POL	nc			Dset117-CRI-POL-nc	41036 A63 00013	1.75236	diploid	officinalis	6194330
VMo24_48_Dset118	VMo24_Dset118_A.fastqsanger	ERS28571196	Dset118	CRI	NLD	cv	BEJO	BEJO	Dset118-CRI-NLD-cv BEJO	41036 A63 00014	1.78206	diploid	officinalis	3745334
VMo24_48_Dset119	VMo24_Dset119_A.fastqsanger	ERS28571197	Dset119	LFL	HUN	nc			Dset119-LFL-HUN-nc	BLBP3	1.75565	diploid	officinalis	8039490
VMo24_48_Dset120	VMo24_Dset120_A.fastqsanger	ERS28571198	Dset120	LFL	DEU	nc			Dset120-LFL-DEU-nc	BLBP4	1.77494	diploid	officinalis	3253624
VMo24_48_Dset121	VMo24_Dset121_A.fastqsanger	ERS28571199	Dset121	LFL	FRA	wd			Dset121-LFL-FRA-wd	BLBP5	1.74163	diploid	officinalis	7255514
VMo24_48_Dset122	VMo24_Dset122_A.fastqsanger	ERS28571200	Dset122	LFL	DEU	nc			Dset122-LFL-DEU-nc	BLBP6	1.79523	diploid	officinalis	7665926
VMo24_48_Dset123	VMo24_Dset123_A.fastqsanger	ERS28571201	Dset123	LFL	ESP	nc			Dset123-LFL-ESP-nc	BLBP8	1.73307	diploid	officinalis	9596322
VMo24_48_Dset124	VMo24_Dset124_A.fastqsanger	ERS28571202	Dset124	LFL	ESP	nc			Dset124-LFL-ESP-nc	BLBP11	1.74606	diploid	officinalis	5808392
VMo24_48_Dset125	VMo24_Dset125_A.fastqsanger	ERS28571203	Dset125	LFL	DEU	cv			Dset125-LFL-DEU-cv	BLBP12	1.76182	diploid	officinalis	6036736
VMo24_48_Dset126	VMo24_Dset126_A.fastqsanger	ERS28571204	Dset126	LFL	DEU	cv			Dset126-LFL-DEU-cv	BLBP13	1.75275	diploid	officinalis	17730076
VMo24_48_Dset127	VMo24_Dset127_A.fastqsanger	ERS28571205	Dset127	LFL	DEU	cv			Dset127-LFL-DEU-cv	BLBP14	1.74239	diploid	officinalis	7252526
VMo24_48_Dset128	VMo24_Dset128_A.fastqsanger	ERS28571206	Dset128	LFL	DEU	cv			Dset128-LFL-DEU-cv	BLBP15	1.77281	diploid	officinalis	12456200
VMo24_48_Dset129	VMo24_Dset129_A.fastqsanger	ERS28571207	Dset129	LFL	DEU	cv			Dset129-LFL-DEU-cv	BLBP16	1.88833	diploid	officinalis	8180716
VMo24_48_Dset130	VMo24_Dset130_A.fastqsanger	ERS28571208	Dset130	LFL	DEU	cv			Dset130-LFL-DEU-cv	BLBP17	1.77055	diploid	officinalis	12501246
VMo24_48_Dset131	VMo24_Dset131_A.fastqsanger	ERS28571209	Dset131	LFL	DEU	cv			Dset131-LFL-DEU-cv	BLBP18	1.75147	diploid	officinalis	11702440
VMo24_48_Dset132	VMo24_Dset132_A.fastqsanger	ERS28571210	Dset132	LFL	DEU	cv			Dset132-LFL-DEU-cv	BLBP19	1.73879	diploid	officinalis	15704712
VMo24_48_Dset133	VMo24_Dset133_A.fastqsanger	ERS28571211	Dset133	LFL	JUG	nc			Dset133-LFL-JUG-nc	BLBP22	1.81071	diploid	officinalis	11643766
VMo24_48_Dset134	VMo24_Dset134_A.fastqsanger	ERS28571212	Dset134	LFL	AUT	nc			Dset134-LFL-AUT-nc	BLBP25	1.77361	diploid	officinalis	12720062
VMo24_48_Dset135	VMo24_Dset135_A.fastqsanger	ERS28571213	Dset135	LFL	AUT	nc			Dset135-LFL-AUT-nc	BLBP26	1.89917	diploid	officinalis	14671338
VMo24_48_Dset136	VMo24_Dset136_A.fastqsanger	ERS28571214	Dset136	LFL	DEU	nc			Dset136-LFL-DEU-nc	BLBP27	1.72584	diploid	officinalis	7991314
VMo24_48_Dset137	VMo24_Dset137_A.fastqsanger	ERS28571215	Dset137	LFL	DEU	nc			Dset137-LFL-DEU-nc	BLBP28	1.78916	diploid	officinalis	14004702
VMo24_48_Dset138	VMo24_Dset138_A.fastqsanger	ERS28571216	Dset138	LFL	DEU	nc			Dset138-LFL-DEU-nc	BLBP29	1.78677	diploid	officinalis	12300302
VMo24_48_Dset139	VMo24_Dset139_A.fastqsanger	ERS28571217	Dset139	LFL	DEU	nc			Dset139-LFL-DEU-nc	BLBP30	1.7842	diploid	officinalis	11904666
VMo24_48_Dset140	VMo24_Dset140_A.fastqsanger	ERS28571218	Dset140	LFL	CHE	nc			Dset140-LFL-CHE-nc	BLBP31	1.82742	diploid	officinalis	13775024
VMo24_48_Dset141	VMo24_Dset141_A.fastqsanger	ERS28571219	Dset141	LFL	ITA	nc			Dset141-LFL-ITA-nc	BLBP32	1.76711	diploid	officinalis	11941006
VMo24_48_Dset142	VMo24_Dset142_A.fastqsanger	ERS28571220	Dset142	LFL	ITA	nc			Dset142-LFL-ITA-nc	BLBP32	1.73441	diploid	officinalis	11705250
VMo24_48_Dset143	VMo24_Dset143_A.fastqsanger	ERS28571221	Dset143	LFL	DEU	nc			Dset143-LFL-DEU-nc	BLBP34	1.85814	diploid	officinalis	8030394
VMo24_48_Dset144	VMo24_Dset144_A.fastqsanger	ERS28571222	Dset144	LFL	DEU	nc			Dset144-LFL-DEU-nc	BLBP35	1.75123	diploid	officinalis	10659784
VMo24_48_Dset145	VMo24_Dset145_A.fastqsanger	ERS28571223	Dset145	LFL	DEU	nc			Dset145-LFL-DEU-nc	BLBP36	1.89528	diploid	officinalis	11596340
VMo24_48_Dset146	VMo24_Dset146_A.fastqsanger	ERS28571224	Dset146	LFL	DEU	nc			Dset146-LFL-DEU-nc	BLBP37	1.78165	diploid	officinalis	9767082
VMo24_48_Dset147	VMo24_Dset147_A.fastqsanger	ERS28571225	Dset147	LFL	DEU	nc			Dset147-LFL-DEU-nc	BLBP38	1.74145	diploid	officinalis	13747582
VMo24_48_Dset148	VMo24_Dset148_A.fastqsanger	ERS28571226	Dset148	LFL	BGR	nc			Dset148-LFL-BGR-nc	BLBP39	1.78217	diploid	officinalis	5028148
VMo24_48_Dset149	VMo24_Dset149_A.fastqsanger	ERS28571227	Dset149	LFL	DEU	nc			Dset149-LFL-DEU-nc	BLBP40	1.75704	diploid	officinalis	9260248
VMo24_48_Dset150	VMo24_Dset150_A.fastqsanger	ERS28571228	Dset150	LFL	DEU	nc			Dset150-LFL-DEU-nc	BLBP42	1.71007	diploid	officinalis	4530368
VMo24_48_Dset151	VMo24_Dset151_A.fastqsanger		Dset151	LFL	DEU	nc			Dset151-LFL-DEU-nc	BLBP43	1.7807	diploid	officinalis	1360762
VMo24_48_Dset152	VMo24_Dset152_A.fastqsanger	ERS28571229	Dset152	LFL	DEU	nc			Dset152-LFL-DEU-nc	BLBP45	1.82353	diploid	officinalis	8240802
VMo24_48_Dset153	VMo24_Dset153_A.fastqsanger	ERS28571230	Dset153	LFL	DEU	nc			Dset153-LFL-DEU-nc	BLBP47	1.76232	diploid	officinalis	11715760
VMo24_48_Dset154	VMo24_Dset154_A.fastqsanger	ERS28571231	Dset154	LFL	DEU	nc			Dset154-LFL-DEU-nc	BLBP47	1.86864	diploid	officinalis	11777462
VMo24_48_Dset155	VMo24_Dset155_A.fastqsanger	ERS28571232	Dset155	LFL	DEU	nc			Dset155-LFL-DEU-nc	BLBP48	1.8917	diploid	officinalis	13884242
VMo24_48_Dset156	VMo24_Dset156_A.fastqsanger	ERS28571233	Dset156	LFL	DEU	nc			Dset156-LFL-DEU-nc	BLBP49	1.78302	diploid	officinalis	12652728
VMo24_48_Dset157	VMo24_Dset157_A.fastqsanger	ERS28571234	Dset157	LFL	DEU	nc			Dset157-LFL-DEU-nc	BLBP49	1.79988	diploid	officinalis	7835686
VMo24_48_Dset158	VMo24_Dset158_A.fastqsanger	ERS28571235	Dset158	LFL	DEU	nc			Dset158-LFL-DEU-nc	BLBP50	1.83552	diploid	officinalis	10068716
VMo24_48_Dset159	VMo24_Dset159_A.fastqsanger	ERS28571236	Dset159	LFL	DEU	cv			Dset159-LFL-DEU-cv	BLBP54	1.83219	diploid	officinalis	6551534
VMo24_48_Dset160	VMo24_Dset160_A.fastqsanger	ERS28571237	Dset160	LFL	CHE	nc			Dset160-LFL-CHE-nc	BLBP56	1.76181	diploid	officinalis	9872992
VMo24_48_Dset161	VMo24_Dset161_A.fastqsanger	ERS28571238	Dset161	LFL	BEL	nc			Dset161-LFL-BEL-nc	BLBP58	1.79256	diploid	officinalis	11351520
VMo24_48_Dset162	VMo24_Dset162_A.fastqsanger	ERS28571239	Dset162	LFL	POL	nc			Dset162-LFL-POL-nc	BLBP60	1.75597	diploid	officinalis	12136384
VMo24_48_Dset163	VMo24_Dset163_A.fastqsanger	ERS28571240	Dset163	LFL	DEU	nc			Dset163-LFL-DEU-nc	BLBP61	1.88133	diploid	officinalis	12776286
VMo24_48_Dset164	VMo24_Dset164_A.fastqsanger	ERS28571241	Dset164	LFL	NA	nc			Dset164-LFL-NA-nc	BLBP62	1.73001	diploid	officinalis	9032030
VMo24_48_Dset165	VMo24_Dset165_A.fastqsanger	ERS28571242	Dset165	LFL	USA	nc			Dset165-LFL-USA-nc	BLBP64	1.80455	diploid	officinalis	11291320
VMo24_48_Dset166	VMo24_Dset166_A.fastqsanger	ERS28571243	Dset166	LFL	IND	nc			Dset166-LFL-IND-nc	BLBP65	1.80095	diploid	officinalis	11942534
VMo24_48_Dset167	VMo24_Dset167_A.fastqsanger	ERS28571244	Dset167	LFL	AUT	nc			Dset167-LFL-AUT-nc	BLBP66	1.75879	diploid	officinalis	9429708
VMo24_48_Dset168	VMo24_Dset168_A.fastqsanger	ERS28571245	Dset168	LFL	AUT	nc			Dset168-LFL-AUT-nc	BLBP69	1.74383	diploid	officinalis	9122510
VMo24_48_Dset169	VMo24_Dset169_A.fastqsanger	ERS28571246	Dset169	LFL	FRA	wd			Dset169-LFL-FRA-wd	BLBP70	1.73001	diploid	officinalis	15862882
VMo24_48_Dset170	VMo24_Dset170_A.fastqsanger	ERS28571247	Dset170	LFL	BEL	nc			Dset170-LFL-BEL-nc	BLBP71	1.7866	diploid	officinalis	15467692
VMo24_48_Dset171	VMo24_Dset171_A.fastqsanger	ERS28571248	Dset171	LFL	DEU	nc			Dset171-LFL-DEU-nc	BLBP72	1.93585	diploid	officinalis	7672986
VMo24_48_Dset172	VMo24_Dset172_A.fastqsanger	ERS28571249	Dset172	LFL	AUT	nc			Dset172-LFL-AUT-nc	BLBP74	2.03629	diploid	officinalis	13118758
VMo24_48_Dset173	VMo24_Dset173_A.fastqsanger		Dset173	LFL	HUN	nc			Dset173-LFL-HUN-nc	BLBP77	1.83581	diploid	officinalis	574318
VMo24_48_Dset174	VMo24_Dset174_A.fastqsanger	ERS28571250	Dset174	LFL	GEO	wd			Dset174-LFL-GEO-wd	BLBP85	1.83011	diploid	officinalis	10593576
VMo24_48_Dset175	VMo24_Dset175_A.fastqsanger	ERS28571251	Dset175	LFL	DEU	nc			Dset175-LFL-DEU-nc	BLBP91	1.78664	diploid	officinalis	2803540
VMo24_48_Dset176	VMo24_Dset176_A.fastqsanger	ERS28571252	Dset176	LFL	DEU	nc			Dset176-LFL-DEU-nc	BLBP94	1.79531	diploid	officinalis	3906308
VMo24_48_Dset177	VMo24_Dset177_A.fastqsanger	ERS28571253	Dset177	LFL	CZE	nc			Dset177-LFL-CZE-nc	BLBP98	1.77469	diploid	officinalis	11354554
VMo24_48_Dset178	VMo24_Dset178_A.fastqsanger	ERS28571254	Dset178	LFL	FRA	wd			Dset178-LFL-FRA-wd	BLBP99	1.82708	diploid	officinalis	12910964
VMo24_48_Dset179	VMo24_Dset179_A.fastqsanger	ERS28571255	Dset179	LFL	CHE	nc			Dset179-LFL-CHE-nc	BLBP100	1.7579	diploid	officinalis	9982902
VMo24_48_Dset180	VMo24_Dset180_A.fastqsanger	ERS28571256	Dset180	IPK	NA	nc			Dset180-IPK-NA-nc	MELI 01	1.75829	diploid	officinalis	6813736
VMo24_48_Dset181	VMo24_Dset181_A.fastqsanger	ERS28571257	Dset181	IPK	NA	nc			Dset181-IPK-NA-nc	MELI 02	1.75144	diploid	officinalis	2077618
VMo24_48_Dset182	VMo24_Dset182_A.fastqsanger	ERS28571258	Dset182	IPK	DEU	nc			Dset182-IPK-DEU-nc	MELI 04	1.77409	diploid	officinalis	1880182
VMo24_48_Dset183	VMo24_Dset183_A.fastqsanger	ERS28571259	Dset183	IPK	DEU	cv	Erfurter Aufr.	Erfurter Aufrechte	Dset183-IPK-DEU-cv Erfurter Aufr.	MELI 05	1.76673	diploid	officinalis	7851780
VMo24_48_Dset184	VMo24_Dset184_A.fastqsanger	ERS28571260	Dset184	IPK	DEU	nc			Dset184-IPK-DEU-nc	MELI 06	1.76822	diploid	officinalis	4420454
VMo24_48_Dset185	VMo24_Dset185_A.fastqsanger	ERS28571261	Dset185	IPK	CZE	cv	Citra	Citra	Dset185-IPK-CZE-cv Citra	MELI 07	1.74719	diploid	officinalis	5415390
VMo24_48_Dset186	VMo24_Dset186_A.fastqsanger	ERS28571262	Dset186	IPK	GEO	wd			Dset186-IPK-GEO-wd	MELI 08	1.75519	diploid	officinalis	7170470
VMo24_48_Dset187	VMo24_Dset187_A.fastqsanger		Dset187	IPK	FRA	wd			Dset187-IPK-FRA-wd	MELI 09	1.74483	diploid	officinalis	1874898
VMo24_48_Dset188	VMo24_Dset188_A.fastqsanger	ERS28571263	Dset188	IPK	FRA	wd			Dset188-IPK-FRA-wd	MELI 10	1.80725	diploid	officinalis	8185126
VMo24_48_Dset189	VMo24_Dset189_A.fastqsanger	ERS28571264	Dset189	IPK	ITA	cv	Cedronella	Cedronella	Dset189-IPK-ITA-cv Cedronella	MELI 11	1.73361	diploid	officinalis	8835864
VMo24_48_Dset190	VMo24_Dset190_A.fastqsanger	ERS28571265	Dset190	IPK	ITA	wd			Dset190-IPK-ITA-wd	MELI 12	3.71399	tetraploid	altissima	12187862
VMo24_48_Dset191	VMo24_Dset191_A.fastqsanger	ERS28571266	Dset191	IPK	GEO	wd			Dset191-IPK-GEO-wd	MELI 13	1.78591	diploid	officinalis	4616356
VMo24_48_Dset192	VMo24_Dset192_A.fastqsanger	ERS28571267	Dset192	IPK	ITA	wd			Dset192-IPK-ITA-wd	MELI 14	3.65229	tetraploid	altissima	7490320
VMo24_48_Dset193	VMo24_Dset193_A.fastqsanger	ERS28571268	Dset193	IPK	ITA	wd			Dset193-IPK-ITA-wd	MELI 15	3.68703	tetraploid	altissima	16911966
VMo24_48_Dset194	VMo24_Dset194_A.fastqsanger	ERS28571269	Dset194	IPK	NA	nc			Dset194-IPK-NA-nc	MELI 16	1.74516	diploid	officinalis	6159562
VMo24_48_Dset195	VMo24_Dset195_A.fastqsanger	ERS28571270	Dset195	IPK	GRC	wd			Dset195-IPK-GRC-wd	MELI 17	3.65045	tetraploid	altissima	16549482
VMo24_48_Dset196	VMo24_Dset196_A.fastqsanger	ERS28571271	Dset196	IPK	NA	nc			Dset196-IPK-NA-nc	MELI 18	3.70566	tetraploid	altissima	11591046
VMo24_48_Dset197	VMo24_Dset197_A.fastqsanger	ERS28571272	Dset197	IPK	ITA	wd			Dset197-IPK-ITA-wd	MELI 19	3.60155	tetraploid	altissima	13665990
VMo24_48_Dset198	VMo24_Dset198_A.fastqsanger	ERS28571273	Dset198	IPK	ITA	wd			Dset198-IPK-ITA-wd	MELI 20	3.55796	tetraploid	altissima	8245962
VMo24_48_Dset199	VMo24_Dset199_A.fastqsanger	ERS28571274	Dset199	IPK	ALB	wd			Dset199-IPK-ALB-wd	MELI 21	3.67178	tetraploid	altissima	7874956
VMo24_48_Dset200	VMo24_Dset200_A.fastqsanger	ERS28571275	Dset200	IPK	TUR	wd			Dset200-IPK-TUR-wd	MELI 22	3.64628	tetraploid	altissima	6788312
VMo24_48_Dset201	VMo24_Dset201_A.fastqsanger	ERS28571276	Dset201	IPK	ITA	wd			Dset201-IPK-ITA-wd	MELI 23	3.57504	tetraploid	altissima	2296740
VMo24_48_Dset202	VMo24_Dset202_A.fastqsanger	ERS28571277	Dset202	IPK	ITA	wd			Dset202-IPK-ITA-wd	MELI 24	3.88773	tetraploid	altissima	5299708
VMo24_48_Dset203	VMo24_Dset203_A.fastqsanger	ERS28571278	Dset203	IPK	NA	nc			Dset203-IPK-NA-nc	MELI 25	3.72305	tetraploid	altissima	7813626
VMo24_48_Dset204	VMo24_Dset204_A.fastqsanger	ERS28571279	Dset204	IPK	ARM	wd			Dset204-IPK-ARM-wd	MELI 26	1.70616	diploid	officinalis	12732712
VMo24_48_Dset205	VMo24_Dset205_A.fastqsanger	ERS28571280	Dset205	IPK	ITA	wd			Dset205-IPK-ITA-wd	MELI 27	1.90923	diploid	officinalis	15202698
VMo24_48_Dset206	VMo24_Dset206_A.fastqsanger	ERS28571281	Dset206	IPK	ITA	wd			Dset206-IPK-ITA-wd	MELI 28	3.64223	tetraploid	altissima	10053884
VMo24_48_Dset207	VMo24_Dset207_A.fastqsanger	ERS28571282	Dset207	IPK	NA	nc			Dset207-IPK-NA-nc	MELI 29	1.89877	diploid	officinalis	11506216
VMo24_48_Dset208	VMo24_Dset208_A.fastqsanger	ERS28571283	Dset208	NORD	DNK	nc			Dset208-NORD-DNK-nc	NGB21914, SS0210	1.79571	diploid	officinalis	5779790
VMo24_48_Dset209	VMo24_Dset209_A.fastqsanger	ERS28571284	Dset209	NORD	SWE	nc			Dset209-NORD-SWE-nc	NGB22847, SS20101010	1.89656	diploid	officinalis	9632128
VMo24_48_Dset210	VMo24_Dset210_A.fastqsanger	ERS28571285	Dset210	NORD	SWE	nc			Dset210-NORD-SWE-nc	NGB23668, SS20111014	1.81086	diploid	officinalis	10882308
VMo24_48_Dset211	VMo24_Dset211_A.fastqsanger	ERS28571286	Dset211	NORD	DNK	nc			Dset211-NORD-DNK-nc	NGB24364, SS20120925	1.75759	diploid	officinalis	7183744
VMo24_48_Dset212	VMo24_Dset212_A.fastqsanger	ERS28571287	Dset212	NORD	DNK	nc			Dset212-NORD-DNK-nc	NGB24388, SS20120926	1.79602	diploid	officinalis	10975628
VMo24_48_Dset213	VMo24_Dset213_A.fastqsanger	ERS28571288	Dset213	NORD	SWE	nc			Dset213-NORD-SWE-nc	NGB24636, SS20131001	1.73337	diploid	officinalis	12255628
VMo24_48_Dset214	VMo24_Dset214_A.fastqsanger	ERS28571289	Dset214	NORD	SWE	nc			Dset214-NORD-SWE-nc	NGB24927, SS2013	1.78254	diploid	officinalis	11287890
VMo24_48_Dset215	VMo24_Dset215_A.fastqsanger	ERS28571290	Dset215	JKI	FRA	bm			Dset215-JKI-FRA-bm	Selection of Meli 10?	1.84946	diploid	officinalis	9943192
VMo24_48_Dset216	VMo24_Dset216_A.fastqsanger	ERS28571291	Dset216	JKI	CHE	cv	Lorelei	Lorelei	Dset216-JKI-CHE-cv Lorelei	'Lorelei'	1.74781	diploid	officinalis	5346218
VMo24_48_Dset217	VMo24_Dset217_A.fastqsanger	ERS28571292	Dset217	JKI	DEU	cv			Dset217-JKI-DEU-cv	BLBP17	1.78649	diploid	officinalis	7323116
VMo24_48_Dset218	VMo24_Dset218_A.fastqsanger		Dset218	JKI	DEU	bm			Dset218-JKI-DEU-bm	Praxis_PG_1	1.77029	diploid	officinalis	7814434
VMo24_48_Dset219	VMo24_Dset219_A.fastqsanger	ERS28571293	Dset219	JKI	DEU	bm			Dset219-JKI-DEU-bm	Praxis_PG_2	1.75533	diploid	officinalis	13360312
VMo24_48_Dset220	VMo24_Dset220_A.fastqsanger	ERS28571294	Dset220	JKI	DEU	bm			Dset220-JKI-DEU-bm	Praxis_PG_4	1.76915	diploid	officinalis	9794528
VMo24_48_Dset221	VMo24_Dset221_A.fastqsanger	ERS28571295	Dset221	JKI	DEU	bm			Dset221-JKI-DEU-bm	L01, VMo21_46_01 from BLBP 87	1.87291	diploid	officinalis	7582448
VMo24_48_Dset222	VMo24_Dset222_A.fastqsanger	ERS28571296	Dset222	JKI	DEU	bm			Dset222-JKI-DEU-bm	L07, VMo21_46_07, from BLBP 33	1.91579	diploid	officinalis	7235406
VMo24_48_Dset223	VMo24_Dset223_A.fastqsanger	ERS28571297	Dset223	JKI	DEU	bm			Dset223-JKI-DEU-bm	L09, VMo21_46_09, from BLBP 33	1.83135	diploid	officinalis	10571778
VMo24_48_Dset224	VMo24_Dset224_A.fastqsanger	ERS28571298	Dset224	JKI	GEO	bm			Dset224-JKI-GEO-bm	VMo11/31/18/16 (from BLBP 87)	1.75163	diploid	officinalis	5440600
VMo24_48_Dset225	VMo24_Dset225_A.fastqsanger	ERS28571299	Dset225	JKI	GEO	bm			Dset225-JKI-GEO-bm	VMo11/31/18/19 (from BLBP 87)	1.80141	diploid	officinalis	8147142
VMo24_48_Dset226	VMo24_Dset226_A.fastqsanger	ERS28571300	Dset226	JKI	DEU	bm			Dset226-JKI-DEU-bm	VMo11/38/4/5, from BLBP8	1.76373	diploid	officinalis	7759084
VMo24_48_Dset227	VMo24_Dset227_A.fastqsanger	ERS28571301	Dset227	JKI	DEU	bm			Dset227-JKI-DEU-bm	VMo11/31/16/17, from BLBP49	1.76272	diploid	officinalis	11834412
VMo24_48_Dset228	VMo24_Dset228_A.fastqsanger	ERS28571302	Dset228	JKI	DEU	bm			Dset228-JKI-DEU-bm	VMo16/11/50, Meli10 x BLBP49	1.81045	diploid	officinalis	13377030
VMo24_48_Dset229	VMo24_Dset229_A.fastqsanger	ERS28571303	Dset229	JKI	DEU	bm			Dset229-JKI-DEU-bm	Triploid, VMo16/11/93	2.69967	triploid	officinalis	9956400
VMo24_48_Dset230	VMo24_Dset230_A.fastqsanger	ERS28571304	Dset230	JKI	DEU	bm			Dset230-JKI-DEU-bm	Triploid, VMo16/11/151/43	2.71813	triploid	officinalis	4915594
VMo24_48_Dset231	VMo24_Dset231_A.fastqsanger	ERS28571305	Dset231	JKI	DEU	bm			Dset231-JKI-DEU-bm	VMo16/12/QLB/GS/27, from BLBP 33	1.84166	diploid	officinalis	9064400
VMo24_48_Dset232	VMo24_Dset232_A.fastqsanger	ERS28571306	Dset232	JKI	DEU	bm			Dset232-JKI-DEU-bm	VMo16/12/QLB/GS/28, from BLBP33	1.78486	diploid	officinalis	8957170
VMo24_48_Dset233	VMo24_Dset233_A.fastqsanger	ERS28571307	Dset233	JKI	DEU	cv	Citronella	Citronella	Dset233-JKI-DEU-cv Citronella	Citronella	1.85324	diploid	officinalis	5137796
VMo24_48_Dset234	VMo24_Dset234_A.fastqsanger	ERS28571308	Dset234	JKI	DEU	bm			Dset234-JKI-DEU-bm	Autotetraploidization of BLBP18; VMo13/1/188	3.72831	tetraploid	officinalis	8713298
VMo24_48_Dset235	VMo24_Dset235_A.fastqsanger	ERS28571309	Dset235	JKI	GEOxFRA	bm			Dset235-JKI-GEOxFRA-bm	VMO14/41/4/11 S	1.79175	diploid	officinalis	5777096
VMo24_48_Dset236	VMo24_Dset236_A.fastqsanger	ERS28571310	Dset236	JKI	GEOxFRA	bm			Dset236-JKI-GEOxFRA-bm	VMO14/41/4/44 S	1.75576	diploid	officinalis	5229884
VMo24_48_Dset237	VMo24_Dset237_A.fastqsanger	ERS28571311	Dset237	JKI	GEOxFRA	bm			Dset237-JKI-GEOxFRA-bm	VMO14/41/5/13 S	1.75187	diploid	officinalis	5470520
VMo24_48_Dset238	VMo24_Dset238_A.fastqsanger	ERS28571312	Dset238	JKI	GEOxFRA	bm			Dset238-JKI-GEOxFRA-bm	VMO14/41/5/44 S	1.80188	diploid	officinalis	7285258
VMo24_48_Dset239	VMo24_Dset239_A.fastqsanger	ERS28571313	Dset239	JKI	GEOxFRA	bm			Dset239-JKI-GEOxFRA-bm	VMO14/41/6/13 S	1.81271	diploid	officinalis	4155506
VMo24_48_Dset240	VMo24_Dset240_A.fastqsanger	ERS28571314	Dset240	JKI	GEOxFRA	bm			Dset240-JKI-GEOxFRA-bm	VMO14/41/6/44 S	1.79176	diploid	officinalis	7996644
VMo24_48_Dset241	VMo24_Dset241_A.fastqsanger	ERS28571315	Dset241	JKI	GEOxFRA	bm			Dset241-JKI-GEOxFRA-bm	VMO14/41/7/13 S	1.7574	diploid	officinalis	5711636
VMo24_48_Dset242	VMo24_Dset242_A.fastqsanger	ERS28571316	Dset242	JKI	GEOxFRA	bm			Dset242-JKI-GEOxFRA-bm	VMO14/41/7/44 S	1.77939	diploid	officinalis	2284104
VMo24_48_Dset243	VMo24_Dset243_A.fastqsanger	ERS28571317	Dset243	JKI	GEOxFRA	bm			Dset243-JKI-GEOxFRA-bm	VMO14/41/8/7 S	1.8082	diploid	officinalis	7698202
VMo24_48_Dset244	VMo24_Dset244_A.fastqsanger	ERS28571318	Dset244	JKI	GEOxFRA	bm			Dset244-JKI-GEOxFRA-bm	VMO14/41/8/59 S	1.79463	diploid	officinalis	9859178
VMo24_48_Dset245	VMo24_Dset245_A.fastqsanger	ERS28571319	Dset245	JKI	GEOxFRA	bm			Dset245-JKI-GEOxFRA-bm	VMO14/41/9/2 S	1.78865	diploid	officinalis	12896670
VMo24_48_Dset246	VMo24_Dset246_A.fastqsanger	ERS28571320	Dset246	JKI	GEOxFRA	bm			Dset246-JKI-GEOxFRA-bm	VMO14/41/9/33 S	1.78075	diploid	officinalis	8277432
VMo24_48_Dset247	VMo24_Dset247_A.fastqsanger	ERS28571321	Dset247	CITA	ESP	wd			Dset247-CITA-ESP-wd	BGHZ4980, NC096650, 4052	1.76948	diploid	officinalis	11583220
VMo24_48_Dset248	VMo24_Dset248_A.fastqsanger	ERS28571322	Dset248	CITA	ESP	wd			Dset248-CITA-ESP-wd	BGHZ4980, NC096650, 4052	1.79903	diploid	officinalis	5704016
VMo24_48_Dset249	VMo24_Dset249_A.fastqsanger	ERS28571323	Dset249	CITA	ESP	wd			Dset249-CITA-ESP-wd	BGHZ5866, NC101706	1.79277	diploid	officinalis	11076276
VMo24_48_Dset250	VMo24_Dset250_A.fastqsanger	ERS28571324	Dset250	CITA	ESP	wd			Dset250-CITA-ESP-wd	BGHZ5866, NC101706	1.77963	diploid	officinalis	4232030
VMo24_48_Dset251	VMo24_Dset251_A.fastqsanger	ERS28571325	Dset251	VIR	FRA	nc			Dset251-VIR-FRA-nc	K-13	1.79015	diploid	officinalis	10488696
VMo24_48_Dset252	VMo24_Dset252_A.fastqsanger	ERS28571326	Dset252	IPK	GEO	wd			Dset252-IPK-GEO-wd	MELI 08	1.78356	diploid	officinalis	14493514
VMo24_48_Dset253	VMo24_Dset253_A.fastqsanger	ERS28571327	Dset253	IPK	GEO	wd			Dset253-IPK-GEO-wd	MELI 08	1.72045	diploid	officinalis	18082100
VMo24_48_Dset254	VMo24_Dset254_A.fastqsanger	ERS28571328	Dset254	IPK	ARM	wd			Dset254-IPK-ARM-wd	MELI 26	1.76092	diploid	officinalis	8327230
VMo24_48_Dset255	VMo24_Dset255_A.fastqsanger	ERS28571329	Dset255	IPK	ARM	wd			Dset255-IPK-ARM-wd	MELI 26	1.76361	diploid	officinalis	10585408
VMo24_48_Dset256	VMo24_Dset256_A.fastqsanger	ERS28571330	Dset256	IPK	FRA	wd			Dset256-IPK-FRA-wd	MELI 09	1.80152	diploid	officinalis	14541692

## Sheet: Flow Cytometry
column	explanation
genotype_ID	Unique identifier for a genotype/clone used in the study
genome_size	2C genome size in pg as estimated by flow cytometry
ploidy	ploidy as predicted from flow cytometric results
Events	The number of events/cells used for defining an area of measurement/peak
Mean PE-A	The arithmetic average of the Phycoerythrin fluorescence intensity (as area measurement) for the defined population of cells/events
CV PE-A	The coefficient of variation of the Phycoerythrin fluorescence intensity (as area measurement) for the defined population of cells/events
			Raphanus sativus area of measurement/peak			Melissa officinalis area of measurement/peak
genotype_ID	genome_size	ploidy	Events	Mean PE-A	CV PE-A	Events	Mean PE-A	CV PE-A
VMo24_48_Dset001	1.78	diploid	1254	397065	0.0249	2138	635655	0.0309
VMo24_48_Dset002	1.82	diploid	957	395810	0.0331	3089	647515	0.0398
VMo24_48_Dset003	1.82	diploid	1584	397618	0.0345	2088	650878	0.043
VMo24_48_Dset004	1.82	diploid	988	407266	0.0497	2190	667983	0.0426
VMo24_48_Dset005	1.73	diploid	1450	402531	0.0385	2326	624422	0.0479
VMo24_48_Dset006	1.8	diploid	812	407113	0.0388	2821	658568	0.0417
VMo24_48_Dset007	1.81	diploid	1410	435179	0.04	2384	708088	0.0381
VMo24_48_Dset008	1.77	diploid	1120	483874	0.0327	2556	771133	0.0362
VMo24_48_Dset009	1.82	diploid	933	406883	0.0489	2464	667137	0.0477
VMo24_48_Dset010	1.76	diploid	1022	436304	0.0345	2831	690284	0.0424
VMo24_48_Dset011	1.77	diploid	1128	482133	0.0368	2676	767739	0.0402
VMo24_48_Dset012	3.75	tetraploid	1725	417168	0.0357	1828	1.40047e+06	0.0433
VMo24_48_Dset013	1.85	diploid	1207	440757	0.038	2711	732384	0.0385
VMo24_48_Dset014	1.82	diploid	1652	448302	0.0379	2327	733059	0.0452
VMo24_48_Dset015	1.84	diploid	1633	442418	0.0392	2269	730644	0.0408
VMo24_48_Dset016	1.82	diploid	1380	409797	0.0446	2611	670492	0.0478
VMo24_48_Dset017	1.85	diploid	1438	379295	0.0427	2545	632441	0.0471
VMo24_48_Dset018	1.87	diploid	1045	435941	0.0453	2128	731807	0.048
VMo24_48_Dset019	1.8	diploid	1275	396662	0.0366	2496	645221	0.0443
VMo24_48_Dset020	1.77	diploid	1026	422202	0.0475	2771	672583	0.0494
VMo24_48_Dset021	1.77	diploid	980	431686	0.0336	2481	686746	0.0394
VMo24_48_Dset022	1.87	diploid	1794	424572	0.0342	2068	714794	0.0421
VMo24_48_Dset023	1.79	diploid	1739	457656	0.0352	2212	738396	0.0357
VMo24_48_Dset024	1.8	diploid	1114	429457	0.0419	2403	698289	0.0367
VMo24_48_Dset025	1.79	diploid	671	414447	0.0342	2901	667590	0.0459
VMo24_48_Dset026	1.69	diploid	715	471667	0.0464	2986	718789	0.0481
VMo24_48_Dset027	1.75	diploid	1949	421357	0.0343	1705	667085	0.0418
VMo24_48_Dset028	1.73	diploid	1639	431714	0.0373	2103	674485	0.0431
VMo24_48_Dset029	1.73	diploid	1135	435522	0.038	2581	675914	0.0399
VMo24_48_Dset030	1.77	diploid	1479	419881	0.0345	2356	668950	0.0432
VMo24_48_Dset031	1.75	diploid	1370	418502	0.0353	2504	657465	0.0377
VMo24_48_Dset032	1.8	diploid	1586	446763	0.0413	2073	721983	0.0375
VMo24_48_Dset033	1.7	diploid	1715	426671	0.0333	1992	654120	0.036
VMo24_48_Dset034	1.73	diploid	1646	418260	0.0338	2045	649172	0.0387
VMo24_48_Dset035	1.81	diploid	853	377386	0.0461	3003	613705	0.0489
VMo24_48_Dset036	1.79	diploid	1465	413733	0.0427	2152	667142	0.043
VMo24_48_Dset037	1.88	diploid	1031	379193	0.0426	2108	641648	0.0484
VMo24_48_Dset038	1.79	diploid	1088	406247	0.0398	2442	655736	0.0453
VMo24_48_Dset039	1.78	diploid	1150	408599	0.0385	2959	653013	0.0399
VMo24_48_Dset040	3.79	tetraploid	1009	407672	0.0424	2129	1.39152e+06	0.0432
VMo24_48_Dset041	1.77	diploid	1255	440272	0.047	2356	701093	0.0447
VMo24_48_Dset042	1.74	diploid	1399	437622	0.0352	2289	686550	0.0383
VMo24_48_Dset043	1.74	diploid	1213	485953	0.0324	2297	759469	0.0319
VMo24_48_Dset044	3.58	tetraploid	1235	413223	0.0346	2164	1.32932e+06	0.0409
VMo24_48_Dset045	1.73	diploid	1526	418500	0.0338	2356	649208	0.0423
VMo24_48_Dset046	1.73	diploid	1571	410594	0.0373	2178	639357	0.0393
VMo24_48_Dset047	1.75	diploid	1728	454535	0.0336	2294	715760	0.0335
VMo24_48_Dset048	1.74	diploid	1114	454332	0.0398	2487	712929	0.0342
VMo24_48_Dset049	1.72	diploid	1245	490613	0.0289	2089	760802	0.0335
VMo24_48_Dset050	1.75	diploid	1880	423357	0.0318	2049	667989	0.0404
VMo24_48_Dset051	1.73	diploid	1496	456058	0.0375	2223	712788	0.0353
VMo24_48_Dset052	1.74	diploid	1214	447432	0.0346	2427	702368	0.0395
VMo24_48_Dset053	1.76	diploid	2269	469711	0.0322	1510	742649	0.0329
VMo24_48_Dset054	1.74	diploid	2117	466943	0.0347	1849	730673	0.0353
VMo24_48_Dset055	1.7	diploid	1886	421711	0.0346	2159	644054	0.0365
VMo24_48_Dset056	1.75	diploid	1835	454925	0.0354	2030	716224	0.037
VMo24_48_Dset057	1.74	diploid	2389	452228	0.0358	1155	709240	0.037
VMo24_48_Dset058	1.72	diploid	1296	434054	0.0408	2215	671403	0.0416
VMo24_48_Dset059	1.69	diploid	1454	448155	0.0367	2117	684223	0.0374
VMo24_48_Dset060	1.71	diploid	1853	443736	0.0354	1796	684070	0.0386
VMo24_48_Dset061	3.42	tetraploid	1426	476174	0.0351	2174	1.46658e+06	0.0321
VMo24_48_Dset062	3.66	tetraploid	2591	430952	0.0412	1288	1.42059e+06	0.0429
VMo24_48_Dset063	3.4	tetraploid	1318	422374	0.0407	2482	1.29364e+06	0.0446
VMo24_48_Dset064	3.48	tetraploid	1824	463682	0.0366	1988	1.4514e+06	0.0323
VMo24_48_Dset065	3.47	tetraploid	1757	493641	0.0345	3311	1.54241e+06	0.0281
VMo24_48_Dset066	3.39	tetraploid	1321	468944	0.0387	2368	1.42799e+06	0.0344
VMo24_48_Dset067	3.66	tetraploid	2095	464599	0.0361	1648	1.53093e+06	0.039
VMo24_48_Dset068	3.5	tetraploid	1204	438985	0.0468	2567	1.38278e+06	0.049
VMo24_48_Dset069	3.56	tetraploid	1347	405569	0.0464	2314	1.29932e+06	0.0487
VMo24_48_Dset070	3.42	tetraploid	1441	447005	0.0441	2011	1.37591e+06	0.0397
VMo24_48_Dset071	3.38	tetraploid	2126	437684	0.0402	1667	1334006	0.0429
VMo24_48_Dset072	3.41	tetraploid	851	447298	0.0488	2537	1.37146e+06	0.0382
VMo24_48_Dset073	3.61	tetraploid	1566	413818	0.0491	2183	1.34594e+06	0.0436
VMo24_48_Dset074	3.48	tetraploid	1753	414477	0.0388	1786	1.29483e+06	0.0405
VMo24_48_Dset075	3.66	tetraploid	2120	458881	0.0362	1410	1508775	0.0313
VMo24_48_Dset076	3.47	tetraploid	1663	427953	0.0414	2806	1336540	0.037
VMo24_48_Dset077	3.53	tetraploid	1844	478585	0.0366	1722	1520657	0.0335
VMo24_48_Dset078	3.51	tetraploid	1612	409726	0.0494	2428	1.29429e+06	0.0475
VMo24_48_Dset079	3.7	tetraploid	1595	404168	0.0479	2052	1345487	0.0413
VMo24_48_Dset080	3.52	tetraploid	1504	447408	0.0488	1583	1.42293e+06	0.0435
VMo24_48_Dset081	3.69	tetraploid	1390	498275	0.0317	2078	1.65554e+06	0.0264
VMo24_48_Dset082	3.41	tetraploid	1309	435428	0.0492	2162	1.33319e+06	0.0431
VMo24_48_Dset083	3.47	tetraploid	1123	480027	0.0355	2109	1.49871e+06	0.0369
VMo24_48_Dset084	3.59	tetraploid	2333	419013	0.0445	1477	1.3544e+06	0.0397
VMo24_48_Dset085	3.52	tetraploid	1206	480960	0.0458	2091	1.5204e+06	0.0339
VMo24_48_Dset086	3.5	tetraploid	1985	432027	0.0363	1767	1.36059e+06	0.0389
VMo24_48_Dset087	3.51	tetraploid	1492	464368	0.0426	1810	1.46592e+06	0.0401
VMo24_48_Dset088	3.54	tetraploid	1533	421807	0.0468	1932	1343389	0.0396
VMo24_48_Dset089	1.78	diploid	1153	471888	0.0407	2468	756487	0.0475
VMo24_48_Dset090	1.73	diploid	1732	453868	0.0419	1552	706695	0.044
VMo24_48_Dset091	1.77	diploid	833	399065	0.0414	2125	636392	0.0376
VMo24_48_Dset092	1.78	diploid	966	442463	0.0399	2688	707827	0.0485
VMo24_48_Dset093	1.91	diploid	1856	403037	0.0422	1752	695874	0.0498
VMo24_48_Dset094	1.76	diploid	1087	439925	0.0361	2199	696620	0.0485
VMo24_48_Dset095	1.79	diploid	671	419974	0.0486	2680	679778	0.0516
VMo24_48_Dset096	1.81	diploid	2515	431338	0.0412	1230	703920	0.0499
VMo24_48_Dset097	1.79	diploid	878	438413	0.0408	2677	707749	0.0467
VMo24_48_Dset098	1.77	diploid	1272	441032	0.0414	2089	703306	0.036
VMo24_48_Dset099	1.8	diploid	1544	449860	0.0386	1698	731482	0.0424
VMo24_48_Dset100	1.79	diploid	2125	420240	0.0454	1618	678656	0.0465
VMo24_48_Dset101	1.75	diploid	1155	436667	0.0484	2368	688886	0.0425
VMo24_48_Dset102	1.93	diploid	2123	413369	0.0461	1376	721194	0.0468
VMo24_48_Dset103	1.86	diploid	1495	426714	0.0408	1746	715440	0.0382
VMo24_48_Dset104	1.76	diploid	1213	447392	0.0361	1923	708918	0.0326
VMo24_48_Dset105	1.73	diploid	1225	443776	0.0314	1780	691101	0.0239
VMo24_48_Dset106	1.74	diploid	1072	406154	0.0431	2330	638596	0.0442
VMo24_48_Dset107	1.74	diploid	2911	438624	0.0415	979	687948	0.0496
VMo24_48_Dset108	1.89	diploid	1029	434880	0.0401	2188	742385	0.0474
VMo24_48_Dset109	1.81	diploid	1104	415907	0.0378	2499	678098	0.0463
VMo24_48_Dset110	1.71	diploid	1169	438136	0.0374	2396	675389	0.0387
VMo24_48_Dset111	1.77	diploid	1168	424352	0.0418	2196	677470	0.043
VMo24_48_Dset112	1.76	diploid	1223	415318	0.0384	1758	658313	0.042
VMo24_48_Dset113	1.76	diploid	1613	432777	0.0291	2001	686908	0.0353
VMo24_48_Dset114	1.77	diploid	2011	412613	0.0387	1475	656333	0.0422
VMo24_48_Dset115	1.77	diploid	1459	403448	0.0483	1858	646426	0.0452
VMo24_48_Dset116	1.87	diploid	1242	431924	0.0415	2296	729226	0.044
VMo24_48_Dset117	1.75	diploid	1000	439901	0.0339	2728	695750	0.0394
VMo24_48_Dset118	1.78	diploid	1245	438968	0.0371	1765	703723	0.041
VMo24_48_Dset119	1.76	diploid	1209	436418	0.0438	2367	689628	0.0396
VMo24_48_Dset120	1.77	diploid	1381	431936	0.0319	2352	690474	0.0372
VMo24_48_Dset121	1.74	diploid	1537	440735	0.0377	2166	690968	0.0369
VMo24_48_Dset122	1.8	diploid	1227	456695	0.0434	2228	737738	0.0441
VMo24_48_Dset123	1.73	diploid	1696	421693	0.0422	1459	657940	0.0467
VMo24_48_Dset124	1.75	diploid	1290	415950	0.0482	1921	652529	0.043
VMo24_48_Dset125	1.76	diploid	1278	430244	0.0444	2227	682978	0.0402
VMo24_48_Dset126	1.75	diploid	1299	445207	0.037	2049	703113	0.0453
VMo24_48_Dset127	1.74	diploid	572	438056	0.0369	2585	686774	0.042
VMo24_48_Dset128	1.77	diploid	989	420120	0.0476	2660	671814	0.0454
VMo24_48_Dset129	1.89	diploid	1008	419941	0.0466	2822	715133	0.0457
VMo24_48_Dset130	1.77	diploid	2122	421393	0.0387	1815	671960	0.0396
VMo24_48_Dset131	1.75	diploid	953	401037	0.054	2438	632278	0.049
VMo24_48_Dset132	1.74	diploid	1382	403487	0.0435	2057	634821	0.0606
VMo24_48_Dset133	1.81	diploid	1977	430252	0.0347	1388	702061	0.0272
VMo24_48_Dset134	1.77	diploid	1898	439857	0.0485	1863	705356	0.0486
VMo24_48_Dset135	1.9	diploid	2541	416478	0.0398	1063	714929	0.0458
VMo24_48_Dset136	1.73	diploid	794	484204	0.0393	2746	753329	0.0396
VMo24_48_Dset137	1.79	diploid	1059	432180	0.0322	2728	695510	0.0363
VMo24_48_Dset138	1.79	diploid	2106	412113	0.0464	1636	664760	0.048
VMo24_48_Dset139	1.78	diploid	1481	419002	0.0479	2251	676491	0.046
VMo24_48_Dset140	1.83	diploid	815	423929	0.0418	2981	697176	0.0469
VMo24_48_Dset141	1.77	diploid	1473	442839	0.0293	2210	704445	0.0348
VMo24_48_Dset142	1.73	diploid	1391	477702	0.0358	1973	748821	0.0399
VMo24_48_Dset143	1.86	diploid	990	432009	0.0488	2584	721846	0.0359
VMo24_48_Dset144	1.75	diploid	1165	440708	0.0385	2031	695241	0.0456
VMo24_48_Dset145	1.9	diploid	879	439350	0.0454	2247	748712	0.0453
VMo24_48_Dset146	1.78	diploid	1166	406796	0.0454	1941	656719	0.0454
VMo24_48_Dset147	1.74	diploid	1768	456489	0.0365	1736	716468	0.033
VMo24_48_Dset148	1.78	diploid	1669	415875	0.0421	1805	667635	0.0405
VMo24_48_Dset149	1.76	diploid	1247	446136	0.0335	1728	705879	0.0376
VMo24_48_Dset150	1.71	diploid	1107	398873	0.046	2018	615046	0.0487
VMo24_48_Dset151	1.78	diploid	2000	409416	0.0425	1646	659831	0.0475
VMo24_48_Dset152	1.82	diploid	1504	443022	0.031	2228	727565	0.0359
VMo24_48_Dset153	1.76	diploid	1130	430665	0.0416	2310	683694	0.0438
VMo24_48_Dset154	1.87	diploid	744	425205	0.047	2382	715898	0.0461
VMo24_48_Dset155	1.89	diploid	1553	413632	0.0343	1741	704380	0.0323
VMo24_48_Dset156	1.78	diploid	1425	398122	0.0476	1965	640615	0.0487
VMo24_48_Dset157	1.8	diploid	1789	415422	0.0442	1982	674063	0.044
VMo24_48_Dset158	1.84	diploid	1235	470068	0.0465	2167	777747	0.04
VMo24_48_Dset159	1.83	diploid	1686	456055	0.0342	1981	752144	0.04
VMo24_48_Dset160	1.76	diploid	1456	414171	0.0438	1914	655845	0.0434
VMo24_48_Dset161	1.79	diploid	1277	467775	0.0323	1738	756725	0.0345
VMo24_48_Dset162	1.76	diploid	1694	462076	0.0311	1655	732135	0.0409
VMo24_48_Dset163	1.88	diploid	1360	426695	0.0339	2007	723002	0.0359
VMo24_48_Dset164	1.73	diploid	1022	473837	0.042	2248	737303	0.0482
VMo24_48_Dset165	1.8	diploid	1083	463252	0.0395	2750	753553	0.0473
VMo24_48_Dset166	1.8	diploid	1923	420400	0.0344	1864	681016	0.0403
VMo24_48_Dset167	1.76	diploid	1213	421480	0.0405	2062	666794	0.0419
VMo24_48_Dset168	1.74	diploid	1078	432870	0.0458	2386	682372	0.0495
VMo24_48_Dset169	1.73	diploid	1077	437734	0.0362	2416	681941	0.0401
VMo24_48_Dset170	1.79	diploid	1768	429646	0.0388	1915	691322	0.044
VMo24_48_Dset171	1.94	diploid	1726	413109	0.0459	1663	722331	0.0445
VMo24_48_Dset172	2.04	diploid	1217	312677	0.0461	814	574971	0.046
VMo24_48_Dset173	1.84	diploid	1256	426076	0.0434	2158	706357	0.0437
VMo24_48_Dset174	1.83	diploid	759	418805	0.0477	2942	687928	0.049
VMo24_48_Dset175	1.79	diploid	1577	414312	0.0448	2102	668590	0.0506
VMo24_48_Dset176	1.8	diploid	1267	452254	0.0316	1989	732045	0.0333
VMo24_48_Dset177	1.77	diploid	1141	417405	0.0372	2478	666385	0.0412
VMo24_48_Dset178	1.83	diploid	1366	448528	0.0443	2391	738408	0.0429
VMo24_48_Dset179	1.76	diploid	1793	416198	0.0473	2013	658649	0.0453
VMo24_48_Dset180	1.76	diploid	1904	462912	0.0465	2176	730460	0.0387
VMo24_48_Dset181	1.75	diploid	1253	432378	0.0311	2125	682727	0.036
VMo24_48_Dset182	1.77	diploid	1145	445839	0.0333	1897	713067	0.0355
VMo24_48_Dset183	1.77	diploid	1837	441362	0.0351	1381	702574	0.0322
VMo24_48_Dset184	1.77	diploid	1041	438645	0.0371	2662	696117	0.0455
VMo24_48_Dset185	1.75	diploid	1970	405972	0.0409	1744	641043	0.0455
VMo24_48_Dset186	1.76	diploid	1511	424584	0.0347	2094	670751	0.0444
VMo24_48_Dset187	1.74	diploid	932	444813	0.0409	3065	698819	0.0453
VMo24_48_Dset188	1.81	diploid	1602	434972	0.0493	2326	711032	0.0573
VMo24_48_Dset189	1.73	diploid	1894	413630	0.0385	1259	647159	0.0302
VMo24_48_Dset190	3.71	tetraploid	1682	405405	0.0486	1254	1357649	0.035
VMo24_48_Dset191	1.79	diploid	2130	435668	0.0274	1517	701845	0.0295
VMo24_48_Dset192	3.65	tetraploid	1558	415243	0.0427	1398	1368142	0.0431
VMo24_48_Dset193	3.69	tetraploid	1305	370400	0.0463	1488	1.23217e+06	0.046
VMo24_48_Dset194	1.75	diploid	1488	434651	0.0479	1692	683668	0.0477
VMo24_48_Dset195	3.65	tetraploid	1440	402863	0.0453	1507	1.32573e+06	0.0466
VMo24_48_Dset196	3.71	tetraploid	1471	422272	0.0427	1468	1.412e+06	0.0394
VMo24_48_Dset197	3.6	tetraploid	1434	416255	0.0435	1812	1.3505e+06	0.0475
VMo24_48_Dset198	3.56	tetraploid	1215	440862	0.0431	1844	1.41669e+06	0.0369
VMo24_48_Dset199	3.67	tetraploid	1914	424633	0.0347	1392	1.40395e+06	0.035
VMo24_48_Dset200	3.65	tetraploid	2285	423658	0.034	1209	1.3897e+06	0.0375
VMo24_48_Dset201	3.58	tetraploid	1958	464160	0.037	1488	1.49641e+06	0.0327
VMo24_48_Dset202	3.89	tetraploid	1445	420070	0.0447	1816	1.46747e+06	0.0417
VMo24_48_Dset203	3.72	tetraploid	1705	405743	0.0472	1477	1366986	0.0395
VMo24_48_Dset204	1.71	diploid	653	459476	0.0316	2695	705848	0.0375
VMo24_48_Dset205	1.91	diploid	6325	381992	0.046	3616	658366	0.0487
VMo24_48_Dset206	3.64	tetraploid	1448	415151	0.0369	1646	1.36275e+06	0.0406
VMo24_48_Dset207	1.9	diploid	1439	427926	0.0366	2369	732901	0.036
VMo24_48_Dset208	1.8	diploid	1450	434404	0.0336	1793	702779	0.0311
VMo24_48_Dset209	1.9	diploid	1994	397188	0.0329	1638	678642	0.0393
VMo24_48_Dset210	1.81	diploid	1518	450248	0.0361	2273	734325	0.0418
VMo24_48_Dset211	1.76	diploid	616	425293	0.0462	2898	672525	0.0445
VMo24_48_Dset212	1.8	diploid	1340	421300	0.0455	2166	683802	0.0481
VMo24_48_Dset213	1.73	diploid	1227	440781	0.0396	2699	689469	0.0377
VMo24_48_Dset214	1.78	diploid	1059	426299	0.0365	2403	685527	0.0488
VMo24_48_Dset215	1.85	diploid	1637	445340	0.0323	2083	741410	0.037
VMo24_48_Dset216	1.75	diploid	1371	483118	0.0458	1734	759825	0.0339
VMo24_48_Dset217	1.79	diploid	1523	442771	0.0416	2427	713388	0.0447
VMo24_48_Dset218	1.77	diploid	1061	458191	0.0396	2390	732076	0.0459
VMo24_48_Dset219	1.76	diploid	2248	434528	0.0461	1246	687074	0.0389
VMo24_48_Dset220	1.77	diploid	1388	446186	0.0329	2189	712008	0.0393
VMo24_48_Dset221	1.87	diploid	2201	387496	0.0316	1705	652065	0.0393
VMo24_48_Dset222	1.92	diploid	1175	438871	0.0313	2358	757549	0.0396
VMo24_48_Dset223	1.83	diploid	1121	462879	0.0387	2315	762601	0.0342
VMo24_48_Dset224	1.75	diploid	1147	436917	0.0333	1841	689836	0.0425
VMo24_48_Dset225	1.8	diploid	1317	435617	0.0467	2265	705069	0.0461
VMo24_48_Dset226	1.76	diploid	1526	436303	0.0297	1993	693463	0.0371
VMo24_48_Dset227	1.76	diploid	1765	422300	0.0478	1677	671856	0.0465
VMo24_48_Dset228	1.81	diploid	885	489732	0.0453	2750	797776	0.0379
VMo24_48_Dset229	2.7	triploid	1228	421972	0.0409	1977	1.02574e+06	0.0357
VMo24_48_Dset230	2.72	triploid	928	453054	0.0356	2205	1.10924e+06	0.033
VMo24_48_Dset231	1.84	diploid	1119	434667	0.0444	2393	720736	0.0491
VMo24_48_Dset232	1.78	diploid	1183	412186	0.0482	2329	662144	0.0465
VMo24_48_Dset233	1.85	diploid	835	396433	0.0484	2232	661939	0.0448
VMo24_48_Dset234	3.73	tetraploid	1815	404727	0.0345	1414	1358406	0.0321
VMo24_48_Dset235	1.79	diploid	1128	446780	0.0436	2930	719944	0.0436
VMo24_48_Dset236	1.76	diploid	1313	437066	0.0421	2748	691135	0.0419
VMo24_48_Dset237	1.75	diploid	1066	476886	0.0371	2833	753114	0.0397
VMo24_48_Dset238	1.8	diploid	1889	436844	0.0411	2114	708650	0.0434
VMo24_48_Dset239	1.81	diploid	2331	424619	0.036	1760	693483	0.0466
VMo24_48_Dset240	1.79	diploid	1638	467893	0.0382	2205	755308	0.0411
VMo24_48_Dset241	1.76	diploid	1293	417018	0.0334	2241	660884	0.0363
VMo24_48_Dset242	1.78	diploid	1585	447393	0.0383	2080	717744	0.0411
VMo24_48_Dset243	1.81	diploid	1874	445903	0.0372	1838	725674	0.0352
VMo24_48_Dset244	1.79	diploid	1807	461285	0.0378	2075	745333	0.0395
VMo24_48_Dset245	1.79	diploid	1696	485760	0.031	1784	783221	0.0347
VMo24_48_Dset246	1.78	diploid	1707	483404	0.0317	1962	775574	0.0312
VMo24_48_Dset247	1.77	diploid	2522	412866	0.0366	1532	656957	0.0399
VMo24_48_Dset248	1.8	diploid	1246	464151	0.0332	2648	751226	0.0356
VMo24_48_Dset249	1.79	diploid	2139	467885	0.0349	1441	756742	0.0377
VMo24_48_Dset250	1.78	diploid	1766	439485	0.0422	2159	703999	0.0488
VMo24_48_Dset251	1.79	diploid	1699	453939	0.0328	2164	733473	0.036
VMo24_48_Dset252	1.78	diploid	1328	454029	0.0396	2259	729758	0.0419
VMo24_48_Dset253	1.72	diploid	1710	418955	0.0386	1970	648311	0.046
VMo24_48_Dset254	1.76	diploid	1009	465687	0.0365	2694	737778	0.0368
VMo24_48_Dset255	1.76	diploid	1578	435042	0.0379	2476	690398	0.0406
VMo24_48_Dset256	1.8	diploid	1587	463448	0.0383	2353	752610	0.0437

## Sheet: PCA_249genotypes
PCA of 249 genotypes and 29307 SNPs
Proportion of explained variance per principal component PC1 to PC10
PC	Proportion of explained variance
1	0.698989
2	0.0381747
3	0.0153137
4	0.00983752
5	0.00882092
6	0.00865495
7	0.00833745
8	0.00638596
9	0.00402659
10	0.00390195
Coordinates of principal components PC1 to PC10
genotype_ID	PC1	PC2	PC3	PC4	PC5	PC6	PC7	PC8	PC9	PC10
Dset256	-15.5862	0.0760417	0.259535	-5.67387	1.07117	-0.533795	1.00492	4.31799	0.967458	0.0314479
Dset255	-13.3514	0.0935698	-14.921	2.83464	-1.79284	2.94298	9.04193	0.0724444	2.56496	-1.59805
Dset254	-13.2603	0.102059	-14.9455	2.36424	-1.34378	2.63274	8.76958	-1.08514	2.69875	-1.26667
Dset253	-12.7048	0.0177505	-13.4458	3.61271	-2.14692	4.70637	13.0739	-1.20126	-1.43067	1.12443
Dset252	-14.6265	0.0630865	-4.07808	3.77622	-1.26934	2.87135	7.22565	-0.786279	-0.499551	0.206832
Dset251	-16.2408	0.13278	5.19034	3.88957	-0.634286	1.00485	1.02955	-0.172457	0.964868	-0.258248
Dset250	-13.7135	0.0305156	-13.2041	0.104452	0.064614	-1.35404	-3.35794	-1.82903	5.33833	-1.04644
Dset249	-14.2935	-0.0182928	-12.7561	2.1776	-0.498738	-0.649464	-1.55821	4.01058	5.67877	-1.80675
Dset248	-14.0902	-0.178999	-9.0224	1.76022	-0.310195	-2.14445	-6.46127	-0.141659	-1.46603	0.410812
Dset247	-14.8191	-0.241932	-8.22483	3.99587	-0.49306	-0.647506	-3.79496	5.18639	-0.933094	-1.27497
Dset246	-15.6275	-0.2424	-2.26793	4.14924	-0.313107	-0.967574	-4.64237	1.08382	0.064356	-0.387089
Dset245	-15.6471	-0.0118823	-4.50676	6.68444	-0.633109	-1.12596	-5.30275	3.65595	0.0189053	-0.302122
Dset244	-15.5001	0.113686	-5.94291	4.82564	-0.326291	-1.84368	-6.36866	4.25617	-0.774552	0.115122
Dset243	-15.4865	0.0533619	-3.69515	6.4278	-0.250512	-1.15208	-5.12288	2.86364	-0.565188	-0.158971
Dset242	-14.6715	-0.141709	-4.19446	2.73352	0.364887	-2.18017	-6.87599	-4.12411	1.27799	0.119322
Dset241	-15.3089	-0.239159	-5.95768	3.56037	-0.233438	-2.47278	-8.41798	-0.780773	-0.033514	0.743763
Dset240	-15.2587	-0.14005	-5.33519	3.74992	0.270628	-1.92711	-6.20483	3.5374	0.729209	-0.00500329
Dset239	-15.5754	-0.0444953	0.183847	2.14004	0.255174	-1.23532	-4.20558	-5.25564	1.2349	1.1535
Dset238	-15.7067	0.059556	-1.86974	4.5959	-0.361156	-1.09494	-4.7886	0.523244	-0.266653	0.700006
Dset237	-15.5997	-0.148248	-1.93108	3.50919	-0.31191	-1.47605	-5.47397	-2.51702	0.0650948	1.00354
Dset236	-15.2485	-0.0113316	-4.38249	2.28044	0.215602	-2.25338	-6.86629	-3.97031	0.117899	1.04379
Dset235	-15.2697	-0.0209723	-4.2915	3.54981	0.200064	-2.07719	-6.72054	-1.18925	0.520465	1.42223
Dset234	-16.3099	-0.141052	5.08123	2.78485	-0.389847	0.67536	0.77949	-1.37769	-0.645351	0.690728
Dset233	-15.5561	-0.00328492	1.26823	-6.80714	1.03535	-0.913768	-1.24742	-2.23977	4.12179	0.20414
Dset232	-15.0709	-0.0398807	-3.33306	-5.55586	1.18796	-0.989061	-0.640825	5.87251	-9.68772	-0.253552
Dset231	-14.8714	0.0751963	-3.36137	-5.39459	0.729336	-1.3536	-1.15243	5.53756	-9.28128	0.375364
Dset230	-15.8448	0.00186852	2.99644	-2.84519	0.612954	-0.79696	-1.17743	-3.58278	2.80552	0.513365
Dset229	-15.6701	0.108339	-2.58361	4.4984	-0.166035	-0.852108	-3.91617	2.54054	0.0111397	0.0368058
Dset228	-15.763	0.0740477	-2.86846	5.28847	-0.176978	-0.477816	-3.46932	3.88124	-0.744046	-0.342666
Dset227	-14.5132	-0.223253	-5.59635	3.78074	-1.00788	2.70966	7.07814	-1.34856	-1.65328	0.802281
Dset226	-16.3372	-0.12754	5.54527	4.32778	-0.467732	0.789994	0.663377	-0.487311	0.351791	-0.115399
Dset225	-14.8067	-0.205983	-3.83242	2.38664	-0.84136	2.32533	5.86535	-2.06824	-1.93129	1.68787
Dset224	-14.7437	-0.0935654	-3.57535	0.170892	-0.149042	0.46305	2.45621	-4.89906	-0.173403	2.03765
Dset223	-16.306	-0.0406347	5.26755	3.96684	-0.547535	0.997334	1.86611	0.552575	-0.292541	-0.456974
Dset222	-16.1255	0.0476449	5.01269	3.23553	-0.382563	0.486043	0.0210287	-2.00707	1.0092	0.661744
Dset221	-14.8528	0.211587	-2.41119	1.27272	-0.369561	1.94542	6.12185	-4.17297	-1.05187	1.45872
Dset220	-16.2622	0.0351834	5.39719	3.4023	-0.726457	0.946372	1.48634	-0.00096242	0.244103	-0.576431
Dset219	-16.317	-0.0978084	5.3769	4.68346	-0.744024	1.21569	1.466	1.86351	0.00248326	-0.480186
Dset217	-15.9658	-0.161752	2.23025	1.87649	0.138271	0.20083	-0.953102	-1.15679	0.107373	0.724928
Dset216	-15.7273	-0.0505204	1.38267	-6.43527	0.895267	-0.721432	-0.376939	-1.68691	3.8312	-0.650286
Dset215	-14.8341	-0.0259843	-11.7719	4.4406	0.217283	-3.38804	-11.158	1.24431	-0.177679	0.389485
Dset214	-16.249	-0.129026	5.28111	4.62686	-0.865922	1.50389	2.4103	1.33451	-0.61969	-0.304205
Dset213	-16.1901	-0.0180064	5.55823	4.35947	-0.900078	1.49951	2.33382	1.40014	-0.545933	-0.448701
Dset212	-15.9747	-0.00802545	3.96854	0.666016	-0.306423	0.903925	2.14751	2.65565	-2.03383	-0.0545268
Dset211	-15.046	0.066466	-3.55394	-5.29442	1.37297	-0.780268	-1.04205	1.71314	-6.97733	0.429096
Dset210	-15.992	0.179737	4.09889	1.81154	-0.27051	0.702585	1.05703	1.32285	-0.0526242	-0.314024
Dset209	-16.2168	0.0957646	5.08975	4.31945	-0.703843	0.955869	0.872704	-0.523496	0.201744	0.255045
Dset208	-15.972	-0.0610911	4.44886	1.34822	0.298066	-0.267482	-1.33463	-6.48183	-1.20504	1.14189
Dset207	-16.2428	-0.214446	5.18171	3.53677	-0.769424	1.05578	1.67551	0.907821	0.212152	-0.39029
Dset206	72.0115	22.3359	0.830634	1.69895	-0.371211	-11.9176	3.67524	-0.0715713	1.10245	3.8187
Dset205	-15.6284	0.0921063	1.97538	-5.4254	0.815372	0.11896	1.56066	4.9349	5.66923	-1.70321
Dset204	-12.9565	0.106045	-14.3868	3.12049	-1.89783	3.21689	10.319	0.0484376	2.45443	-2.43748
Dset203	69.0692	18.5418	-0.357504	3.18206	15.2526	-5.86347	2.55291	-0.879534	-1.75456	-2.62031
Dset202	69.0218	17.9615	-0.223059	3.1019	14.9294	-5.374	2.55459	-1.29176	-1.63141	-4.70158
Dset201	66.0258	19.1123	0.903792	2.1808	5.86807	-12.862	4.08902	-2.7477	-1.05562	-10.482
Dset200	70.588	5.97358	-0.686661	-1.48322	11.9969	18.6058	-5.34851	-2.17026	-0.586421	-6.67519
Dset199	70.0741	7.56686	-1.09701	-0.667962	13.9273	20.646	-5.67028	-0.724352	0.745301	0.223353
Dset198	70.9421	15.6766	0.176125	0.727103	7.31297	2.67004	-0.254129	-1.17852	0.0991815	-1.1727
Dset197	71.426	22.5391	1.02041	2.68968	-0.664078	-11.568	4.522	2.78961	2.21836	7.5513
Dset196	71.8869	21.572	0.664141	0.77135	-1.98365	-10.3362	3.20836	-0.0783749	1.89357	5.08612
Dset195	68.8871	7.20681	-1.14616	0.552441	14.2856	21.8501	-5.07754	3.04775	1.84229	6.73255
Dset194	-15.4521	0.0476173	0.143033	-8.6935	1.42758	-1.09522	0.465904	-1.63643	-3.96401	2.13928
Dset193	69.2917	18.4287	-0.0428177	3.9388	15.5469	-2.63465	3.25154	4.15854	-0.0652341	6.06667
Dset192	70.4167	21.085	0.53159	1.20723	1.48762	-12.1493	3.32493	-3.17826	0.415578	-4.07824
Dset191	-14.3506	-0.0168952	-7.5396	-2.63886	0.239453	0.896703	4.65254	0.587763	2.66036	-0.590844
Dset190	71.9971	22.1653	0.933603	2.00551	-0.0181152	-10.607	3.71961	1.62628	0.991643	7.76608
Dset189	-15.6818	0.12866	-0.459661	-7.39442	1.46985	-1.43508	-1.06036	1.68362	4.01793	0.208757
Dset188	-14.8896	0.0250348	-11.6585	4.95754	0.180199	-3.1073	-10.0474	4.01465	0.109168	-0.37836
Dset186	-12.8233	0.00744391	-14.0767	2.04326	-1.48374	4.07775	11.2956	-6.02877	-1.56357	2.27846
Dset185	-15.7597	0.0313977	0.902046	-2.04641	0.426601	-0.953987	-1.20726	-2.6181	-2.72855	1.21193
Dset184	-16.0257	-0.191559	4.68498	1.19605	-0.191828	0.0229398	-1.03793	-6.14628	-0.769864	0.921457
Dset183	-15.8473	-0.00164314	0.318358	-7.54468	1.18781	-1.18179	-0.332915	0.398978	1.77947	0.732271
Dset182	-15.4961	-0.0282268	4.68157	1.8027	0.0384332	-0.231175	-1.75572	-6.9375	0.365054	1.06531
Dset181	-15.1523	-0.0797305	0.750095	-8.45095	1.69188	-1.75775	-2.26627	-3.12966	5.3492	-0.232189
Dset180	-15.9832	-0.110314	2.04231	-1.16337	0.320446	0.0844157	0.46911	1.03108	1.17397	-0.783639
Dset179	-15.7586	0.207878	0.509783	-2.51162	0.523201	0.471134	2.35789	3.80818	-0.157731	-1.2887
Dset178	-16.2325	0.0885843	5.69522	4.56669	-0.810501	1.49115	2.26574	1.15064	0.759732	-1.26798
Dset177	-16.4286	0.140019	5.69844	4.8342	-0.810139	1.19475	1.34289	1.24749	0.847706	-0.705056
Dset176	-15.7892	0.00861956	1.78757	-2.40283	0.804959	-0.676961	-1.7684	-4.11235	-0.319174	0.900783
Dset175	-15.8071	-0.268447	4.79355	1.7188	0.0966123	0.048732	-0.881905	-5.79637	-0.651108	0.419823
Dset174	-12.5289	-0.0530131	-14.7042	-0.677798	-0.85199	1.66175	6.64479	-5.97503	0.629111	0.257085
Dset172	-15.3556	0.0148083	-1.16548	-0.81679	-0.163836	0.211955	1.28624	5.86809	-5.96226	-1.10993
Dset171	-16.0134	0.0177277	2.14091	-1.90192	0.368107	-0.210575	0.108456	0.568517	1.1707	-1.00318
Dset170	-15.3878	-0.0294602	0.236254	-3.52057	0.151039	0.231938	2.20504	6.90294	-5.26897	-1.69103
Dset169	-15.6206	-0.0115855	0.219975	-4.0456	0.342515	0.305064	2.33181	6.38752	-4.23685	-1.7366
Dset168	-15.7391	-0.0115134	2.3103	-5.29187	0.496817	-0.115236	0.677921	2.38332	3.02492	-0.88503
Dset167	-15.9958	0.23983	2.82094	1.46935	-0.569644	0.627531	0.676206	0.966718	-0.118643	-0.475221
Dset166	-16.1373	-0.0296519	6.1037	5.00358	-1.07496	1.51194	2.0779	1.72845	0.811341	-0.835192
Dset165	-16.1154	-0.00743254	5.85425	4.55227	-0.922008	1.45959	2.22835	1.52243	-0.382407	-0.624445
Dset164	-15.6735	0.077417	2.80244	-0.224049	-0.193628	0.280366	0.7345	1.11696	-0.970898	0.841297
Dset163	-15.9834	-0.00583373	3.1403	1.61162	-0.162773	0.667713	1.93208	2.58021	-2.01473	-0.667204
Dset162	-16.3444	-0.0984696	5.64616	3.54842	-0.622572	1.5675	2.53859	0.841855	-1.12694	-0.0858575
Dset161	-15.6488	0.121123	0.895281	-2.07441	-0.0880827	-0.0261633	0.466333	3.85057	-0.642617	-1.05091
Dset160	-16.1102	-0.0664293	5.81467	4.07141	-0.853865	1.17222	1.60936	0.541012	-0.301781	-0.0425403
Dset159	-16.133	-0.0593138	5.30367	2.62132	-0.149106	0.41386	-0.677469	-5.13591	0.680321	0.81438
Dset158	-15.6029	0.0914803	0.275534	-0.0278068	0.155842	-0.0535138	0.693142	4.5635	0.608984	-1.68022
Dset157	-16.2704	0.0220033	5.50308	2.62627	-0.39939	0.446756	0.368401	-2.49391	0.033166	0.114458
Dset156	-16.143	-0.0246374	4.57798	1.89535	-0.304734	0.718863	1.39233	2.22203	-0.0794662	-0.58367
Dset155	-15.8844	-0.0539425	3.95136	1.39194	-0.581615	1.31526	3.43945	2.5079	-1.21723	-0.794976
Dset154	-16.0876	-0.0353938	3.24182	0.675	-0.241285	0.736179	2.33676	2.36252	-1.96439	-0.856663
Dset153	-15.9802	-5.54e-05	3.60562	1.54433	-0.427511	0.973931	2.97938	3.11568	-2.16781	-1.18661
Dset152	-16.1592	-0.126781	5.5656	3.27641	-0.55132	0.928795	1.16302	-0.865186	-0.617087	0.0161987
Dset150	-16.1583	-0.159924	4.742	1.56054	-0.0602129	0.116005	-0.586046	-6.30068	-1.93035	1.14959
Dset149	-15.9655	-0.0147861	2.91091	-2.27893	0.423843	-0.0710439	0.00295603	1.85008	2.08557	-0.0123417
Dset148	-16.0973	-0.0355975	5.3192	2.38684	0.0160902	-0.0396804	-0.821677	-4.98979	-0.109257	0.679183
Dset147	-15.8164	-0.0267553	1.89274	-0.856379	-0.0711128	0.4827	1.57536	5.41057	-0.635804	-1.72789
Dset146	-15.7337	-0.101246	1.51802	-1.72051	0.4092	-0.128938	0.822853	4.39542	-1.32543	-1.16049
Dset145	-15.6575	-0.0933594	1.29421	2.12037	-0.582948	0.555461	0.758446	3.84736	1.75934	-2.16801
Dset144	-15.5332	-0.169583	-0.20967	-1.51324	0.0850201	-0.31181	0.0284564	2.63975	-1.00053	0.446432
Dset143	-16.2992	0.0139726	5.9005	4.4646	-0.854152	0.906962	0.959324	-0.00558319	0.714734	-0.414748
Dset142	-16.046	-0.0181032	4.42629	0.261068	-0.263924	0.51057	1.43636	2.72732	2.58651	-1.20754
Dset141	-16.1027	-0.0820094	4.10197	-0.530151	-0.251397	0.736013	2.31135	3.34539	4.0894	-1.78164
Dset140	-16.1869	-0.037932	5.8165	3.87497	-0.967782	1.21413	1.13165	0.441727	0.674468	-0.487779
Dset139	-16.3196	-0.0172838	5.81052	3.68285	-0.713614	1.57535	2.95109	1.65021	-1.07133	-0.311426
Dset138	-16.4314	-0.118699	6.10235	4.74862	-0.872632	1.42463	1.7976	1.00809	0.701084	-1.15513
Dset137	-16.1813	-0.0181915	6.18991	5.26306	-1.06775	1.6236	2.26634	2.03023	0.722784	-0.990138
Dset136	-16.2061	-0.0726221	5.55835	3.25412	-0.645448	0.513264	0.101803	-1.98901	0.21506	0.313857
Dset135	-16.2369	-0.0588448	6.11392	4.81554	-0.974469	1.53968	2.06881	1.28275	0.575876	-0.926792
Dset134	-16.3143	-0.097175	5.3896	3.52384	-0.817897	1.20069	1.93768	1.2048	-0.883552	-0.78917
Dset133	-16.291	-0.140615	5.35513	3.10949	-0.501526	0.783121	0.544272	-0.262447	-0.679928	0.342345
Dset132	-16.2501	0.0193235	6.27196	4.85989	-1.02371	1.58675	2.40171	1.47202	-0.402668	-0.828928
Dset131	-16.272	-0.0376553	5.7975	3.77396	-0.780237	1.37396	2.14469	0.383166	-1.11716	-0.00357288
Dset130	-16.0607	-0.0205138	3.59504	3.36954	-0.464183	0.90548	1.33737	3.21134	0.378686	-0.919821
Dset129	-16.066	-0.286846	3.06203	2.75876	-0.472042	0.278359	-0.389321	-1.54797	-0.801393	0.215861
Dset128	-16.1278	-0.0349803	5.5864	3.71495	-0.745175	1.45263	2.07457	0.752517	-0.675094	-0.331808
Dset127	-16.2489	-0.179514	5.28279	3.27658	-0.348393	0.514187	0.424642	-1.38605	-0.600162	0.505765
Dset126	-16.3496	-0.0197407	5.66468	3.37887	-0.544145	1.33345	2.40556	0.775608	-1.66039	0.0990727
Dset125	-15.5257	-0.150198	1.70542	-6.72489	0.80056	-1.06341	-1.38871	-1.60937	3.30435	0.2308
Dset124	-15.5415	-0.0123377	0.0647351	-9.20572	1.49379	-1.35975	0.368012	-2.54959	-4.39102	2.11641
Dset123	-16.4336	0.113328	5.95081	4.03752	-0.608477	1.24614	1.2177	0.359139	-0.125256	-0.741596
Dset122	-16.1938	0.0874782	4.94935	1.70281	-0.173528	0.246536	-0.0382457	-4.5493	-1.39316	1.34233
Dset121	-15.6256	-0.00352708	0.154991	-8.62054	1.27051	-1.0366	1.09563	-0.670726	-3.85137	1.33489
Dset120	-15.8624	-0.145796	4.81419	1.46588	-0.0894029	-0.258879	-1.37324	-6.67325	-1.17118	0.814351
Dset119	-16.1136	0.0600244	4.90706	0.997644	-0.395543	0.618853	0.512994	-0.815337	1.08591	0.190346
Dset118	-16.1127	-0.233067	4.83588	1.0164	0.137653	0.237832	-0.46911	-6.14671	-1.7652	1.00609
Dset117	-15.5564	-0.0386647	1.13572	-1.05473	0.069895	0.0423635	-0.0875352	-3.72286	1.2687	0.12944
Dset116	-15.7673	-0.0612403	4.80729	1.63121	-0.101673	-0.084929	-1.63217	-7.25254	-0.0181451	0.425421
Dset115	-15.0019	-0.14959	0.944792	-8.45897	1.42768	-1.39921	-1.7109	-2.89785	4.92423	-0.246741
Dset114	-15.6444	-0.18824	4.7867	1.73962	-0.410617	-0.178513	-1.78752	-6.23905	0.50761	1.50407
Dset113	-12.8335	0.343949	-14.6082	-0.186871	-0.405513	1.68298	7.08866	-6.50641	-0.0883209	-0.385821
Dset112	-14.4101	-0.138401	-11.807	3.24053	0.65444	-3.73194	-11.471	-1.57795	-0.256505	-0.0818008
Dset111	-14.9105	-0.254009	-3.60673	-7.82301	1.32066	-2.10451	-2.28675	0.234512	-10.2782	0.495821
Dset110	-16.1233	0.0706239	3.44392	0.768383	-0.195375	0.834355	1.59811	2.23875	-1.35349	-0.434565
Dset109	-14.5087	-0.181264	0.188881	-8.04554	1.27031	-1.3344	-1.45479	-2.76307	1.51089	1.28225
Dset108	-15.1566	-0.310218	0.00284316	-8.83348	1.41469	-1.52397	-1.59511	-3.97237	0.694399	1.29039
Dset107	-15.9651	-0.131574	2.16856	-4.88908	0.951995	-0.515177	-0.440086	-2.15395	2.11146	0.194812
Dset106	-15.6355	0.120086	1.22454	-6.46551	0.814732	-0.684876	0.366704	2.78479	-0.0332117	0.649211
Dset105	-16.2113	-0.00520579	5.14911	2.52991	-0.289381	0.334131	-0.756353	-4.62778	0.407836	0.615061
Dset104	-15.7189	-0.0596629	1.80316	-0.371344	0.0986175	0.288056	0.217931	2.39625	-4.51385	-0.41488
Dset103	-15.4304	-0.200746	1.51745	-4.50626	0.686127	-1.14477	-1.71519	-5.23534	-1.05535	1.17585
Dset102	-15.4527	0.0487662	0.514882	-7.34449	0.810154	-0.164153	2.79546	3.30035	-3.80454	1.1473
Dset101	-15.6024	-0.257357	-0.461621	-5.58017	0.808086	-1.22003	-2.17549	-1.12754	1.70819	0.389271
Dset100	-16.2114	-0.138159	5.3169	2.59535	-0.365742	0.484664	-0.190676	-3.80741	0.679253	0.714398
Dset099	-15.863	-0.123488	0.809278	-3.23899	0.63574	-0.386665	-0.0415087	2.65329	1.88217	-0.925248
Dset098	-15.6018	0.0580819	0.292335	-7.32044	1.30418	-1.58033	-1.85787	-3.03587	2.92247	0.239002
Dset097	-16.059	-0.289393	4.85891	2.07303	-0.390104	0.0383273	-1.11575	-5.20916	-0.404536	0.925857
Dset096	-14.8615	-0.170043	-3.63734	-5.46041	0.938686	-1.50721	-2.23972	-2.62823	-1.54418	1.16716
Dset095	-14.2671	0.253793	-7.10204	-2.89355	0.072899	0.377189	2.38726	-3.82441	-2.96252	0.470892
Dset094	-15.8446	-0.106799	1.85212	-5.39608	0.890536	-0.563115	0.441318	1.7699	3.8884	-1.08054
Dset093	-15.0758	0.0205949	-3.27854	-7.00787	1.05535	-1.58545	-1.70337	1.79274	-9.9255	0.124742
Dset092	-15.3809	-0.110547	-1.1269	-5.85001	0.846582	-0.74255	0.531148	5.40014	-5.70363	-1.13104
Dset091	-15.7626	-0.0708042	3.16213	-0.0383509	0.053764	0.148651	-1.00501	-6.29678	-0.503709	0.965693
Dset089	-15.5618	-0.291786	-1.38163	2.47139	-0.069071	-1.42671	-5.61797	-4.29487	-1.71435	0.759128
Dset088	74.4399	13.5971	0.320866	-3.54381	-13.444	4.82096	-3.07134	-0.543558	-0.727663	-0.66219
Dset087	72.5416	-20.5366	0.523482	0.391342	0.784689	-2.23019	0.774377	-1.06502	-0.806303	-4.5251
Dset086	73.3122	-21.1947	0.369227	1.35458	-0.353147	-0.954843	1.85401	5.29247	0.92114	8.12834
Dset085	73.2842	-23.5494	0.10523	0.335136	-0.647132	-2.09617	0.782871	0.660063	0.999891	7.15097
Dset084	73.8767	12.5967	0.274227	-2.76111	-11.966	5.50777	-2.42123	2.62617	0.941662	8.43538
Dset083	73.2398	-21.9383	0.455151	0.0297439	-0.781479	-2.92691	0.769431	0.26691	0.480539	1.77831
Dset082	73.562	-20.9415	0.341627	0.307984	-0.723486	-1.9868	0.753245	0.318499	0.950942	3.67271
Dset081	74.3227	12.2614	-0.0674954	-3.07096	-10.0299	3.86133	-2.86407	-2.05018	-0.548123	-5.16936
Dset080	72.9721	-22.2495	0.263093	-0.193945	0.996233	-2.27568	-0.0319455	-1.52674	-0.868963	-3.708
Dset079	73.7754	12.2226	0.127301	-3.30633	-13.4759	5.6612	-2.92606	1.67645	0.904467	5.71545
Dset078	72.739	-22.2467	0.423396	-0.0107255	0.652795	-3.3024	0.0827461	-2.34679	-0.866735	-6.44653
Dset077	72.6572	-21.4069	0.361465	0.0801616	-0.289259	-2.35658	0.656076	-1.21687	-0.0672705	-4.90817
Dset076	71.6364	-19.5322	0.312962	-0.43605	0.740865	-1.83314	-0.0384137	-1.99942	-0.60422	-7.64982
Dset075	74.2634	15.1092	0.242647	-2.96968	-15.1755	5.5584	-3.18369	0.924041	-0.0546559	2.6434
Dset074	73.5579	14.3391	0.484882	-3.14967	-12.3252	4.47482	-3.09245	-1.95851	-1.55804	-7.90833
Dset073	73.5925	-21.1572	0.358524	0.144175	1.35617	-1.51274	-0.0681369	-1.14166	-0.505352	-2.41685
Dset072	73.6422	-21.6628	0.248136	1.26574	-0.226177	-0.599645	1.4506	3.42297	0.842843	5.29052
Dset071	73.3728	-21.4795	0.0196053	-0.218704	0.209177	-2.00441	0.223132	-2.18077	-1.05274	-4.07155
Dset070	73.4257	-21.3724	0.131878	0.0777079	0.700667	-1.22777	0.0197273	-1.34162	-0.551397	-3.59913
Dset069	74.5963	13.753	0.149002	-2.96632	-14.2205	4.68241	-3.59084	-1.32531	-1.60705	-3.40258
Dset068	73.9693	11.1152	0.28296	-3.1577	-11.0561	5.65345	-3.02994	-1.67106	-0.314817	-3.3694
Dset067	73.1655	13.1855	0.472147	-2.79618	-9.59353	4.13891	-2.81658	-2.24414	-1.4506	-9.58163
Dset066	73.3067	-22.2505	0.165195	0.249771	1.15521	-2.66069	0.351272	-1.37981	-0.689172	-2.33838
Dset065	73.1237	-22.0106	0.376623	0.109142	1.06622	-2.89109	0.534686	-1.86423	-0.747239	-5.22748
Dset064	73.2403	-22.4402	0.122415	0.987793	-0.384466	-1.60538	1.11923	3.15937	1.29453	8.54439
Dset063	74.1437	-22.4374	0.400701	0.899211	-0.299861	-1.65112	1.37194	2.37914	1.10808	4.51431
Dset062	75.0473	13.5864	0.450907	-0.904239	-14.1227	6.39427	-1.47129	4.99217	0.092391	4.66066
Dset061	73.7153	-22.6185	0.396031	0.663831	-0.799408	-1.89218	1.18003	2.09243	0.72435	6.71289
Dset060	-15.7668	0.0229638	-2.53888	5.70468	-0.658088	-0.652615	-3.96738	3.35817	0.670023	-0.833088
Dset059	-15.5796	-0.0453319	-4.44035	5.12783	-0.175125	-1.42145	-6.14397	1.36296	-0.365504	-0.00440031
Dset058	-14.9482	0.0742674	-4.59969	2.06392	-0.123039	-2.29422	-7.41984	-3.23451	-0.343451	1.06635
Dset057	-15.45	-0.169636	-3.854	4.08006	-0.148997	-1.50578	-5.90904	-2.55354	-0.886764	0.798712
Dset056	-15.8024	-0.0492529	-1.46003	6.35646	-0.766881	0.19209	-1.68332	3.98152	1.45623	-1.797
Dset055	-15.2652	-0.254887	-5.77119	2.76815	0.0387505	-2.3939	-7.9176	0.207637	-1.63465	0.866879
Dset054	-15.4467	-0.150679	-4.19599	3.77616	-0.0133779	-1.41581	-5.45409	2.08412	0.0580651	-0.437298
Dset053	-15.8606	0.078714	-1.50636	4.15258	-0.430487	-0.661713	-3.19755	1.95169	2.13229	-0.876353
Dset052	-15.6914	-0.0670353	-1.91492	5.74067	-0.748073	-0.558856	-3.93225	3.02994	-0.52249	0.0520313
Dset051	-15.6316	0.023972	-0.878824	5.71056	-0.774963	-0.275808	-2.61934	3.68276	-0.248148	-0.204905
Dset050	-15.195	-0.0565585	-4.69006	2.94669	0.17916	-2.3338	-6.88807	-1.21546	1.21308	0.897093
Dset049	-15.4467	-0.0324679	-4.16503	3.95867	-0.204639	-1.34076	-5.10728	3.29405	0.670618	0.15698
Dset048	-15.5618	-0.190189	-2.86081	2.89689	-0.2448	-1.63405	-6.06542	-1.7144	-0.39314	1.30688
Dset047	-12.8877	-0.226018	-14.0045	1.65344	-1.30842	2.57331	9.45255	0.335135	0.915698	-1.09353
Dset046	-15.5485	0.0303762	0.951076	-4.81643	0.826741	-0.77311	-1.33769	-2.78817	0.261713	1.47833
Dset045	-15.9505	-0.0102114	1.8633	-5.30108	0.417251	0.23319	2.11829	5.01052	4.73679	-1.90274
Dset044	70.6176	21.0138	0.834083	1.47687	1.58366	-12.2868	3.67138	-2.04049	0.133804	-5.65293
Dset043	-16.2381	-0.120639	4.33277	0.968272	-0.0387816	0.377831	0.627532	-2.50643	-0.75796	0.833266
Dset042	-16.017	-0.0460794	1.72319	-6.15422	1.05136	-0.354194	1.13875	4.46852	5.0849	-1.01534
Dset041	-15.9664	-0.00803288	1.53307	-6.51487	1.20937	-0.749848	0.563362	3.84343	4.75518	-0.671003
Dset040	69.2824	18.2191	0.0278644	4.15685	14.8476	-4.50794	3.13968	3.58696	-0.457409	4.16045
Dset039	-15.7985	0.0490477	2.06693	-5.16919	0.563551	0.120479	2.04613	5.5858	5.8216	-2.10441
Dset038	-15.4626	0.0630575	0.0210049	-8.89344	1.24437	-1.31039	0.893209	-2.03653	-4.09614	1.78148
Dset037	-15.7201	0.203759	0.738638	-6.03993	0.633002	0.0990432	3.34671	4.99509	-3.19825	0.707496
Dset035	-13.9739	-0.123333	-0.715635	-8.57336	1.24588	-1.42382	-1.67699	-3.16496	1.03969	1.49172
Dset034	-16.3192	0.03286	5.21624	4.07555	-0.750272	0.999852	1.31963	0.133996	0.88076	-0.0936102
Dset033	-13.2078	-0.0329692	-14.8696	1.68028	-1.71129	2.66049	8.87644	-2.35269	2.69125	-1.77179
Dset032	-15.0129	0.026124	-0.198071	-8.93004	1.33345	-1.13759	0.174841	-3.17546	-3.75079	1.66004
Dset031	-11.8674	-0.285076	-13.9301	-0.508325	-1.18457	2.91183	8.63506	-9.83578	-1.7387	2.88966
Dset030	-14.3171	-0.082411	-7.06739	-1.94498	-0.155414	1.91667	6.71057	-0.65728	-0.00888306	0.771164
Dset028	-15.7015	-0.0286484	0.679465	-6.0963	0.977041	-1.12712	-1.74121	-1.09767	2.96754	0.609917
Dset027	-15.9728	0.0918101	2.1532	-1.21458	-0.0842771	0.288009	0.698469	3.35207	2.90823	-0.915108
Dset026	-16.2501	-0.0107029	5.79313	4.51987	-0.8858	1.49608	2.1828	1.17338	1.05348	-0.882085
Dset025	-15.9488	0.0339439	2.70359	-3.50713	0.279105	0.341809	2.51615	4.10654	0.269837	-1.09911
Dset024	-15.1926	0.119609	-3.07801	-4.66912	0.67261	-0.723896	-0.00197077	7.52498	-9.19417	-0.506809
Dset023	-15.5088	0.00228477	-0.100134	-3.73071	0.0702473	-1.23184	-1.59689	-0.31042	-0.324907	-0.239036
Dset022	-14.4736	0.172915	-5.23834	2.0008	-1.05658	3.10498	7.80823	-3.60939	-1.61926	1.69017
Dset021	-14.4074	-0.0312313	-5.69909	2.82091	-1.8694	3.70321	8.87251	-2.11367	-1.93295	1.61537
Dset020	-16.0811	-0.132628	3.76276	0.468332	-0.00371179	-0.146418	-0.376518	-1.52806	0.0542871	0.215131
Dset019	-15.1011	0.17263	-2.8649	-2.6725	0.365301	-1.06344	-2.4587	3.78743	-3.16095	0.122787
Dset018	-16.0725	0.0990915	3.64166	0.0668933	-0.40111	0.377207	1.16397	0.414416	-0.136402	0.329761
Dset017	-15.9866	-0.11272	2.99749	-2.97414	0.230757	0.510461	1.54602	1.90296	2.24074	-0.426539
Dset016	-15.9535	0.0366426	1.88284	-4.88569	0.51804	-0.0721159	1.01975	3.28007	4.11991	-0.931358
Dset015	-15.5853	-0.0873246	1.59155	-7.09297	0.861197	-0.995803	-1.51153	-2.25273	3.48978	0.289144
Dset014	-15.8241	0.0142694	1.9524	1.56952	-0.538143	0.891382	1.67992	1.89055	-1.97491	0.0444082
Dset013	-14.8534	-0.168183	-5.06456	-1.48193	0.116805	-1.71902	-4.89889	-1.52635	-2.24085	0.826868
Dset012	69.6962	7.5433	-1.12544	-0.827532	15.4133	20.6407	-5.87725	-1.75157	0.00364135	0.552044
Dset011	-15.4584	-0.398233	2.59433	-2.77045	0.454076	-0.625164	-0.90402	-5.70796	-2.18396	1.64807
Dset010	-15.712	-0.13512	1.85203	-2.02767	0.253344	-0.748354	-1.60725	-3.67408	-0.989382	1.88851
Dset009	-14.3892	-0.0828371	-12.734	1.6674	-0.261544	-0.665775	-1.73512	3.12901	5.84766	-1.95914
Dset008	-14.3023	0.00391076	-12.7576	1.27575	-0.396422	-0.539929	-1.67722	3.09127	5.63373	-2.04774
Dset007	-14.7882	-0.171168	-8.61958	2.81246	-0.498784	-1.55096	-5.15367	3.54951	-0.752912	-0.536178
Dset006	-15.9357	0.0788836	1.55943	-6.86321	0.962754	-0.371357	0.681981	3.23932	4.92514	-0.706267
Dset005	-16.022	-0.0377844	1.94948	-4.58057	0.491499	-0.146946	0.904407	3.33397	4.52371	-1.07968
Dset004	-16.0883	-0.170366	4.93992	2.28815	-0.275217	-0.105456	-1.17266	-5.06415	0.978826	0.96196
Dset003	-15.4047	-0.110797	0.68542	-9.17739	1.34569	-1.41668	-1.11118	-2.44293	2.72444	0.107425
Dset002	-15.8654	0.172095	1.35116	-7.08223	1.1561	-0.816036	-0.422873	1.63776	5.02291	-0.217227
Dset001	-15.8379	0.0820728	1.12079	-7.02658	1.1929	-0.47248	0.361704	2.77523	4.50568	-0.603783

## Sheet: STRUCTURE_249_genotypes
STRUCTURE results based on 249 genotypes and 29307 SNPs, K = 2
column	explanation
K	Number of Clusters (Subpopulations) assumed in the STRUCTURE analysis run.
Reps	Number of Replicates (or runs) performed for the corresponding K value.
Mean LnP(K)	Mean Log Likelihood of the data given the model of K clusters
Stdev LnP(K)	Standard Deviation of the LnP(K) value across all replicates.
Ln'(K)	First Order Rate of Change (Difference) of the LnP(K) value: LnP(K) - LnP(K-1)
|Ln''(K)|	Absolute Value of the Second Order Rate of Change of the mean log likelihood LnP(K)
Delta K	Evanno's Delta K
K	Reps	Mean LnP(K)	Stdev LnP(K)	Ln'(K)	|Ln''(K)|	Delta K
1	10	-5.07058e+06	38.1181	NA	NA	NA
2	10	-2.6958e+06	47.0356	2.37478e+06	2.34741e+06	49907
3	10	-2.66843e+06	408.25	27375.2	17276.1	42.3174
4	10	-2.65833e+06	1470.71	10099.1	9548.1	6.49218
5	10	-2.63868e+06	21703.7	19647.2	77013.9	3.54843
6	10	-2.69605e+06	320903	-57366.7	125015	0.389573
7	10	-2.6284e+06	121970	67648.4	343787	2.81863
8	10	-2.90454e+06	507166	-276139	586024	1.15549
9	10	-2.59465e+06	6912.26	309885	442895	64.0739
10	10	-2.72766e+06	307631	-133010	NA	NA
Q values for K = 2
genotype_ID	C1	C2	Max_Cluster
Dset256	0	1	C2
Dset255	0	1	C2
Dset254	0	1	C2
Dset253	0	1	C2
Dset252	0	1	C2
Dset251	0	1	C2
Dset250	0	1	C2
Dset249	0	1	C2
Dset248	0	1	C2
Dset247	0	1	C2
Dset246	0	1	C2
Dset245	0	1	C2
Dset244	0	1	C2
Dset243	0	1	C2
Dset242	0	1	C2
Dset241	0	1	C2
Dset240	0	1	C2
Dset239	0	1	C2
Dset238	0	1	C2
Dset237	0	1	C2
Dset236	0	1	C2
Dset235	0	1	C2
Dset234	0	1	C2
Dset233	0	1	C2
Dset232	0	1	C2
Dset231	0	1	C2
Dset230	0	1	C2
Dset229	0	1	C2
Dset228	0	1	C2
Dset227	0	1	C2
Dset226	0	1	C2
Dset225	0	1	C2
Dset224	0	1	C2
Dset223	0	1	C2
Dset222	0	1	C2
Dset221	0	1	C2
Dset220	0	1	C2
Dset219	0	1	C2
Dset217	0	1	C2
Dset216	0	1	C2
Dset215	0	1	C2
Dset214	0	1	C2
Dset213	0	1	C2
Dset212	0	1	C2
Dset211	0	1	C2
Dset210	0	1	C2
Dset209	0	1	C2
Dset208	0	1	C2
Dset207	0	1	C2
Dset206	1	0	C1
Dset205	0.001	0.999	C2
Dset204	0.001	0.999	C2
Dset203	0.986	0.014	C1
Dset202	0.983	0.017	C1
Dset201	0.96	0.04	C1
Dset200	1	0	C1
Dset199	0.976	0.024	C1
Dset198	0.998	0.002	C1
Dset197	1	0	C1
Dset196	1	0	C1
Dset195	0.959	0.041	C1
Dset194	0	1	C2
Dset193	0.976	0.024	C1
Dset192	0.976	0.024	C1
Dset191	0	1	C2
Dset190	1	0	C1
Dset189	0	1	C2
Dset188	0	1	C2
Dset186	0	1	C2
Dset185	0	1	C2
Dset184	0	1	C2
Dset183	0	1	C2
Dset182	0	1	C2
Dset181	0	1	C2
Dset180	0	1	C2
Dset179	0	1	C2
Dset178	0	1	C2
Dset177	0	1	C2
Dset176	0	1	C2
Dset175	0	1	C2
Dset174	0	1	C2
Dset172	0	1	C2
Dset171	0	1	C2
Dset170	0	1	C2
Dset169	0	1	C2
Dset168	0	1	C2
Dset167	0	1	C2
Dset166	0	1	C2
Dset165	0	1	C2
Dset164	0	1	C2
Dset163	0	1	C2
Dset162	0	1	C2
Dset161	0	1	C2
Dset160	0	1	C2
Dset159	0	1	C2
Dset158	0	1	C2
Dset157	0	1	C2
Dset156	0	1	C2
Dset155	0	1	C2
Dset154	0	1	C2
Dset153	0	1	C2
Dset152	0	1	C2
Dset150	0	1	C2
Dset149	0	1	C2
Dset148	0	1	C2
Dset147	0	1	C2
Dset146	0	1	C2
Dset145	0	1	C2
Dset144	0	1	C2
Dset143	0	1	C2
Dset142	0	1	C2
Dset141	0	1	C2
Dset140	0	1	C2
Dset139	0	1	C2
Dset138	0	1	C2
Dset137	0	1	C2
Dset136	0	1	C2
Dset135	0	1	C2
Dset134	0	1	C2
Dset133	0	1	C2
Dset132	0	1	C2
Dset131	0	1	C2
Dset130	0	1	C2
Dset129	0	1	C2
Dset128	0	1	C2
Dset127	0	1	C2
Dset126	0	1	C2
Dset125	0	1	C2
Dset124	0	1	C2
Dset123	0	1	C2
Dset122	0	1	C2
Dset121	0	1	C2
Dset120	0	1	C2
Dset119	0	1	C2
Dset118	0	1	C2
Dset117	0	1	C2
Dset116	0	1	C2
Dset115	0	1	C2
Dset114	0	1	C2
Dset113	0	1	C2
Dset112	0	1	C2
Dset111	0	1	C2
Dset110	0	1	C2
Dset109	0	1	C2
Dset108	0	1	C2
Dset107	0	1	C2
Dset106	0	1	C2
Dset105	0	1	C2
Dset104	0	1	C2
Dset103	0	1	C2
Dset102	0	1	C2
Dset101	0	1	C2
Dset100	0	1	C2
Dset099	0	1	C2
Dset098	0	1	C2
Dset097	0	1	C2
Dset096	0	1	C2
Dset095	0	1	C2
Dset094	0	1	C2
Dset093	0	1	C2
Dset092	0	1	C2
Dset091	0	1	C2
Dset089	0	1	C2
Dset088	1	0	C1
Dset087	1	0	C1
Dset086	1	0	C1
Dset085	1	0	C1
Dset084	1	0	C1
Dset083	1	0	C1
Dset082	1	0	C1
Dset081	1	0	C1
Dset080	1	0	C1
Dset079	1	0	C1
Dset078	1	0	C1
Dset077	1	0	C1
Dset076	1	0	C1
Dset075	1	0	C1
Dset074	1	0	C1
Dset073	1	0	C1
Dset072	1	0	C1
Dset071	1	0	C1
Dset070	1	0	C1
Dset069	1	0	C1
Dset068	1	0	C1
Dset067	1	0	C1
Dset066	1	0	C1
Dset065	1	0	C1
Dset064	1	0	C1
Dset063	1	0	C1
Dset062	1	0	C1
Dset061	1	0	C1
Dset060	0	1	C2
Dset059	0	1	C2
Dset058	0	1	C2
Dset057	0	1	C2
Dset056	0	1	C2
Dset055	0	1	C2
Dset054	0	1	C2
Dset053	0	1	C2
Dset052	0	1	C2
Dset051	0.002	0.998	C2
Dset050	0.001	0.999	C2
Dset049	0	1	C2
Dset048	0	1	C2
Dset047	0	1	C2
Dset046	0	1	C2
Dset045	0	1	C2
Dset044	1	0	C1
Dset043	0	1	C2
Dset042	0	1	C2
Dset041	0	1	C2
Dset040	0.986	0.014	C1
Dset039	0	1	C2
Dset038	0	1	C2
Dset037	0	1	C2
Dset035	0	1	C2
Dset034	0	1	C2
Dset033	0	1	C2
Dset032	0	1	C2
Dset031	0	1	C2
Dset030	0	1	C2
Dset028	0	1	C2
Dset027	0	1	C2
Dset026	0	1	C2
Dset025	0	1	C2
Dset024	0	1	C2
Dset023	0	1	C2
Dset022	0	1	C2
Dset021	0	1	C2
Dset020	0	1	C2
Dset019	0	1	C2
Dset018	0	1	C2
Dset017	0	1	C2
Dset016	0	1	C2
Dset015	0	1	C2
Dset014	0	1	C2
Dset013	0	1	C2
Dset012	0.967	0.033	C1
Dset011	0	1	C2
Dset010	0	1	C2
Dset009	0	1	C2
Dset008	0	1	C2
Dset007	0	1	C2
Dset006	0	1	C2
Dset005	0	1	C2
Dset004	0	1	C2
Dset003	0	1	C2
Dset002	0	1	C2
Dset001	0	1	C2

## Sheet: PCA_196genotypes
PCA of 196 diploid genotypes and 9244 SNPs
Proportion of explained variance per principal component PC1 to PC10
PC	Proportion of explained variance
1	0.0712881
2	0.0445629
3	0.0370584
4	0.0263314
5	0.0198479
6	0.0154605
7	0.0141234
8	0.0136538
9	0.0118222
10	0.0114288
Coordinates of principal components PC1 to PC10
genotype_ID	PC1	PC2	PC3	PC4	PC5	PC6	PC7	PC8	PC9	PC10
Dset256	-0.448261	6.67601	0.00897925	3.69314	0.385137	3.77502	-5.83481	2.12728	-0.378162	1.12367
Dset255	16.4124	-2.01068	11.0888	1.26968	1.80773	-1.39824	0.790196	-5.1176	-5.66525	6.06715
Dset254	17.0138	-1.395	11.1065	-0.815131	1.1887	-1.70715	2.1966	-7.28991	-5.56315	4.14938
Dset253	14.9698	-3.01796	13.5343	1.75637	-0.635572	4.03098	3.10726	8.03451	4.55627	-0.937592
Dset252	4.67298	-3.24248	7.11608	-0.0924175	0.0507623	1.37157	1.15447	3.06545	3.20363	1.17144
Dset251	-5.62118	-4.32039	1.56208	0.228445	1.35026	-0.910009	-0.270278	0.469298	0.401209	2.72184
Dset250	14.0842	-0.209509	-3.19027	-2.5304	4.99965	-7.68725	-10.9605	-1.53601	4.33596	-2.94165
Dset249	13.7873	-2.09162	-1.72455	4.24716	6.4059	-7.24025	-12.4278	2.02754	2.57024	0.86896
Dset248	9.70262	-2.61535	-7.88779	-2.21299	-1.53268	-3.85842	-1.1172	3.52968	-2.18084	-7.79904
Dset247	8.66307	-4.71022	-4.61966	6.12308	-1.65642	-1.6826	-0.0745258	3.15939	-2.26883	-9.43705
Dset246	1.95002	-4.63997	-4.94026	0.659588	0.0979371	1.63128	1.38333	-1.56502	0.278942	2.77866
Dset245	4.95853	-7.47579	-6.36579	3.52263	-1.18914	2.97978	0.193544	3.31489	-1.15199	-0.018522
Dset244	5.48422	-5.15085	-7.05087	4.52441	-1.05904	2.86217	2.01435	0.728355	-1.19393	4.6082
Dset243	4.46333	-7.24011	-6.47432	3.67144	-0.792916	2.07464	1.31827	-0.608608	1.66536	1.84047
Dset241	6.25565	-5.08958	-9.4502	-1.28872	0.835939	1.9996	0.908363	1.47342	0.340384	0.725443
Dset240	5.64887	-4.61381	-7.65205	3.34875	0.492038	3.21595	0.68813	-1.3602	1.04018	3.89352
Dset239	-0.299431	-3.26273	-3.60228	-6.07225	2.01283	1.42144	0.907617	-1.13705	-0.149104	2.58321
Dset238	1.74215	-4.97062	-5.82002	-0.760739	0.238744	1.41222	2.04336	2.21746	2.60998	3.70133
Dset237	1.97025	-4.62026	-5.1078	-3.54939	0.129841	0.801192	1.83498	-0.041537	0.885497	3.18955
Dset236	4.61123	-3.55462	-7.0855	-4.43018	0.126848	1.61911	-0.186033	-2.52176	-2.89223	-0.236395
Dset235	4.93471	-4.82702	-6.92714	-2.03871	-0.154625	3.14373	-0.0782079	-0.828203	-3.01677	1.13326
Dset233	-1.52666	6.66584	-1.56723	-3.98413	7.05112	-2.51564	5.18041	5.53592	-3.97479	0.903927
Dset232	2.90228	7.69235	-3.13303	4.44134	-9.50374	-6.41163	2.8662	0.177959	4.00554	3.21611
Dset231	3.15687	7.71424	-4.02705	3.82879	-9.0203	-6.38866	2.16956	1.44582	3.40782	6.4868
Dset228	2.86921	-5.78282	-3.96159	4.26062	-1.35265	3.05221	-0.337493	0.77375	-1.02376	2.08195
Dset227	5.81819	-3.27469	7.61504	0.0241934	-1.64371	0.900413	-1.73472	5.24183	5.0835	0.329033
Dset226	-5.92524	-4.58988	1.42742	-0.176449	0.305823	-0.529935	0.13592	0.562335	0.367974	1.69256
Dset225	4.43723	-1.95436	6.59028	-1.42909	-2.94238	4.00384	-0.64323	6.23355	3.68118	0.246135
Dset224	4.50123	-0.0513752	2.55031	-5.35776	0.302854	1.91356	1.64901	5.26032	2.07202	1.16267
Dset223	-5.75736	-3.98418	2.64304	1.71344	0.0057976	0.303107	0.295051	-1.44543	1.90996	0.127707
Dset222	-5.44503	-3.48295	0.727156	-2.62329	1.405	-0.607829	-0.138752	0.889497	-0.235657	3.63693
Dset221	2.44961	-1.09291	6.79575	-4.14325	-1.79295	3.34207	-0.103223	1.8305	0.503799	0.144836
Dset220	-5.94445	-3.7327	1.9495	0.650999	0.452326	-0.507971	-1.06421	-1.19125	1.09136	1.46365
Dset219	-6.00779	-5.13958	2.50173	2.63715	-0.555368	-0.0623306	-0.964955	1.4688	-0.236507	1.96752
Dset217	-2.2171	-2.71514	-0.506867	-0.906736	0.25887	0.77977	-3.09782	3.95357	0.125685	0.702425
Dset216	-1.66802	6.18817	-0.676903	-2.5885	6.49129	-2.46227	4.93012	3.56672	-3.271	-1.60757
Dset215	12.2724	-6.35823	-12.563	1.47214	-0.444506	4.06822	3.04067	-1.37192	-1.24004	-1.2151
Dset214	-5.84851	-4.92393	3.51934	2.17217	-1.47772	1.06785	-0.604607	-0.645834	0.814983	-1.05039
Dset213	-5.80939	-4.33132	3.09298	2.33513	-1.31597	1.08583	-1.09676	-1.41429	1.35642	-0.870363
Dset212	-4.39754	0.749595	2.28724	3.05826	-2.78697	0.326829	-2.34347	2.45896	-1.76996	1.50457
Dset211	3.33114	6.6117	-2.16748	0.930402	-6.99488	-3.64204	2.09303	-0.0991273	3.36005	0.984405
Dset210	-4.29153	-1.42577	1.06537	0.541616	0.81664	0.423392	-0.895463	0.847428	-2.58693	0.945694
Dset209	-5.54519	-4.45484	1.82509	-1.06032	-0.0870575	0.913566	-0.813036	1.14083	0.168995	1.84432
Dset208	-5.05563	-2.63042	-0.0811677	-6.71756	-0.958309	0.00568426	0.914953	-1.76009	1.32472	-1.87445
Dset207	-5.62537	-4.12271	2.2388	2.55553	0.462624	0.136382	0.0551364	-0.0195766	0.4004	0.796619
Dset205	-2.49492	5.58291	0.50182	5.47825	6.43833	2.55947	0.707431	-3.53921	4.31293	-1.11157
Dset204	16.1075	-2.16537	12.5736	1.47951	0.860282	-0.707348	2.95502	-8.95036	-4.84358	-0.368714
Dset194	-0.546081	10.1487	-0.439516	-3.13741	-5.02234	6.10794	-4.07747	-1.02214	-3.22771	-0.551452
Dset191	8.76794	3.67204	4.03231	0.810099	2.50598	0.344254	0.461168	-3.00776	1.135	1.15401
Dset189	0.0445449	8.15355	-2.41856	1.78798	4.50282	3.13763	0.387477	-1.92081	3.42487	2.65723
Dset188	12.4663	-6.23013	-12.22	2.95768	-0.00097835	3.6172	1.08159	-2.03409	-1.78894	-0.596106
Dset186	15.6917	-1.61317	12.364	-3.32952	-0.458666	4.10483	4.22014	6.63076	5.88468	-3.3695
Dset185	-0.314335	2.03666	-1.42936	-4.12413	-2.51176	-2.59094	-0.20459	0.203333	-2.20285	0.107572
Dset184	-5.11724	-2.03304	0.0750255	-6.63631	-0.718509	-1.19043	-0.440734	-2.03491	0.61045	-1.43308
Dset183	-0.72901	8.16454	-1.61252	0.34728	1.43142	4.64739	-2.06041	-1.33349	0.881882	2.17512
Dset182	-4.96037	-2.68092	-0.756028	-8.01099	1.00488	-1.10049	1.15882	-1.15159	1.68853	-0.142855
Dset181	-0.888957	7.70869	-3.04311	-3.68425	6.37291	1.40299	0.524265	-3.27015	4.9373	-2.0198
Dset180	-2.25684	1.42962	0.190614	0.625114	1.26996	-0.730788	1.17781	-0.369623	-1.3301	-4.04941
Dset179	-0.0707632	3.96688	2.04271	3.92354	-0.0594247	-0.0999031	0.737361	-0.774011	-4.47529	-3.0866
Dset178	-6.38294	-4.84501	3.16325	2.28289	0.88539	-0.028196	1.66721	-2.52183	1.74832	-2.32922
Dset177	-6.33981	-5.24528	2.35231	1.99637	0.907509	-0.517433	0.318422	1.06727	0.127166	2.3655
Dset176	-1.58798	2.51783	-2.24395	-5.67392	0.641355	-1.43704	1.054	0.630464	-0.268349	-0.424856
Dset175	-4.95397	-2.23518	-0.0739324	-6.85839	-1.15201	-1.395	0.026712	-1.98071	1.55732	-2.32901
Dset174	16.6675	1.04494	7.06677	-5.23634	0.320815	-2.7986	-0.801474	-2.96415	-1.9072	1.40194
Dset172	0.886233	2.74768	-0.580631	5.20322	-6.82663	-3.75252	0.979723	-0.0611637	0.475179	0.23562
Dset171	-1.92966	2.13646	-0.392379	-1.05188	1.90907	-1.97138	0.107327	-0.335701	-1.97657	-2.28018
Dset170	-0.527862	4.76716	0.672764	7.32406	-4.81131	-3.84313	2.35503	-1.58332	1.12561	-1.02071
Dset169	-0.809085	5.53198	1.72285	6.97352	-5.24558	-2.55473	2.17613	-2.85063	1.78389	-1.9169
Dset168	-2.54971	5.29479	0.0863571	1.48356	5.54527	-2.81801	3.65028	3.76682	-4.18172	-0.373753
Dset167	-2.93112	-1.24605	0.793922	0.632805	0.238925	-3.11875	-1.14921	0.984549	-3.54429	1.74843
Dset166	-6.71008	-5.04323	2.71354	2.22321	0.975369	-1.63323	-0.248502	0.858456	-0.638954	1.91368
Dset165	-6.38239	-4.46324	2.99151	1.97339	-0.957512	-0.777727	-1.12898	0.321764	-0.729605	0.385124
Dset164	-3.10541	1.01378	0.294193	0.429075	-1.62812	0.277178	-2.29875	0.192648	-2.70349	4.89974
Dset163	-3.41369	-0.956627	2.04537	3.06282	-2.42393	-0.769407	-0.639865	1.48384	-4.3399	0.292458
Dset162	-6.25813	-3.52336	3.61117	0.716568	-2.56619	0.586808	-2.90744	-0.165382	-0.834714	-1.98388
Dset161	-1.34499	2.63969	0.0679234	3.58079	-0.237641	-2.51984	2.18199	1.5726	-4.40399	-6.58425
Dset160	-6.28331	-3.87733	1.98983	0.383968	-0.476315	-1.52164	-0.52141	1.1933	-1.56419	2.49519
Dset159	-6.01068	-3.89146	0.79899	-4.35808	0.892446	-1.49892	1.76421	-1.36997	0.58677	-0.400169
Dset158	-0.362938	0.392545	-0.472525	5.10345	0.564054	0.402173	0.297148	-1.45582	-0.152579	-5.88567
Dset157	-6.00968	-2.71239	1.14429	-3.03039	0.260578	-1.262	0.0269652	-1.72243	1.09722	-0.0670427
Dset156	-4.86038	-1.6034	1.84275	2.53117	-0.472141	-1.44949	-0.564015	-0.762208	-0.295899	-0.425006
Dset155	-4.49589	-0.702027	3.49243	3.49562	-2.34687	1.75838	-0.382741	-3.03025	-0.6406	-3.79281
Dset154	-3.52866	0.34404	2.21847	2.22053	-2.48129	-0.675798	-1.0161	-0.391036	-4.69123	-2.49532
Dset153	-3.959	-0.833989	3.33165	3.63272	-2.51938	-0.027913	0.507131	-0.904848	-3.41935	-4.11716
Dset152	-6.35776	-3.99599	2.36156	0.419047	-1.31079	-0.691152	-0.00963879	-0.185648	0.289052	-1.47072
Dset150	-5.21828	-2.14654	0.708785	-7.42546	-2.61747	-0.056079	-1.26159	-0.144999	0.430517	-1.27397
Dset149	-3.13351	2.34301	-0.801722	0.730429	2.73632	0.161754	-2.10908	0.5394	-0.206347	3.90834
Dset148	-5.74823	-3.08634	0.0875992	-5.85021	0.078839	-1.56352	0.75159	-1.00794	0.832079	0.0591075
Dset147	-2.22661	2.15636	0.832739	5.79417	-1.52464	-1.11991	0.978871	0.363848	-0.143343	-4.29608
Dset146	-2.05389	3.48037	-0.197152	4.42461	-2.51429	-1.54827	0.970048	0.453617	-0.625908	-0.949359
Dset145	-1.15348	-2.19517	-0.168202	5.03176	2.3275	-0.632016	0.612587	-1.24468	0.993358	-6.38932
Dset144	-0.000447356	2.31088	-1.16593	2.4349	-1.12132	3.14907	-5.2075	3.06337	-2.27772	2.16362
Dset143	-6.56368	-4.9021	1.6345	0.480891	0.556176	-1.85368	0.108804	0.362736	-0.662908	2.00259
Dset142	-4.68749	-0.229067	1.37653	3.3223	3.66139	-0.67365	0.18116	0.116041	0.197986	0.297711
Dset141	-4.66892	0.359153	2.33333	4.70782	4.48803	-0.22905	0.756923	-2.28563	1.89457	-2.64344
Dset140	-6.44979	-4.42833	2.09676	0.585948	0.416552	-2.09692	-0.206018	-1.45403	0.405064	0.741885
Dset139	-6.39268	-3.65565	4.05542	2.71611	-2.47947	1.52111	-2.66592	0.657404	-0.615034	-0.91299
Dset138	-6.73626	-4.77661	2.46337	1.91231	0.868582	-1.23973	0.207497	-1.02472	0.418237	-0.244303
Dset137	-6.68061	-5.51838	2.92115	3.08788	1.02575	-1.64944	0.155539	0.512214	-0.553108	2.05029
Dset136	-5.79955	-3.67382	0.834741	-1.97875	0.781651	-2.61784	-0.540127	-1.1325	0.358718	2.28389
Dset135	-6.57673	-4.83163	2.98481	2.4589	0.539178	-1.35378	0.704129	-1.576	0.129836	-1.23957
Dset134	-5.8845	-3.908	2.78513	1.67293	-1.30648	-0.319503	-0.617321	-2.22481	-0.655202	-1.35536
Dset133	-5.52468	-3.15081	0.94203	-0.705335	-1.16583	-2.11088	-3.35217	-0.339986	-0.653144	2.22189
Dset132	-6.63587	-4.9878	3.0293	1.99284	-0.704117	-1.14975	0.234651	-0.795337	-0.209729	-1.2944
Dset131	-6.25648	-3.8179	3.27202	0.143103	-2.21188	0.0234573	-1.80206	-0.613962	-0.32531	-2.23302
Dset130	-3.86159	-4.05622	1.52631	4.0891	0.219911	-0.414399	-0.970066	1.03313	1.18418	-2.58525
Dset129	-3.20912	-3.35814	0.300876	-1.34068	-1.34759	0.440223	-1.77817	1.66644	1.20426	-2.97205
Dset128	-5.98885	-3.85282	2.60984	0.872792	-1.51027	-0.284612	-0.647147	-1.97798	0.02928	-1.03261
Dset127	-5.66053	-3.19297	0.471451	-2.37536	-1.0745	-1.44818	-3.39553	1.18355	-1.67849	3.96537
Dset126	-6.21721	-3.49352	3.06815	0.390466	-3.1024	0.77266	-3.91595	0.926124	-0.85252	0.329119
Dset125	-1.88688	6.75296	-2.14732	-3.14329	6.38592	-3.53668	3.40511	4.26662	-3.99892	1.70831
Dset124	-0.311562	10.717	-1.02883	-4.2459	-5.21999	5.99562	-4.69546	-0.614938	-2.93063	-0.887285
Dset123	-6.59587	-4.23725	2.32641	0.683213	-0.882086	-1.38309	-0.334001	-0.455897	-0.823559	0.0525779
Dset122	-5.30274	-2.06149	1.26496	-5.16641	-2.44571	0.0590514	-3.67926	1.21094	-0.905734	1.32587
Dset121	-0.523913	9.95126	0.260682	-1.1828	-4.84177	5.67035	-4.32353	-1.10366	-3.18673	-1.42682
Dset120	-5.6625	-2.62735	-0.0953449	-6.6224	-0.930399	-0.710714	-0.28365	-1.29416	0.692375	-2.21335
Dset119	-5.15605	-1.37382	0.992046	-1.12745	1.40868	-2.53747	-1.34791	-1.0468	-0.549421	2.43968
Dset118	-5.10841	-1.74497	0.3211	-7.94208	-2.15016	0.79005	-2.36421	0.235952	0.851949	-0.689091
Dset117	-1.81764	0.0970059	0.42258	-3.20064	1.70793	-0.81117	0.842876	-1.58627	0.763377	-3.29284
Dset116	-5.37319	-2.92136	-0.419017	-7.27246	0.795295	-2.2217	1.43209	-2.63841	2.06325	-2.04747
Dset113	16.6457	0.641052	8.91653	-5.69868	-1.19682	-1.91954	3.35406	-6.94576	-3.07688	1.01412
Dset112	12.4441	-4.78868	-12.8559	-2.79189	-0.646019	3.51677	2.07803	-3.05798	0.205103	-2.65845
Dset111	3.14185	9.6444	-4.66877	-2.01152	-9.62153	-7.37784	3.89102	-2.09812	4.45407	0.937145
Dset110	-3.57796	-0.824153	2.33931	2.35482	-2.3589	-1.0946	-0.275921	-1.42733	-1.70827	-1.46395
Dset108	-0.510346	9.11968	-2.51825	-4.91134	0.28604	4.02826	-1.71046	-1.98183	1.17599	0.347025
Dset107	-2.51025	4.84677	-0.869153	-2.28228	2.68103	-0.0954853	-0.204735	-0.498201	0.663643	-1.66574
Dset106	-1.72085	7.80272	-0.97381	2.2832	-0.542431	2.92675	-2.45352	0.0534761	-2.16812	3.48914
Dset105	-5.67446	-3.41299	0.0963632	-4.94661	1.1	-1.62395	1.45525	-1.57563	0.536807	0.0389353
Dset104	-2.29566	1.7478	-0.699007	1.71806	-4.17791	-5.14142	2.68309	1.31619	1.54845	2.40843
Dset103	-1.66246	4.60016	-2.06528	-7.06135	-0.506664	-0.88376	0.192398	-1.17034	0.369477	-1.03989
Dset102	-0.625535	9.29201	1.50564	2.49081	-5.1197	5.8215	-5.94526	-0.177392	-3.66965	0.792163
Dset101	0.428208	5.63478	-3.62877	-3.18574	3.32192	-3.02453	-1.40143	0.683222	0.0515926	-0.864018
Dset100	-5.70277	-3.58257	0.576162	-3.40392	1.24113	-1.42089	0.843755	0.389837	0.0840307	1.10394
Dset099	-0.947118	3.96522	-1.44447	1.34516	2.62483	-2.32245	-0.371998	0.65366	-0.546194	0.649928
Dset098	-0.729129	7.24348	-2.69728	-3.69872	3.71225	-1.04005	1.6123	-1.78752	1.53341	-2.47305
Dset097	-5.0056	-2.59059	-0.511173	-5.69446	-0.494506	-2.31046	-2.15427	-0.964531	-0.329838	2.0937
Dset096	3.77352	5.45143	-3.38195	-5.1752	-0.515403	-1.74115	-1.52348	2.24092	-2.90571	0.277649
Dset095	7.83923	3.0499	2.89062	-4.57972	-3.16825	-3.0821	1.34507	-0.831281	-2.4914	2.09594
Dset094	-2.29365	5.93207	-0.36657	0.129456	6.44944	-2.43998	3.88146	4.32789	-4.30473	0.833975
Dset093	2.78675	8.81746	-3.52245	0.452434	-9.83123	-6.60645	4.03137	-0.844242	4.09095	-0.681798
Dset092	0.924121	8.39045	-1.47466	4.14448	-5.41612	-5.64784	2.50027	-0.585005	1.662	0.42212
Dset091	-2.67079	-0.82063	0.0625202	-6.76754	-0.593926	0.486076	-1.11934	-1.12718	3.03579	-2.38765
Dset089	1.09259	-3.67396	-5.30677	-4.92197	-1.10973	0.458105	4.19983	-3.16848	3.39703	-1.11248
Dset060	2.50397	-6.89752	-4.34656	4.19907	1.05108	3.44832	2.28796	0.290013	1.62519	-1.28985
Dset059	4.35244	-6.3092	-6.82318	1.0441	-1.68467	3.24139	2.81487	0.0922251	-1.94004	-2.31005
Dset057	4.4585	-5.34727	-7.13372	-3.27196	-1.24783	0.685313	-0.172972	-0.900136	-0.851579	-0.498878
Dset056	1.27679	-6.83357	-1.95321	4.86549	1.09919	2.77347	3.29279	-3.96281	0.165783	-1.98428
Dset055	5.97063	-4.13165	-8.8476	0.138776	-2.25159	1.98672	3.13148	1.44921	-0.529448	0.238468
Dset054	4.43068	-4.47836	-6.92866	2.03763	-0.291684	1.77628	0.454865	-2.97233	2.27062	2.57129
Dset053	2.07973	-5.16773	-3.45164	3.28394	1.93293	3.07425	0.23784	-2.61271	0.432883	-0.810259
Dset052	1.81898	-6.15094	-4.708	2.42154	-0.517257	1.90701	2.52165	1.4886	2.83606	4.26479
Dset051	0.585177	-6.55726	-2.69525	3.86549	-0.46692	1.76993	3.5459	0.67311	1.411	3.10134
Dset050	5.08748	-3.92026	-7.28588	-2.08064	0.703125	2.78602	-0.174177	-1.92423	-2.40232	0.555938
Dset049	4.38372	-4.89843	-5.20625	3.99971	0.896379	2.81462	-0.904848	-0.955791	-4.50257	2.94724
Dset048	2.92683	-4.10518	-6.09168	-1.87032	0.36083	0.0183156	-0.190445	2.08693	1.96247	3.28392
Dset047	16.6339	-1.17716	10.2724	1.70455	0.355515	-1.2057	-0.127266	-2.8509	-1.13369	-0.0496673
Dset046	-0.74419	5.07807	-2.14716	-4.46363	1.07392	0.694304	-0.848395	1.70274	-0.0962051	3.09984
Dset045	-2.14055	5.93069	0.883035	6.13191	4.97121	2.49219	1.91363	-3.24258	3.84135	-2.33147
Dset043	-4.84751	-1.29784	1.70159	-3.05702	-1.31774	2.16587	-1.00928	-1.30475	1.32013	-0.739424
Dset042	-2.2502	7.53148	-0.133288	5.48901	4.63603	4.29663	0.950377	-2.96354	3.74267	0.714499
Dset041	-2.06503	7.87282	-0.77676	4.20664	4.71116	3.87143	0.57637	-1.03245	4.01625	0.80713
Dset039	-2.62576	5.23223	1.32163	6.56402	6.04186	3.61832	1.58247	-4.16613	4.13821	-3.27974
Dset038	-0.21681	10.3885	-0.29146	-2.9693	-5.11312	6.91657	-3.78905	-1.04502	-2.4297	-1.83034
Dset037	-1.23285	7.92595	2.26267	5.19693	-4.42694	6.82607	-4.87485	1.79374	-3.25437	1.65246
Dset034	-5.77389	-4.07238	1.88975	0.465896	1.14409	0.0376273	0.0401898	1.00112	0.238535	1.68031
Dset033	16.657	-0.896928	11.1407	-1.58963	1.15431	-0.838199	3.06757	-8.72116	-5.1821	1.35986
Dset032	-0.253786	10.0361	-0.874665	-5.13977	-5.03987	6.38359	-3.76031	-0.182571	-2.62825	-0.787081
Dset031	14.8847	0.144785	8.82147	-8.48323	-0.70018	3.01918	2.63398	5.87624	5.57923	-2.2275
Dset030	7.94049	2.36997	6.58024	0.479939	0.393245	5.09676	0.351507	4.10471	3.33694	-2.17574
Dset028	-0.900625	5.8943	-2.58615	-1.81896	4.80753	-0.462044	1.87093	1.51167	0.26723	1.2136
Dset027	-2.47493	1.34621	0.56164	3.8068	3.15796	0.195932	0.332772	1.75333	-0.977495	1.58358
Dset026	-6.16048	-4.90621	2.68595	2.30744	1.0229	-0.253032	0.765377	-1.0362	1.10655	-0.971814
Dset025	-3.09298	5.01208	1.49738	4.67959	0.0128055	1.03399	1.57815	-0.414969	0.635241	-2.15386
Dset024	2.4171	6.94008	-2.52764	7.28321	-9.10075	-5.56978	3.11414	1.29696	3.7424	3.7226
Dset023	-0.257145	3.32581	-1.90666	-1.0925	0.64393	-1.7752	1.48443	2.19717	-3.33649	-6.91888
Dset022	6.38553	-1.67533	8.94086	-2.89532	-0.686992	3.01817	1.06737	6.09513	3.02874	-1.13188
Dset021	6.35192	-2.19496	9.43839	-0.630986	-1.2038	2.90838	1.146	8.74149	0.961565	1.52326
Dset020	-4.15175	-0.845103	0.127846	-1.73687	-0.261081	-0.296371	0.468465	-1.21034	0.755428	-1.66458
Dset019	2.71973	2.69653	-4.46909	2.53659	-2.76513	0.0837509	0.697741	3.85184	-3.56122	-1.37628
Dset018	-3.87379	0.153263	1.33581	1.17322	-0.551608	1.03705	-0.384797	-1.6599	0.554028	2.14497
Dset017	-3.41142	3.15299	1.46237	1.83522	2.95343	-0.0222821	0.920995	1.88908	-1.97215	-1.30645
Dset016	-2.16763	4.89176	0.856235	3.31163	7.05676	-2.37315	3.93381	5.55974	-4.5836	1.77591
Dset015	-1.84987	7.04466	-1.70286	-3.77973	6.68038	-2.90461	4.34516	3.8187	-3.47652	0.292884
Dset014	-2.1519	-1.23815	2.33938	2.35148	-3.06945	1.93987	-1.99539	0.90637	0.114079	-1.23293
Dset013	5.09182	0.977672	-6.99994	-3.66242	-1.48332	-1.11329	0.545605	4.51197	-0.332891	-2.9166
Dset011	-2.90559	3.03661	-1.04222	-6.84158	-2.8178	1.23625	-1.73328	-3.26173	1.43538	-0.0555242
Dset010	-1.62866	1.58039	-1.55157	-5.48871	-0.518203	-0.974729	-0.412023	1.06764	-2.16998	1.15848
Dset009	13.8743	-1.40527	-2.35023	3.16622	6.83079	-7.81613	-12.8051	1.65575	3.10592	0.630854
Dset008	13.8744	-1.17877	-2.00373	3.08132	5.61224	-7.66059	-12.7442	-1.11975	3.90495	-1.47139
Dset007	9.27514	-3.73243	-6.8898	2.90813	-0.438463	-3.78627	-1.87386	5.31156	-4.71739	-4.68094
Dset006	-1.59446	8.12133	-0.485151	3.48644	5.61491	2.77654	-0.381431	-2.15342	3.37017	2.00059
Dset005	-2.26661	5.05903	0.516827	3.31681	6.77042	-1.49616	4.28535	5.39151	-4.04492	2.0935
Dset004	-5.18414	-3.32641	0.197071	-5.31849	1.51232	-0.569598	1.23951	-1.42105	2.24096	-0.139898
Dset003	-0.885572	9.76234	-2.41178	-3.96038	3.57719	0.404538	0.503804	-3.15569	3.12596	-0.450204
Dset002	-1.31369	7.97943	-2.15857	0.907479	5.9663	2.8233	0.423324	-1.39411	2.76579	3.23839
Dset001	-1.42829	8.24451	-0.877183	3.3294	5.16711	2.95932	0.147199	-2.70153	3.62021	1.38923

## Sheet: STRUCTURE_196_genotypes
STRUCTURE results based on 196 genotypes and 9909 SNPs, K = 2 and K = 7
column	explanation
K	Number of Clusters (Subpopulations) assumed in the STRUCTURE analysis run.
Reps	Number of Replicates (or runs) performed for the corresponding K value.
Mean LnP(K)	Mean Log Likelihood of the data given the model of K clusters
Stdev LnP(K)	Standard Deviation of the LnP(K) value across all replicates.
Ln'(K)	First Order Rate of Change (Difference) of the LnP(K) value: LnP(K) - LnP(K-1)
|Ln''(K)|	Absolute Value of the Second Order Rate of Change of the mean log likelihood LnP(K)
Delta K	Evanno's Delta K
K	Reps	Mean LnP(K)	Stdev LnP(K)	Ln'(K)	|Ln''(K)|	Delta K
1	10	-1.80144e+06	8.5431	NA	NA	NA
2	10	-1.75645e+06	31.1297	44987.8	23854.1	766.282
3	10	-1.73532e+06	66.3518	21133.7	8577.1	129.267
4	10	-1.72276e+06	3955.14	12556.6	724.16	0.183093
5	10	-1.71093e+06	3646.75	11832.4	7102.5	1.94763
6	10	-1.7062e+06	911.175	4729.91	4027.44	4.42005
7	10	-1.7055e+06	972.812	702.47	223691	229.943
8	10	-1.92849e+06	519108	-222989	112028	0.215808
9	10	-2.03945e+06	568756	-110961	170699	0.300128
10	10	-1.97971e+06	583038	59738.5	NA	NA
Q-values for K = 2					Q-values for K = 7
genotype_ID	C1	C2	Max_Cluster		genotype_ID	C1	C2	C3	C4	C5	C6	C7	Max_Cluster
Dset001	0.996	0.004	C1		Dset001	0.001	0.002	0.074	0.001	0	0	0.921	C7
Dset002	0.993	0.007	C1		Dset002	0.001	0.014	0.145	0.001	0	0	0.837	C7
Dset003	1	0	C1		Dset003	0.001	0.029	0.294	0.007	0	0	0.669	C7
Dset004	1	0	C1		Dset004	0.764	0	0.235	0	0	0	0	C1
Dset005	1	0	C1		Dset005	0.217	0.397	0.001	0	0	0	0.384	C2
Dset006	1	0	C1		Dset006	0.005	0.004	0.066	0.001	0	0	0.923	C7
Dset007	0.236	0.764	C2		Dset007	0.003	0.11	0.061	0.087	0.145	0.593	0	C6
Dset008	0.055	0.945	C2		Dset008	0	0.001	0.072	0.002	0.445	0.408	0.072	C5
Dset009	0.032	0.968	C2		Dset009	0	0.002	0.078	0	0.439	0.428	0.052	C5
Dset010	0.926	0.074	C1		Dset010	0.247	0.254	0.327	0.051	0	0.001	0.12	C3
Dset011	1	0	C1		Dset011	0.287	0	0.446	0.15	0	0	0.117	C3
Dset013	0.503	0.497	C1		Dset013	0.002	0.093	0.281	0.181	0.043	0.393	0.007	C6
Dset014	0.876	0.124	C1		Dset014	0.603	0.002	0.003	0.181	0.067	0.031	0.113	C1
Dset015	1	0	C1		Dset015	0.002	0.41	0.242	0	0	0	0.346	C2
Dset016	1	0	C1		Dset016	0.222	0.404	0.001	0	0	0	0.373	C2
Dset017	1	0	C1		Dset017	0.427	0.235	0.056	0.001	0	0	0.28	C1
Dset018	0.998	0.002	C1		Dset018	0.589	0.001	0.103	0.133	0	0.001	0.173	C1
Dset019	0.632	0.368	C1		Dset019	0.105	0.095	0.078	0.329	0.011	0.276	0.105	C4
Dset020	1	0	C1		Dset020	0.609	0.063	0.161	0	0	0	0.166	C1
Dset021	0.431	0.569	C2		Dset021	0.396	0.005	0.046	0	0.552	0	0.001	C5
Dset022	0.42	0.58	C2		Dset022	0.359	0.002	0.075	0	0.562	0	0.001	C5
Dset023	0.823	0.177	C1		Dset023	0.195	0.219	0.148	0.14	0	0.134	0.164	C2
Dset024	0.693	0.307	C1		Dset024	0.005	0.001	0	0.792	0	0.001	0.2	C4
Dset025	1	0	C1		Dset025	0.346	0.055	0	0.108	0	0	0.491	C7
Dset026	1	0	C1		Dset026	0.999	0	0	0	0	0	0.001	C1
Dset027	0.955	0.045	C1		Dset027	0.449	0.165	0.001	0	0	0.021	0.363	C1
Dset028	0.928	0.072	C1		Dset028	0.003	0.218	0.214	0.001	0	0.021	0.543	C7
Dset030	0.393	0.607	C2		Dset030	0.062	0.001	0.001	0.09	0.533	0.006	0.308	C5
Dset031	0.001	0.999	C2		Dset031	0	0	0.187	0	0.812	0	0	C5
Dset032	0.999	0.001	C1		Dset032	0.001	0.001	0.264	0.425	0	0	0.31	C4
Dset033	0.002	0.998	C2		Dset033	0.001	0.001	0.039	0.001	0.954	0.001	0.003	C5
Dset034	1	0	C1		Dset034	0.947	0.001	0.05	0	0	0	0.001	C1
Dset037	1	0	C1		Dset037	0.151	0	0	0.446	0	0	0.402	C4
Dset038	0.999	0.001	C1		Dset038	0.001	0	0.185	0.45	0	0	0.364	C4
Dset039	1	0	C1		Dset039	0.239	0	0	0	0	0	0.76	C7
Dset041	1	0	C1		Dset041	0.034	0.006	0.002	0.007	0	0	0.949	C7
Dset042	1	0	C1		Dset042	0.073	0.001	0	0.001	0	0	0.924	C7
Dset043	1	0	C1		Dset043	0.735	0.001	0.186	0.001	0	0	0.077	C1
Dset045	0.999	0.001	C1		Dset045	0.235	0.006	0	0.001	0	0	0.757	C7
Dset046	0.944	0.056	C1		Dset046	0.059	0.188	0.324	0.109	0	0	0.319	C3
Dset047	0.001	0.999	C2		Dset047	0.001	0	0	0.004	0.938	0.056	0.001	C5
Dset048	0.587	0.413	C1		Dset048	0.333	0.001	0.217	0	0	0.447	0.001	C6
Dset049	0.512	0.488	C1		Dset049	0.409	0.001	0.03	0	0	0.556	0.004	C6
Dset050	0.463	0.537	C2		Dset050	0.203	0	0.223	0	0	0.573	0.001	C6
Dset051	0.68	0.32	C1		Dset051	0.619	0	0	0	0	0.38	0.001	C1
Dset052	0.608	0.392	C1		Dset052	0.479	0	0.055	0	0	0.465	0	C1
Dset053	0.604	0.396	C1		Dset053	0.534	0.001	0.004	0	0	0.456	0.004	C1
Dset054	0.49	0.51	C2		Dset054	0.317	0	0.118	0.001	0	0.563	0.001	C6
Dset055	0.412	0.588	C2		Dset055	0.204	0	0.156	0.002	0	0.637	0.001	C6
Dset056	0.646	0.354	C1		Dset056	0.607	0	0	0	0	0.392	0	C1
Dset057	0.486	0.514	C2		Dset057	0.233	0	0.248	0	0	0.518	0	C6
Dset059	0.484	0.516	C2		Dset059	0.36	0	0.066	0	0	0.572	0	C6
Dset060	0.56	0.44	C1		Dset060	0.499	0	0	0	0	0.5	0	C6
Dset089	0.669	0.331	C1		Dset089	0.373	0	0.272	0.001	0	0.354	0.001	C1
Dset091	0.895	0.105	C1		Dset091	0.529	0.001	0.282	0.074	0.048	0.061	0.005	C1
Dset092	0.788	0.212	C1		Dset092	0.002	0.073	0.065	0.594	0	0	0.266	C4
Dset093	0.693	0.307	C1		Dset093	0	0.001	0.15	0.792	0	0	0.056	C4
Dset094	1	0	C1		Dset094	0.13	0.411	0.099	0.001	0	0	0.359	C2
Dset095	0.412	0.588	C2		Dset095	0.004	0.061	0.201	0.302	0.423	0.009	0.001	C5
Dset096	0.634	0.366	C1		Dset096	0	0.208	0.337	0.211	0.111	0.128	0.005	C3
Dset097	1	0	C1		Dset097	0.651	0	0.348	0	0	0	0	C1
Dset098	0.941	0.059	C1		Dset098	0.002	0.161	0.272	0.002	0	0.002	0.561	C7
Dset099	0.88	0.12	C1		Dset099	0.223	0.189	0.144	0.007	0	0.1	0.337	C7
Dset100	1	0	C1		Dset100	0.809	0.002	0.187	0	0	0	0.001	C1
Dset101	0.828	0.172	C1		Dset101	0.001	0.261	0.317	0.001	0	0.117	0.302	C3
Dset102	0.999	0.001	C1		Dset102	0.007	0.001	0.091	0.492	0	0	0.409	C4
Dset103	0.989	0.011	C1		Dset103	0.105	0.129	0.445	0.111	0	0	0.209	C3
Dset104	0.861	0.139	C1		Dset104	0.458	0.067	0.083	0.39	0	0	0.002	C1
Dset105	1	0	C1		Dset105	0.771	0	0.228	0	0	0	0	C1
Dset106	0.997	0.003	C1		Dset106	0.042	0.006	0.118	0.272	0	0	0.563	C7
Dset107	1	0	C1		Dset107	0.258	0.094	0.195	0.001	0	0	0.452	C7
Dset108	0.995	0.005	C1		Dset108	0	0.001	0.334	0.144	0	0	0.52	C7
Dset110	0.951	0.049	C1		Dset110	0.668	0.201	0.001	0.125	0	0	0.005	C1
Dset111	0.686	0.314	C1		Dset111	0	0	0.243	0.755	0	0	0.001	C4
Dset112	0.035	0.965	C2		Dset112	0	0	0.182	0	0.001	0.817	0	C6
Dset113	0.007	0.993	C2		Dset113	0	0	0.125	0.049	0.822	0.003	0	C5
Dset116	1	0	C1		Dset116	0.689	0	0.311	0	0	0	0	C1
Dset117	0.859	0.141	C1		Dset117	0.434	0.051	0.175	0.03	0.078	0.053	0.179	C1
Dset118	1	0	C1		Dset118	0.681	0	0.318	0	0	0	0	C1
Dset119	1	0	C1		Dset119	0.681	0.118	0.198	0	0	0	0.002	C1
Dset120	1	0	C1		Dset120	0.714	0	0.285	0	0	0	0	C1
Dset121	0.999	0.001	C1		Dset121	0.001	0.001	0.128	0.468	0	0	0.402	C4
Dset122	1	0	C1		Dset122	0.742	0	0.257	0	0	0	0	C1
Dset123	1	0	C1		Dset123	0.95	0	0.049	0	0	0	0	C1
Dset124	1	0	C1		Dset124	0	0.001	0.265	0.456	0	0	0.278	C4
Dset125	1	0	C1		Dset125	0.001	0.485	0.258	0	0	0	0.255	C2
Dset126	1	0	C1		Dset126	0.9	0	0.099	0	0	0	0	C1
Dset127	1	0	C1		Dset127	0.767	0	0.232	0	0	0	0	C1
Dset128	1	0	C1		Dset128	0.936	0	0.063	0	0	0	0	C1
Dset129	0.888	0.112	C1		Dset129	0.714	0.005	0.108	0.001	0	0.139	0.032	C1
Dset130	0.893	0.107	C1		Dset130	0.813	0.001	0	0.001	0	0.139	0.046	C1
Dset131	1	0	C1		Dset131	0.953	0	0.046	0	0	0	0	C1
Dset132	1	0	C1		Dset132	0.999	0	0	0	0	0	0	C1
Dset133	1	0	C1		Dset133	0.781	0	0.218	0	0	0	0	C1
Dset134	1	0	C1		Dset134	0.986	0	0.001	0.011	0	0	0.001	C1
Dset135	1	0	C1		Dset135	0.999	0	0	0	0	0	0	C1
Dset136	1	0	C1		Dset136	0.774	0	0.225	0	0	0	0	C1
Dset137	1	0	C1		Dset137	0.999	0	0	0	0	0	0	C1
Dset138	1	0	C1		Dset138	0.999	0	0	0	0	0	0	C1
Dset139	1	0	C1		Dset139	0.995	0	0	0.004	0	0	0.001	C1
Dset140	1	0	C1		Dset140	0.923	0	0.076	0	0	0	0	C1
Dset141	1	0	C1		Dset141	0.622	0.001	0	0	0	0	0.376	C1
Dset142	1	0	C1		Dset142	0.667	0.001	0.003	0	0	0	0.328	C1
Dset143	1	0	C1		Dset143	0.939	0	0.06	0	0	0	0	C1
Dset144	0.812	0.188	C1		Dset144	0.306	0.01	0.08	0.279	0	0.165	0.159	C1
Dset145	0.789	0.211	C1		Dset145	0.574	0.006	0	0.001	0	0.231	0.188	C1
Dset146	0.902	0.098	C1		Dset146	0.333	0.03	0.037	0.321	0	0.008	0.271	C1
Dset147	0.893	0.107	C1		Dset147	0.436	0.012	0	0.268	0.001	0.024	0.258	C1
Dset148	1	0	C1		Dset148	0.755	0	0.244	0	0	0	0	C1
Dset149	0.999	0.001	C1		Dset149	0.395	0.021	0.16	0.007	0	0.001	0.416	C7
Dset150	1	0	C1		Dset150	0.704	0	0.296	0	0	0	0	C1
Dset152	1	0	C1		Dset152	0.95	0	0.05	0	0	0	0	C1
Dset153	0.999	0.001	C1		Dset153	0.722	0.178	0	0.098	0	0	0.002	C1
Dset154	0.998	0.002	C1		Dset154	0.634	0.238	0.009	0.114	0	0	0.003	C1
Dset155	0.993	0.007	C1		Dset155	0.776	0	0	0.217	0	0.002	0.004	C1
Dset156	1	0	C1		Dset156	0.736	0.065	0.04	0.001	0	0	0.158	C1
Dset157	1	0	C1		Dset157	0.827	0	0.172	0	0	0	0	C1
Dset158	0.778	0.222	C1		Dset158	0.422	0.001	0	0.172	0.007	0.178	0.22	C1
Dset159	1	0	C1		Dset159	0.802	0	0.197	0	0	0	0	C1
Dset160	1	0	C1		Dset160	0.885	0.001	0.113	0	0	0	0	C1
Dset161	0.856	0.144	C1		Dset161	0.363	0.221	0.001	0.19	0	0.1	0.125	C1
Dset162	1	0	C1		Dset162	0.995	0	0.004	0	0	0	0	C1
Dset163	0.98	0.02	C1		Dset163	0.666	0.224	0.003	0.106	0	0	0.001	C1
Dset164	0.964	0.036	C1		Dset164	0.527	0.001	0.171	0.25	0	0.028	0.022	C1
Dset165	1	0	C1		Dset165	0.998	0	0.001	0	0	0	0	C1
Dset166	1	0	C1		Dset166	0.999	0	0	0	0	0	0	C1
Dset167	0.913	0.087	C1		Dset167	0.593	0.191	0.092	0.07	0.017	0.036	0.001	C1
Dset168	1	0	C1		Dset168	0.213	0.407	0.086	0.001	0	0	0.293	C2
Dset169	0.868	0.132	C1		Dset169	0.318	0	0	0.472	0	0	0.21	C4
Dset170	0.815	0.185	C1		Dset170	0.311	0.001	0	0.512	0	0	0.176	C4
Dset171	0.92	0.08	C1		Dset171	0.327	0.24	0.172	0.077	0.001	0.005	0.178	C1
Dset172	0.728	0.272	C1		Dset172	0.331	0.045	0	0.476	0.024	0.098	0.026	C4
Dset174	0.001	0.999	C2		Dset174	0	0	0.154	0.004	0.837	0.004	0	C5
Dset175	1	0	C1		Dset175	0.705	0.001	0.293	0	0	0	0	C1
Dset176	0.916	0.084	C1		Dset176	0.231	0.187	0.3	0.109	0	0.007	0.166	C3
Dset177	1	0	C1		Dset177	0.998	0	0.001	0	0	0	0	C1
Dset178	1	0	C1		Dset178	0.999	0	0	0	0	0	0	C1
Dset179	0.852	0.148	C1		Dset179	0.287	0.224	0	0.185	0.068	0.001	0.235	C1
Dset180	0.928	0.072	C1		Dset180	0.43	0.184	0.071	0.091	0.001	0.009	0.213	C1
Dset181	1	0	C1		Dset181	0	0.001	0.294	0	0	0	0.704	C7
Dset182	1	0	C1		Dset182	0.655	0	0.344	0	0	0	0	C1
Dset183	0.998	0.002	C1		Dset183	0.001	0.001	0.16	0.186	0	0	0.652	C7
Dset184	1	0	C1		Dset184	0.698	0	0.301	0	0	0	0	C1
Dset185	0.823	0.177	C1		Dset185	0.205	0.291	0.284	0.217	0	0.002	0.001	C2
Dset186	0.002	0.998	C2		Dset186	0.002	0.001	0.016	0	0.979	0	0.001	C5
Dset188	0.011	0.989	C2		Dset188	0	0	0.045	0	0.001	0.953	0	C6
Dset189	0.904	0.096	C1		Dset189	0	0.005	0.093	0.067	0	0.025	0.809	C7
Dset191	0.377	0.623	C2		Dset191	0	0.001	0.061	0.089	0.493	0.015	0.34	C5
Dset194	1	0	C1		Dset194	0.001	0.001	0.203	0.448	0	0	0.347	C4
Dset204	0.001	0.999	C2		Dset204	0.001	0	0	0	0.998	0	0	C5
Dset205	1	0	C1		Dset205	0.234	0.001	0	0	0	0	0.764	C7
Dset207	1	0	C1		Dset207	0.954	0.001	0.001	0.016	0	0	0.028	C1
Dset208	1	0	C1		Dset208	0.702	0	0.297	0	0	0	0	C1
Dset209	1	0	C1		Dset209	0.89	0	0.108	0	0	0	0	C1
Dset210	1	0	C1		Dset210	0.679	0.116	0.1	0.083	0	0	0.022	C1
Dset211	0.639	0.361	C1		Dset211	0.001	0.061	0.095	0.552	0.086	0.056	0.149	C4
Dset212	0.997	0.003	C1		Dset212	0.678	0.016	0.001	0.259	0	0	0.047	C1
Dset213	1	0	C1		Dset213	0.998	0	0.001	0	0	0	0.001	C1
Dset214	1	0	C1		Dset214	0.999	0	0	0	0	0	0	C1
Dset215	0.04	0.96	C2		Dset215	0	0	0.061	0	0	0.938	0	C6
Dset216	1	0	C1		Dset216	0.062	0.436	0.181	0	0	0	0.32	C2
Dset217	0.858	0.142	C1		Dset217	0.602	0.038	0.169	0.003	0	0.176	0.012	C1
Dset219	1	0	C1		Dset219	0.999	0	0	0	0	0	0	C1
Dset220	1	0	C1		Dset220	0.924	0	0.075	0	0	0	0	C1
Dset221	0.616	0.384	C1		Dset221	0.478	0.003	0.143	0.001	0.374	0	0.001	C1
Dset222	1	0	C1		Dset222	0.819	0.001	0.179	0	0	0	0	C1
Dset223	1	0	C1		Dset223	0.986	0	0.012	0	0	0	0.002	C1
Dset224	0.536	0.464	C1		Dset224	0.24	0.097	0.225	0.006	0.366	0.025	0.04	C5
Dset225	0.515	0.485	C1		Dset225	0.447	0.001	0.078	0.015	0.456	0.001	0.002	C5
Dset226	1	0	C1		Dset226	0.906	0	0.093	0	0	0	0	C1
Dset227	0.446	0.554	C2		Dset227	0.449	0.001	0.035	0.001	0.513	0	0	C5
Dset228	0.55	0.45	C1		Dset228	0.499	0	0.001	0.001	0	0.498	0	C1
Dset231	0.653	0.347	C1		Dset231	0.001	0.001	0.142	0.827	0	0.001	0.028	C4
Dset232	0.671	0.329	C1		Dset232	0.001	0.004	0.108	0.808	0	0.001	0.078	C4
Dset233	0.999	0.001	C1		Dset233	0.002	0.491	0.233	0	0	0	0.273	C2
Dset235	0.463	0.537	C2		Dset235	0.248	0	0.193	0	0	0.558	0	C6
Dset236	0.479	0.521	C2		Dset236	0.173	0	0.302	0	0	0.524	0	C6
Dset237	0.642	0.358	C1		Dset237	0.369	0.001	0.242	0	0	0.388	0	C6
Dset238	0.628	0.372	C1		Dset238	0.4	0	0.154	0	0	0.444	0	C6
Dset239	0.794	0.206	C1		Dset239	0.438	0.001	0.306	0	0	0.255	0.001	C1
Dset240	0.424	0.576	C2		Dset240	0.266	0.001	0.069	0.001	0	0.663	0.001	C6
Dset241	0.388	0.612	C2		Dset241	0.146	0	0.189	0	0	0.663	0	C6
Dset243	0.462	0.538	C2		Dset243	0.392	0	0.001	0	0	0.605	0	C6
Dset244	0.438	0.562	C2		Dset244	0.36	0.001	0.001	0.002	0	0.636	0.001	C6
Dset245	0.433	0.567	C2		Dset245	0.383	0	0.002	0	0	0.613	0	C6
Dset246	0.607	0.393	C1		Dset246	0.404	0	0.157	0.001	0	0.437	0.001	C6
Dset247	0.26	0.74	C2		Dset247	0.182	0.001	0	0.123	0.17	0.524	0	C6
Dset248	0.197	0.803	C2		Dset248	0	0.024	0.199	0.096	0.144	0.537	0	C6
Dset249	0.002	0.998	C2		Dset249	0.001	0.004	0.046	0.001	0.482	0.458	0.009	C5
Dset250	0.001	0.999	C2		Dset250	0	0	0.199	0	0.443	0.357	0	C5
Dset251	1	0	C1		Dset251	0.882	0	0.117	0	0	0	0.001	C1
Dset252	0.502	0.498	C1		Dset252	0.47	0.001	0.069	0.001	0.458	0.001	0	C1
Dset253	0.001	0.999	C2		Dset253	0.002	0	0	0	0.997	0	0	C5
Dset254	0.001	0.999	C2		Dset254	0	0.001	0.028	0	0.97	0.001	0	C5
Dset255	0.001	0.999	C2		Dset255	0.001	0.001	0	0	0.995	0.002	0	C5
Dset256	0.924	0.076	C1		Dset256	0.102	0.013	0.062	0.307	0	0.001	0.516	C7

## Sheet: HAC_projection
Projection of HAC results for rank V1 to V50
genotype_ID	V1	V2	V3	V4	V5	V6	V7	V8	V9	V10	V11	V12	V13	V14	V15	V16	V17	V18	V19	V20	V21	V22	V23	V24	V25	V26	V27	V28	V29	V30	V31	V32	V33	V34	V35	V36	V37	V38	V39	V40	V41	V42	V43	V44	V45	V46	V47	V48	V49
Dset256	9.23293	35.958	-0.19564	-0.000778108	0.142801	1.48831	-0.0167674	0.374937	0.00800423	1.30369	0.623996	-0.247912	-0.830758	4.40558	3.87671	-0.103929	0.7139	4.13802	0.130927	0.18344	3.00491	-3.68366	6.64976	0.484771	0.921907	0.729557	-1.74652	0.300427	1.01792	2.4958	-1.6802	-0.726953	1.59214	-0.781284	1.05581	-0.149219	1.51256	2.89569	1.12343	1.50484	-0.391652	0.617004	3.81821	3.31522	-0.571226	1.49057	-0.330111	-8.37365	-0.850587
Dset255	13.3467	37.192	0.104631	-1.08076	0.292975	-34.8638	-2.48517	-0.416025	0.506328	-14.4597	-0.684577	1.6865	-0.0428672	-3.00348	-1.07688	-0.366872	-1.49121	2.62864	1.27526	-0.254009	3.13229	-4.38696	4.9151	-1.12898	6.85808	2.00612	6.3425	-2.57801	-2.99676	-13.3257	5.94052	5.96685	-2.06462	4.18485	-1.06376	0.370141	-2.10368	-2.35193	0.384023	-2.14447	-0.635043	-1.47268	1.92153	2.49404	1.28474	1.32253	0.403366	0.798082	-1.58374
Dset254	13.5215	36.2433	0.288438	-1.30755	0.684942	-35.099	-2.36524	-0.34382	0.583607	-13.3907	-0.444166	1.99443	-0.481351	-1.61942	-0.261308	-1.18203	-1.27716	1.72208	2.03774	-0.669486	2.12664	-3.024	2.32238	-1.36222	6.74642	1.72338	6.49785	-2.74824	-2.74917	-13.7463	6.17641	6.68055	-2.38665	4.83414	-1.09965	0.161128	-1.21542	-2.3257	0.648212	-1.94939	-0.700743	-1.46584	1.15972	1.60868	1.57508	1.14836	0.687719	0.0684085	-1.12103
Dset253	16.4805	38.9648	0.72073	-2.27611	0.779635	-31.148	-2.56309	-0.654179	-1.57628	-23.6154	-1.82625	1.28479	-0.279512	-2.94154	-2.17063	0.794651	0.311487	-1.77502	-1.6789	-0.167581	-2.79563	4.06972	-3.10118	1.81953	-7.34262	-2.43007	-7.12754	3.1846	3.91669	17.0486	-6.24046	-9.53097	3.55325	-5.89897	0.995704	-0.675555	-1.08392	-1.92448	-1.40148	1.74982	-1.42118	2.06971	5.17532	0.765648	-2.47002	-1.16892	-0.565663	2.82817	0.00392291
Dset252	7.66269	32.4948	-0.341052	0.0878188	-0.106602	2.59587	-0.268512	-0.0828517	0.0558177	-4.41831	-0.413033	0.0887076	0.611997	-3.89391	-2.0299	0.455521	-0.89115	0.0297385	0.393031	0.122634	0.383267	-1.10049	1.69907	0.389695	1.46936	-0.449876	0.100541	0.0219171	-0.481663	1.05231	-0.809966	-0.467645	0.405906	-0.498827	0.0477003	0.633832	-0.608836	-0.64013	0.163918	0.154824	-0.77109	-0.202769	0.54078	0.336	-1.57705	-0.425181	-0.927341	0.196969	-1.64009
Dset251	7.60778	33.9322	-0.356834	0.222002	0.160785	6.52327	0.0527226	-0.182298	-0.376992	-3.31779	-0.337873	-0.054682	0.968327	-4.84893	-2.07539	0.402835	-0.336807	-0.846129	-0.437958	-0.174764	-0.204246	0.151151	-0.936799	0.0315751	0.558505	0.421163	0.876784	-1.09778	-0.370094	-0.754927	0.100282	0.533443	0.149598	0.340426	0.0755942	-0.232795	0.526271	1.23977	0.13729	0.282912	0.408963	0.0723665	-1.46888	0.253517	-0.398408	-0.527896	-0.338558	0.339893	-1.32166
Dset250	12.173	36.8496	0.130076	-0.744724	0.295988	-23.9371	-1.09556	0.190949	1.72322	16.7756	0.804798	-1.30184	0.101434	1.26212	1.66995	0.639787	0.921018	0.0740475	0.113888	-0.35224	0.386728	-2.27096	3.06919	-1.15939	0.216631	0.339147	0.0898448	-1.47897	3.24127	1.98647	-4.26676	3.27673	-1.23308	-0.132727	4.42574	-1.34974	13.5224	19.5199	7.5493	5.16109	2.56367	1.29061	-10.1276	-4.12215	2.37533	-1.12594	0.352669	-2.84299	0.545341
Dset249	12.0518	38.352	0.0206381	-0.372932	0.527221	-23.7778	-2.02082	0.990397	2.25065	13.7603	0.0375991	-1.91139	0.833462	-2.867	-0.447415	0.928181	0.952108	1.58608	0.151451	-0.0311665	3.17395	-5.1239	8.59914	-0.0948882	0.899756	0.530141	-0.808932	-2.03901	3.33472	3.16369	-4.69884	2.02795	-0.333236	-1.97745	3.87261	-0.689538	11.3424	18.5405	8.15605	4.80691	1.58922	1.31846	-9.65834	-0.0408773	1.59714	0.46438	0.286517	-4.26602	-0.974084
Dset248	11.7956	36.6266	-0.0548816	-0.285878	-0.090884	-12.9726	-0.78414	0.0949249	1.78309	18.8239	0.395034	-1.79391	1.06067	-1.80254	-0.920467	-0.0105442	0.839534	-0.438592	0.000569739	0.811559	-0.24331	1.36612	-1.29037	0.369297	-1.16954	-0.430852	-2.08611	1.47142	-0.748243	2.81286	-0.74032	-0.793999	1.78992	-1.38082	0.914695	-0.0590262	0.101991	1.9819	1.4173	0.735225	0.807955	0.0648934	-7.53532	-3.03601	1.50458	1.22388	4.55098	-3.59058	4.69307
Dset247	10.3229	36.6427	-0.366429	-0.68333	0.457209	-11.6542	-1.31839	0.193636	0.520675	13.6327	0.190129	-2.11478	2.03153	-7.53204	-2.32023	1.26015	0.117265	1.80785	0.289869	0.324384	2.36068	-3.06004	5.24705	0.780137	0.149642	0.13317	-3.23091	1.02209	-0.0575244	4.55939	-1.9305	-2.69908	1.3478	-2.51389	0.747261	0.152642	0.698535	0.108928	1.15585	0.864361	-0.285946	0.313937	-2.11781	-1.81826	0.862727	0.295065	2.80764	-2.31847	2.77705
Dset246	9.19898	35.5566	-0.611562	0.119267	-0.0800471	-0.622024	0.105031	-0.227237	0.38556	6.89048	-0.463447	-0.941823	1.14254	-4.7779	-2.45228	-0.362442	-0.701454	-0.744141	0.0827594	0.385453	-0.413245	0.54427	-1.51333	-0.252344	0.741069	-0.0507093	-0.385361	0.0684392	-0.153276	0.0348875	0.212038	0.0159619	0.031259	-0.0769962	-0.891222	0.0122739	-1.18589	-2.77539	-1.87197	-0.595126	-0.527547	-0.0709665	2.88231	1.01017	-1.12409	-0.735667	-0.119643	0.983851	-1.21477
Dset245	8.77669	36.5104	-0.0419823	0.230222	0.198471	-4.06752	-0.754814	-0.171583	0.609971	10.8004	-0.395307	-1.75235	2.6536	-10.4918	-3.81603	0.691476	-0.635611	-0.0309812	-0.143445	0.350843	0.635597	-0.558737	1.09895	0.685273	-0.24523	-0.272994	-1.92419	0.260542	0.356037	1.87989	-0.370923	-2.04742	0.811601	-0.895324	-0.575701	-0.00338649	-1.47512	-1.16681	0.032656	-0.206846	-1.22509	0.0554196	6.23239	2.61185	-0.703649	-0.110744	-0.93741	-0.601821	-1.39204
Dset244	9.02363	35.8733	-0.157162	0.118813	0.385191	-3.86977	-0.852898	0.525765	0.611908	10.1241	-0.681261	-1.56329	1.42093	-6.47388	-3.07338	0.27483	-0.297229	0.0157419	-0.495689	0.403164	0.632507	-0.213625	0.405506	0.613386	-0.335446	-0.536095	-0.683579	0.691042	-0.286535	1.44233	0.409311	-2.23499	0.988576	-1.19912	-1.19819	0.517874	-3.941	-5.15208	-2.22493	-1.73763	-0.413161	-0.0352155	3.32374	1.89688	-0.921027	-0.446025	-1.22761	0.678252	-2.54621
Dset243	8.43773	34.589	-0.29977	-0.0326481	0.43076	-3.30015	-0.503163	0.0922506	0.170555	8.87012	-0.347582	-1.1195	1.83754	-6.90551	-3.10265	0.764394	-0.261704	-0.109219	0.141038	-0.181201	0.37978	-0.614867	0.96888	0.171365	0.633233	-0.0170347	-0.0256641	0.750979	-0.366017	0.203663	0.474478	-1.1247	0.311266	-0.433258	-1.39557	0.482873	-2.28622	-4.19448	-1.47391	-0.79991	-0.999891	-0.968326	1.71464	0.0458612	0.702226	0.51109	0.780433	2.61754	-1.42521
Dset242	9.49643	33.172	-0.630996	0.384487	0.296515	-4.49766	1.20989	-0.0699979	0.437821	13.1597	0.406554	-1.14187	0.147786	-3.22531	-1.92076	0.378575	-0.162741	-2.74288	0.247763	0.647086	-3.41854	5.4496	-4.9196	-1.66029	-1.16254	-0.215037	1.00756	-0.372487	-1.52947	-2.96511	1.28326	0.600104	-0.550699	2.38894	-1.4754	-1.83801	0.588168	-2.44879	-2.33704	-0.285864	0.384842	-1.3706	5.99938	-0.555092	-1.43636	-0.177764	0.677868	-0.742481	2.51414
Dset241	9.75804	36.2976	-0.680479	0.139936	0.150814	-5.90117	-0.131512	0.342245	1.34019	16.7399	-0.0992933	-1.42947	1.27955	-4.00655	-2.21718	-0.229849	0.366023	-1.1104	-0.189052	0.224479	-0.860629	1.81435	-2.4267	0.759893	-1.22748	-0.508253	-0.607896	0.567027	0.721639	0.44358	-0.504517	-1.04992	-0.344348	-0.634238	-0.300312	0.288091	-1.00649	-2.62427	-0.983368	0.644828	-0.164239	0.0371503	-0.618169	0.682361	0.477969	-0.610811	0.260339	2.01046	0.303222
Dset240	9.37139	35.2919	-0.432452	-0.343972	0.461214	-5.06216	-0.777289	0.227702	0.439022	12.6027	-0.566889	-0.942674	1.26148	-5.57548	-2.03334	0.402039	0.0807805	1.17597	-0.305777	-0.190499	0.310091	-1.01583	2.10708	0.452671	0.44005	0.0375565	-0.336067	0.510057	0.340264	0.832256	0.254396	-1.1742	0.924577	-0.613933	-0.764312	0.0682429	-2.04122	-2.36042	-1.00308	0.126491	-1.30346	0.0208652	4.61658	1.00398	-0.0615231	-0.107148	-0.639684	0.389009	-0.48069
Dset239	9.09607	33.9758	-0.312515	-0.116574	0.225133	2.06781	0.815032	0.456267	-0.0908638	4.52543	-0.130022	-0.376776	-0.020664	-0.806692	-1.91798	-1.10154	0.108186	-2.13251	-0.0963294	-0.0391836	-2.31764	3.52473	-6.21829	-1.32054	-0.925113	-0.731617	1.6949	0.103476	-0.271448	-2.51854	1.56835	1.23223	-1.00547	1.4549	-0.0770767	-0.136822	-0.38174	-0.587036	-0.0725765	-0.916611	0.0764177	-0.448583	-1.20045	-0.661572	0.357272	0.776809	0.491493	-0.852088	-0.332451
Dset238	8.67168	34.7644	-0.134918	0.0275687	0.0823202	0.44375	-0.37335	0.00325863	0.292188	7.06104	-0.518066	-1.25786	1.00955	-4.73638	-3.25439	-0.228599	0.304025	-1.00323	-1.39594	0.508001	-1.44211	1.54761	-2.3561	0.201588	-1.5206	0.27137	-0.839934	-0.353594	0.280324	0.95518	0.0420538	-0.886838	0.567018	-1.22	-0.824109	0.167972	-1.84483	-1.5417	-0.777961	-0.640142	-0.044778	-0.0160081	-1.61117	-0.188984	0.853285	-0.138264	1.03235	2.23281	-1.72571
Dset237	9.22386	35.259	-0.509872	0.279161	-0.00172298	-0.335159	0.497433	0.538495	1.30133	7.39538	-0.390943	-0.480559	0.135242	-3.0361	-2.67081	-0.0315977	-0.410551	-1.84849	0.45552	1.04979	-1.28578	3.65332	-4.56959	-0.458056	-0.49165	-0.572678	0.495597	0.305252	0.208591	-0.636363	0.651622	0.623548	-0.544695	1.0673	-1.12664	-0.186701	-1.21009	-1.64797	-0.795986	-1.25116	-0.166969	-0.529982	1.30486	0.295548	-2.46198	0.273576	-0.0411742	3.39903	-1.20719
Dset236	9.67652	34.977	-0.391933	0.184206	0.306307	-4.13503	0.634209	-0.0209356	1.24625	13.7236	-0.122276	-0.972345	-0.0115703	-1.40488	-1.59728	0.0457971	-0.745448	-3.27388	-0.510588	0.0320557	-2.67441	5.12758	-7.4231	-0.930747	-2.68981	-1.12653	0.557529	-0.278226	-0.0338833	-2.74613	1.87538	2.64627	-0.0752237	1.90926	-0.218457	-1.29756	0.0086159	-0.46879	-0.387491	-1.34454	0.130021	0.0563852	2.28153	0.89644	-0.632733	-1.47245	-3.16928	-5.71788	1.80128
Dset235	9.53371	35.8656	-0.15576	-0.216948	0.581942	-3.54381	-0.158538	-0.0685336	0.963807	13.0755	-0.0699668	-0.832406	1.3137	-4.13117	-2.38632	-0.200744	-0.337849	-2.0496	-0.840665	-0.269478	-1.46692	3.25418	-4.73231	-0.108487	-2.44529	-0.824737	-0.366022	0.0937882	0.40202	-0.322956	0.778781	1.45882	0.541968	1.21012	0.191764	-1.21298	-0.24061	-0.242718	-0.472283	-0.617533	-0.37872	0.121269	4.04171	2.0583	-0.917767	-0.868347	-2.13306	-4.12187	0.419103
Dset234	7.61392	34.3314	-0.465878	0.18936	-0.0177099	6.46598	0.291346	-0.026617	-0.0944031	-3.1756	-0.260209	-0.0332764	0.561771	-3.07854	-1.66644	0.108712	-0.577203	-1.43065	0.0855568	-0.454198	-0.322007	1.58348	-2.18054	0.0932245	0.16756	-0.326059	0.90669	0.624741	0.592691	-1.23542	0.146557	0.72007	-0.372528	0.630886	0.74083	0.260122	0.110551	0.856501	0.511345	0.53627	0.240453	0.11146	-3.28157	-0.780284	0.712313	0.557735	-0.290044	-2.5965	-0.307079
Dset233	9.22404	35.089	-0.0997371	0.188761	-0.742126	3.99794	0.697019	-0.00147689	0.600081	0.935771	1.00229	0.51771	-1.65442	8.85727	4.07612	-0.758694	0.74074	-0.0404456	0.00747789	-0.701166	-1.08592	0.79559	-2.60903	-0.234271	-0.240828	0.173028	0.351991	-1.22406	0.596833	-0.669454	-0.0294537	1.41778	-0.835404	0.929043	0.253327	-0.583661	2.53498	2.66114	1.62291	-0.362582	-0.310484	0.110351	0.586611	0.246281	-0.300248	-1.34543	1.55788	10.1442	-2.04937
Dset232	10.2936	36.3981	-0.330877	-0.538341	0.0892237	-0.929795	-0.124086	0.44184	0.210999	4.84141	0.603465	-0.446302	-1.52761	6.80526	4.69953	-0.211807	1.107	5.11736	-0.110454	0.0528212	3.64654	-4.39994	7.92365	2.09784	0.929827	0.921146	-1.96019	1.71312	-1.7297	3.33696	-1.4083	-4.26727	1.68066	-3.33351	-0.456896	3.1657	-7.30482	-8.38393	-4.24442	-0.416633	2.10116	-0.770975	-13.8892	-5.27	1.70999	0.941059	0.749727	2.25561	-1.93636
Dset231	10.8927	36.363	0.165308	0.193344	-0.187009	-0.860371	-0.392783	0.196899	0.511813	4.78444	0.986053	-0.0275054	-0.680797	7.65479	4.30974	-0.42068	1.05315	4.57105	0.553223	0.18435	2.36748	-3.56294	7.2458	1.65361	0.348797	1.13268	-2.33845	1.67863	-0.823423	3.86686	-1.34253	-3.54665	2.00855	-3.35352	-1.18287	2.83613	-6.29612	-9.1442	-3.91228	-1.64233	1.90275	-1.63298	-12.4288	-4.10795	3.08495	0.764327	1.05019	5.6986	-3.24407
Dset230	7.83122	32.8446	-0.214511	0.364252	-0.249778	5.02692	0.833354	-0.625564	0.0311457	0.589836	0.397974	0.351238	-0.721158	2.91998	0.0291427	-0.274442	-0.637749	-1.86999	0.134129	0.186197	-1.78798	2.29309	-3.64977	-0.929916	-1.24189	-0.146174	1.7981	-0.71043	-0.382855	-1.62882	1.24682	2.38623	-0.587183	0.763173	-0.440788	-0.587439	2.10365	1.68924	0.960062	0.0573782	0.37292	-0.420361	-1.25982	-0.303964	-0.195803	-0.529272	0.234717	0.878139	0.412256
Dset229	7.10396	31.9731	-0.306747	0.310206	-0.122828	4.3967	-0.0970755	-0.432528	-0.0818941	-0.643746	-0.475236	-0.0456261	0.791018	-3.37095	-1.69832	0.366713	-0.0882161	-0.0688899	-0.0772282	0.0331113	0.282163	0.0720271	0.342977	-0.0587736	0.165806	-0.164457	0.229601	-0.0424331	-0.115813	0.357439	0.504178	0.081183	0.590201	-0.276685	0.109166	0.162562	-0.433863	-0.470473	0.0726563	0.356435	0.0119169	0.109946	0.634899	0.134225	-0.419859	0.21018	-0.113858	0.553216	-1.16756
Dset228	7.51575	32.6763	-0.327964	-0.16132	-0.0740938	3.6799	-0.294442	-0.174294	-0.543967	-1.41582	-0.439038	-0.155649	1.06249	-4.66623	-2.01588	0.437761	-0.5543	0.836205	-0.381418	-0.31091	0.714492	-1.22792	2.73292	0.161184	0.673004	0.30262	-0.331875	0.194952	-0.106125	0.849574	-0.0295523	-1.00621	0.556985	-0.823825	0.125547	0.578011	-0.854881	-0.951159	0.0661513	0.679534	-0.293388	-0.419533	1.31548	0.37718	-0.132744	0.422891	-0.314837	-0.70299	-1.02674
Dset227	10.7228	34.7574	-0.330385	-0.798099	0.768586	-11.454	-1.01969	-0.353014	-0.494688	-10.9049	-0.847666	0.187803	0.0854708	-2.88967	-1.40754	0.727762	-0.458636	-1.81332	-1.26581	-0.16084	-1.66031	2.37105	-2.94448	1.15136	-3.58778	-1.55356	-3.63532	0.722293	2.68819	9.17931	-3.18356	-4.45454	1.53774	-2.59857	0.9575	0.171158	0.0237638	0.741232	-0.0167703	1.73788	-0.313221	1.33545	1.0182	0.126551	-0.562448	-0.123377	-1.28596	-0.762497	-0.76534
Dset226	7.30232	33.644	-0.444533	0.148505	-0.011728	6.99277	0.226947	-0.102812	-0.716004	-3.08983	-0.374606	-0.142289	1.39813	-5.48989	-2.97942	0.528568	-0.550955	-1.32607	0.0362689	-0.676578	-0.743541	0.915982	-1.05001	-0.245124	0.254589	-0.157519	0.302602	0.0969097	0.0986308	-1.06015	0.882021	0.794545	-0.0843726	0.0411245	0.330943	-0.0921525	0.545795	0.977758	0.628579	0.402043	-0.0345288	0.127876	-1.82064	-0.357071	0.207896	0.145157	0.522136	0.584693	0.171266
Dset225	9.76922	34.6995	-0.430555	-0.711179	0.469239	-7.71271	-0.852	-0.587453	-0.957366	-9.63752	-0.601536	0.0972727	-0.334715	-0.871542	-0.856135	0.660249	-0.127121	-2.04088	-1.61428	0.159737	-1.54727	3.85629	-4.78938	1.03136	-4.1744	-0.796333	-2.85285	0.925849	1.83193	8.70299	-3.27554	-3.74825	1.21856	-3.21599	1.15662	0.00588736	0.0405514	-0.0227075	-1.01785	0.855591	-0.148315	1.09012	0.140365	1.07295	0.249669	0.878866	-0.444354	-0.40322	-0.938666
Dset224	10.1558	34.2804	-0.354215	0.402918	0.365311	-3.67897	0.308449	0.299206	0.91753	-2.44834	-0.401199	0.594201	-1.0906	2.17933	-0.123082	-0.69166	0.263141	-2.64448	0.137995	-0.464112	-2.75365	5.11308	-6.93009	-0.185401	-2.54578	-1.37467	-0.340492	-0.232948	0.615107	2.30926	-0.328877	-0.747183	0.0161577	-0.0606505	-0.354953	0.193057	-0.892949	0.24362	-0.232307	-1.48014	1.08312	-0.905772	-2.20024	-0.130254	-0.730219	0.819402	0.847292	3.09771	-1.07488
Dset223	7.64218	34.2542	-0.457455	0.247356	0.25746	6.18634	-0.131598	-0.0478125	-0.171928	-3.63208	-0.475136	-0.421252	1.24191	-6.24343	-3.40082	0.716746	-0.795258	-0.484791	-0.188838	0.112076	0.68251	-0.955411	1.19736	-0.101125	0.379202	-0.0225304	0.34156	0.535818	-0.485282	0.475764	-0.876075	0.0238459	-0.105768	-0.54061	-0.0659831	0.198005	0.0515423	0.52337	-0.110268	0.21877	0.491955	0.109323	-1.89077	-0.452423	-0.291836	-0.171463	0.0667747	-1.94206	-0.0910135
Dset222	7.54034	33.5077	-0.319935	0.34832	0.0524795	6.0011	0.242393	-0.186449	-0.250321	-1.78136	-0.164387	-0.262687	0.53613	-3.0738	-2.68017	0.277083	-0.0575851	-1.30431	-0.104992	-0.206599	-1.33669	1.40917	-2.36907	-0.502567	-0.492603	-0.0167814	1.35064	-0.618255	0.475497	-1.17436	0.0921901	0.699411	-0.00505032	0.124152	0.254614	-0.179281	0.651123	1.14508	0.818084	-0.232746	-0.145533	-0.344172	-2.18501	0.418681	0.757147	0.00501417	-0.1639	1.70499	-0.904461
Dset221	10.3673	34.7021	0.390888	-0.585518	1.01152	-8.41291	-0.131957	0.0149859	-0.831558	-10.4038	-0.523213	0.849739	-0.689609	0.286258	-0.681931	0.474077	0.120929	-2.0494	-0.694323	-0.320749	-2.35946	3.59074	-5.07757	-0.0539069	-3.69882	-1.30057	-2.16217	1.20609	1.85423	4.61914	-0.869154	-1.7774	0.772291	-1.2476	0.895251	-0.0468054	0.489807	0.300561	-0.25909	0.158694	-0.0385267	0.229046	-0.330198	0.365907	-0.30225	0.486248	-0.675651	-2.30909	0.839953
Dset220	7.24373	33.5579	-0.236325	0.549067	-0.185415	6.56285	0.545328	-0.283695	-0.35081	-3.69747	-0.520799	0.302503	0.582319	-4.33173	-1.98366	0.462056	-0.858447	-0.865891	0.057962	-0.326965	0.250229	-0.00347518	0.290008	-0.529048	0.675693	0.315517	0.507913	-0.0211178	0.0635347	-1.3061	0.0706323	0.853124	-0.281213	0.653424	0.0631317	0.0469355	0.384698	0.255935	0.344793	0.333128	-0.0199239	0.249802	-1.00844	-0.327352	-0.470797	0.00241591	-0.350081	-0.576225	0.125162
Dset219	7.49108	34.4911	-0.322376	0.499691	0.0343456	6.84753	-0.415426	-0.0881553	-0.15688	-4.73487	-0.923526	-0.485253	1.49492	-7.63401	-4.20467	0.347015	-0.915759	-0.105588	0.0728285	-0.123221	0.928084	-1.57475	2.25321	-0.0642616	0.441314	-0.0913974	0.263619	-0.153014	0.224824	0.423445	-0.314284	-0.433503	0.0970762	-0.786127	0.0813431	0.358375	-0.232237	1.3157	0.74717	-0.0272347	-0.20979	0.512989	-0.646472	0.986821	-0.0163971	0.355846	-0.557409	-0.254895	-1.08653
Dset217	8.12016	34.593	-0.434409	0.121375	-0.271487	4.01136	0.504576	0.577027	-0.267359	-0.117487	0.0766153	-0.13637	0.340167	-1.92379	-1.02893	-0.0282673	-0.0163092	-0.682726	-0.446399	-0.0285811	-0.306362	0.899208	-1.39866	0.33872	-0.567731	-0.0256558	0.362088	0.0417468	0.42193	0.348572	-0.478789	-0.242267	-0.306632	-0.736342	-0.00236402	0.196272	-0.227614	0.330533	0.0635476	0.0983011	0.212772	0.293475	-2.61039	1.00704	0.704789	0.875557	-0.0484817	1.57337	-0.733836
Dset216	8.32876	34.3747	-0.456285	0.459275	-0.358439	3.50113	0.893019	0.110311	0.176318	-0.781876	0.859352	0.747671	-1.33139	7.46436	3.80195	-0.129449	0.609317	0.227039	-0.176589	0.0825116	-0.581126	0.155201	-0.960098	-0.535641	-0.0849125	0.128152	0.165491	-0.42667	0.318724	-1.03709	0.897775	1.07566	-0.559457	1.22197	0.401897	-0.594522	2.26086	2.5531	1.09961	-0.253283	0.0889576	-0.0479617	1.31689	0.449062	-0.861631	-1.62451	-0.00276615	7.74891	-1.20677
Dset215	10.2219	36.6522	-0.171796	-0.400938	0.595237	-15.2264	-0.695293	0.732199	1.65223	26.0879	-0.239516	-2.47636	1.41741	-6.90473	-3.26273	0.380761	-0.154406	-0.887454	-0.820943	0.263507	-0.477445	1.31455	-2.13929	0.137857	-1.49042	-0.332253	-1.01358	1.21251	0.243666	0.435847	1.39717	-1.64016	0.38055	-0.269344	-1.59421	0.231719	-4.44321	-6.72333	-2.40131	-2.07441	-0.414943	0.100815	6.90665	1.58275	-1.26959	-0.235486	-1.30972	-0.115539	0.331309
Dset214	7.77277	34.6902	-0.610001	0.4552	0.0142798	6.52494	-0.426449	-0.263287	-0.197674	-5.6299	-0.672669	-0.139473	1.38121	-7.16603	-3.48014	0.597022	-0.872785	-0.190188	-0.00727799	-0.123075	0.888731	-0.364334	1.17323	0.0586189	0.185645	-0.288582	0.369061	0.598125	-0.348185	0.839393	-0.42463	-0.434612	-0.213159	-0.750883	0.109734	0.0612553	-0.801631	0.222207	-0.00911297	0.376609	0.384158	-0.353682	0.104915	-0.151858	-0.808413	0.969355	0.0920709	-2.20504	0.806903
Dset213	7.56883	34.1893	-0.198726	0.367239	-0.198602	6.8705	-0.554652	0.0626985	-0.409651	-5.64378	-0.301927	-0.113035	1.36688	-7.04735	-3.16959	0.48921	-0.318288	-0.519771	-0.127908	-0.209363	0.885046	-0.881607	2.07511	-0.293282	0.818505	-0.132849	0.429772	0.0360666	-0.277387	0.343181	-0.357524	-0.0846664	0.167728	-0.152314	0.586446	0.391712	0.0602018	0.594555	0.0900546	0.495574	0.0080251	-0.101977	0.444998	-0.257337	-0.821712	0.292717	-0.648452	-2.71783	0.462105
Dset212	7.87398	33.9149	-0.457866	0.203171	0.000704442	6.09264	-0.243376	-0.224966	-0.598834	-3.56831	-0.539756	0.247352	0.602196	-3.59191	-1.53427	0.211303	-0.675853	0.74171	-0.025361	-0.214999	1.10029	-1.34352	1.0529	0.159335	0.442268	0.0959045	-0.898487	0.836685	0.60887	0.728865	-0.378178	-0.592348	0.157207	-0.506761	0.690095	0.585039	-0.786616	0.353545	-0.514739	0.466207	0.470951	0.18427	-0.97546	0.481157	0.737896	0.549101	0.25293	-2.96163	-0.270193
Dset211	9.34041	34.7698	-0.0459887	-1.18433	0.0309444	-2.95012	0.0912183	0.126892	0.119288	3.65911	1.28796	-0.48893	-1.07177	8.42633	4.68607	0.236786	0.856	2.36961	-0.564319	0.223243	1.81478	-2.74979	3.84583	1.15784	0.841377	0.633725	-0.903066	1.72793	-0.640547	1.32656	0.71467	-2.13649	0.463261	-0.965341	-0.827523	2.14907	-4.7385	-7.72751	-3.40111	-1.2125	1.81637	-0.851776	-9.08793	-3.13819	0.940666	-0.494512	1.03935	2.76224	-1.85035
Dset210	8.03627	34.7213	-0.262604	0.1568	0.0382927	5.37569	0.0609532	0.066779	-0.404317	-1.70468	0.0787452	-0.319837	0.573324	-3.13159	-1.10362	0.500634	0.0288235	0.536204	-0.715604	-0.346869	0.631332	-0.0675563	0.880058	0.654542	0.795419	-0.112287	0.191848	0.210317	0.163499	0.243433	-0.410443	-0.144594	0.168332	-0.559847	0.494847	0.560592	0.0606002	1.18283	0.34381	0.774682	0.459234	0.159967	-2.3103	-0.0629223	0.0504615	1.55125	0.209468	-3.01764	-0.188681
Dset209	7.61553	34.0993	-0.174299	0.388451	-0.101035	6.16283	0.112818	-0.194326	-0.169952	-2.42986	-0.45559	-0.411686	0.953602	-5.88588	-3.28919	0.705369	-0.130637	-1.06134	-0.515296	-0.0978649	-0.244292	0.630732	-0.970555	-0.135941	-0.240429	-0.343773	0.913031	-0.435494	0.166005	-0.590709	-0.467051	0.436226	0.00401301	-0.414258	-0.00747577	0.540061	0.912406	1.15356	0.610023	-0.146532	0.529682	-0.419641	-1.88021	0.0477265	1.22506	0.0253329	0.0214976	-0.238042	-0.83014
Dset208	7.87721	33.1382	-0.179099	0.380012	0.159263	5.813	1.03287	-0.197616	-0.436304	-2.15705	0.196386	0.152419	-0.351921	-0.0318645	-1.13528	0.262385	-0.387814	-2.66492	-0.39339	0.13372	-2.41299	3.25606	-5.92549	-1.10446	-0.949649	-0.630917	1.59719	-0.780207	-0.5187	-3.26149	1.47568	1.61906	-1.14595	1.25942	-0.217205	-0.4168	1.03556	0.00792453	0.0634514	-0.557005	0.552364	-1.12548	-2.58484	-0.923133	0.86869	0.529174	0.572968	-0.968273	0.386649
Dset207	7.68501	34.4575	-0.432047	0.400505	-0.134138	6.44265	-0.47041	-0.407519	-0.35096	-5.00355	-0.508558	-0.415308	0.985391	-6.14417	-2.83708	0.50191	-0.529445	-0.52933	0.0061616	-0.0763848	0.290364	-0.800826	1.71875	0.285209	0.285686	-0.144084	0.114982	0.186765	0.160622	-0.293719	0.0641467	-0.228805	-0.012591	-0.170513	0.423647	0.246697	-0.149694	0.618488	0.394793	0.668174	0.428087	-0.118189	-0.41446	0.0959138	0.0743196	0.230124	-0.0212903	-1.05902	-0.226464
Dset206	114.586	-10.6205	61.9655	21.9466	31.9755	1.74082	1.02246	-8.66202	29.7098	0.746614	-4.82151	6.62541	-5.27331	0.910402	-2.04375	-0.642119	-0.402687	-3.66065	-1.94672	2.36187	-2.83745	0.876824	-3.70591	5.52517	14.0114	4.57985	6.50812	0.63431	-1.96163	2.15762	1.049	-9.84165	12.0707	2.53483	15.1356	2.64557	-0.726809	4.10244	3.24302	-9.12987	-1.25793	-2.38735	4.54984	-9.16979	6.19279	24.5607	1.91237	1.73075	6.19057
Dset205	7.90601	34.0702	-0.159001	0.0844569	-0.183678	4.49361	0.198503	-0.0220101	-0.135366	-2.39763	0.631223	0.453854	-0.60069	3.62361	3.04223	0.216023	0.268511	3.45491	0.520951	0.0642555	2.43442	-3.98814	6.2353	0.0331858	2.39259	0.668964	-0.393731	0.0390041	0.234212	0.295575	0.496144	0.170376	0.336358	0.18438	0.50599	-0.599155	1.90958	2.56995	1.03463	0.82595	-1.77564	0.885123	9.48221	2.78182	-2.84548	-1.49305	-0.916167	3.86746	-0.251009
Dset204	14.6996	37.6278	0.241637	-1.19508	0.501147	-34.8155	-2.80922	-0.620724	0.772307	-17.3552	-0.953137	2.00924	0.290227	-3.64408	-1.14216	-0.393475	-1.68446	2.59798	1.92105	-0.741141	3.23337	-4.98156	5.54876	-1.68081	8.15306	1.88536	6.58104	-2.38726	-3.84476	-14.3443	6.37617	6.16654	-2.29546	4.64105	-1.54927	-0.168331	-3.033	-3.90286	0.0122671	-2.46486	-0.354946	-1.50846	4.67798	0.944651	-0.340731	-0.0879944	-0.366895	0.213678	0.848003
Dset203	99.0954	-8.83359	47.2927	-17.996	43.4879	-0.148779	6.83805	10.8457	-36.1616	2.43305	3.85509	0.819174	-3.2028	4.7916	-8.39133	-1.17938	2.9813	-7.29108	-1.53707	-1.09551	4.74752	3.65134	4.26542	9.07588	-1.47406	-1.03618	5.53286	9.82272	-5.4609	0.409008	13.293	-5.20254	7.45069	0.246598	5.55951	1.78366	-9.01554	3.10947	9.66714	8.21814	18.0674	-13.826	-4.59934	12.1554	-17.0833	18.1622	-3.82806	-5.18888	2.42418
Dset202	94.8622	-9.71425	44.8462	-18.8899	42.5357	-1.04472	7.59346	12.3197	-39.6763	1.255	7.55176	-3.83299	6.18856	2.37726	0.64542	2.59394	-2.97373	-7.30511	-5.1753	2.54764	-0.172011	-0.20106	2.31977	2.14401	-5.38617	-2.64775	2.9278	6.0369	5.43006	-3.53112	-0.877107	4.33807	4.72837	2.52261	2.55166	1.25136	1.48886	-1.80079	5.40358	5.88431	6.38288	-5.85311	3.22414	-6.04079	-4.65544	8.49386	-3.62425	16.5891	0.628978
Dset201	91.8284	-9.76211	50.3853	16.2382	37.2784	-0.81041	19.0172	-9.93089	9.27965	-4.20798	6.11097	-6.39881	11.1279	-3.24848	8.308	9.29902	3.97915	-2.82757	-7.57776	11.7436	4.12716	-1.24064	0.264586	11.1906	-5.05066	0.266578	4.77028	6.76084	-2.82343	2.93774	13.9444	3.228	27.9272	9.93349	-2.34724	4.72985	12.9232	-6.27376	-3.30267	-7.15821	2.50805	11.2539	-8.12087	11.1773	-12.5874	-30.3354	16.875	-3.49197	9.98326
Dset200	105.912	-10.8895	20.1161	-74.8288	-17.9335	1.67034	25.4575	-7.87451	14.4348	-1.64302	3.00038	-7.19542	6.071	-1.77453	7.66504	14.3511	-0.216824	6.46792	7.8425	-3.03401	-5.277	3.423	6.75792	-7.52675	-3.08019	-12.5821	2.33766	39.9876	22.9374	-13.2266	0.384784	-1.9314	-3.97482	-6.89342	-9.53023	-5.71205	-0.394728	8.72113	-3.91576	-20.91	-8.21732	10.7306	-2.8098	-0.73068	-4.67746	9.17895	-2.51241	-0.399729	0.638081
Dset199	107.053	-8.68372	23.2784	-78.4387	-17.664	1.62102	8.91092	-6.07612	14.7028	-0.278619	-1.82938	-0.431097	-2.38937	0.985588	-3.97473	-2.88967	3.06099	-2.05904	2.26573	-4.88657	-3.91042	3.77636	3.37685	5.03676	11.8506	-7.84195	13.0935	-1.78746	-0.21147	7.27572	11.6508	-14.1337	3.03715	-3.15273	12.0495	-10.8782	-7.75342	4.42232	2.97578	8.45272	12.0001	-28.0715	7.57944	-8.16037	17.9251	-26.5841	-2.12811	-1.10476	-0.884297
Dset198	107.148	-9.85197	43.1648	-21.0327	13.8432	1.36757	9.4872	-5.50404	4.35972	-0.259827	-2.9013	6.72254	-11.5353	0.764041	-25.5443	-7.38845	54.0712	12.2034	16.2886	-35.8041	8.41236	-1.57267	-2.42776	-8.09728	-12.1927	11.7685	-0.31393	-9.79204	5.95756	3.34345	-5.19859	3.72811	-2.23437	9.32923	-6.98678	11.9679	4.38815	-3.43574	-2.28876	-2.71708	1.95402	2.86549	1.40491	1.83499	1.33074	0.794349	5.97953	0.179446	1.81566
Dset197	114.73	-10.8691	62.1385	22.7666	34.1209	3.2017	-12.7505	-8.37329	31.7467	-0.849534	-9.78034	5.20475	-0.589399	-3.11959	3.29671	-3.885	-3.19297	5.70002	-2.0977	6.0038	-3.13536	-0.00803704	-3.8557	5.56669	9.71323	0.400346	5.37144	-4.39252	-3.82274	4.39541	1.14768	-8.61528	2.63231	-4.31914	4.11765	3.09592	2.25031	6.2666	-2.72358	-15.5698	-6.27656	0.706586	5.30002	-4.2242	12.8054	10.6201	4.86304	6.47847	15.8862
Dset196	114.37	-10.4374	61.2636	20.6201	25.5561	0.770555	-2.59579	-4.81822	23.848	0.119056	-0.856574	3.15812	-3.18991	4.09112	-1.79515	1.4623	-12.2261	-3.70326	4.83909	-4.14666	-0.0127164	1.90964	-0.38351	-8.33337	3.77861	-3.21181	-4.78905	-2.26591	8.29584	-1.36176	-1.68176	1.5321	-10.3224	-1.16153	-7.529	-4.60509	-9.4859	3.47439	5.08049	8.94486	4.46347	-2.05953	6.11373	-23.7213	-23.632	-3.72618	24.1846	-8.00593	-25.5452
Dset195	105.278	-7.81526	21.7267	-81.4222	-17.8061	3.6779	-20.6917	2.04499	16.5454	-0.536957	3.9246	-0.156939	5.62049	-10.1952	18.8141	1.62347	-5.6829	13.9365	1.09071	-0.770001	6.91431	10.732	-6.89913	4.52043	12.2186	-19.3729	-4.09242	-28.8643	-4.96924	13.4939	12.9347	7.88269	-3.37628	2.25109	-3.60563	-4.14642	9.88925	-12.452	-0.868764	12.7356	1.57899	13.6848	-7.38742	11.7776	-7.83707	15.6402	5.11033	1.65489	-0.202903
Dset194	8.65508	34.7801	-0.233645	0.237682	-0.20318	3.00802	0.767807	0.511138	-0.53065	-0.384517	0.797454	0.910127	-2.22313	11.5005	5.08285	-0.792485	0.769137	1.46937	-0.16785	0.087888	0.546889	0.265151	-1.18606	0.54491	-1.0569	-0.499511	-0.416083	0.762614	-0.480522	1.07943	0.294259	-0.428755	-0.337435	0.190819	-0.461649	0.393788	-1.61174	-2.28363	-1.51291	-0.738404	0.393094	-0.623429	1.3244	0.552639	1.22377	1.47105	-0.420938	-11.2593	1.47267
Dset193	103.934	-8.01519	46.4446	-27.9266	39.6915	3.03925	-28.9039	20.2779	-35.2529	2.9982	-0.285614	2.10271	2.51082	1.35873	2.25944	-1.07742	-1.47433	2.57677	0.858813	-4.57165	-4.31036	-1.20567	-5.85716	-4.49445	18.2831	-4.4766	1.75064	-6.45254	0.632498	2.96819	-6.36875	-0.233171	-3.79099	2.67325	3.46552	11.455	4.01344	0.0717382	-7.23123	-5.60889	-16.0891	14.7143	0.765454	-25.1726	-8.18033	-16.3171	-21.97	-5.26661	6.50347
Dset192	102.86	-9.12149	56.8539	21.2794	33.6507	-1.10891	18.7665	-13.162	21.5242	-1.81514	4.6555	-3.30167	1.22503	-1.43236	6.27867	2.58573	2.58614	-0.533324	0.291192	1.22543	0.87845	1.25301	-2.86766	1.66866	-0.980758	0.213544	-1.95901	-0.411152	-5.019	-0.196346	0.866046	4.161	12.9912	8.15937	0.994938	-3.00843	4.17627	-2.89537	-1.25288	3.63357	-4.00655	6.86092	-3.56259	7.77972	12.8893	0.303791	-29.6074	-3.67296	-35.1195
Dset191	8.01901	32.3121	-0.116991	-0.0813519	0.0465626	-0.585549	-0.0166374	-0.187044	-0.164493	-2.46618	0.354236	0.356562	-0.301575	2.77581	1.17861	-0.354186	-0.00283242	0.800332	0.43586	-0.26725	0.50279	-0.38931	0.621229	-0.682833	1.02285	0.00513673	0.861809	-0.178398	-0.141227	-0.889884	0.707657	0.870163	0.304315	0.486038	0.065043	-0.283556	0.483898	0.235458	0.240063	0.0573692	-0.233927	-0.778931	1.7246	1.20895	-0.307247	0.443603	-0.460915	-0.552777	-1.09177
Dset190	117.029	-10.479	63.2455	17.0264	32.1408	3.14494	-13.4601	-4.09767	23.9093	0.582319	-13.9533	0.549221	-4.68232	2.47164	-4.24506	-9.688	-7.02862	6.60006	1.61385	6.79886	-5.79128	-3.62858	0.588569	-9.94598	4.01046	0.316981	-2.47558	-3.01877	4.08847	-3.99651	-15.6848	-5.34592	-27.261	-11.9027	-7.74453	-3.97531	-7.7714	2.43747	-6.77544	-2.08425	9.54234	-9.17392	-12.2287	26.7222	-12.6755	-13.383	-13.8028	3.09253	9.86771
Dset189	8.95294	35.6075	-0.0987174	0.0900763	-0.069867	1.5279	0.52321	0.27957	0.443755	3.3165	0.717126	0.466007	-1.46873	8.26757	4.94579	-0.632052	0.560656	2.46007	0.427266	-0.388245	0.937916	-2.01914	2.06181	0.368742	0.707146	0.685556	-0.66286	0.382603	0.772651	0.786239	0.467489	0.107842	-0.564047	0.220938	0.828328	-0.349133	1.8843	2.29157	1.09062	0.379702	-0.468919	0.947936	5.56898	2.6675	-1.932	0.0964736	-1.03545	3.66734	-0.830088
Dset188	10.2418	37.5891	-0.305097	-0.464324	0.922214	-15.0643	-0.874387	1.00635	1.6643	25.084	-0.15002	-2.35497	1.97063	-7.68412	-2.91283	0.901445	-0.441654	-0.297738	0.0591886	0.131065	0.899487	-0.530481	0.861251	0.351149	-0.535764	-0.743329	-1.50037	1.15862	-0.198457	1.19309	1.06918	-1.84961	1.24048	-0.0844596	-1.18723	0.122188	-3.89211	-6.67219	-2.77487	-1.5672	-1.46399	-0.174819	8.18557	1.87503	-2.02226	-1.16566	-2.04713	-1.36469	0.200018
Dset186	14.3776	36.1514	0.393216	-2.25544	1.07083	-31.8988	-2.30364	-0.183692	-1.48419	-20.3687	-1.27236	1.72477	-1.48295	1.14957	-0.603716	0.0646275	0.58586	-4.12911	-2.70306	-0.151297	-4.47413	7.57255	-9.70889	1.63392	-8.77008	-2.51383	-6.10215	2.82827	3.81008	15.3206	-5.30311	-7.78348	1.84454	-4.9781	0.960664	-0.27126	-0.344936	-0.684898	-2.22776	0.984408	-0.521959	1.69799	3.08283	-0.31191	-1.02992	-0.468107	-0.594622	3.45631	0.0702637
Dset185	9.40551	35.938	-0.0824262	0.423498	-0.0481163	2.36117	0.318587	0.134856	-0.172785	1.26741	-0.186345	-0.084615	-1.20736	4.30364	1.1504	-0.974176	-0.1626	-0.752456	0.227197	0.315528	-0.454574	1.67568	-2.87404	-0.0623682	-0.51554	-0.322852	-0.000917467	0.704986	0.290052	-0.877395	0.577397	-0.441598	-0.639246	0.0567296	-0.361049	0.0349123	-1.42838	-1.4661	-0.570863	0.276584	0.571128	-0.362788	-4.68302	-1.39232	0.560445	0.841097	0.408834	-0.937075	1.49208
Dset184	7.7785	32.98	-0.48218	0.242657	-0.259327	5.59881	1.176	-0.366439	0.0940444	-1.58154	0.0687083	0.0538195	-0.52967	0.392991	-1.35662	0.174361	-0.438865	-2.66596	0.0175062	-0.290542	-2.06256	2.98765	-5.52064	-1.26002	-0.844928	-0.594515	1.7531	-0.715992	-0.121133	-3.36719	0.88429	2.25813	-0.842074	1.1709	-0.318007	-0.0913963	1.10022	0.18427	-0.0165809	-0.442033	0.935614	-0.884388	-2.94165	-1.09407	0.788106	-0.766232	-0.518199	-0.337113	0.530006
Dset183	8.48138	35.308	-0.388135	0.494343	-0.364323	3.05618	0.511371	0.21197	0.373359	0.796226	1.19788	0.845856	-1.89235	9.47779	4.97086	-0.630762	0.789616	1.91925	-0.123196	0.325136	0.0861128	-0.275186	1.30143	-0.101093	0.271558	-0.168729	-0.242021	-0.192321	-0.103043	0.749967	0.40145	0.396739	0.374138	0.560762	-0.12221	-0.327237	0.00377958	0.326007	0.060352	0.409975	-0.532486	0.784576	5.91888	2.16878	-0.846982	0.106229	-0.834501	-4.69777	0.895221
Dset182	7.92428	32.5738	-0.335667	0.41143	-0.0372071	5.62316	1.0056	-0.213195	0.117591	-1.01257	0.314633	-0.243526	-0.179243	0.144898	-1.70264	-0.0398168	0.0157402	-3.44942	-0.350061	0.100456	-2.7252	3.9758	-6.72976	-0.750728	-1.18831	-0.895817	1.98015	-0.901415	-0.965854	-2.62483	1.19098	1.56599	-0.641144	1.63596	-0.45307	-0.53807	1.60408	0.489459	0.442122	-0.967639	0.733098	-1.13385	-2.75748	-1.48422	1.32257	0.272866	0.458257	0.532149	0.666728
Dset181	8.95453	33.5531	-0.297449	0.648887	-0.223265	3.60018	2.23896	-0.259328	0.670165	3.35463	1.35615	1.09759	-2.72403	11.2421	6.03336	-0.408427	1.27356	0.903495	-0.489337	0.202713	-2.02223	2.17267	-2.33924	-0.89244	0.154074	0.611992	0.711992	-1.5423	0.376567	-1.53878	0.642532	1.6285	-0.712935	1.80091	1.00573	-1.53116	4.33411	4.33541	2.12557	0.494583	-0.976882	0.580191	6.52717	1.41203	-0.896114	-1.48989	-0.421587	5.05799	0.233823
Dset180	7.66743	34.0606	-0.416884	0.0132934	0.000373844	3.19417	0.402091	-0.248341	-0.40196	-1.48392	0.476947	0.0506721	-0.226676	1.24466	0.850074	0.437104	0.296375	0.847359	0.34601	-0.050868	0.739768	-1.2182	1.68512	0.133897	0.285801	-0.258863	-0.170901	0.28602	-0.0955632	0.283707	0.0612479	0.334953	-0.133545	0.198163	0.53328	-0.279477	1.39778	0.646677	0.378034	0.64987	-0.428459	0.170936	0.724849	0.444988	-0.180775	-0.578588	0.0779598	2.30373	-0.174624
Dset179	8.47232	34.7987	0.00921434	-0.180314	0.356115	1.88642	-0.27649	-0.118348	-1.02003	-2.15496	0.417446	0.112832	0.0324758	1.52173	1.66923	0.296591	0.251101	2.06914	0.493836	0.0887111	2.04615	-3.21636	4.68737	0.30033	1.38919	0.0450838	-0.447336	1.60077	-0.84451	0.6561	0.618392	-1.07314	0.683242	0.415426	0.208776	-0.194588	-0.0695216	-0.055223	-1.12413	0.0964911	-0.407764	0.457939	1.76251	-0.183817	-1.84869	-0.642378	-0.110759	-2.41372	1.50075
Dset178	7.89231	34.6598	-0.23198	0.157828	0.214324	6.63754	0.0700191	-0.263728	-0.574431	-6.43316	-0.832443	-0.388605	1.59795	-7.4505	-3.75042	0.741301	-0.848718	-0.0574449	0.493321	-0.492459	1.1484	-2.04485	3.37061	-0.0673062	1.53898	0.0112163	0.603716	-0.0401205	-0.237332	-0.503352	-0.42256	-0.00652951	-0.0379661	-0.132717	0.184348	0.0520745	0.13132	-0.0345907	0.390452	0.821259	-0.0881332	-0.264188	1.51677	-0.960274	-0.649534	-0.278793	-0.0396318	0.162113	0.596185
Dset177	7.56107	34.7554	-0.0531738	0.361521	-0.2579	6.89921	0.135618	-0.229371	-0.544319	-4.12276	-0.569896	-0.519274	1.02043	-6.73596	-3.32657	1.00182	-0.8052	0.0280006	-0.0212807	-0.0854675	0.810673	-0.994009	1.91104	0.0474628	0.776314	0.0883429	0.487252	-0.113787	0.307738	0.0254815	-0.325326	0.0926911	0.517114	-0.223711	0.266448	-0.00628759	0.268189	1.12313	0.804474	0.0735156	-0.116202	0.283995	-0.680972	0.277953	0.0568219	0.0168908	-0.153659	0.567214	-0.603435
Dset176	8.19314	33.8279	-0.378011	0.0370981	-0.09548	3.97462	0.74063	0.353586	-0.0554262	0.743035	0.565005	0.142158	-0.710096	4.477	1.29125	-0.901021	0.666308	-1.54433	-0.175596	0.0829119	-1.92702	3.25329	-5.25561	-0.247136	-1.43444	-0.466844	0.65496	-0.5643	0.58573	-1.51184	0.948897	1.03486	-0.623609	1.16696	0.0217025	-0.00270424	-0.238687	-0.495922	0.0560722	-0.924495	-0.347074	-0.34771	-1.87926	-0.278032	0.879394	-0.0223301	1.25149	3.18429	0.245677
Dset175	7.77725	32.5298	-0.739477	0.250842	-0.0222843	6.02765	1.33176	-0.484702	-0.374095	-1.89828	0.261315	-0.156566	-0.158828	-0.879021	-1.14796	0.801216	0.360378	-2.5324	-0.167824	-0.027339	-2.58531	3.5239	-4.83265	-0.993911	-0.990639	-0.603637	1.28357	-0.330006	0.325848	-2.98966	0.977439	1.46775	-1.05835	1.14298	-0.108025	-0.404143	0.938661	0.122225	0.375068	-0.295598	0.707154	-0.733547	-2.17356	-1.77784	1.04061	-0.748617	0.821903	0.15247	1.62153
Dset174	15.115	36.0938	0.339387	-1.25553	0.578147	-29.7238	-0.873386	-0.0618448	-0.211046	-9.28996	-0.858803	1.47672	-1.8172	4.79106	0.523176	0.127367	-0.14973	-0.750949	0.140806	-0.730009	-0.372533	0.642147	-2.64851	-1.34635	1.18948	1.3088	2.25269	-0.0294125	-2.40534	-7.13117	2.08325	3.46089	-2.2354	1.11372	-2.247	0.206692	-0.820012	-1.44774	-1.05393	-1.0714	0.742813	-1.15934	-4.36922	-2.20655	0.216992	0.49099	0.598504	-0.742628	1.27078
Dset172	8.82923	34.987	-0.0869758	0.0379599	0.342665	1.09836	-0.325697	0.0624851	0.0959043	-0.324394	0.0499169	-0.429647	0.571313	-1.04695	0.53191	0.819083	0.397851	3.09193	0.296919	-0.273287	3.32825	-4.95675	7.48584	1.42522	0.920907	0.301501	-1.87634	1.51307	-0.778899	2.7038	-1.61259	-2.63245	1.26966	-1.90778	-0.128091	1.18982	-3.43638	-4.36109	-2.1714	-0.427205	0.221124	0.0857123	-4.13197	-2.58426	0.722293	0.571267	0.256323	0.202495	-1.61344
Dset171	8.29851	34.5864	-0.183783	-0.118495	0.0340828	3.42319	0.686422	-0.102787	-0.389574	0.173464	0.575169	0.0533706	-0.620992	2.70281	1.42886	-0.282867	0.566379	0.286459	0.092876	-0.163989	0.103157	-0.632389	0.880965	0.0117735	0.415701	0.108152	-0.694548	0.0419482	-0.0345755	-0.656681	0.246072	0.908813	0.348779	0.598935	0.800124	-0.636733	0.936636	0.981172	0.024637	0.698748	-0.330447	0.343111	-0.213594	0.266868	0.308599	-1.00611	-0.313694	1.99939	0.39055
Dset170	8.89905	34.977	-0.272554	0.142015	-0.429052	4.34387	-0.398616	-0.258441	-0.446186	-3.24855	0.065317	0.0189679	-0.0166082	0.217821	1.22301	0.106835	-0.471812	3.2377	0.678617	-0.248545	3.02042	-5.10596	9.28265	0.569657	1.8097	0.527444	-1.40446	0.973187	-0.754122	1.76554	-0.737147	-2.27135	1.20008	-1.52443	-0.146971	0.608791	-3.51783	-3.56003	-1.17744	0.319967	0.230458	0.488917	-1.07728	-2.23493	-0.238887	-0.523474	0.366314	1.54968	1.00304
Dset169	8.33878	34.7022	-0.210944	0.0486773	-0.34151	3.40783	-0.135407	-0.303984	-0.3188	-3.06831	0.264524	-0.26903	-0.171751	0.933839	1.79412	0.227332	-0.124956	3.23155	0.395469	-0.527382	3.3389	-5.35962	7.91007	1.11427	2.17077	1.04373	-1.34624	0.535331	-0.941479	2.0791	-0.704915	-2.24638	1.17419	-0.632564	-0.0395147	1.21904	-2.77493	-4.49144	-1.53771	-0.0435445	0.0696318	-0.0470059	-0.361042	-2.48087	0.418216	-0.307675	-0.393581	0.848457	0.0140544
Dset168	8.73377	34.9648	-0.366351	0.212235	-0.30082	5.18073	0.531525	0.359796	-0.384617	-1.79953	0.723643	0.192443	-0.113058	5.67845	2.66792	0.148403	1.29427	1.26737	0.827783	0.0950693	1.15858	-1.64499	1.79483	1.10134	0.62333	0.167589	-0.759252	-1.19386	0.685241	0.555995	-0.451098	-0.628048	0.630976	-0.0571957	0.656423	0.487841	0.567355	2.09018	1.67041	0.867973	-0.0217968	0.0221744	-0.178319	0.285267	-1.37365	-0.526334	0.687218	7.30102	-1.32856
Dset167	8.2742	34.5394	0.0463213	0.602037	-0.290446	3.69088	0.135822	0.29609	-0.76301	-0.572105	-0.0735353	-0.390296	0.19956	-1.70154	-1.01581	-0.407103	-0.116667	0.235162	-0.130563	0.276967	0.552064	-0.657712	0.852026	-0.105401	0.273527	0.572282	0.103393	0.0264585	0.35646	-0.593059	0.139228	0.0745718	0.383453	-0.424758	0.0465388	0.300583	-0.0120754	1.04595	-0.0256337	-0.385772	-0.11312	0.374527	-1.94336	0.0594049	0.539145	0.273753	0.0138097	0.693638	-1.24469
Dset166	7.2224	33.6634	-0.385866	0.529057	-0.09431	7.46724	-0.27697	-0.342427	-0.522522	-5.53178	-0.69791	-0.505433	1.57627	-7.5381	-3.39903	0.735597	-0.797767	-0.537674	-0.0865703	-0.061629	0.503062	-1.55461	2.36093	0.0147559	0.875987	0.289792	0.067794	-0.267828	0.224759	-0.397366	-0.630884	0.188255	-0.155995	-0.880751	-0.256825	0.415993	0.618883	0.918296	0.74338	0.162059	-0.171912	0.371389	-0.772329	-0.140046	0.318314	-0.365728	0.783612	0.616588	-0.285075
Dset165	7.30744	33.763	-0.145712	0.507248	-0.173659	7.1974	-0.22454	-0.329293	-0.681213	-5.70387	-1.07136	0.0347051	1.25212	-6.70886	-3.02502	0.798426	-0.968059	-0.0296635	-0.0967826	-0.410143	0.63773	-1.5657	1.56324	-0.188237	0.77413	0.314516	0.057707	0.299485	-0.0916677	-0.25718	-0.470548	-0.81884	0.186274	-0.272661	-0.00346135	-0.0180441	0.305424	1.07574	-0.0498389	0.148899	0.148592	-0.298522	0.377576	0.477814	-0.00744213	0.184732	-0.571247	-0.8865	0.441508
Dset164	8.22531	34.0896	-0.120321	0.736425	-0.644086	4.67957	-0.447413	-0.206216	-0.21395	-1.86074	-0.0936604	0.181826	-0.168116	0.481494	-0.119048	-0.424131	0.304246	0.450885	0.171022	0.0699413	-0.319905	-0.220186	0.146622	-0.0639774	0.462292	-0.00513736	-0.1177	-0.494074	0.226311	-0.26223	-0.371119	0.369611	-0.309638	0.0815529	0.13287	0.413152	-0.462137	-0.379719	-0.0696397	-0.539526	0.277164	-0.0727664	-1.23272	0.407604	0.63862	0.547876	-0.172506	-2.89944	-1.48196
Dset163	7.74144	34.4121	-0.497585	0.310947	0.200565	5.16084	-0.0249163	0.210268	-1.28248	-3.9256	-0.449515	-0.353058	0.751504	-3.24552	-0.747001	0.305483	-0.281668	0.591114	-0.0597894	0.00535354	1.39888	-1.78476	2.52511	0.517236	0.806806	0.567718	-0.311988	0.444891	0.243301	0.0832033	-0.376475	-0.119679	0.97101	-0.698458	0.625239	0.48955	-0.414932	-0.537219	-0.172861	0.286297	0.131381	0.473991	-1.40247	-0.0361236	0.26496	0.52366	-0.298623	-2.80422	0.0762614
Dset162	7.20934	34.2047	-0.277545	0.341805	-0.142689	7.13416	-0.234462	-0.100132	-0.559086	-5.78144	-0.400422	-0.0534585	1.04138	-5.71894	-2.33715	0.341299	-0.902239	-0.656633	-0.108005	-0.210114	0.396772	-0.61136	0.908063	-0.411822	0.456488	0.10345	-0.3244	0.170947	-0.0565714	0.203089	-0.662759	-0.188663	-0.012036	-0.102019	0.652363	0.147333	0.685859	0.724821	0.222563	0.793919	-0.0140049	-0.104053	-0.648206	0.0103271	0.472744	0.458344	-0.346323	-3.48584	0.348187
Dset161	8.51446	34.8185	-0.340812	0.0947954	-0.336546	2.37021	-0.21231	0.0178806	-0.143449	-0.455785	0.566854	-0.27966	0.0457221	0.649093	1.71955	-0.392137	0.0709408	1.6815	0.68294	0.42068	2.38045	-3.01449	4.10891	0.118984	1.65936	0.524252	-1.12712	0.379658	0.203893	0.500021	-0.0868059	-0.332277	0.813739	-0.579344	0.266508	0.378523	-0.424139	-0.675572	0.491888	0.418538	0.199455	0.64738	-0.137406	-0.711194	0.605849	-0.499229	0.88582	0.847579	-0.561318
Dset160	7.29538	33.6063	-0.264229	0.552861	-0.0846153	7.2466	-0.307801	0.0326909	-0.564201	-4.5332	-0.701347	-0.22319	1.00758	-6.04486	-3.13733	0.431632	-0.648822	-0.869858	-0.542529	-0.234011	0.0677582	0.0170601	0.390781	-0.292726	-0.0368135	-0.00725803	0.5242	-0.235836	0.124921	-0.059017	-0.467765	0.0965426	-0.184334	-0.722859	0.0663325	0.323316	0.692072	1.4446	0.721653	-0.191966	0.403632	-0.051089	-2.08169	0.638774	0.528581	0.424074	0.345586	-0.0784087	-0.926899
Dset159	7.69092	33.4511	-0.440306	0.432974	-0.122651	6.5214	0.79922	-0.0308934	-0.206555	-2.41606	-0.171187	0.413659	0.195536	-1.39404	-1.93595	0.096055	-0.19934	-2.88477	0.00133619	-0.16106	-2.10694	2.4239	-4.98788	-0.812325	-0.987004	-0.767522	1.57894	-0.580266	0.104376	-2.46967	0.979474	2.12491	-1.31171	1.02708	0.017151	-0.704319	1.53882	0.999432	1.06323	-0.0302	0.834315	-0.705152	-2.39768	-1.47853	0.448325	-0.758714	0.0522642	1.0897	0.536914
Dset158	8.27924	34.6696	-0.319319	0.248545	0.380408	1.49789	-0.0586779	0.219274	-0.431796	-0.418533	-0.28663	-0.389421	0.586135	-1.97063	0.484216	0.627553	-0.297544	1.51199	0.192712	0.285771	2.12402	-3.32687	4.77715	0.362172	1.29555	0.775538	-1.48792	0.437505	-0.486471	1.22643	-1.10877	-1.51915	0.547956	-0.422255	-0.0198224	0.239346	-0.384485	-1.32733	-0.700872	-0.154493	-0.485938	0.709803	4.36456	-0.800499	-1.04951	-1.03562	-0.174373	0.358629	0.807901
Dset157	7.18704	33.609	-0.165272	0.508674	-0.0228464	6.86046	0.862861	0.102932	-0.217747	-3.2177	-0.0468335	0.0929057	0.260904	-3.27288	-1.7328	0.399986	-0.0516455	-1.76566	-0.20835	-0.233729	-0.493622	1.39428	-2.8615	-0.648743	-0.319165	-0.120536	0.820248	-0.359147	0.354444	-1.82336	0.267144	1.44201	-0.517622	0.645179	0.527075	0.124094	0.52883	1.66488	0.792526	0.630847	0.202584	-0.305666	-2.4577	-1.19628	0.203244	0.371904	0.1604	0.0887486	-0.44187
Dset156	7.66446	33.7782	-0.494977	0.235452	-0.00943168	6.47236	-0.0599236	-0.0343666	-0.355498	-3.51396	-0.222427	-0.487969	0.805562	-3.43361	-1.39969	0.256337	-0.399144	-0.107623	0.1076	0.271133	1.05183	-1.91065	2.05416	0.137097	1.39167	0.170905	0.477089	-0.433957	0.0605617	-0.432149	-0.0900462	-0.137705	0.165717	0.093666	0.159371	0.41059	-0.0870662	-0.132646	0.0614046	0.48079	-0.0403428	0.106616	-0.668033	-0.459399	-0.433284	-0.368912	-0.18735	0.654914	-0.370556
Dset155	8.078	34.7002	-0.284412	0.253372	0.0985043	5.87814	-0.427012	-0.226211	-0.470451	-6.75578	-0.42375	0.316526	0.932377	-4.11815	-1.44726	0.496899	-0.647474	0.980799	0.593685	0.0649471	1.9615	-2.90727	3.97949	0.49044	1.16152	0.103433	-0.219969	0.33035	-0.781723	0.552648	-0.066742	-0.757709	0.253596	-0.102915	0.333569	0.0311112	-0.829523	-1.09167	-0.230563	-0.249806	0.186007	-0.0531184	1.8599	-0.658136	-0.230335	0.175943	0.00895357	-3.51747	1.3869
Dset154	7.91573	35.0941	-0.428147	0.337192	-0.253875	5.10421	0.0923414	-0.319939	-0.590532	-4.26055	-0.680605	0.287189	0.48751	-2.68931	-0.277605	0.462687	-0.471423	0.728229	-0.168246	-0.15577	1.41198	-2.48714	3.24408	0.306524	1.69365	0.560828	-0.389611	0.749887	-0.813718	-0.189588	-0.551955	0.0707571	-0.150999	-0.251523	0.385465	0.703294	-0.628436	-0.475133	-0.800556	0.874512	0.0887568	1.16059	-0.54855	-0.73449	-0.225607	0.0980163	-0.19005	-2.78914	1.81598
Dset153	8.12556	34.7148	-0.193398	0.436334	0.111662	5.52113	-0.249247	-0.101652	-1.33405	-5.72775	-0.521794	0.104534	0.671749	-4.12052	-0.901826	0.891153	-0.490494	0.772587	-0.00478937	0.137884	1.28756	-2.3701	3.74141	0.653217	0.94719	0.463927	-0.946347	0.374914	-0.407882	1.32406	-0.639013	-1.48533	0.387557	-0.621396	0.182616	0.424826	-0.74957	-0.798823	-1.22031	0.0196851	0.576583	0.801907	0.985963	-0.195614	-0.202202	0.748613	-0.0799767	-2.93843	1.36535
Dset152	7.66727	34.331	-0.427261	0.328226	-0.0763001	6.94908	0.344475	-0.511388	-0.556096	-4.24419	-0.642907	0.0580261	1.10417	-5.1066	-2.51018	0.734581	-0.545461	-0.791657	-0.180406	-0.0529554	-0.209297	-0.328347	0.289053	-0.496315	0.341583	0.228657	0.325119	-0.0129748	0.193713	-1.0224	0.178576	-0.23988	-1.07062	-0.14283	0.0569554	0.163587	0.271029	0.42919	-0.485124	0.449707	0.619798	0.472893	-0.174716	-0.014947	-0.275284	0.114798	0.494812	-0.453177	0.795452
Dset150	7.89323	34.2568	-0.559758	0.366212	-0.266222	6.29135	1.1063	0.177772	-0.126506	-2.09891	-0.130204	0.214927	-0.200065	-0.566927	-1.23663	0.0896722	-0.363542	-2.66553	-0.601164	0.0663652	-1.92823	3.89558	-5.97988	-0.491358	-1.07158	-0.590042	1.79002	0.37267	-0.21297	-1.97264	0.86276	1.44472	-1.29273	0.849029	-0.459843	-0.137093	0.507307	0.203708	-0.36865	-0.292865	0.565431	-0.455517	-4.18607	-0.940559	1.29598	0.493458	0.64275	-2.54495	1.3288
Dset149	7.76149	33.4451	-0.375862	0.272145	-0.305711	5.73536	0.041601	0.228937	-0.0307401	-1.57992	0.0497476	-0.0763077	-0.0163176	0.932745	0.379138	-0.145874	0.303528	0.132772	0.0399156	-0.309249	0.103136	-0.604929	0.415353	0.18756	0.416142	0.255909	0.17289	-0.707294	0.28439	0.26773	-0.377504	-0.0460282	0.266988	-0.305135	-0.0456091	0.448213	0.697568	1.12482	0.716549	-0.0608989	-0.453045	0.657899	0.396261	1.67087	-0.473286	0.225625	-1.16942	0.867183	-1.12947
Dset148	7.80729	33.8247	-0.554644	0.468609	0.132225	7.02763	1.33967	-0.336849	-0.321817	-2.18272	-0.0920249	0.131269	0.268889	-1.96185	-1.73079	0.158766	-0.420276	-2.68718	-0.39798	-0.388647	-1.42585	2.32646	-4.38347	-0.674925	-0.609823	-0.503617	1.82681	-0.636316	-0.100139	-2.32822	0.896595	2.13347	-1.35591	1.04343	-0.248138	-0.45503	0.436859	0.385615	0.417318	-0.237925	0.529559	-0.625439	-2.91	-1.21491	1.25122	0.185531	0.549003	0.267432	0.972469
Dset147	8.20454	34.2389	-0.33501	-0.0298249	0.294692	3.87236	-0.0926858	-0.275504	-0.472932	-2.34957	0.380266	-0.293286	0.179355	-1.04073	1.24831	0.018035	0.209609	2.42686	0.539922	-0.0664805	2.10295	-3.37078	6.38323	0.687306	1.86227	0.775018	-1.29893	0.610321	-0.143853	1.76534	-1.3998	-1.32762	0.478386	-0.632595	-0.369397	0.739574	-0.746685	-1.2008	-0.209499	0.253103	-0.42668	0.756544	1.77653	-0.948701	-0.667843	0.0889147	0.566195	2.44618	-0.477737
Dset146	8.42383	34.7516	-0.297286	0.241097	-0.0240074	3.76838	-0.0283247	0.38408	-0.32616	-1.0904	0.211107	-0.283219	0.0858232	0.968262	2.18471	0.1724	0.504786	2.2718	0.126123	-0.289334	2.29065	-3.01075	5.47911	0.767238	0.479842	0.437785	-0.850947	0.572381	-0.226595	1.51636	-0.807436	-1.06705	0.642525	-1.15492	0.517082	0.302108	-0.982252	-0.887512	0.417139	0.0341827	0.0259377	0.231179	-0.696564	-1.25438	-0.0915336	-0.0683997	0.872166	1.31132	0.841448
Dset145	8.19401	34.8836	-0.420836	0.267686	-0.0201369	2.76401	-0.474426	-0.261077	-0.151278	-0.946411	-0.509124	-0.0077418	1.04847	-4.72056	-0.530695	0.467027	-0.642827	0.679458	0.121748	-0.283284	2.08675	-3.31926	4.80307	0.10787	1.01286	0.126891	-0.958124	0.412849	-0.405305	-0.160815	-0.284492	-1.19541	0.0562005	-0.219157	0.393635	0.468961	-0.245808	0.0514278	-0.113101	0.738075	-0.508136	1.12148	4.07376	-0.450289	-0.673744	-1.0539	-0.173247	3.124	2.04476
Dset144	9.25794	35.518	-0.436969	0.10345	-0.0995064	0.807174	-0.245136	0.374052	-0.227046	2.01204	0.226834	0.331949	0.027249	1.72536	2.52103	-0.0927133	0.575875	1.63241	0.0854518	-0.435578	1.63033	-1.96102	3.55268	0.872824	0.168448	-0.424482	-1.42255	0.910383	0.13396	2.77144	-0.766501	-1.03842	0.191433	-1.13222	0.539777	-0.422559	-0.0742561	1.59863	0.345911	1.06889	0.572845	0.0194247	1.1001	1.72147	0.495251	1.80821	-0.691937	-8.05422	0.923316
Dset143	7.61976	34.2272	-0.250454	0.477519	-0.110877	7.3461	0.142138	-0.271728	-0.620807	-3.89955	-0.539544	0.00678595	1.11504	-5.34291	-2.90567	0.724454	-0.303498	-0.994111	-0.0101884	-0.205817	0.0187083	0.0258145	-0.275475	-0.568621	0.525491	0.30877	0.50983	-0.461725	-0.0294942	-1.08548	0.176864	0.723206	0.286459	0.137603	0.21849	-0.144882	0.797478	1.20087	0.942363	-0.0565534	-0.253666	-0.0108119	-2.30592	-0.214384	0.780881	-0.186479	0.117847	0.638493	-0.544642
Dset142	7.30604	33.1794	-0.32639	0.580819	-0.134512	6.45795	0.00752306	-0.270466	-0.144113	-3.36907	-0.36998	-0.0407904	0.578935	-2.96158	-1.36738	0.236944	0.159113	0.539707	-0.100382	0.351824	0.359321	-1.47686	2.77616	0.2736	1.04237	0.821445	-0.183951	-0.294121	0.165584	0.154453	-0.0538606	-0.21229	0.170268	-0.338148	-0.215391	-0.203641	1.22349	1.37772	0.722668	-0.143845	-0.14845	0.270008	0.921115	0.374839	-0.820174	-0.220672	0.482891	3.24051	-0.722948
Dset141	7.77532	33.6592	-0.426332	0.333288	-0.19548	5.53144	-0.129894	-0.258292	-0.234535	-4.59217	-0.0302232	0.101891	0.282604	-2.4221	-0.491119	0.840462	-0.107243	1.29736	0.450824	-0.00132107	1.83597	-2.8152	4.15975	0.100913	1.07477	0.250329	0.0504474	0.0943365	0.0512434	0.836282	-0.521376	-0.259233	0.249611	0.0389787	0.319783	-0.452771	1.11187	2.28064	1.50922	0.56181	-0.822776	0.800192	3.37274	0.278929	-0.885207	-0.460037	0.160877	2.38144	0.966892
Dset140	7.26168	33.338	-0.338934	0.219358	-0.388405	7.12957	0.141812	-0.396246	-0.334259	-4.18593	-0.307397	-0.30805	0.817328	-5.41485	-2.30166	0.0657802	-0.425714	-1.00455	-0.0959833	0.249876	0.322282	-0.753517	0.321171	-0.209363	1.15148	0.219906	0.403262	-0.355633	-0.136979	-1.07226	-0.4516	0.616703	0.0314832	0.42261	0.359599	1.15835	0.642989	0.692591	0.939973	1.40849	-0.205443	0.588409	-1.4229	-0.671588	0.378476	0.0671303	-0.592033	-0.0318602	-0.196061
Dset139	7.8899	35.041	-0.193723	0.243962	-0.324327	7.64539	-0.0281083	-0.499921	-0.728928	-6.78776	-0.810626	-0.170501	1.09519	-6.46453	-2.64506	0.862508	-0.785114	0.134941	0.133101	0.021455	1.02136	-2.03176	3.1154	-0.277934	0.275254	0.0522709	-0.278731	0.660823	0.301949	1.00779	-0.836685	-0.662816	0.135116	-0.919334	0.110039	-0.106361	0.0904623	0.459873	0.399769	0.645288	0.159783	0.508287	0.399529	-0.315352	0.710426	0.16336	0.356901	-3.84923	1.3549
Dset138	7.33624	34.2528	-0.52146	0.218207	-0.167288	7.48768	-0.0809508	-0.412453	-0.602021	-4.90598	-0.50085	-0.493284	1.34912	-6.79688	-3.11657	0.894515	-0.553538	-0.698421	0.12023	-0.316283	0.702164	-0.877183	1.68296	-0.267518	0.646027	-0.19311	0.544818	-0.250666	0.276634	-0.414669	-0.117251	0.137502	0.147009	0.244721	0.107747	0.0577164	0.712868	1.17967	1.03633	0.810408	0.0836461	0.323971	-1.3124	-0.56165	-0.193882	-0.377688	0.562801	0.488807	-0.142164
Dset137	8.13237	34.9036	-0.257113	0.482728	-0.297874	7.36645	-0.37526	-0.352512	-0.283911	-6.09879	-0.929671	-0.297167	1.48665	-8.45607	-3.78436	0.77727	-0.850172	0.322121	0.146931	0.0675419	0.713279	-2.03648	3.24254	-0.338768	0.879912	0.0426996	0.0331091	0.0320527	0.746311	0.364404	-0.814019	-0.473442	-0.0311608	-0.655511	0.108745	0.100739	-0.210452	0.6304	0.94286	0.0285868	-0.0355413	0.471382	0.313805	0.1262	-0.297539	-0.636205	0.145439	1.11345	0.0699063
Dset136	8.16889	34.4293	-0.214857	0.408916	-0.371395	6.9232	0.0214403	0.00691668	0.310692	-2.16958	-0.478727	0.0204453	0.437256	-3.40494	-1.92428	-0.329675	-0.440137	-2.04416	0.104559	0.0399859	-0.707742	1.28149	-2.4743	0.315175	0.538665	0.242312	0.905219	-0.651891	-0.669281	-1.9942	0.322018	1.21274	-0.711172	1.26021	0.418382	0.202842	0.333061	1.54967	0.75439	0.677553	0.268158	-0.443101	-3.66981	-1.44432	0.157943	0.293568	-0.122065	0.419455	0.457079
Dset135	7.89288	34.3265	-0.517758	0.34995	-0.0656669	7.53609	-0.137106	-0.37844	-0.348352	-5.3935	-0.382732	-0.399951	1.4246	-6.84802	-2.94918	0.676528	-0.636429	-0.680351	0.255045	-0.101377	0.57706	-0.873669	1.11319	-0.225594	0.726497	-0.0863891	0.896588	-0.445201	-0.442218	-0.639151	-0.405818	0.511726	-0.117201	-0.240028	0.205248	-0.0499096	0.670677	0.587273	0.502024	0.37896	0.17997	0.0569173	-0.515048	-0.792704	0.058203	-0.494887	-0.352214	0.33562	-0.433877
Dset134	7.37901	33.6313	-0.567538	0.543257	-0.106467	6.77586	-0.0173556	-0.174154	-0.729484	-5.49231	-0.479492	-0.218205	0.945303	-5.01349	-2.41927	0.692079	-0.808975	-0.345802	0.574518	-0.0509678	0.805395	-1.47153	1.71492	0.066658	1.08582	-0.0343016	0.217787	-0.0863436	0.0108636	-0.786925	0.225644	0.212861	0.0162406	-0.179073	0.00248287	0.350255	-0.555766	-0.290943	0.104446	0.246845	-0.0280834	0.0932949	-0.172018	-0.191421	-0.671571	-0.531177	-0.374259	-1.77883	1.076
Dset133	7.84397	34.5305	-0.449894	0.372111	-0.264711	6.98721	-0.168458	-0.217658	-0.351113	-2.81449	-0.189806	0.105423	0.515666	-3.2773	-1.80665	0.231329	-0.430829	-1.43193	-0.304034	-0.202466	-0.754299	0.713167	-1.02773	-0.170968	0.819542	-0.181072	0.408218	-0.213007	0.154048	-0.607838	0.0985617	1.44703	0.274507	-0.394423	-0.0617792	0.295462	-0.306167	0.837017	0.394743	0.516051	0.0100582	-0.279693	-2.89174	0.48207	-0.319004	-0.238209	-0.401199	-1.69043	-0.842582
Dset132	7.63197	34.6305	-0.271865	0.330717	-0.0194317	7.68298	-0.387423	-0.372003	-0.459956	-6.19646	-0.593317	-0.464393	1.26347	-7.79816	-3.36951	0.605999	-0.797762	-0.268585	0.220706	0.0698262	0.946831	-0.519117	1.3161	0.361951	0.922804	-0.11044	0.276874	-0.112797	0.276133	0.153262	-0.323171	-0.227927	0.146035	-0.525232	0.48095	0.359041	0.132872	0.663322	0.0520388	0.706844	0.103322	0.287468	-0.296312	-0.0801067	-0.547191	0.0209253	-0.124742	-1.05025	0.153862
Dset131	7.13314	33.5236	-0.220054	0.348433	-0.061054	6.96261	-0.177714	0.0433426	-0.563916	-4.46271	-0.311353	0.0199844	0.67352	-4.90245	-2.43064	0.819775	-0.263554	-0.949562	0.133768	-0.0541432	-0.0236885	-0.211958	-0.225606	-0.0250316	0.803923	0.14199	1.24287	-0.668995	0.325869	-0.403923	-0.45362	0.395944	0.05541	0.225978	-0.0311534	0.399526	0.592452	0.821297	0.743466	0.221408	0.605619	0.0246404	-1.87908	-0.702774	0.579159	1.22822	0.430393	-2.33567	-0.303521
Dset130	7.58492	34.0361	-0.107044	0.305447	0.250396	5.01804	-0.696391	-0.193879	-0.744953	-3.86763	-0.83578	0.0706691	1.57383	-6.5963	-2.89201	0.554512	-0.898598	0.117224	-0.218452	-0.060659	0.514103	-2.17534	3.09671	0.366423	0.200372	0.486296	-0.783135	0.101837	-0.0298469	1.63115	-1.25155	-1.29951	0.372038	-1.15367	0.124665	-0.0802645	0.328715	1.1628	-0.261067	0.523817	-0.287097	0.293642	0.827768	0.191467	0.759605	0.184893	0.151044	-0.403802	-0.0320813
Dset129	7.39443	33.4764	-0.537094	0.601951	0.179444	5.16558	0.628583	-0.0440406	0.0739065	-1.85132	-0.563596	-0.0800077	0.270934	-3.49154	-1.85207	0.429579	-0.581638	-1.6019	-0.0696188	0.0281195	-0.825324	1.50344	-2.60904	-0.193733	-0.864176	-0.215799	0.671292	-0.0888512	0.588463	-0.782601	0.171487	0.649734	-0.564705	0.000379433	-0.414561	0.0431332	0.188616	0.225713	-0.0760989	-0.215633	0.261911	-0.287165	-0.373107	-0.013843	0.483197	0.392801	0.683005	0.93709	-0.392113
Dset128	7.42165	33.7046	-0.384608	0.155081	-0.105157	6.50255	0.074493	0.120683	-0.499108	-4.85436	-0.594949	0.0819122	1.05654	-5.51139	-2.74483	0.686237	-0.844933	-0.858126	-0.0251122	-0.19248	0.599084	-0.470677	0.835153	-0.30094	1.18843	-0.154829	0.737466	-0.0543732	-0.818846	-0.353867	-0.569862	0.450546	-0.314463	-0.274544	-0.172204	0.606156	0.254292	-0.0800698	-0.135561	0.513312	-0.545028	-0.0715082	-1.34422	-0.745654	-0.10837	-0.0382235	-1.02183	-2.07283	0.718667
Dset127	8.00389	34.3075	-0.500362	0.286366	0.197065	6.382	0.0625688	-0.376899	-0.63066	-1.94433	-0.167946	-0.165289	0.326372	-2.94155	-2.03848	-0.135568	-0.759088	-1.91671	-0.311334	-0.0980205	-0.84706	1.77364	-2.24693	0.0353452	-0.661684	-0.0725729	0.342157	-0.0886621	0.310508	-0.848986	0.308325	1.29337	0.126404	0.850612	0.603632	0.0856285	-0.0807365	1.80964	1.28036	1.0597	0.437108	-0.272926	-3.21483	0.135964	1.29946	1.07932	-0.469122	-2.51848	0.751183
Dset126	7.50332	34.5486	-0.424599	0.410729	-0.033521	7.08372	-0.239685	-0.0632147	-0.405804	-5.46993	-0.160306	-0.154528	0.556312	-5.17017	-2.04951	0.415095	-0.435861	-0.592749	-0.110705	-0.0791711	0.927393	0.169719	0.186591	0.300793	-0.164238	0.129247	0.104994	0.282129	0.20624	0.632162	-0.454958	0.152088	0.286362	-0.5647	-0.0295906	0.343067	-0.430276	0.386702	-0.10053	0.403775	0.673657	-0.221914	-2.43816	0.0516482	0.847596	1.3235	0.0723277	-4.56059	-0.10298
Dset125	9.52877	35.232	-0.505035	0.60779	-0.408875	4.80713	0.69476	0.355489	0.463497	1.08034	0.635625	0.973146	-1.24296	8.78771	3.50811	-1.02478	0.692937	0.215369	0.364328	-0.479258	-0.946195	0.317387	-1.89754	-0.151227	0.166782	0.120976	0.665214	-1.30992	-0.401641	-0.216729	0.0560859	1.00805	-1.23808	0.677559	-0.612911	-0.965557	0.975571	1.80317	1.7445	-0.734835	-0.548196	0.695321	-0.689804	1.38398	-1.69242	-1.88314	0.548102	9.0614	-2.1476
Dset124	9.10786	35.5136	-0.316441	0.587206	-0.132347	3.03629	1.08916	0.146624	-0.846137	-0.0741697	1.25079	0.802635	-2.27627	13.4689	5.93941	-0.740235	1.20917	1.21385	-0.427139	0.452468	-0.0555407	1.21703	-2.29066	0.647459	-1.90953	-0.24274	-0.602197	0.679689	-0.154693	0.930077	0.630342	-0.403575	0.0548184	-0.228591	0.255654	0.219936	-2.05837	-1.07799	-0.954764	-0.707251	1.06694	-0.532846	-0.0977963	1.08573	0.874112	2.44106	-1.06051	-13.9882	2.12081
Dset123	7.0311	33.7214	-0.169649	0.1205	-0.17148	7.30887	0.21384	-0.102129	-0.86704	-3.57589	0.00823432	-0.298447	1.11819	-5.32558	-2.54398	0.835818	-0.262917	-0.940728	-0.145624	-0.37324	0.0875945	0.0852134	0.130118	-0.244583	0.289985	-0.163761	0.562137	-0.100686	0.425381	-0.934372	-0.336262	1.19379	0.00619727	0.121003	0.665392	0.139839	1.39221	1.62078	0.480103	0.301694	0.630811	0.225127	-2.47018	-0.440541	0.0191501	-0.205373	0.169016	-0.683889	0.358932
Dset122	8.06089	34.5452	-0.0309833	0.563708	-0.244871	6.18536	0.645297	0.0756445	0.0098682	-1.93447	-0.200417	0.042861	-0.133196	-1.20422	-1.32583	-0.981599	-0.436764	-1.9293	-0.792058	0.888362	-1.83707	2.79329	-4.70742	-0.749438	-0.899891	0.0295604	0.84873	-0.289696	0.314946	-2.01987	-0.239033	0.959992	-1.2019	0.379143	0.226518	0.344114	0.29952	1.33051	-0.357768	-0.649054	0.857695	-0.473516	-3.11548	-0.251456	1.5649	0.934435	0.173058	-2.42691	-0.553615
Dset121	8.82945	35.525	-0.22535	0.189495	-0.198629	2.80392	0.848795	0.247719	-0.814109	0.405237	0.885176	0.707223	-2.44165	11.6066	5.65927	-0.82273	0.880019	2.24102	-0.0395162	-0.383706	1.1003	-0.537359	0.755064	0.184947	-0.931247	0.744965	-0.989285	0.53453	-0.268279	1.08726	-0.155852	0.0139006	0.507574	-0.0253467	0.60349	-0.244023	-0.636665	-1.17008	-0.680994	-0.257638	-0.10814	-0.418307	0.699723	0.271971	0.484346	1.43805	-0.41713	-12.8807	2.87374
Dset120	8.24293	33.382	-0.491277	0.374288	-0.218573	6.25625	1.61782	-0.214867	-0.462706	-1.61666	-0.0941991	0.644544	0.0238548	-0.102137	-0.87974	0.184988	-0.0737203	-3.15874	-0.423912	0.361756	-2.78854	4.57735	-6.58938	-0.978503	-1.72021	-0.230663	2.04721	-0.934858	-0.122475	-3.60809	1.04	2.14762	-1.66932	1.32854	-0.395501	-0.352339	0.558137	0.308432	-0.379423	-0.0935893	1.14184	-1.09586	-3.38834	-1.46845	1.20217	0.0832428	0.112598	-1.59613	2.11995
Dset119	8.32918	34.1673	-0.324018	0.398198	-0.45352	6.41648	0.113496	-0.26915	-0.623261	-1.50639	-0.0939084	-0.0258225	-0.0722762	-0.316968	-0.64625	-0.0909571	-0.280485	-1.03305	0.248564	0.12754	-0.725323	1.1552	-1.50736	-0.691318	-0.0528432	0.244845	1.52431	-0.694425	0.304863	-1.39999	-0.270109	1.76861	0.363006	-0.0538577	0.186282	-0.962882	1.39958	2.10514	1.25086	0.462061	-0.637484	0.581061	-2.72474	0.33221	0.731697	-0.636088	0.365878	-0.042312	0.452036
Dset118	7.7335	33.5967	-0.432369	0.37932	-0.204449	5.74599	1.20649	-0.0586166	-0.25988	-2.28306	0.17522	0.214459	0.026165	0.374526	-1.15389	-0.071565	0.258534	-2.4444	-0.0610684	0.318475	-2.78314	3.73824	-5.73508	-1.39822	-1.78983	-0.861119	1.39216	-0.158821	0.734419	-2.50931	0.905875	2.1102	-1.23822	0.653359	-0.186014	-0.842598	0.914938	0.372762	0.142976	-0.612789	0.809352	-0.422915	-3.4945	-1.18854	1.16693	0.397238	1.18341	-3.08869	1.19446
Dset117	7.08051	31.6797	-0.521022	0.523496	-0.0894688	4.5964	0.325945	-0.0209814	0.0618167	-1.63955	0.0158922	0.118517	-0.454363	1.12085	-0.0993355	-0.408502	-0.305085	-2.0432	0.0483942	0.124981	-1.14535	2.07122	-3.8774	-0.234667	-0.444788	-0.157026	1.78993	-0.183894	-0.255598	-1.74959	0.705006	1.49022	-0.65047	0.999221	-0.355472	-0.0920276	0.780135	0.396019	0.265998	-0.602243	0.36059	-0.137313	-0.892064	-1.1692	1.15992	-0.145286	0.221728	1.68698	-0.0116325
Dset116	7.93095	32.6332	-0.296813	0.423157	-0.319472	6.05242	1.7237	-0.424312	-0.124325	-0.902528	0.211613	-0.0831562	-0.796837	-0.332499	-0.960494	0.428081	0.0137779	-3.24102	-0.271178	-0.182853	-2.96894	4.48448	-6.46438	-0.831264	-0.884225	-0.384535	2.03905	-1.39437	0.0970969	-3.77763	1.31608	2.0876	-1.25347	1.42366	-0.119304	-0.795127	1.65098	0.23583	0.254417	-0.765313	0.826144	-0.562016	-2.75983	-1.93544	1.25845	-0.874135	0.445412	1.02132	0.391267
Dset115	8.14895	31.5731	-0.304124	0.457524	-0.103116	3.22717	2.12725	-0.412614	-0.347545	2.72258	1.19604	0.582224	-2.72833	10.1291	5.1341	-0.577441	1.20813	0.962324	1.19292	-0.154328	-1.74064	2.05245	-1.63646	-1.78354	-0.523698	1.19927	0.263503	-1.14275	0.337836	-1.63603	0.949519	2.22932	-0.786322	1.64377	-0.0014987	-2.60961	4.63139	3.96219	1.38797	0.3145	0.441895	-0.456967	7.02686	1.35891	-2.89626	-0.431447	1.53865	3.24391	2.52974
Dset114	8.77699	33.2668	-0.202379	0.662827	-0.402003	6.29168	0.814927	-0.536893	0.395793	-0.463974	-0.324195	0.496891	-0.953512	-0.417624	-1.35647	-0.578957	-0.369255	-3.31308	0.160556	0.182063	-2.10851	5.02698	-6.88222	-1.72246	-1.72402	-0.102392	2.22077	-0.62589	0.386459	-3.43475	0.66966	2.31663	-1.53077	2.29168	0.194803	-0.57108	0.357172	1.29497	0.122939	0.380762	0.775758	-0.800251	-3.74852	-1.96682	1.69819	0.528354	1.74764	1.89834	1.09822
Dset113	14.4221	36.7659	0.558894	-2.05297	1.06868	-32.0797	-0.901184	-0.196773	0.0371499	-10.4161	-0.730073	1.83626	-1.6273	4.49936	1.78678	-0.394712	-1.64566	-0.168746	0.321934	-0.363544	0.847148	-0.0669031	-1.69077	-0.910336	3.70862	0.784543	6.24441	-0.133716	-3.31826	-11.3716	4.97908	4.74121	-2.69728	4.07367	-1.73326	0.931687	-2.60415	-5.05899	-3.13116	-2.499	1.69254	-1.13306	-5.77694	-1.93056	0.29655	-1.38706	0.281047	1.74066	1.36157
Dset112	10.933	36.4593	-0.224753	-0.35444	0.465231	-15.3421	0.695081	0.320453	1.71462	26.5536	0.218233	-2.30199	1.24564	-4.41418	-2.26797	0.0572845	-0.13875	-1.79901	0.342718	0.472134	-1.09439	3.40916	-4.31586	-0.639323	-1.54555	-0.544302	-0.554882	0.536759	-0.485515	-0.633895	1.93213	-1.35167	0.391958	1.36719	-1.94391	-0.245996	-3.40915	-7.16201	-3.94605	-2.46367	-1.50382	-0.827777	9.1519	0.868223	-1.75334	0.309294	-1.26069	-0.0481121	0.684195
Dset111	9.76224	35.1101	-0.626794	0.13858	0.0784056	-1.34278	0.744184	0.518259	0.247747	5.22194	1.12738	0.0697468	-1.93149	11.2933	6.08333	-0.65144	0.886058	2.5426	0.123983	0.353416	1.66777	-1.70667	2.60921	1.01793	-0.509692	0.83748	-1.13504	1.56543	-1.04755	1.19919	-0.284556	-2.68166	0.313763	-1.34031	-1.2237	1.77041	-6.08043	-9.43447	-4.99355	-1.18543	1.9103	-1.73611	-14.1828	-5.86614	3.47019	0.285504	0.561075	4.01318	-0.977401
Dset110	7.82091	34.4125	-0.0979266	0.0991778	-0.328088	5.1633	-0.33021	-0.0662983	-0.727258	-3.25762	-0.482251	0.0922891	0.160792	-2.1904	-0.449116	-0.254091	-0.236762	0.693846	0.0461538	0.340473	1.66298	-1.19707	1.91183	0.646514	1.23966	0.358594	-0.153347	0.278145	0.0202098	0.295502	0.220829	-0.322971	0.430484	-0.0829346	-0.25403	0.422401	-0.971755	-0.687674	-0.408988	0.31055	-0.0342817	0.688758	-1.06421	-0.320599	0.0761367	0.840966	-0.0460983	-2.05711	0.288735
Dset109	8.98139	31.8746	-0.242303	0.362644	-0.553036	3.29616	0.986681	-0.771191	0.712558	1.01709	1.15943	1.43116	-1.25411	11.1601	4.89457	-1.1151	0.534167	1.28707	0.0563269	-0.186216	-1.42664	-0.110483	-0.326214	-0.446289	-0.103092	-0.725334	-0.126445	-1.12761	-0.602209	-1.4184	1.03424	1.23394	-0.837564	1.507	-0.776184	-1.58313	0.412753	-0.135745	-0.651826	0.09389	-0.350699	0.128076	8.56827	0.998403	-0.176066	-1.09623	0.0357238	-3.6045	1.92264
Dset108	9.52507	34.1949	-0.672972	0.46767	-0.589606	2.67195	0.971689	0.252325	0.227294	1.67505	1.22014	1.30963	-2.4047	13.4117	6.32778	-1.00935	1.13596	0.829945	0.246096	0.385042	-1.45246	2.50434	-3.19952	0.264519	-1.08608	-0.240111	0.569513	-0.26842	-0.358683	-0.692502	1.48842	0.31896	-0.523239	2.04023	-0.14038	-1.07485	-0.164004	-0.398953	-0.638729	-0.563474	-0.535887	-0.915742	5.72234	0.599923	-0.310848	0.460098	-0.436744	-5.93445	0.878609
Dset107	8.45718	34.434	-0.273791	0.350634	-0.350167	4.41002	0.122847	0.606015	0.266688	1.4077	0.829355	0.961826	-1.32859	7.00688	3.63785	-0.918774	0.324102	-0.00406298	0.130312	0.573579	-0.243237	0.971567	-1.36267	0.0186562	-0.921684	-0.209207	1.04073	-0.34183	0.144312	-1.2687	0.269121	1.86814	-0.211897	1.0152	0.210557	-0.748719	2.11114	3.33194	1.32633	0.401327	0.258912	1.23472	1.00985	-0.0253797	-0.312498	0.0883388	0.0480005	1.99683	1.56978
Dset106	8.57047	34.2822	-0.24734	0.431175	-0.321749	3.63893	-0.128474	-0.368156	0.0982296	0.320922	0.848309	0.395491	-1.23604	7.32494	3.93832	-1.07913	0.800076	2.4214	-0.152724	-0.48733	0.89316	-1.48653	2.30195	0.17871	0.0871432	0.504116	-0.851952	-0.201417	-0.180001	0.79513	0.198003	-0.260722	-0.25457	0.0377635	-0.0691439	0.019396	0.112207	1.04856	0.128955	0.0490617	0.4476	-0.146867	3.90646	2.71465	0.120988	1.39143	-0.693559	-4.70011	-0.140475
Dset105	7.32967	33.1582	-0.26347	0.357428	-0.151976	5.92363	0.728107	0.234185	0.216921	-1.72892	-0.0719969	-0.13147	-0.275405	-1.35741	-1.62458	0.219873	0.122801	-2.64707	-0.23745	-0.249501	-1.43925	2.61613	-4.70889	-0.668783	-0.394028	-0.644895	1.76789	-0.193446	0.450129	-2.76796	0.718989	1.67353	-1.29039	1.51678	0.209418	0.0653247	1.07419	1.38135	0.589342	-0.208798	0.542954	-0.870748	-2.95549	-1.28501	0.0712463	0.629786	0.431837	2.09541	-0.147048
Dset104	7.77381	33.3401	-0.280149	0.042445	-0.0415754	4.79395	0.0769983	-0.117622	0.126889	-0.824702	-0.244656	-0.51744	-0.0645267	-1.41298	-0.608839	0.307599	-0.452294	0.330736	0.358343	0.290659	0.830036	-0.86745	1.68827	0.5904	0.354784	0.739205	-0.0496249	0.166395	-0.0671541	0.0175521	-0.141353	-0.56114	0.441357	-0.612893	-0.56973	0.453425	-1.59897	-2.21864	-1.73784	-0.405331	0.426919	-0.416314	-4.24368	-2.36564	0.752922	-0.075987	0.824338	3.47898	-1.31472
Dset103	9.55145	34.2536	-0.288277	0.588893	-0.451764	3.34958	1.45074	-0.318534	0.30983	2.10698	0.305678	0.620223	-1.06932	6.96164	1.76014	-1.01843	0.247623	-2.26857	0.0780293	0.381171	-3.37204	5.01771	-6.72463	-0.590683	-2.28287	-0.410327	1.179	-1.39944	0.0944085	-2.22728	1.19532	2.59802	-0.309422	1.69243	-0.628723	-0.715416	0.0585425	-0.429782	-0.103467	-0.929232	1.69924	-0.313164	-2.96823	-1.43748	0.275589	-1.63585	-0.226794	1.14231	2.1844
Dset102	8.93015	34.9894	-0.169555	0.0856989	-0.570282	2.36112	-0.0488008	0.107066	-1.16829	-3.33872	1.26765	0.761911	-1.83614	9.05157	5.42576	-1.38798	0.392446	3.51666	0.168364	0.233125	1.96132	-2.13471	3.52931	0.435589	0.596737	0.820386	-1.38223	0.630934	-0.140836	1.64826	0.135366	-1.34808	1.16022	-0.747177	-0.0791867	0.164399	-2.63019	-2.54806	-1.45639	-0.379031	-0.041088	-0.370837	2.54801	2.39457	0.464683	2.5404	-0.958406	-13.8662	1.44213
Dset101	9.42212	35.4039	-0.257649	0.296215	-0.33699	0.549107	0.358883	0.561079	1.09332	5.16055	0.982103	0.243446	-1.55737	6.11887	3.56416	-0.406327	0.036602	0.623408	1.07464	-0.163111	0.558843	-0.0627357	0.254834	-0.423283	0.652037	-0.330907	0.184369	0.345492	-0.0596279	-1.66658	-0.37241	1.0052	-0.619855	1.15183	0.481359	-0.748231	1.56157	1.82103	1.7052	0.857465	-0.477946	-0.118875	-0.916989	1.36787	-0.524679	-0.0204713	-1.90618	3.49769	1.19061
Dset100	7.75176	34.1507	-0.497397	0.619246	-0.20716	6.54141	0.49721	0.247231	0.245762	-2.44352	-0.386044	0.215618	0.112529	-2.62227	-2.15613	-0.0748401	-0.705249	-2.26278	-0.00631338	-0.128041	-1.15917	1.96582	-3.44373	-0.815336	-0.811283	-0.43391	1.26255	-0.238655	0.132659	-1.35141	0.0694783	1.16432	-1.51407	0.199319	-0.0885187	0.25414	0.786938	1.21205	0.715136	-0.883212	0.788865	0.393065	-2.78702	0.332769	0.269928	-0.176636	-0.371133	2.10312	-0.116201
Dset099	7.8844	34.1735	-0.506355	0.279841	-0.32515	2.72776	0.428017	0.139884	-0.0216843	1.13734	0.586334	0.0676098	-0.189077	1.90021	1.91137	-0.259349	0.0936505	1.44049	0.430902	0.127055	0.787805	-1.22624	2.62887	0.32441	0.963776	0.432933	-0.170035	0.152067	0.412276	-0.252217	0.365612	0.680552	0.347764	0.103126	-0.0390764	0.276705	0.902468	1.33809	0.673852	0.368477	-0.727705	0.953516	1.68776	1.39107	-0.292276	-0.5275	-0.450999	2.52334	-0.121467
Dset098	9.18863	35.0488	-0.0580359	0.622138	-0.628755	2.96787	0.804875	0.0589744	0.816412	2.8933	1.17007	0.498151	-1.88595	9.48275	4.79927	-0.912573	0.652186	-0.496983	-0.575922	0.529989	-1.45556	2.67676	-3.68461	-0.0416481	-1.25135	-0.13705	1.70225	-0.998403	-0.0701511	-1.11672	0.340048	1.72741	-0.581749	1.42067	-0.018256	-0.965065	2.57237	3.49442	1.64636	0.299075	-0.230582	0.235271	0.40534	-1.10185	0.0570931	-0.418209	0.698136	4.11379	-0.214932
Dset097	8.32428	34.3811	-0.539945	0.583826	-0.462936	6.23709	0.833911	-0.346181	0.182849	-1.65881	0.11823	0.403186	-0.599859	-0.920728	-1.31969	-0.193306	-0.571017	-3.35496	0.415296	0.178333	-2.13311	3.61349	-5.3739	-0.857628	-0.385795	-0.568512	1.69397	-0.880765	-0.475574	-2.74325	0.890617	2.54548	-0.511013	1.6604	-0.530519	-0.225979	1.63307	0.930534	0.173125	0.215586	0.267289	-0.907573	-3.91036	-0.537293	0.447256	-0.744198	-0.14127	-0.391925	-0.438674
Dset096	10.2994	35.0027	-0.436196	0.00106487	-0.211668	-5.43876	0.962022	-0.070087	0.303517	5.61488	0.814446	0.24965	-1.58108	7.94559	3.55801	-0.670473	1.56901	0.330841	-0.394275	0.0363093	-0.85193	0.771168	-1.67132	-0.225019	-2.06762	0.524934	-0.52734	0.83571	-0.0759106	0.978376	0.486899	0.25185	-0.499109	-0.309538	-0.796821	0.843352	-0.335202	-0.468765	0.533507	-0.831502	0.556529	0.172791	-1.73342	0.270388	-0.229488	0.0348273	0.513205	-0.117447	0.689036
Dset095	8.16701	32.1527	-0.100378	0.377625	-0.339561	1.5799	0.568854	-0.182241	0.45227	0.685635	0.349091	0.403478	-1.17524	4.42955	1.04509	-1.04029	0.000821738	-0.402916	-0.344893	-0.0388693	-1.04267	1.09346	-3.07233	-0.190272	-0.823872	-0.225235	0.710181	-0.165882	-0.0431936	-1.92388	0.251095	0.593237	-1.08114	-0.299736	-0.821892	0.302902	-1.22462	-2.13119	-1.42168	-0.360237	1.2709	-0.748965	-5.71472	-1.46155	1.7913	0.506471	-0.898515	1.54309	-1.3076
Dset094	8.05725	34.5605	-0.445639	0.372757	-0.0148874	3.99905	0.393171	0.204406	-0.523777	-0.401564	0.875025	0.614886	-0.971639	5.95125	3.24941	-0.0642288	0.75711	1.61526	0.321383	-0.581899	0.273361	-1.03889	1.09763	0.766753	0.333973	0.431468	-0.24988	-0.522469	-0.294137	0.666778	-0.0779893	0.551419	-0.180585	0.176624	0.178191	-0.298193	1.9419	2.68343	1.44634	-0.0706101	-0.84002	0.172068	0.247398	0.524867	0.16375	-0.854503	0.505786	6.54389	-0.833468
Dset093	9.24515	34.7741	-0.120555	0.193622	-0.0783939	-0.72954	0.527008	0.382725	0.280036	4.19442	0.735408	0.11602	-1.74898	9.3538	4.8107	-0.544147	0.878519	2.4612	0.325885	0.509431	1.8729	-2.58387	3.23219	1.62401	0.250878	1.44108	-1.90999	2.02111	-0.820062	1.55456	-0.284074	-2.56977	0.518181	-1.13993	-1.44646	2.299	-5.08776	-8.96064	-4.53006	-1.74753	1.84628	-1.08632	-11.1228	-6.38977	2.54498	0.536557	1.72502	4.29892	-1.57824
Dset092	8.36056	34.456	-0.501446	0.223073	-0.0185286	1.87523	0.123101	-0.0369686	-0.397874	1.08994	0.834752	-0.0697012	-1.19659	5.72375	4.29569	-0.0179165	0.544269	3.35439	0.0466155	0.0816803	2.78698	-2.94852	5.48077	1.70157	0.812064	1.24467	-2.13695	1.14334	-0.0451679	2.45093	-0.450276	-2.43735	1.23405	-1.28343	-0.418013	1.62773	-3.51598	-5.17957	-2.34287	0.100599	1.05732	0.119539	-4.52398	-1.91738	1.0267	0.32404	-0.0559116	2.2182	-1.70935
Dset091	8.59611	33.5863	-0.491498	0.197641	-0.415009	3.48015	1.19461	-0.252544	0.0203458	-1.08336	0.147849	0.3223	-1.04264	2.19386	0.134243	0.0691695	0.261611	-2.71977	0.186486	0.353683	-2.94154	4.15743	-6.06872	-1.24641	-1.13026	-0.756309	1.39035	-1.41196	-0.301533	-2.41948	0.507808	1.64578	-0.770183	1.28236	0.120275	-0.700992	1.45091	0.155654	-0.00167182	0.257609	0.0267386	-1.20499	-2.75811	-1.64869	1.32817	-0.386597	0.379872	-0.436707	1.01764
Dset089	9.39041	34.9918	-0.778745	0.072895	0.115609	0.0928038	0.966767	-0.379811	0.227069	7.27992	0.260938	-0.792285	0.107702	-0.852324	-0.971932	-0.235591	-0.0678096	-2.50109	-0.522983	1.0631	-2.8511	5.02227	-6.44124	-0.545229	-1.36862	-0.591419	0.770045	-0.102449	-0.957715	-1.6286	0.842405	0.631284	-0.377795	0.354233	-1.0231	-0.42162	-1.36221	-4.32742	-1.95735	-0.992953	-0.296981	-0.761925	-1.78955	-1.66217	1.28389	-1.28329	0.83211	1.2256	-0.126164
Dset088	123.673	-13.1494	45.7619	19.6324	-39.6904	-0.0970634	0.77044	5.23569	-9.12765	1.82434	-6.36916	-7.52954	-18.8272	7.79592	-7.4942	9.1422	-40.7767	-18.4083	12.5774	-31.4286	9.87517	17.0959	10.7839	-5.36579	9.58724	11.9788	-16.6029	-6.75758	13.5901	2.64122	8.77191	-3.94197	14.0141	7.34491	-11.6769	8.57996	6.0379	0.901953	-2.29033	-5.97665	-0.174391	-2.54988	-2.36982	6.85411	5.63607	-2.10793	-2.55228	1.58257	4.4184
Dset087	113.362	-14.8357	-53.5668	5.12753	4.34559	-1.95832	6.94932	-14.0435	-6.51357	-2.02689	16.6576	-14.2267	2.65771	-3.37234	6.6935	19.3049	2.1571	-6.8809	11.6452	16.8614	4.29506	1.58541	1.52978	-4.14399	6.33286	19.2803	7.22134	-8.83485	15.3801	1.52585	-15.5035	-4.27165	-10.289	2.60144	4.67159	-9.2994	27.2455	-13.9301	-20.6914	-3.82724	28.89	-3.25317	6.75496	-7.25063	-0.0909625	5.51767	-2.01126	-1.47963	0.658761
Dset086	125.566	-14.6363	-57.1596	1.64474	5.37309	3.07272	-38.6865	-2.02474	1.87479	-3.57667	15.6623	-22.8126	-8.01932	-15.8427	23.5335	-5.51763	7.43845	22.6264	-12.6711	-6.57931	15.7295	25.0656	-6.40058	12.5012	-1.13139	4.17791	-16.7745	4.54505	6.05292	-21.6501	-19.2271	4.54276	14.89	3.87554	6.98454	5.54689	-14.1986	10.7825	-1.37578	-1.08678	4.72015	-10.6878	2.05469	0.860946	0.15073	-3.54712	1.56338	0.693824	-1.01997
Dset085	128.397	-14.5164	-64.7252	5.32568	3.43191	1.78667	-24.7576	-6.94244	9.10921	-0.166791	3.02362	-14.2514	-12.157	9.74781	-16.5565	-14.1957	3.68687	-15.242	-35.2529	3.22895	-11.6154	-13.7273	14.5134	-1.30647	-4.19499	-30.0014	6.58597	-0.218133	25.4302	1.52776	4.76328	7.74916	-0.680438	7.0441	-5.2768	20.6462	10.2179	-7.07621	-4.09716	1.53773	0.851918	-5.23269	1.71631	3.11579	6.37474	3.10363	-0.0400786	-1.1173	-3.4296
Dset084	122.113	-12.5914	38.5493	14.2671	-33.5291	2.39484	-34.0473	8.09327	3.62512	2.76364	25.4579	38.6449	-4.64755	-0.268984	-6.38036	19.627	-0.837672	1.5496	8.4724	11.4854	14.5143	15.2872	8.89737	3.62189	-20.9019	-10.5981	7.69611	7.72773	-18.9	-1.05508	3.07651	1.80286	-10.7959	-14.9251	2.53958	21.4442	11.9116	-2.8463	8.9325	-13.7332	6.31466	-3.75155	3.55896	-1.35655	2.4127	-4.62456	-2.23195	-0.197476	-6.09855
Dset083	124.634	-14.6304	-60.1467	7.37394	5.54394	1.36363	7.50159	54.2339	16.4162	-1.3316	-12.5856	12.1703	-14.422	-14.1801	25.3892	-6.18456	8.15646	-16.0378	-3.50942	0.328861	-2.12486	-4.23816	3.10605	-0.337004	1.04985	0.974963	-1.41235	1.16896	3.0268	-0.217544	1.87178	2.25864	-0.219201	-1.7898	-5.03242	2.9359	0.9098	0.156387	-4.76472	1.91321	1.4464	2.99816	3.62324	-4.96064	1.8026	-2.58826	6.11441	-0.942967	0.885001
Dset082	124.667	-13.4012	-56.1338	5.38312	3.68898	1.34086	-3.09068	31.9618	15.2321	-3.18274	-2.69292	-1.15198	27.3739	14.4732	-24.435	-11.4149	0.961543	8.60176	-17.6976	-10.8042	-4.65907	9.4876	8.02943	-12.8262	-3.25449	10.1717	-18.4151	-0.684787	-3.34368	-9.15371	16.6754	4.5413	5.88675	-20.5925	17.5825	-19.4279	5.25667	-6.9851	4.84586	-7.59254	14.2793	14.8181	0.595888	-3.7797	0.428262	-1.8076	-4.6211	0.682268	0.279172
Dset081	116.126	-11.5139	38.0288	12.2969	-27.2041	-2.22403	13.0332	-4.24247	-3.22805	2.05669	13.2112	-0.811493	7.90348	-3.80003	12.2399	-1.29645	-10.4835	6.21814	-4.34233	-20.3174	-36.3684	6.83068	16.1369	2.85369	-12.972	9.79454	35.0791	-13.4645	0.42971	-3.82154	-17.6877	7.81802	9.90902	-18.3351	6.29957	6.37718	-9.35942	-2.86921	-3.9241	12.3045	-2.64723	7.92847	1.16041	2.6814	-2.89506	1.49071	2.12342	-1.26929	2.12493
Dset080	122.079	-13.8919	-61.8435	3.98471	4.88487	-0.215583	21.2767	22.347	4.10938	1.13613	2.6712	0.149581	-12.2718	6.31782	-22.2534	2.06291	-33.139	30.1308	1.77934	-11.5847	19.5238	-22.6367	-24.2355	9.39229	-11.3442	-15.8132	17.365	1.19456	-0.394069	1.34283	-17.7161	-3.40261	2.41992	10.951	8.40052	-7.98686	2.15544	-5.75558	4.17934	-2.83086	0.985017	2.85111	0.22182	0.406084	-0.121499	-1.5686	1.98684	-0.179731	0.818877
Dset079	122.826	-12.5074	40.6529	16.5125	-40.5231	0.781172	-24.9678	11.7594	-0.525207	3.16688	24.8404	40.5056	-2.80247	3.13509	-11.0453	29.8233	15.2027	-5.63532	-14.201	4.91913	-4.34537	-16.6912	-9.81084	1.93125	12.5635	7.76183	-4.69242	4.12547	16.7154	-4.50486	-1.81845	-1.50825	9.35563	9.92766	0.934496	-22.4318	-11.7588	2.01898	-8.34442	15.5086	-8.10866	2.09828	-4.71163	6.23703	-0.0751349	0.475969	-0.433756	1.23222	3.51559
Dset078	121.463	-14.4455	-61.123	5.50052	5.79116	-0.721077	35.7861	45.5693	6.02537	0.973882	-12.9176	16.3225	-25.3831	-17.551	21.3416	-1.42799	7.91721	-7.976	5.76401	2.37663	-1.08012	1.3872	4.42654	-2.46631	-1.82397	0.0995887	3.52234	0.408545	-4.91833	4.26653	0.629914	1.42471	-0.652446	-0.338148	-3.06745	-1.54059	-0.408253	1.4164	0.580682	-0.941488	0.149098	-4.25156	-2.96435	3.85338	-2.15783	1.0518	-6.46532	0.834242	-0.594423
Dset077	118.912	-13.0097	-57.7199	6.21772	2.53556	-1.88081	18.7511	23.2088	9.29521	-2.40833	5.8273	0.0280469	39.5871	13.4122	-17.4078	6.93359	0.32984	12.5414	-4.31407	5.63121	-7.16058	22.4491	8.05312	-4.35741	19.0956	1.88082	0.179751	8.72908	-17.0333	11.8756	-13.744	1.10695	-2.90012	17.7417	-19.8332	11.3444	4.16963	5.6077	-6.74609	8.36907	-12.0698	-17.1943	-0.941023	2.21754	0.19469	3.75193	3.71523	-0.18548	0.0381416
Dset076	111.948	-11.8508	-49.8074	3.13584	2.14487	-2.34426	22.1967	10.4023	1.16025	-2.3615	5.01356	-6.30644	28.3324	8.29142	-2.99557	12.5472	3.04871	-3.76447	24.5735	18.3498	3.5771	-9.20366	-8.98873	9.72918	-7.2923	-2.53079	-8.80794	-29.5463	24.1017	-13.2234	11.0767	-12.6007	-1.10688	-10.6321	5.88416	23.5686	-17.1975	8.91723	4.36559	0.049231	-7.72581	0.027875	-0.162757	3.35392	2.0933	-0.492966	-0.854058	-0.690767	-0.531215
Dset075	125.934	-13.1311	48.0723	21.1959	-43.2862	0.329326	-6.17292	5.33193	-7.32881	0.466535	-28.608	-19.6019	-0.503534	8.39085	-6.24539	-1.21972	10.8712	-9.48327	-13.5326	9.2308	19.7164	1.6574	-2.59837	0.174557	6.67459	-3.63644	11.8905	-7.88884	-1.44656	1.74775	-4.62988	1.55758	1.68109	-12.4735	-9.58727	-7.76225	-6.77933	3.71047	5.13981	-7.64926	1.17371	0.499366	0.801997	-2.03476	-10.0734	3.46629	-0.811146	-2.10372	-1.13428
Dset074	116.199	-13.2534	44.7255	20.1822	-36.6527	-1.46633	17.0541	-0.9882	-16.7969	-1.73251	-15.1006	-26.1922	9.45603	2.87785	5.0654	7.71302	17.2482	-6.88487	-12.0914	3.75541	26.1175	3.2119	-5.72688	1.84516	2.0206	-6.60111	13.1917	-2.88404	-6.28489	1.09277	-7.38776	3.09385	0.462242	-11.9509	-8.73307	-9.6739	0.741588	-1.09442	1.8589	-0.344352	-7.5934	2.07351	1.43489	-2.44751	8.74443	-1.35829	-0.791	1.36498	-0.646263
Dset073	122.4	-15.3777	-58.1182	0.59831	3.53501	0.803452	12.5565	-30.0395	-13.895	4.90749	-19.9688	25.2115	-1.59573	-2.9412	-0.31094	-4.62139	-8.88038	13.6425	-22.7983	4.93948	12.8878	16.3292	3.89705	12.7647	-6.46433	20.2283	11.3057	2.95006	8.56917	9.71518	19.3375	-3.87126	-21.0262	11.9843	-4.66847	5.15865	-13.62	13.573	-7.93629	6.52565	7.02439	19.7546	1.51338	-3.76439	4.55922	-2.07354	-2.63109	0.797277	-0.718207
Dset072	126.687	-13.8716	-56.9911	0.370364	3.68568	2.42181	-20.6537	-25.8634	-7.28035	3.0772	-21.3635	23.0331	20.1182	-2.93159	14.425	-10.432	-4.16399	-0.349508	2.18466	-11.9235	5.78669	-13.9671	-5.96742	-14.9645	-20.0005	-4.12836	2.23557	-1.91346	-9.71173	-16.2612	6.67346	-24.4015	17.6258	-6.62892	-16.3016	-5.88565	17.1312	4.77943	-14.263	9.87681	-5.96085	-13.1027	-2.02539	-4.55835	-5.90198	4.38254	-3.01876	0.25143	-0.2099
Dset071	121.923	-12.643	-57.5237	2.34187	2.63974	-1.03293	15.5385	-34.4603	-18.3595	4.37017	-18.5704	28.0491	4.06204	3.36157	-2.73866	3.8776	-0.187308	-8.48975	13.0909	-3.64132	-8.01161	-7.44259	-2.89086	4.54591	18.2389	-24.427	-17.8695	0.487702	-11.7864	2.06661	-16.0348	28.4478	11.7887	-9.57401	-0.264014	3.12778	-11.0092	6.91207	-6.98715	-5.7881	19.2481	6.88781	4.41573	1.15312	5.46514	-1.45505	2.74544	1.30915	1.27814
Dset070	121.854	-13.6198	-55.7304	0.0312121	1.46693	-0.464997	12.7579	-28.2227	-14.8188	3.05214	-20.058	23.3531	0.159027	-2.73372	5.90529	-0.15661	2.95043	-1.5722	-5.60362	-0.283551	-2.15991	12.4591	7.96129	3.82562	6.74276	4.60215	-5.34796	-4.37864	12.6215	-1.75129	-9.6722	0.145053	-6.97375	2.9613	21.2549	-7.69109	10.3413	-23.9783	26.5928	-10.3907	-24.9988	-13.4464	-6.69487	4.37382	-8.23511	-2.57983	3.28188	-2.86045	-2.3181
Dset069	123.518	-12.7604	45.8985	21.5364	-41.8655	-1.6185	12.0124	0.0193243	-7.05562	1.05386	-12.1355	-13.7964	-3.01657	0.409505	1.40568	-9.54019	4.54702	-3.08218	4.73435	-2.82103	-2.29921	-1.80696	-7.84515	-1.21526	11.7755	-7.8444	-10.1547	21.5993	-12.9361	-14.2149	1.36771	-16.9067	-15.416	3.70678	32.2066	17.9318	9.90347	-4.11101	-13.5751	22.9302	-1.29641	10.9307	0.387764	6.16205	-0.671206	-0.640564	7.73093	0.728095	-2.34016
Dset068	121.041	-12.0995	36.93	15.5215	-33.66	-2.2515	12.1362	-3.29168	-13.798	-1.20496	34.6677	12.7	1.35191	-7.35683	-4.13599	-63.5496	-2.73715	4.22115	18.4439	24.0225	6.61137	3.60869	-0.118038	-8.64307	4.74536	-0.473885	0.173217	3.00521	11.0609	5.78324	-0.189774	3.02401	8.79058	2.06001	-5.90201	-7.29061	0.0601345	-0.203349	1.38349	-1.73115	-2.39826	2.11003	-1.02566	-1.85595	1.64809	0.0548381	0.760588	0.0704085	1.61787
Dset067	114.342	-13.6296	42.0681	16.9034	-29.1451	-2.08108	24.1082	-5.92581	-11.7854	-1.95494	29.9745	-4.91437	15.6978	-13.3709	20.4755	-2.96192	-0.490459	1.0487	-25.1385	-21.4024	-12.8773	-25.0587	-10.9952	7.28218	-0.806058	1.35725	-18.1174	-7.54848	-11.7813	6.36864	7.68401	-5.0198	-20.6647	7.74352	-6.10605	1.51358	0.428476	5.00959	6.6759	-22.1149	6.95766	-9.82278	0.243955	-2.95727	-1.5034	0.9315	-1.13738	-1.10665	-0.477749
Dset066	122.802	-14.0554	-60.2537	2.83269	6.83763	-0.132809	5.13044	-11.8559	-4.17503	-0.872729	14.6772	-16.9738	-33.6891	2.77126	-21.8525	-0.0171497	5.36728	4.75202	8.2084	4.61561	-18.2535	1.63839	2.69569	39.5068	6.18163	4.04979	-8.74554	-1.47729	-14.4314	-9.05626	10.158	-5.90452	-3.36961	-19.402	-18.3149	-11.2881	11.5154	2.27239	-3.46179	4.72226	-12.9045	1.82825	-1.92672	-5.28279	-5.53077	0.313591	-1.42829	-0.50784	0.00641263
Dset065	119.896	-14.6026	-60.7661	4.74749	6.8839	-1.52731	13.7058	-21.0855	-10.493	0.223967	18.9252	-15.581	-30.7053	-4.72954	-2.08341	19.1192	1.2743	15.2802	-8.09556	12.7053	-3.46141	-0.603508	-4.49178	-51.4018	4.97567	0.398345	-0.291112	-5.78334	-12.6264	8.63225	12.2602	-2.89311	7.35025	-7.79921	4.97476	5.9346	-9.44159	5.03109	4.56527	0.879781	-6.37656	0.00168618	-1.8079	0.552053	-1.79203	-0.117605	1.70915	1.23954	2.38716
Dset064	126.509	-13.9976	-59.5139	3.64921	4.28818	2.84969	-32.2185	-5.18841	7.40122	-0.523257	0.639048	-12.9878	12.3123	0.599172	9.04515	-2.63639	-3.66562	-5.11169	15.5133	-10.8388	4.27117	-18.5855	-23.4514	2.68172	9.4567	25.8767	11.4952	25.1471	4.9468	20.4199	14.0224	24.2733	-3.80668	-16.9741	0.211128	9.05668	0.476305	-5.08869	8.16723	7.05816	-5.47406	-7.19964	0.131918	4.6127	0.854246	-0.303975	-0.715495	0.308451	-1.73813
Dset063	124.995	-14.0513	-59.4154	5.32368	4.23305	1.00075	-21.1518	-5.91864	3.957	-0.939682	11.8872	-16.8312	5.48291	3.87253	-1.8506	-2.27901	2.28188	-26.301	17.8429	-7.70581	5.93465	1.33438	17.692	1.5775	-17.3603	-8.24435	6.94575	-4.62052	-14.4805	12.2993	3.96791	5.45711	-8.70348	18.9166	21.8793	-19.4411	-14.5685	12.1545	-19.1987	-12.8205	-13.6873	0.723714	-5.22223	2.40037	-7.62605	1.11639	1.08073	1.65106	-0.214908
Dset062	127.901	-13.3512	45.5682	17.8688	-43.7303	0.811901	-20.7613	7.63021	-8.91431	-2.537	-39.9326	-15.2719	-1.85163	-4.14249	0.0571658	7.94927	2.35267	29.1665	16.9239	20.8243	-29.7174	-6.78135	3.81036	2.02806	-19.1889	1.99881	-8.15358	1.84271	2.15679	6.49658	9.72333	10.863	6.73263	21.8247	0.477241	-3.17591	0.305106	-1.15062	4.72897	-2.71534	7.11641	-7.30708	0.158454	-7.54643	-1.2577	1.41917	-4.34569	0.32442	0.0280972
Dset061	126.182	-13.5077	-58.9458	3.56576	4.43281	1.54371	-24.7962	-7.16728	3.7391	-1.22359	5.73672	-10.3075	5.67264	2.79642	5.86595	0.852894	4.84039	-16.3927	12.93	-2.61598	-9.60445	-0.576155	3.19386	-3.71191	3.4985	-2.40543	5.77523	6.31508	-9.46443	-4.55776	-10.9993	-25.1724	-1.99739	17.0472	-16.6876	-3.95795	-9.65414	-8.41822	36.1529	5.13158	12.8466	23.0708	1.20273	1.79729	8.02839	-2.53506	-1.347	-0.0769223	4.34598
Dset060	7.86116	34.6092	-0.182607	0.181181	0.0943601	-0.904975	-0.496864	-0.0637953	0.14824	5.98961	-0.473504	-1.09667	1.63158	-7.45506	-3.24752	0.770553	-0.312348	0.0638135	-0.330537	0.329311	0.474922	-0.774458	1.08896	0.206707	-0.00289323	-0.0982546	-0.641531	0.441883	0.0943556	1.50554	-0.0224153	-1.20302	0.109492	-0.650467	-1.0178	0.0376306	-1.11728	-2.23849	-0.823126	-0.291259	-0.800672	-0.465414	3.64263	0.663635	0.067465	-0.216153	0.250125	1.98581	-0.604738
Dset059	8.67409	35.026	-0.28657	-0.147684	0.175158	-3.32702	-0.0891239	-0.13336	0.951012	9.8491	-0.208794	-1.5432	2.10754	-6.77984	-3.29905	0.255365	-0.279974	-1.65546	-0.623047	0.120036	-1.00316	1.21478	-3.0003	0.106754	-0.14223	-0.362462	-0.197042	0.189763	-0.24397	0.586805	0.548925	-0.310289	0.802756	-0.141711	-1.05269	-0.0533154	-1.50013	-2.32667	-0.663072	-1.2457	-1.15809	0.425939	4.63613	0.966085	-0.92587	-0.185822	-0.960521	-0.0983552	-1.06022
Dset058	9.77975	33.9345	0.0495859	0.751026	-0.152526	-2.20002	0.769853	0.276383	1.24734	9.53996	-0.381844	0.194991	-1.10445	-0.477756	-0.690297	-1.31108	-0.604066	-2.84186	-0.267484	0.708484	-3.00676	5.2516	-6.92672	-1.39045	-0.888676	-0.433563	1.0762	0.47786	0.227692	-3.20391	1.37076	0.312175	-0.578966	2.32283	-2.03496	-1.26898	-2.17066	-2.87765	-2.84211	-1.19153	-0.560534	-0.798919	5.61856	1.94732	-1.39708	-0.4348	-1.37822	0.803826	-1.63224
Dset057	9.35418	34.9222	-0.494858	0.307382	0.0604363	-3.01724	0.116546	0.0502677	0.878646	8.70629	0.036869	-0.584026	0.637208	-3.0748	-1.7859	-0.333418	-0.289653	-2.69378	0.0629248	0.222845	-1.74049	2.77032	-3.60179	-0.755666	-1.15876	-0.200701	0.991259	0.0491022	-0.557273	-1.98585	1.19679	0.755476	-0.253637	0.491712	-1.21436	-0.395278	-2.12085	-4.03574	-1.20324	-0.94437	-0.050632	-0.747397	-0.251762	-1.43222	1.31353	0.5752	0.132137	0.163038	1.41492
Dset056	8.62775	35.6785	-0.265474	-0.22175	0.158048	-0.609081	-0.649486	-0.285976	-0.292535	2.33936	-0.608478	-0.979084	2.41652	-9.61872	-3.72631	0.846165	-0.78888	0.621496	0.373695	0.259676	1.43903	-2.19715	4.12584	-0.463528	1.78841	-0.18951	-0.320846	0.6129	-0.684249	-0.545321	0.637123	-1.25505	0.398401	-0.270744	-0.227383	-0.158872	-1.33177	-3.04481	-1.04587	0.0861923	-1.08734	0.0581467	6.12843	-0.0311973	-0.677893	0.808696	0.535016	-0.0158878	0.887002
Dset055	9.56915	35.6461	-0.658123	0.0605096	0.429227	-4.31695	0.0444665	0.216357	0.859206	13.2794	-0.512321	-1.58181	0.959524	-2.64121	-1.33873	-0.219101	0.302795	-0.974918	-0.57476	1.05328	-1.15145	1.83053	-3.25453	0.690786	-0.863939	-0.300532	-0.475725	0.571108	-0.00560415	0.197189	0.222181	-1.08185	-0.281062	-0.652949	-1.33604	0.492344	-3.104	-4.33293	-1.57833	-0.0904738	-0.509646	0.303119	2.30976	0.733738	-0.757046	0.324121	0.397986	2.79687	-0.453514
Dset054	9.00497	34.82	-0.5184	-0.218864	0.371814	-3.5516	0.0599346	0.0370511	-0.0700478	9.89094	-0.323669	-0.680027	1.03536	-3.8488	-1.38607	-0.0209497	-0.141545	-0.107323	0.4147	0.0872255	-0.00400406	-0.376295	0.44384	0.402618	0.755182	0.120047	-0.602342	0.953489	-0.415206	-0.211383	0.49131	-0.70979	0.00990361	0.357672	-0.892836	0.212841	-2.19538	-4.4132	-1.48812	-0.0542544	-1.12675	0.101752	1.7347	-0.00576374	1.3633	-0.166506	-0.381513	2.71492	0.453694
Dset053	7.41883	33.286	-0.427019	0.101397	0.0573377	0.590856	0.223423	0.0292377	-0.269233	5.00748	-0.276705	-0.744013	0.925051	-5.34935	-2.04011	0.668557	-0.464835	-0.579598	-0.156801	-0.212491	0.43595	-0.276206	0.0886337	-0.585855	0.771225	0.30154	-0.444857	0.551307	-0.311724	-0.890068	0.552676	0.106195	-0.421132	0.736275	0.120884	-0.460704	0.422406	0.402683	-0.047936	0.113918	-0.676545	0.0175268	3.84488	1.64367	-0.876567	-0.312728	-0.552897	-1.37675	1.30018
Dset052	8.37934	35.2402	-0.419056	0.307995	0.0413191	-0.32242	-0.678217	0.072485	0.499834	5.40537	-0.700832	-1.30603	1.65897	-6.97831	-3.71689	-0.136121	-0.480113	-0.196973	-0.359936	0.468047	-0.53871	0.605858	-0.282267	0.423942	0.0868331	-0.159471	-0.700299	0.557063	-0.179936	1.70555	0.486465	-1.80028	0.485069	-1.36192	-1.1093	0.368228	-2.52933	-3.36511	-1.45824	-0.871477	-0.722851	-0.242117	2.1239	0.76681	-0.174845	0.476503	0.830112	2.29383	-2.17697
Dset051	8.5393	35.2062	-0.181306	-0.275421	0.27699	0.431979	-0.666821	-0.118897	-0.0989894	2.61895	-0.736076	-1.16055	1.88471	-8.27482	-4.33076	0.708933	-0.895215	0.504208	-0.586439	0.0112789	0.642206	-1.49249	2.15064	0.758867	0.303041	-0.0378276	-0.80179	0.757069	0.0108812	1.96673	-0.257818	-1.68771	1.35717	-1.19405	-0.352753	0.38935	-1.83456	-2.42217	-0.595995	-0.0872207	-0.312372	-0.272854	3.92276	1.67083	-1.57546	0.475317	0.0470552	0.958284	-2.21494
Dset050	9.42721	34.7223	-0.194219	0.136744	0.584581	-3.80383	0.00263088	0.657524	1.22439	13.0293	0.0457902	-0.966505	1.03237	-2.99949	-1.8018	-0.317324	-0.352121	-2.43023	0.00190798	0.0311171	-2.05198	2.76729	-4.91757	-0.0361332	-1.71466	-1.03646	0.0420159	-0.063249	-0.325039	-0.164275	1.36224	0.966842	0.970421	1.2401	-0.365296	-0.353282	-0.464413	-0.292605	0.236733	-1.55483	-0.0416903	0.134253	5.85229	2.51013	-2.4435	0.734258	-1.75625	-2.33556	-1.21377
Dset049	8.67742	35.3825	-0.303522	0.110535	-0.136889	-3.11542	-0.6049	0.565693	0.593702	9.85491	-0.495469	-0.987466	1.61579	-5.51222	-2.86489	0.262644	-0.571086	0.0492327	-0.288648	-0.0105595	0.559051	-0.114901	0.985424	0.487239	-0.605982	-0.120617	0.296454	0.0544727	-0.033928	0.104031	0.418807	-0.146897	0.876615	-0.377017	-0.251462	0.840786	-1.30957	-0.897559	-0.228998	-0.96709	0.0864871	1.07588	4.25501	3.35277	-2.00075	-0.416839	-2.58487	-3.63698	-0.685028
Dset048	8.74775	34.8774	-0.544599	0.386486	-0.218026	-1.43224	0.126102	0.289419	0.651181	8.16974	0.0199585	-0.826312	0.214807	-1.88699	-1.8022	-0.545785	-0.0172167	-1.22039	-0.423497	0.303233	-1.28322	2.46447	-3.9515	0.230582	-1.63102	0.139019	0.0352646	0.151949	-0.098379	-0.376568	-0.0215681	-0.0953039	-0.749777	0.0383627	-0.530409	-0.0815541	-1.31464	-1.95921	-0.69735	-0.16956	-0.0958148	-0.382593	0.0284896	1.80355	0.191221	-0.0726116	-0.193004	2.29878	-1.30661
Dset047	14.3987	36.5238	-0.216492	-1.19487	1.34543	-29.1349	-2.2554	0.223314	-0.639657	-11.9079	-0.672424	1.04116	-0.605304	-0.114729	-0.0894814	0.611097	-0.895361	1.52242	0.641978	-0.823204	1.88007	-2.63895	3.92698	-0.34054	2.70248	1.26504	1.47684	0.310908	-2.24804	-3.55703	0.0196489	1.88491	-1.10623	-0.123739	-1.78851	0.877249	-1.32535	-1.13943	-0.741018	-1.04786	0.00675094	-0.340364	-2.28691	-1.94771	0.295964	1.00342	0.211902	-2.45854	0.536999
Dset046	9.44728	34.6622	0.0390298	0.210723	-0.818423	2.78401	0.556753	0.587191	0.586154	1.18362	0.810197	0.483678	-1.16868	6.88958	2.24959	-0.173124	0.727102	-0.0313344	-0.46623	-0.339628	-1.55097	0.950811	-2.65736	-0.383991	-0.756431	-0.408972	1.2489	-0.192929	0.253042	0.580087	-0.251069	0.864238	-0.794696	-0.107986	-0.138179	-0.196185	0.108651	0.954751	1.17752	-0.879337	-0.177739	0.130188	-0.678079	1.35152	-0.516771	-0.239809	-0.762637	0.320202	-0.669505
Dset045	7.70379	34.2134	-0.27191	0.433477	-0.282946	4.90939	0.0304143	-0.33663	-0.347	-3.34166	0.380281	0.598184	-0.511509	2.8401	2.52264	0.376098	0.19882	3.02655	0.674594	0.0144433	2.15986	-3.54611	5.80929	0.0323308	2.04294	0.597451	-0.851131	-0.182423	0.110952	0.693263	-0.0933098	-0.316679	0.231474	0.408847	0.158308	-1.03018	1.81913	1.37699	0.719011	0.432763	-1.36617	0.668741	9.42641	2.16441	-2.3751	-1.47633	-0.570071	4.50095	0.132122
Dset044	103.227	-11.8504	58.2214	22.7998	34.9228	-0.817976	16.0905	-8.67093	7.90627	-2.96387	8.06156	-5.51389	3.226	-4.30682	6.22162	7.95565	-6.64565	-1.11571	2.34711	-1.68252	12.512	2.40511	9.76936	-3.49824	-22.5367	-10.9303	-17.6451	3.34772	2.25366	-2.98233	2.03721	18.9253	-15.1962	-2.56715	-5.34332	-10.8596	-1.85086	-9.81562	5.44347	27.0845	-8.52488	-3.53576	5.07724	-9.26061	15.2333	0.347048	-2.91117	1.03127	19.1534
Dset043	7.66657	33.8618	-0.634288	0.191507	-0.0525136	5.73739	0.463209	0.067552	-0.239965	-1.84422	0.0555598	0.117771	-0.281977	-1.08429	-0.987102	0.234629	-0.56515	-1.45885	0.0744253	0.113657	-0.847993	1.70984	-3.3971	-0.807927	-0.260473	0.149036	0.446578	-0.352006	0.296091	-1.10669	0.358379	1.4156	-0.672596	0.394815	0.149121	-0.0278499	0.789128	0.873375	-0.107464	0.0376679	0.189643	-0.345179	-1.6693	-0.130828	1.3458	0.0551735	-0.314501	-2.71424	0.896316
Dset042	7.8583	34.5457	-0.541312	0.232572	-0.143507	4.50052	-0.127629	0.153939	-0.113345	-0.416627	1.00831	0.562122	-0.622751	6.04851	4.04974	0.17682	0.938309	3.17913	0.629836	-0.411937	1.46671	-3.0463	5.0066	0.715744	1.2399	0.326309	-1.3277	-0.381349	-0.123415	1.041	0.259509	-0.368959	0.472287	0.0949809	0.820144	-0.57849	2.61521	2.44506	1.28421	0.492795	-2.05791	0.382067	9.08715	3.21236	-2.35983	-0.789892	0.167405	2.4725	0.155477
Dset041	8.21955	34.8776	-0.386202	0.354599	0.222537	4.3062	0.269321	-0.200813	-0.0319365	-0.26092	0.627115	0.258213	-1.37173	6.48225	4.03323	0.0934727	0.593499	3.10954	0.072774	0.437922	1.21597	-2.46565	4.3651	0.634376	0.415308	0.355544	-1.15078	-0.0904257	0.471863	1.56583	-0.120613	-0.364948	0.173437	-0.348537	0.595868	-0.603843	1.86556	1.37287	0.998147	0.453227	-1.37693	0.61575	8.20099	3.77936	-2.01199	-0.283631	-0.432133	3.45546	-0.954903
Dset040	100.623	-10.6593	44.3871	-23.352	44.5758	2.98061	-20.3819	18.8875	-41.7698	2.92899	-6.51744	-1.92515	-0.295373	0.323535	0.767737	-0.0935303	-7.6672	3.42142	0.17815	6.60481	-8.56017	-3.3275	0.347425	-5.18051	-3.7569	6.67514	-1.90432	-1.91402	-1.25658	-3.07012	-3.69344	-3.17607	-8.50064	-6.10137	-4.29011	-10.1664	2.22038	2.80748	-6.27168	-9.50572	-7.55963	2.93468	2.14951	16.5932	27.6366	-1.03699	25.209	-4.06047	-14.3243
Dset039	8.24943	34.8658	-0.195038	0.334173	-0.0375037	4.70364	0.0607333	-0.308434	-0.288656	-3.36418	0.418206	0.489603	-0.266427	2.89547	2.63858	0.329555	0.26552	3.56373	0.629627	0.108743	2.85827	-4.87392	7.58558	0.288429	2.12173	0.759279	-0.954529	0.0540327	0.127328	1.24078	-0.277134	-1.00536	0.253461	-0.189494	0.368672	-0.663665	1.83977	2.51556	1.45275	1.00725	-1.29201	0.98139	10.2817	2.11009	-2.99118	-1.31817	-0.412777	3.68524	0.345399
Dset038	8.86495	34.251	-0.448506	0.33283	-0.0472946	2.96369	0.744651	0.707375	-0.537649	-0.769845	1.30741	1.18683	-2.52726	13.2042	5.96451	-0.552581	0.713647	1.28206	0.364265	-0.0677501	0.457571	-0.315445	-1.14051	0.377261	-1.36487	-0.435894	-0.482821	0.385283	-1.08573	0.254381	0.190928	0.0213115	-0.0126131	1.11885	0.773352	-0.31052	-1.76897	-2.41597	-1.21819	-1.11807	-0.122659	-0.738218	0.86744	-0.541322	1.33208	1.68597	-0.861507	-11.9318	3.13369
Dset037	8.35289	34.8217	0.157112	0.382512	-0.272426	3.39304	-0.439672	0.216931	-0.881743	-3.96017	0.607878	0.448188	-1.38901	6.2198	3.97369	-0.206433	0.796049	3.7721	0.187165	0.498542	2.44433	-3.40647	6.19215	0.905221	0.4661	0.737086	-1.9481	1.1067	-0.060435	2.826	-0.429198	-2.38062	1.37389	-1.63769	-0.231113	0.478946	-1.56865	-1.51206	-1.13018	-0.219618	-0.295974	-0.430762	3.70217	1.52345	1.09497	2.43928	-0.670918	-11.9902	0.795559
Dset035	9.44983	31.9562	-0.270176	0.279618	-0.559508	0.631693	1.42769	0.0931346	0.81084	2.64014	1.47783	0.933896	-1.23294	11.9542	5.5212	-1.3703	0.984353	1.50295	0.234099	1.11042	-1.35203	1.12082	-1.78784	-0.975482	-0.292816	-0.942038	-0.175602	-1.00731	-0.0202069	-1.35452	1.01405	1.24672	-0.211431	0.735236	-0.536506	-0.693739	1.84245	2.51264	0.799452	-0.000300042	-0.86044	-0.48418	4.83828	1.77312	0.339459	-0.267787	0.22505	-5.06743	1.439
Dset034	7.50067	34.4597	-0.32449	0.683602	-0.0559046	6.64043	-0.177047	-0.215131	-0.366958	-3.82099	-0.663591	-0.180714	1.37692	-5.58623	-3.17421	0.356392	-0.472326	-1.07283	-0.289552	0.0872641	-0.636425	-0.159511	-0.250309	-0.661203	-0.112639	-0.223621	0.738507	-0.193109	-0.0146381	-1.03876	-0.136904	0.0248444	-0.43803	-0.248391	0.412431	0.0405308	0.823044	1.32099	0.807664	-0.0995997	-0.0160553	-0.248191	-1.1598	-0.486232	0.410475	-0.396413	0.594001	1.24394	-0.223655
Dset033	13.4142	36.2003	0.105873	-0.88124	0.122673	-35.2618	-2.0285	-0.364415	0.383033	-14.5043	-0.644743	2.02456	-0.745367	-0.140095	-0.201857	-1.27542	-1.16174	1.20388	1.76418	-0.280179	1.80481	-2.76774	2.19709	-2.23896	6.84684	1.23331	7.4948	-2.61637	-3.86129	-16.0722	7.36834	6.97022	-3.08826	6.04986	-1.60507	0.0914179	-1.75525	-2.93545	0.0648793	-2.56494	-0.643829	-1.25548	3.48814	1.33364	1.11055	-0.00701935	-0.0253714	0.256877	0.362131
Dset032	8.9775	33.747	-0.415258	0.194359	-0.445104	2.66662	1.44156	0.170814	-1.15713	-0.435899	1.60166	0.853356	-1.90573	12.5474	5.94862	-0.705487	1.35938	0.849373	0.0768404	0.448273	-0.685711	1.46718	-2.34423	-0.340164	-1.91291	-0.66441	-0.604369	-0.249625	-0.130958	-0.494688	0.355945	0.0998724	-0.457195	0.303253	-0.28405	-0.377156	-0.262065	-2.07472	-1.95501	-1.14118	0.13412	-1.06732	2.28054	0.740611	1.21355	1.15522	-0.344748	-13.3113	3.04998
Dset031	15.1629	34.4314	0.0633475	-1.4661	0.932835	-30.7721	-0.354859	-0.0868912	-1.02404	-17.4313	-0.823965	2.24068	-1.90067	6.49981	2.02777	-0.0844037	1.77952	-5.6455	-3.27244	0.0515084	-6.51829	10.9179	-13.8863	1.18988	-10.0904	-3.67787	-6.25784	2.75016	3.52202	14.4436	-5.29973	-6.73245	1.48978	-4.6224	0.120614	-0.981339	-0.503656	-0.670854	-1.53272	1.0803	-0.693041	1.08963	2.32527	-0.622732	-1.56477	-0.258652	0.413236	3.46637	1.44386
Dset030	8.45532	32.5958	-0.422651	-0.0634446	0.1221	-0.395159	-0.0743502	-0.235957	-0.686899	-4.64899	0.0354202	0.443214	-0.365952	1.84067	0.778772	0.653878	0.156592	0.189834	-0.20321	0.10303	-0.528254	0.287678	-0.799884	0.13365	-0.87983	-0.575135	-2.00147	-0.253039	0.218743	3.45709	-0.85625	-2.01163	0.673936	-1.51862	0.349612	-0.138171	0.688991	-0.354479	0.232503	0.487519	-1.4987	-0.104861	2.01046	1.01214	-0.374739	-0.0413091	-0.675908	-1.92605	-0.0506976
Dset028	8.60652	34.1199	-0.575934	0.531521	-0.724106	3.41236	0.472954	0.0809348	1.00394	2.1418	0.260148	0.823638	-1.1692	6.48848	3.24538	-1.25301	0.414007	-0.475662	-0.354977	0.0341578	-0.905401	1.53034	-2.00492	-0.230005	-0.451793	-0.479309	0.96523	-0.880639	-0.0192882	-1.31596	0.41391	0.735766	-0.740593	0.190388	-0.154826	-0.152934	0.158294	1.64234	0.85106	-0.898043	-0.461175	1.20013	1.54507	1.1663	-0.930607	-0.636326	-0.360694	6.81253	-1.88649
Dset027	7.21642	33.0881	-0.259856	0.547777	-0.403214	4.49753	-0.332117	0.200304	-0.261467	-2.03998	-0.356478	-0.0241848	0.622794	-1.71718	-0.785851	-0.0504516	0.155568	0.784168	0.0366826	-0.120982	0.466715	-1.8771	2.78863	-0.234808	0.739606	0.379974	0.071617	-0.490563	0.476772	0.377216	-0.564691	-0.0777918	0.332726	-0.344672	0.126003	0.435289	1.36555	1.58815	1.35745	0.207792	-0.926081	0.364493	1.26716	1.23901	-0.152715	-0.159308	-0.148668	1.86469	-1.34104
Dset026	7.3456	33.7954	-0.258668	0.424798	0.137373	6.81292	-0.096287	-0.087991	-0.646835	-5.33813	-0.538161	-0.20807	1.09752	-6.06391	-2.91029	0.80193	-0.525326	-0.880299	0.0270998	0.00471473	0.140958	-1.05858	1.1356	-0.704654	0.914496	-0.173062	0.866145	-0.212151	-0.288214	-1.07287	0.135437	0.0274472	-0.27106	0.429176	0.0749013	-0.19813	0.610928	0.970912	0.455569	0.526352	-0.0177161	-0.0688745	0.43573	-1.02737	-0.298488	-0.465968	-0.193631	0.519049	0.583223
Dset025	7.89505	34.2438	-0.283919	0.292604	-0.239089	4.97152	-0.00647984	-0.630277	-0.84935	-4.80515	0.123437	0.51506	-0.232812	0.954142	1.41941	0.530527	-0.0210245	2.28221	-0.360757	0.0927179	1.38611	-2.46494	4.04132	0.703735	0.427378	0.626467	-1.01826	0.303331	-0.682578	1.66495	-0.416341	-1.78035	0.777747	-0.417966	0.272983	0.372969	-0.48976	-0.1054	-0.773301	0.0424328	-0.434738	0.724844	3.81343	1.28202	-1.57876	-0.0176015	-0.101082	1.50946	0.317569
Dset024	9.61213	35.8585	-0.162093	-0.264437	0.0388416	-0.677434	-0.497381	0.275536	-0.044637	3.73939	0.388436	-0.328057	-0.655771	5.58447	4.07582	-0.02802	1.03918	5.49159	-0.0247226	-0.316292	3.3204	-5.90989	9.6095	1.84874	0.854896	1.72493	-2.39996	1.50982	-0.907117	4.39019	-1.79885	-4.38144	1.93476	-2.8646	-0.970258	1.77106	-6.14543	-8.83493	-3.69497	-0.808037	1.22445	-0.569755	-11.1709	-4.80691	3.47316	0.755697	1.48144	3.97738	-2.02486
Dset023	9.17718	35.3966	-0.307878	0.641625	-0.496364	2.41218	0.292939	0.115235	0.733465	3.75878	0.542107	0.246382	-0.701378	4.30911	2.71449	-0.0606342	0.560084	-0.00469009	0.681087	-0.17119	0.501857	0.138928	-0.323073	0.0929818	-0.476026	-0.138977	-0.461157	-0.312232	-0.309841	0.296518	-0.365452	-0.120236	0.355114	-0.0764946	0.469301	-0.0317452	0.724267	1.00921	1.16138	0.353553	0.254288	0.320959	-2.63687	-2.68563	1.60116	-0.788896	1.18373	0.478325	1.40199
Dset022	10.108	34.4337	0.366385	-1.08816	0.232537	-12.3134	-1.29547	0.115386	-2.36815	-12.3081	-1.10908	1.16987	-0.56463	-0.27846	-0.976212	0.0821001	0.268863	-2.05064	-1.80187	-0.62544	-2.13536	3.34857	-5.34155	1.21508	-5.16859	-0.852789	-3.94501	1.90512	1.78126	8.36298	-3.08203	-4.26435	0.974275	-2.41248	1.39814	-0.281411	0.815511	2.47836	-1.21832	0.173602	-0.0600775	0.64582	-0.00928596	1.54375	0.464427	-0.22912	-0.578729	-2.32335	-1.28289
Dset021	10.9927	35.369	0.277953	-0.736525	-0.330341	-14.0607	-1.42539	-0.0998905	-1.49905	-15.7312	-1.45315	1.00285	-0.236573	-1.09642	-1.22027	-0.298802	0.201881	-2.22357	-1.83782	-0.20373	-3.05714	3.55614	-4.31655	0.690454	-5.88944	-1.3913	-4.40923	1.59859	2.46361	10.1731	-4.4862	-5.91167	2.13489	-4.14444	0.93406	-0.0625344	-0.000334387	1.97601	-0.796355	0.288454	-0.34596	1.13843	1.03082	2.12352	-0.972627	-0.193971	-0.0540862	1.50783	-2.94703
Dset020	7.43202	33.0813	-0.769826	0.568355	0.078448	5.19043	0.826862	0.018945	-0.0693515	-1.45796	0.211874	-0.0168892	0.149175	-0.377034	-0.512767	0.152637	-0.0797132	-1.10131	-0.193773	0.271463	-0.413085	0.631567	-1.48565	-0.0224274	0.212857	-0.119034	0.787845	-0.0974608	-0.346563	-1.88427	0.821083	1.1116	-0.794687	1.08737	-0.429953	-0.53614	0.244387	-0.159772	0.0101484	-0.195552	-0.115387	-0.326589	0.688734	-0.369352	-0.158401	-0.271085	0.248512	2.00047	0.708792
Dset019	10.1205	36.168	0.0854463	-0.34928	-0.244279	-2.04084	0.238091	0.811186	-0.195159	5.43533	0.741823	-0.812665	0.0416331	3.20635	2.03379	-1.12713	0.245507	2.62999	0.572227	0.452105	2.4117	-2.74301	4.53388	1.18615	0.819797	1.01428	-1.15589	1.10103	-0.413738	1.28278	0.355353	-1.92006	1.3556	-0.590929	-0.99204	0.837007	-3.10897	-4.95083	-1.5108	-1.05319	0.894744	-0.558253	-1.30162	-0.836556	-0.644877	0.0670717	1.14917	0.867524	-0.262089
Dset018	7.96615	33.9256	-0.201433	0.538947	-0.439831	5.2615	0.00185263	-0.0962737	0.117341	-1.6804	-0.19627	0.00666635	-0.0679844	0.0626598	0.12857	-0.372429	0.0416431	-0.29266	-0.12291	0.111687	0.0416209	0.79055	-0.914156	-0.030172	-0.100571	0.1962	0.368014	-0.144193	0.289498	-0.361815	0.198876	0.367878	0.272224	0.220147	0.789593	-0.0305564	-0.0621854	1.71375	0.220278	0.160349	-0.113133	-0.356096	-0.730783	-0.106963	0.112486	0.274392	-0.919431	-1.89003	-0.0839345
Dset017	7.62168	33.5576	-0.2805	0.276787	-0.369966	4.73643	0.285074	-0.155715	-0.0509147	-2.20942	0.221913	0.00372027	-0.476964	1.81198	1.04187	-0.318675	0.0133746	0.773815	0.101261	0.186599	0.136679	-0.764554	0.822395	-0.137601	0.895877	0.273771	0.0266042	-0.278979	0.391013	0.155367	-0.453712	-0.0263065	-0.478376	0.330591	-0.0249083	-0.180306	1.70619	1.84431	0.676355	0.716214	-0.584387	0.220013	1.88079	0.613492	-1.54955	0.00930811	-0.103355	3.40927	-0.441142
Dset016	8.04881	34.4366	-0.182524	0.334023	-0.244453	4.36747	0.0138701	-0.155242	-0.0124195	-1.83661	0.378835	0.349341	-0.674427	4.68885	2.48461	-0.260049	0.900602	2.0902	0.168136	-0.0841031	0.550152	-2.64568	3.39086	-0.0906594	0.938494	0.203514	-0.397472	-0.725282	0.628354	0.71228	-0.433068	-0.482355	-0.11152	-0.138903	0.113571	-0.110795	1.88882	2.13951	1.56001	0.170768	-0.542607	1.00648	1.6756	1.68371	-0.395158	-1.77414	1.1381	8.68969	-2.34963
Dset015	8.60964	33.7746	-0.144521	0.592998	-0.443149	4.35673	0.986474	-0.037975	0.100425	0.810738	0.903227	0.958276	-1.95618	9.18077	3.51676	-0.715185	1.21122	0.69814	0.432628	-0.147385	-0.90449	1.0203	-2.08116	0.0686176	-0.482687	-0.103134	0.768049	-1.27323	0.706724	-0.675202	0.621634	0.97977	-0.99567	1.12103	-0.115261	-0.334881	1.53233	1.52286	1.06921	-0.0218253	-0.16104	0.328511	0.700145	0.349988	-0.378931	-0.846653	0.378944	8.84687	-1.60104
Dset014	8.31031	34.6893	-0.158598	0.302728	0.110423	3.14235	-0.356634	0.251415	0.10527	-3.66176	-0.556916	0.0101904	0.903815	-3.44697	-1.07074	-0.0546994	-0.282026	0.702114	0.12277	0.294643	0.929421	-1.22867	2.58112	0.245404	0.553246	-0.175881	-0.655095	0.559265	0.140286	0.122545	-0.527262	-1.03295	0.260662	-0.0502689	0.377505	0.42505	-0.97206	-0.519713	-1.00614	0.473132	0.302957	0.374269	0.981169	0.0969974	-0.634002	0.358027	-0.757948	-3.7874	-0.171669
Dset013	10.9523	36.4424	-0.250735	-0.0387242	-0.0217651	-5.57242	0.154715	-0.0476794	0.706928	9.57113	0.376119	-0.270074	-0.147692	3.12645	0.796133	-0.531322	0.781366	-0.697147	-0.377067	-0.0258119	-1.0008	0.54239	-2.4744	0.481442	-0.723622	0.0102813	-0.74586	-0.162177	-0.422504	-0.91655	0.497423	-0.940543	0.649419	0.615085	-0.857078	0.63193	-2.67885	-2.23879	-1.21787	-1.03963	0.471329	-0.236637	-0.583429	-0.813659	-0.699437	0.176917	1.09533	3.74015	-0.459791
Dset012	104.7	-8.67868	23.3126	-88.0665	-17.2741	2.10133	6.79154	-5.83523	18.5534	-0.673616	-4.99717	-0.669803	-7.05017	7.2468	-10.5041	-7.32537	-12.7268	-21.7255	-14.5211	20.6521	4.28906	-15.7795	-1.55052	-0.817243	-17.0222	30.6604	-13.6905	-3.72219	-18.2634	-7.20282	-19.7042	8.68754	5.18163	5.45477	0.980431	11.6496	-2.12182	-0.127813	2.0551	1.87167	-4.67317	1.93904	2.46704	-2.33642	-2.99164	1.33395	-0.3944	-0.243839	1.3288
Dset011	9.31043	34.042	-0.750822	0.569322	-0.320742	4.09828	1.16697	0.0631741	0.256447	-0.19163	0.380731	1.34233	-1.03156	6.66589	2.49564	-1.05242	0.390304	-2.30824	0.187534	0.26764	-3.84261	4.8358	-6.12226	-0.865019	-1.57723	-0.995229	0.333922	-0.474124	-0.850267	-1.61953	-0.59307	1.46717	-1.03329	0.963167	0.24941	-0.959484	1.07317	0.129744	0.110563	-0.351613	-0.192712	-0.686454	-2.2342	-1.53461	2.59098	0.754491	0.740095	-5.6876	2.58706
Dset010	8.64712	33.6898	-0.355715	0.486138	-0.554695	4.40615	0.164727	-0.0375453	-0.370739	0.282464	-0.157936	0.572817	-1.23782	4.79035	0.549863	-1.13437	-0.231492	-0.856093	0.459375	0.397664	-2.1245	2.71476	-3.78645	-0.474975	-0.747909	0.24887	2.1176	-0.314106	-0.653031	-1.79522	1.6176	0.90457	-0.309031	1.05241	-0.378738	-0.272846	0.287958	-0.344556	-1.27059	-0.473437	0.363807	-0.356071	-2.17628	0.212777	1.37177	0.418741	-0.313908	-2.09537	0.162014
Dset009	11.9342	38.262	0.054021	-0.697417	0.217964	-22.9864	-1.65281	0.501925	1.48842	13.9159	0.119081	-2.0869	1.02501	-1.90453	0.601964	0.562529	0.688839	1.79734	-0.247405	-0.166165	1.69035	-4.81827	6.83669	0.210372	0.846902	0.911937	-0.255997	-2.21587	3.66917	2.78817	-4.50515	1.75273	-0.66759	-1.27999	4.30592	-0.97946	12.2331	18.483	7.73399	4.12896	1.74672	2.20793	-7.83621	-0.241612	1.29849	-1.10983	-0.301921	-0.341277	-0.689121
Dset008	11.4056	37.1452	-0.0327925	-0.647733	0.178356	-23.417	-1.90901	0.812675	1.32484	12.9176	0.200417	-1.52502	0.814153	-1.26743	0.704154	0.837249	0.658473	1.17297	0.375514	-0.345819	2.29236	-4.99717	6.9056	0.604353	1.72973	0.744755	0.0307515	-1.55546	2.15115	2.09517	-3.67547	1.8192	-0.0777689	0.256985	3.57497	-0.824845	10.8958	16.515	7.12871	4.41023	0.729825	0.896837	-7.08554	-0.671898	0.559605	-0.582015	-0.0855462	-2.54635	-0.000701085
Dset007	10.4887	36.8275	-0.208024	-0.112453	0.175555	-11.7801	-1.28687	0.797485	0.793372	16.2225	-0.0934293	-1.74046	1.58537	-4.09643	-0.960275	0.61062	0.42188	0.673395	0.152363	0.146895	1.82677	-1.9799	2.82585	0.851072	-0.330423	0.484547	-2.34693	0.724554	-0.302938	3.29172	-1.73982	-1.53104	0.636789	-2.12108	0.943331	0.246355	0.0896058	0.990923	2.52646	-0.384331	0.0846132	1.43015	-5.70212	-1.97098	1.55494	0.760494	2.89396	-0.682562	2.88364
Dset006	7.83861	34.3103	-0.240376	0.438971	-0.51697	4.2938	0.329396	0.113007	0.19711	-0.0562972	0.707111	0.493354	-0.976799	7.50792	4.19867	-0.143056	0.829588	2.88553	0.607195	-0.422566	1.51776	-2.69751	3.51298	0.494051	1.29184	0.429268	-0.275557	-0.766296	0.24369	0.716136	-0.111621	0.0828917	-0.378822	0.501504	0.573613	-0.570344	2.0925	2.00962	1.29512	0.7546	-1.60973	0.241139	7.05764	1.95015	-1.52607	-0.824854	-0.838798	3.12755	0.0637645
Dset005	7.88224	34.4709	-0.388244	0.27598	0.0119569	4.32475	0.328228	0.18296	-0.506903	-1.42828	0.339284	0.496473	-0.687952	4.60205	2.41946	0.0686991	0.917329	1.81802	0.28818	-0.454293	0.676451	-1.26056	2.5979	0.29176	0.377424	0.597175	-0.568647	-0.412303	0.752779	0.413988	-0.139767	-0.237704	0.466108	0.32563	0.500708	-0.403061	1.79644	2.29995	1.58099	-0.148058	-0.834028	0.128611	2.68351	1.76641	-1.37586	-0.594857	1.11523	8.35364	-1.9516
Dset004	8.05619	34.3542	-0.451726	0.488077	0.175406	5.87027	0.80936	0.345323	0.104113	0.0441661	-0.051079	-0.0933702	-0.156359	-0.34851	-1.15174	0.285142	-0.0500404	-2.64197	-0.464088	-0.658302	-2.64687	3.2453	-5.3463	-1.16144	-1.20569	-0.831815	1.99874	-0.980952	-0.0424569	-2.53489	0.592313	1.86489	-1.59623	1.63726	0.360275	-0.0615214	1.73205	2.76754	1.13922	-0.085279	0.951662	0.16687	-2.85637	-1.2009	0.812409	-0.124743	1.01202	1.97589	0.538275
Dset003	9.54194	34.5397	-0.358079	0.0426493	-0.624738	2.97306	1.29256	0.201934	0.490623	1.16969	1.36178	1.03416	-2.68256	12.3424	5.03071	-1.06557	0.82164	0.903792	0.556252	-0.34525	-0.819317	-0.0418767	-1.69168	-0.206845	-0.328736	-0.667077	0.248717	-0.664516	-0.45614	-0.298631	0.564489	1.69323	-0.692314	0.770502	0.0124853	-0.875262	1.72321	1.54743	0.833297	0.258957	-1.01887	0.240818	2.21629	1.11142	-1.09795	-0.743429	-0.838615	4.19228	-0.800421
Dset002	8.07149	33.9671	-0.197474	0.400014	-0.614066	5.10198	0.516517	-0.32871	-0.384629	0.0665148	0.611324	0.608267	-1.58369	7.8389	3.18234	-0.645042	1.08531	1.56817	0.449892	-0.120921	-0.0121459	-0.540085	1.17007	0.254375	0.310718	0.756374	0.406601	-1.04651	0.544019	-0.382513	0.999386	0.527258	-0.347673	0.849621	-0.0842453	-1.4188	1.58544	2.43671	0.73434	-0.0393281	-0.982575	0.119565	5.90756	1.88379	-1.31888	-1.81531	0.464734	4.44083	-0.708306
Dset001	8.04195	34.1671	-0.334271	0.163911	-0.253218	3.81827	0.671426	-0.314757	-0.094318	-0.111108	1.0136	0.545705	-1.01138	7.14213	3.91978	-0.43383	0.620013	2.68176	0.277645	-0.235613	0.908457	-1.82159	2.56552	0.15467	1.28032	0.713643	0.105626	-0.266556	-0.405948	0.642468	0.687855	0.0815596	0.592417	0.0895685	0.491371	-1.19648	1.72986	2.24895	1.18079	0.813091	-0.272335	-0.0185578	6.05297	2.3889	-2.19473	-0.218792	-1.04056	3.44212	-1.12483
[truncated: 1 more columns]

## Sheet: HAC_cluster_assign
Assignment to clusters for n (clusters) = 15 and to core set (Core15) based on HAC
genotype_ID	Cluster	Core15
Dset001	7	FALSE
Dset002	7	TRUE
Dset003	7	FALSE
Dset004	9	FALSE
Dset005	7	FALSE
Dset006	7	FALSE
Dset007	6	FALSE
Dset008	5	FALSE
Dset009	5	TRUE
Dset010	9	FALSE
Dset011	9	FALSE
Dset012	12	FALSE
Dset013	6	FALSE
Dset014	4	FALSE
Dset015	7	FALSE
Dset016	7	FALSE
Dset017	4	FALSE
Dset018	4	FALSE
Dset019	4	FALSE
Dset020	4	FALSE
Dset021	3	TRUE
Dset022	3	FALSE
Dset023	7	FALSE
Dset024	8	FALSE
Dset025	4	FALSE
Dset026	4	FALSE
Dset027	4	FALSE
Dset028	7	FALSE
Dset030	4	FALSE
Dset031	3	FALSE
Dset032	1	FALSE
Dset033	2	FALSE
Dset034	4	FALSE
Dset035	1	FALSE
Dset037	1	FALSE
Dset038	1	FALSE
Dset039	7	FALSE
Dset040	11	FALSE
Dset041	7	FALSE
Dset042	7	FALSE
Dset043	4	FALSE
Dset044	10	FALSE
Dset045	7	FALSE
Dset046	7	FALSE
Dset047	2	FALSE
Dset048	6	FALSE
Dset049	6	FALSE
Dset050	6	FALSE
Dset051	6	FALSE
Dset052	6	FALSE
Dset053	6	FALSE
Dset054	6	FALSE
Dset055	6	TRUE
Dset056	6	FALSE
Dset057	6	FALSE
Dset058	6	FALSE
Dset059	6	FALSE
Dset060	6	FALSE
Dset061	14	TRUE
Dset062	13	FALSE
Dset063	14	FALSE
Dset064	14	FALSE
Dset065	14	FALSE
Dset066	14	FALSE
Dset067	13	FALSE
Dset068	13	FALSE
Dset069	13	FALSE
Dset070	14	FALSE
Dset071	14	FALSE
Dset072	14	FALSE
Dset073	14	FALSE
Dset074	13	FALSE
Dset075	13	TRUE
Dset076	15	FALSE
Dset077	15	FALSE
Dset078	15	FALSE
Dset079	13	FALSE
Dset080	15	FALSE
Dset081	13	FALSE
Dset082	15	FALSE
Dset083	15	TRUE
Dset084	13	FALSE
Dset085	14	FALSE
Dset086	14	FALSE
Dset087	14	FALSE
Dset088	13	FALSE
Dset089	6	FALSE
Dset091	9	TRUE
Dset092	4	FALSE
Dset093	8	FALSE
Dset094	7	FALSE
Dset095	9	FALSE
Dset096	6	FALSE
Dset097	9	FALSE
Dset098	7	FALSE
Dset099	4	FALSE
Dset100	4	FALSE
Dset101	7	FALSE
Dset102	1	FALSE
Dset103	9	FALSE
Dset104	4	FALSE
Dset105	9	FALSE
Dset106	1	FALSE
Dset107	7	FALSE
Dset108	1	FALSE
Dset109	1	FALSE
Dset110	4	FALSE
Dset111	8	FALSE
Dset112	6	FALSE
Dset113	2	FALSE
Dset114	9	FALSE
Dset115	7	FALSE
Dset116	9	FALSE
Dset117	9	FALSE
Dset118	9	FALSE
Dset119	4	FALSE
Dset120	9	FALSE
Dset121	1	TRUE
Dset122	4	FALSE
Dset123	4	FALSE
Dset124	1	FALSE
Dset125	7	FALSE
Dset126	4	FALSE
Dset127	4	FALSE
Dset128	4	FALSE
Dset129	4	FALSE
Dset130	4	FALSE
Dset131	4	FALSE
Dset132	4	FALSE
Dset133	4	FALSE
Dset134	4	FALSE
Dset135	4	FALSE
Dset136	4	FALSE
Dset137	4	FALSE
Dset138	4	FALSE
Dset139	4	FALSE
Dset140	4	FALSE
Dset141	4	FALSE
Dset142	4	FALSE
Dset143	4	FALSE
Dset144	1	FALSE
Dset145	4	FALSE
Dset146	4	FALSE
Dset147	4	FALSE
Dset148	9	FALSE
Dset149	4	FALSE
Dset150	9	FALSE
Dset152	4	FALSE
Dset153	4	FALSE
Dset154	4	FALSE
Dset155	4	FALSE
Dset156	4	TRUE
Dset157	4	FALSE
Dset158	4	FALSE
Dset159	9	FALSE
Dset160	4	FALSE
Dset161	4	FALSE
Dset162	4	FALSE
Dset163	4	FALSE
Dset164	4	FALSE
Dset165	4	FALSE
Dset166	4	FALSE
Dset167	4	FALSE
Dset168	7	FALSE
Dset169	4	FALSE
Dset170	4	FALSE
Dset171	4	FALSE
Dset172	4	FALSE
Dset174	2	FALSE
Dset175	9	FALSE
Dset176	9	FALSE
Dset177	4	FALSE
Dset178	4	FALSE
Dset179	4	FALSE
Dset180	4	FALSE
Dset181	7	FALSE
Dset182	9	FALSE
Dset183	1	FALSE
Dset184	9	FALSE
Dset185	9	FALSE
Dset186	3	FALSE
Dset188	6	FALSE
Dset189	7	FALSE
Dset190	10	FALSE
Dset191	4	FALSE
Dset192	10	FALSE
Dset193	11	FALSE
Dset194	1	FALSE
Dset195	12	FALSE
Dset196	10	FALSE
Dset197	10	FALSE
Dset198	10	FALSE
Dset199	12	TRUE
Dset200	12	FALSE
Dset201	10	FALSE
Dset202	11	TRUE
Dset203	11	FALSE
Dset204	2	FALSE
Dset205	7	FALSE
Dset206	10	TRUE
Dset207	4	FALSE
Dset208	9	FALSE
Dset209	4	FALSE
Dset210	4	FALSE
Dset211	8	FALSE
Dset212	4	FALSE
Dset213	4	FALSE
Dset214	4	FALSE
Dset215	6	FALSE
Dset216	7	FALSE
Dset217	4	FALSE
Dset219	4	FALSE
Dset220	4	FALSE
Dset221	3	FALSE
Dset222	4	FALSE
Dset223	4	FALSE
Dset224	9	FALSE
Dset225	3	FALSE
Dset226	4	FALSE
Dset227	3	FALSE
Dset228	4	FALSE
Dset229	4	FALSE
Dset230	9	FALSE
Dset231	8	TRUE
Dset232	8	FALSE
Dset233	7	FALSE
Dset234	4	FALSE
Dset235	6	FALSE
Dset236	6	FALSE
Dset237	6	FALSE
Dset238	6	FALSE
Dset239	6	FALSE
Dset240	6	FALSE
Dset241	6	FALSE
Dset242	6	FALSE
Dset243	6	FALSE
Dset244	6	FALSE
Dset245	6	FALSE
Dset246	6	FALSE
Dset247	6	FALSE
Dset248	6	FALSE
Dset249	5	FALSE
Dset250	5	FALSE
Dset251	4	FALSE
Dset252	4	FALSE
Dset253	3	FALSE
Dset254	2	TRUE
Dset255	2	FALSE
Dset256	1	FALSE
