# Supplementary material for: Population structure, genetic diversity and core set construction of an international collection of 256 Melissa officinalis genotypes
Source: BMC Plant Biol. 2026 May 1;26:794. doi: 10.1186/s12870-026-08853-8 (PMC13135265; doi:10.1186/s12870-026-08853-8)
Supplement: Supplementary file 3 — Supplementary Material 3: Table S3 Filtered SNP matrix of 9,909 SNPs from 196 genotypes of subspecies officinalis. Details in manuscript. [file 12870_2026_8853_MOESM3_ESM.tabular]

	VMo24_Dset256_A.fastqsanger	VMo24_Dset255_A.fastqsanger	VMo24_Dset254_A.fastqsanger	VMo24_Dset253_A.fastqsanger	VMo24_Dset252_A.fastqsanger	VMo24_Dset251_A.fastqsanger	VMo24_Dset250_A.fastqsanger	VMo24_Dset249_A.fastqsanger	VMo24_Dset248_A.fastqsanger	VMo24_Dset247_A.fastqsanger	VMo24_Dset246_A.fastqsanger	VMo24_Dset245_A.fastqsanger	VMo24_Dset244_A.fastqsanger	VMo24_Dset243_A.fastqsanger	VMo24_Dset241_A.fastqsanger	VMo24_Dset240_A.fastqsanger	VMo24_Dset239_A.fastqsanger	VMo24_Dset238_A.fastqsanger	VMo24_Dset237_A.fastqsanger	VMo24_Dset236_A.fastqsanger	VMo24_Dset235_A.fastqsanger	VMo24_Dset233_A.fastqsanger	VMo24_Dset232_A.fastqsanger	VMo24_Dset231_A.fastqsanger	VMo24_Dset228_A.fastqsanger	VMo24_Dset227_A.fastqsanger	VMo24_Dset226_A.fastqsanger	VMo24_Dset225_A.fastqsanger	VMo24_Dset224_A.fastqsanger	VMo24_Dset223_A.fastqsanger	VMo24_Dset222_A.fastqsanger	VMo24_Dset221_A.fastqsanger	VMo24_Dset220_A.fastqsanger	VMo24_Dset219_A.fastqsanger	VMo24_Dset217_A.fastqsanger	VMo24_Dset216_A.fastqsanger	VMo24_Dset215_A.fastqsanger	VMo24_Dset214_A.fastqsanger	VMo24_Dset213_A.fastqsanger	VMo24_Dset212_A.fastqsanger	VMo24_Dset211_A.fastqsanger	VMo24_Dset210_A.fastqsanger	VMo24_Dset209_A.fastqsanger	VMo24_Dset208_A.fastqsanger	VMo24_Dset207_A.fastqsanger	VMo24_Dset205_A.fastqsanger	VMo24_Dset204_A.fastqsanger	VMo24_Dset194_A.fastqsanger	VMo24_Dset191_A.fastqsanger
MR_Moffic_diploids00005_147	1	1	1	1	1	1	0	1	0	1	0	1	1	1	0	1	0	1	1	0	1	0	1	1	1	1	1	1	0	1	1	1	1	1	1	1	1	1	1	1	0	1	1	0	0	1	1	0	1
MR_Moffic_diploids00005_172	0	0	1	0	1	0	0	0	0	1	0	1	0	1	0	0	0	0	1	0	1	0	0	0	0	1	1	1	0	0	0	0	0	0	1	0	0	1	0	0	0	0	0	0	0	0	1	0	1
MR_Moffic_diploids00005_174	0	1	0	0	0	0	0	0	0	0	0	0	0	1	0	0	0	0	0	0	1	0	0	0	0	0	0	1	0	0	0	1	1	0	1	1	0	0	0	0	0	0	0	0	0	0	1	0	1
MR_Moffic_diploids00005_188	0	0	1	0	0	1	0	1	0	0	0	0	1	0	0	0	0	0	1	0	1	0	1	1	0	1	0	1	0	1	1	1	1	1	1	1	0	0	1	1	0	1	1	0	1	1	1	0	1
MR_Moffic_diploids00005_189	0	0	1	0	0	0	0	0	0	0	0	0	1	0	0	0	0	0	1	0	1	0	1	1	0	1	0	1	0	0	1	1	0	0	1	1	0	0	0	0	0	1	1	0	0	0	1	0	1
MR_Moffic_diploids00005_268	0	0	1	1	0	0	0	0	0	1	0	1	1	1	0	1	0	1	0	0	0	0	0	1	1	1	1	1	0	1	0	1	0	1	1	1	0	1	1	1	0	1	1	0	0	1	1	0	1
MR_Moffic_diploids00005_269	0	0	1	1	0	0	0	0	0	1	0	1	1	1	0	1	0	1	0	0	0	0	0	1	1	1	1	1	0	1	0	1	1	1	1	1	0	1	1	1	0	1	1	0	0	1	1	0	1
MR_Moffic_diploids00011_142	0	0	0	0	0	0	0	0	0	0	1	0	0	0	0	0	0	0	0	0	0	0	1	0	0	0	0	0	0	0	0	0	0	NA	0	0	0	0	0	0	0	0	0	0	0	2	1	0	0
MR_Moffic_diploids00013_56	1	1	1	0	1	0	1	1	1	0	1	1	1	1	1	1	1	1	1	1	1	1	1	1	1	1	1	1	1	1	1	1	0	0	1	1	1	1	0	1	1	1	1	1	1	1	0	1	1
MR_Moffic_diploids00013_139	1	0	1	0	1	1	1	0	1	1	1	0	0	1	0	0	0	0	0	1	0	0	1	0	0	1	0	1	0	1	0	0	1	0	0	1	0	1	1	0	1	0	0	1	1	1	1	1	1
MR_Moffic_diploids00019_135	2	2	2	2	1	0	0	0	0	0	0	0	0	0	0	0	0	0	0	0	0	0	2	2	0	0	0	0	2	0	0	0	0	0	0	0	0	0	0	0	2	0	0	0	0	2	2	2	2
MR_Moffic_diploids00024_8	0	1	1	0	1	0	0	0	0	0	0	0	0	0	0	1	0	0	NA	NA	0	0	0	0	0	0	0	0	0	0	1	0	0	0	0	0	0	0	0	0	1	0	0	1	0	0	0	0	1
MR_Moffic_diploids00024_17	0	1	1	0	0	1	0	0	0	1	1	1	1	1	0	0	0	1	NA	NA	0	0	1	0	1	1	1	1	1	1	1	1	1	1	0	1	0	0	0	1	0	0	1	1	0	1	0	1	1
MR_Moffic_diploids00024_19	1	1	1	1	1	1	1	1	0	1	0	1	1	1	1	0	1	1	NA	NA	1	0	0	1	1	1	1	1	0	1	1	1	1	1	1	0	0	1	1	1	1	1	1	1	1	1	1	1	0
MR_Moffic_diploids00024_21	0	0	0	0	0	1	0	0	0	0	0	0	0	1	1	0	1	0	NA	NA	0	0	0	0	0	0	1	0	0	1	0	0	0	0	0	0	0	0	0	0	0	0	0	1	0	0	0	0	0
MR_Moffic_diploids00024_44	1	0	0	0	0	1	0	0	1	0	0	0	1	0	1	1	0	1	NA	NA	1	1	1	1	1	1	0	1	1	1	1	1	1	1	1	1	1	1	1	1	1	1	1	0	0	1	1	1	0
MR_Moffic_diploids00024_47	0	0	0	0	0	1	0	0	0	0	0	0	0	1	1	0	1	0	NA	NA	0	0	0	0	0	0	1	0	0	1	0	0	0	0	0	0	0	0	0	0	0	0	0	1	0	0	0	0	0
MR_Moffic_diploids00024_50	1	1	1	1	1	1	1	1	0	1	0	1	1	1	1	0	1	1	NA	NA	1	0	1	1	1	1	1	1	1	1	1	1	1	1	1	1	1	1	1	1	1	1	1	1	1	1	1	1	0
MR_Moffic_diploids00024_61	1	0	1	0	0	1	0	1	1	0	1	1	1	0	1	1	1	1	NA	NA	0	1	1	0	0	0	1	1	1	0	0	0	1	0	1	1	1	0	1	1	1	0	0	1	1	0	0	0	1
MR_Moffic_diploids00024_76	0	0	0	0	0	1	0	0	0	0	0	0	0	1	1	0	1	0	NA	NA	0	0	0	0	0	0	1	0	0	1	0	0	0	0	0	0	0	0	0	0	0	0	0	1	0	0	0	0	0
MR_Moffic_diploids00024_86	1	0	0	0	0	1	0	0	1	0	0	0	1	0	1	1	0	1	NA	NA	1	1	1	1	1	1	0	1	1	1	1	1	1	1	1	1	1	1	1	1	1	1	1	0	0	1	1	1	0
MR_Moffic_diploids00024_93	1	0	1	0	0	1	0	1	1	0	1	1	1	0	1	1	1	1	NA	NA	0	1	1	0	0	0	1	1	1	0	0	0	1	0	1	1	1	0	1	1	1	0	0	1	1	0	0	0	1
MR_Moffic_diploids00024_119	0	0	1	0	0	0	0	0	0	0	0	1	0	0	0	0	0	1	NA	NA	1	0	0	0	0	0	1	0	1	0	1	0	0	0	0	1	1	0	1	0	0	1	1	0	0	1	0	0	0
MR_Moffic_diploids00024_126	0	0	1	0	1	0	0	0	0	0	0	0	0	0	0	1	0	0	NA	NA	0	0	0	0	0	0	0	0	0	0	1	0	0	0	0	0	0	0	0	0	1	0	0	1	0	0	0	0	1
MR_Moffic_diploids00024_127	0	0	0	0	1	1	0	1	0	1	1	0	1	1	1	0	1	0	NA	NA	0	0	0	0	0	1	1	1	0	1	1	0	0	1	0	0	0	0	0	0	1	0	0	1	1	1	0	0	1
MR_Moffic_diploids00024_130	1	0	0	0	0	1	0	0	1	0	0	0	1	0	1	1	0	1	NA	NA	1	1	1	1	1	1	0	1	1	1	1	1	1	1	1	1	1	1	1	1	1	1	1	0	0	1	1	1	0
MR_Moffic_diploids00024_140	0	0	0	0	0	0	0	1	0	0	1	0	0	1	0	0	0	0	NA	NA	0	0	1	0	0	0	0	0	0	1	0	0	0	0	1	0	0	0	0	0	1	0	0	0	1	0	0	0	1
MR_Moffic_diploids00024_170	0	1	1	0	1	0	0	0	0	0	0	0	0	0	0	1	0	1	0	NA	0	0	0	0	0	0	0	0	0	0	0	0	0	0	0	0	0	0	0	0	1	0	0	1	0	0	0	0	1
MR_Moffic_diploids00024_179	0	0	1	1	0	1	0	0	0	1	0	1	1	1	1	0	1	1	0	NA	1	0	0	0	0	0	1	0	1	1	1	0	1	0	0	1	1	0	1	0	0	1	1	1	0	1	0	0	0
MR_Moffic_diploids00024_180	1	0	1	0	0	1	0	1	1	0	1	1	1	0	1	1	1	1	0	NA	0	1	1	0	0	0	1	1	1	0	0	0	1	0	1	1	1	0	1	1	1	0	0	1	1	0	0	0	0
MR_Moffic_diploids00024_183	0	0	0	0	0	1	0	0	0	0	0	0	0	1	1	0	1	0	0	NA	0	0	0	0	0	0	1	0	0	1	0	0	0	0	0	0	0	0	0	0	0	0	0	1	0	0	0	0	0
MR_Moffic_diploids00024_188	1	0	0	0	0	1	0	0	1	0	0	0	1	0	1	1	0	1	NA	NA	1	1	1	1	1	1	0	1	1	1	1	1	1	1	1	1	1	1	1	1	1	1	1	0	0	1	1	1	0
MR_Moffic_diploids00024_196	0	1	1	0	1	0	0	0	0	0	0	0	0	0	0	1	0	0	NA	NA	0	0	0	0	0	0	0	0	0	1	1	0	0	0	0	0	0	0	0	0	1	0	0	1	0	0	0	0	1
MR_Moffic_diploids00024_198	1	0	1	0	0	1	0	1	1	0	1	1	1	0	1	1	1	1	NA	NA	0	1	1	0	1	0	1	1	1	0	0	0	1	0	0	1	1	0	1	1	1	0	0	1	1	0	0	0	1
MR_Moffic_diploids00024_202	1	1	0	1	1	0	1	1	0	1	1	1	0	1	0	1	0	0	NA	NA	1	1	1	1	1	1	0	1	0	1	1	1	1	1	1	1	1	1	0	1	1	1	1	1	1	1	1	0	1
MR_Moffic_diploids00024_204	1	0	1	0	0	1	0	1	1	0	1	1	1	0	1	1	1	1	NA	NA	0	1	1	0	1	0	1	1	1	0	0	0	1	0	1	1	1	0	1	1	1	0	0	1	1	0	0	0	1
MR_Moffic_diploids00024_205	1	0	0	0	0	0	0	1	0	0	1	0	0	1	0	0	0	0	NA	NA	0	0	0	0	0	0	0	0	0	1	0	0	0	0	1	0	0	0	0	0	1	0	0	0	1	0	0	0	0
MR_Moffic_diploids00024_209	1	1	1	1	1	1	1	1	0	1	0	1	1	1	1	0	1	1	NA	NA	1	0	0	1	1	1	1	1	0	1	1	1	1	1	1	0	0	1	1	1	1	1	1	1	1	1	1	1	0
MR_Moffic_diploids00024_212	1	1	1	1	1	1	1	1	0	1	0	1	1	1	1	0	1	1	NA	NA	1	0	0	1	1	1	1	1	0	1	1	1	1	1	1	0	0	1	1	1	1	1	1	1	1	1	1	1	0
MR_Moffic_diploids00024_213	0	1	1	1	0	1	0	0	0	1	1	1	1	1	0	0	0	1	NA	NA	0	1	1	0	1	1	1	1	1	1	1	1	1	1	0	1	0	1	0	1	0	0	1	1	0	1	0	1	1
MR_Moffic_diploids00024_225	1	0	0	0	0	1	0	0	1	0	0	0	1	0	1	1	0	1	NA	NA	1	1	1	1	1	1	0	1	1	1	1	1	1	1	1	1	1	1	1	1	1	1	1	0	0	1	1	1	0
MR_Moffic_diploids00024_235	1	1	1	1	1	1	1	1	0	1	0	1	1	1	1	0	1	1	NA	NA	1	0	0	1	1	1	1	1	0	1	1	1	1	1	1	0	0	1	1	1	1	1	1	1	1	1	1	1	0
MR_Moffic_diploids00024_237	1	1	0	0	1	0	1	1	0	1	1	1	0	1	0	1	0	0	NA	NA	1	0	1	1	1	1	0	0	0	0	1	1	1	1	1	1	1	1	0	1	1	1	1	1	1	1	1	0	0
MR_Moffic_diploids00024_248	1	1	1	1	1	1	1	1	0	1	0	1	1	1	1	0	1	1	NA	NA	1	0	0	1	1	1	1	1	0	1	1	1	1	1	1	0	0	1	1	1	1	1	1	1	1	1	1	1	0
MR_Moffic_diploids00024_256	0	0	0	0	0	1	0	0	0	0	0	0	0	1	1	0	1	0	NA	NA	0	0	0	0	0	0	1	0	0	1	0	0	0	0	0	0	0	0	0	0	0	0	0	1	0	0	0	0	0
MR_Moffic_diploids00024_257	1	0	0	0	0	1	0	0	1	0	0	0	1	0	1	1	1	1	NA	NA	1	1	1	1	1	1	0	1	1	1	1	1	1	1	1	1	1	1	1	1	1	1	1	0	0	1	1	1	0
MR_Moffic_diploids00024_265	0	1	1	1	0	1	0	1	0	1	1	1	1	1	0	0	1	1	NA	NA	0	1	1	0	1	1	1	1	1	1	1	1	1	1	0	1	0	1	0	1	0	1	1	1	1	1	0	1	1
MR_Moffic_diploids00024_272	0	0	0	0	0	0	0	1	0	0	1	0	0	1	0	0	0	0	NA	NA	0	0	0	0	0	0	0	0	0	1	0	0	0	0	1	0	0	0	0	0	1	0	0	0	1	0	0	0	0
MR_Moffic_diploids00024_274	1	1	1	1	0	1	0	1	0	1	1	1	1	1	0	0	1	1	NA	NA	0	1	1	0	1	1	1	1	1	1	1	1	1	1	1	1	0	1	0	1	1	0	1	1	1	1	0	1	1
MR_Moffic_diploids00024_276	0	1	1	1	0	1	0	1	0	1	1	1	1	1	0	0	1	1	NA	NA	1	1	1	0	1	1	1	1	1	1	1	1	1	1	1	1	1	1	1	1	0	1	1	1	0	1	1	1	1
MR_Moffic_diploids00024_277	0	1	1	1	0	1	0	1	0	1	1	1	1	1	0	0	1	1	NA	NA	0	1	1	0	1	1	1	1	1	1	1	1	1	1	0	1	0	1	0	1	0	1	1	1	1	1	0	1	1
MR_Moffic_diploids00029_9	0	1	0	0	1	0	0	1	0	0	0	0	1	0	1	1	0	1	0	1	1	0	0	0	0	0	1	1	1	0	0	0	0	0	1	0	1	1	1	0	1	0	0	0	0	0	0	1	1
MR_Moffic_diploids00029_11	0	0	0	0	0	0	1	1	0	0	0	0	0	0	0	0	0	0	0	0	0	0	1	1	0	0	0	0	1	0	0	1	0	1	0	1	0	0	0	0	1	0	0	0	1	0	0	0	0
MR_Moffic_diploids00029_14	0	1	1	1	0	0	1	1	1	1	1	0	1	1	1	0	0	0	1	0	0	0	1	1	1	1	0	1	1	1	0	1	0	0	0	0	0	0	0	1	1	0	1	0	1	0	0	1	0
MR_Moffic_diploids00039_9	0	0	0	0	0	0	1	1	0	0	0	0	0	0	0	0	1	0	0	0	0	0	0	0	0	1	0	0	0	0	0	0	0	0	0	0	0	0	0	0	0	1	0	0	0	0	0	1	0
MR_Moffic_diploids00039_31	1	1	1	1	1	1	1	1	1	0	1	1	1	1	1	1	1	1	1	1	1	1	1	1	1	1	1	1	1	1	1	0	1	1	1	1	0	1	1	1	1	0	1	0	1	1	1	1	1
MR_Moffic_diploids00039_32	0	1	0	0	1	1	0	0	1	0	0	0	0	0	0	0	0	1	0	0	0	1	0	0	0	0	0	0	0	0	0	0	0	0	0	0	0	0	0	0	0	0	0	1	0	0	0	0	1
MR_Moffic_diploids00039_79	0	0	1	0	0	1	1	0	0	0	0	1	0	0	1	0	1	0	1	1	0	1	1	1	0	1	0	0	1	0	0	0	1	0	1	0	0	0	0	1	0	0	0	0	0	0	0	0	1
MR_Moffic_diploids00039_91	0	0	1	0	0	1	1	0	0	0	0	1	0	0	1	0	1	0	1	1	0	1	1	1	0	1	0	0	1	0	0	0	1	0	1	0	0	0	0	1	0	0	0	0	0	0	0	0	0
MR_Moffic_diploids00039_101	1	0	0	0	0	0	1	1	0	0	0	1	1	0	0	0	0	0	1	1	0	0	0	0	0	0	0	0	1	0	0	0	1	0	0	0	0	0	0	1	0	0	0	0	0	0	0	0	0
MR_Moffic_diploids00039_130	0	1	0	0	0	0	1	0	1	0	0	0	0	0	1	0	0	0	0	1	0	1	0	0	0	1	0	0	0	1	0	0	0	0	0	0	0	1	0	0	1	0	0	0	0	0	0	0	0
MR_Moffic_diploids00039_141	0	0	1	0	0	0	1	0	0	0	1	1	0	0	0	0	0	0	0	0	0	0	0	0	0	0	0	0	0	0	0	0	1	1	1	0	0	0	0	1	0	0	0	0	0	0	0	0	1
MR_Moffic_diploids00039_164	1	0	1	0	0	1	0	0	1	0	1	1	1	0	1	0	0	0	1	0	0	1	0	0	0	0	0	0	0	0	0	0	0	1	0	0	0	0	1	1	0	0	1	1	0	1	0	1	0
MR_Moffic_diploids00039_184	1	1	1	1	1	1	1	1	0	1	1	1	1	1	1	1	1	1	1	1	1	1	1	1	0	1	1	0	1	1	1	0	1	0	1	1	1	1	1	1	1	0	1	0	1	1	1	0	1
MR_Moffic_diploids00039_185	1	0	0	1	0	0	0	0	0	0	0	0	0	0	0	1	1	0	0	0	0	0	0	0	0	1	0	1	0	0	1	0	0	0	1	0	0	0	0	1	1	0	0	0	0	0	0	0	0
MR_Moffic_diploids00039_208	0	0	0	1	0	0	0	0	0	0	1	0	1	0	0	0	0	0	0	0	1	0	0	0	1	0	0	1	0	0	0	0	1	0	0	0	1	0	0	0	0	0	0	0	0	0	0	0	0
MR_Moffic_diploids00039_218	0	0	1	0	1	1	1	0	0	0	0	0	0	0	1	0	1	0	1	1	0	1	1	0	0	0	0	0	0	0	0	0	0	0	1	1	0	0	0	0	0	0	0	0	0	0	0	0	0
MR_Moffic_diploids00039_220	0	0	0	0	0	0	0	0	1	0	0	1	1	0	0	0	0	1	0	1	0	0	0	1	0	0	0	0	1	0	0	0	1	0	0	0	0	0	0	1	1	0	0	0	0	0	0	1	1
MR_Moffic_diploids00039_230	0	1	0	0	0	0	0	1	0	0	0	0	0	0	1	0	1	0	0	0	1	0	0	1	0	0	0	0	0	0	1	1	0	0	0	0	0	0	0	0	0	1	0	0	0	0	0	0	0
MR_Moffic_diploids00039_241	0	1	0	1	0	0	1	1	0	0	1	0	0	0	1	0	1	0	0	0	1	0	0	1	0	1	1	0	0	0	1	1	0	0	1	0	0	0	0	0	0	1	0	0	0	0	1	0	0
MR_Moffic_diploids00039_245	1	0	0	0	0	0	0	0	0	0	0	0	0	0	0	1	0	0	0	0	1	1	0	0	0	0	0	0	0	0	1	0	0	0	1	0	0	0	0	0	1	0	0	0	0	0	0	0	0
MR_Moffic_diploids00039_246	1	0	1	1	1	1	0	1	0	0	1	1	1	1	1	1	0	1	1	0	1	0	1	1	1	1	1	1	1	1	0	0	1	1	1	1	1	1	0	1	0	0	1	1	1	1	0	1	1
MR_Moffic_diploids00039_247	1	0	0	0	0	0	0	1	0	0	0	0	0	0	0	0	0	1	0	0	0	0	1	0	0	1	0	0	0	0	1	0	0	0	1	0	0	0	0	0	0	0	0	0	0	0	0	0	0
MR_Moffic_diploids00039_248	0	1	0	1	0	0	1	0	0	0	1	0	0	0	1	0	0	0	0	0	0	0	0	1	0	0	1	0	0	0	1	1	0	0	1	0	0	0	0	0	0	0	0	0	0	0	1	0	0
MR_Moffic_diploids00039_252	0	1	1	1	0	0	0	0	1	1	1	1	1	1	1	1	1	1	0	1	1	1	1	0	1	1	1	1	1	1	1	1	1	1	1	1	1	1	1	1	1	0	1	1	1	0	1	0	1
MR_Moffic_diploids00039_265	1	1	0	1	0	1	0	0	0	0	0	1	0	0	1	1	0	1	1	1	1	0	1	1	1	0	1	0	1	0	0	0	0	0	1	1	0	1	1	0	0	0	1	1	0	1	0	1	1
MR_Moffic_diploids00039_271	0	0	0	1	0	0	0	0	0	0	1	0	1	0	0	0	0	0	0	0	1	0	0	0	1	0	0	1	0	0	0	0	1	0	0	0	1	0	0	0	0	0	0	0	0	0	0	0	0
MR_Moffic_diploids00039_274	1	0	1	0	0	1	0	0	0	0	1	1	0	0	1	0	0	0	0	1	1	0	1	0	1	1	0	1	0	0	1	0	1	1	1	1	1	0	1	0	1	0	1	1	1	1	0	0	0
MR_Moffic_diploids00043_17	0	1	1	0	1	0	NA	0	0	0	1	0	1	0	0	0	0	0	0	NA	0	0	1	1	0	0	0	0	1	0	0	1	1	0	1	0	1	1	0	0	0	0	0	0	0	1	1	0	1
MR_Moffic_diploids00043_21	1	1	1	0	1	1	NA	0	1	1	1	1	1	0	1	0	1	1	0	NA	1	0	0	1	1	1	1	1	0	1	1	0	1	0	1	1	1	0	1	1	1	1	1	1	1	1	1	1	1
MR_Moffic_diploids00043_27	1	0	1	0	0	0	NA	0	0	1	0	0	0	0	0	0	0	0	1	NA	1	1	0	0	0	0	0	0	1	0	1	1	0	1	0	0	0	0	0	0	0	0	0	1	0	0	0	1	0
MR_Moffic_diploids00043_31	0	0	0	0	0	1	NA	0	0	1	0	1	1	0	1	1	0	1	0	NA	0	1	0	0	0	1	0	1	0	0	0	0	0	0	1	1	1	1	0	0	1	0	1	0	1	0	0	0	0
MR_Moffic_diploids00043_32	0	0	0	0	0	0	NA	1	0	0	0	1	1	1	1	0	0	0	0	NA	0	0	0	0	1	0	0	0	0	0	1	0	1	0	0	0	0	1	0	0	0	1	0	1	1	1	0	0	0
MR_Moffic_diploids00043_46	1	0	1	1	1	0	NA	0	1	1	0	1	0	0	0	0	1	1	0	NA	0	0	1	0	1	0	1	0	0	0	1	0	1	0	0	1	1	1	1	0	1	0	1	1	1	1	1	1	1
MR_Moffic_diploids00043_50	1	0	1	0	0	0	NA	1	0	0	1	1	1	1	1	1	0	1	1	NA	0	0	1	1	1	0	0	0	1	0	1	0	1	0	0	0	1	1	0	0	0	1	0	1	1	1	0	0	0
MR_Moffic_diploids00043_65	1	1	0	0	1	1	NA	0	1	0	1	0	1	0	1	0	0	0	0	NA	1	0	0	1	1	1	1	0	0	0	0	0	0	0	1	1	0	1	1	1	1	1	0	0	0	1	0	0	0
MR_Moffic_diploids00043_66	0	0	0	0	0	0	NA	1	0	0	0	0	1	0	1	0	0	0	0	NA	0	0	0	0	1	0	0	0	0	0	1	0	1	0	0	0	0	0	0	0	0	1	0	0	1	0	0	0	0
MR_Moffic_diploids00043_67	1	0	1	0	0	0	NA	0	0	1	0	0	0	0	0	0	0	0	1	NA	1	1	0	0	0	0	0	0	1	0	1	1	0	1	0	0	0	0	0	0	0	0	0	1	0	0	0	1	0
MR_Moffic_diploids00043_84	0	1	1	0	0	0	NA	0	0	0	1	0	1	0	0	0	0	0	0	NA	0	0	1	1	0	0	0	0	1	0	0	1	1	0	1	0	1	0	0	0	0	0	0	0	0	0	0	0	0
MR_Moffic_diploids00043_112	1	0	1	0	0	0	NA	0	0	1	0	0	0	0	0	0	0	0	1	NA	1	1	0	0	0	0	0	0	1	1	1	1	0	1	0	0	0	0	0	0	0	0	0	1	0	0	0	1	0
MR_Moffic_diploids00043_113	1	0	1	0	1	0	NA	0	1	1	0	1	0	0	0	0	1	1	0	NA	0	0	1	0	1	0	1	0	0	0	1	0	1	0	0	1	0	0	1	0	1	0	1	1	1	1	1	1	1
MR_Moffic_diploids00043_118	1	1	1	0	1	1	NA	0	1	1	1	1	1	0	1	0	1	1	0	NA	1	0	1	1	1	1	1	1	0	1	1	0	1	0	1	1	1	0	1	1	1	1	1	1	1	1	1	0	1
MR_Moffic_diploids00043_125	1	0	0	0	0	0	NA	0	1	0	0	0	0	0	0	0	0	0	0	NA	1	0	0	1	0	0	0	1	0	0	0	0	0	0	0	0	0	0	0	0	0	0	0	0	0	0	0	0	0
MR_Moffic_diploids00043_128	1	1	1	0	1	1	NA	0	1	1	1	1	1	0	1	0	1	1	0	NA	1	0	1	1	1	1	1	0	0	1	1	0	1	0	1	1	1	0	1	1	1	1	1	1	1	1	1	1	1
MR_Moffic_diploids00043_131	1	0	0	0	0	0	NA	0	1	0	0	0	0	0	0	0	0	0	0	NA	1	0	0	1	0	0	0	1	0	0	0	0	0	0	0	0	0	0	0	0	0	0	0	0	0	0	0	0	0
MR_Moffic_diploids00043_157	1	1	0	0	1	1	NA	0	1	0	1	0	1	0	0	0	0	0	0	NA	1	0	0	1	1	1	1	1	0	0	0	0	0	0	1	1	0	0	1	1	1	1	0	0	0	1	0	0	0
MR_Moffic_diploids00043_164	0	1	1	0	0	0	NA	0	0	0	1	0	1	0	0	0	0	0	0	NA	0	0	1	1	0	0	0	0	1	1	0	1	1	0	1	0	1	1	0	0	0	0	0	0	0	0	0	0	0
MR_Moffic_diploids00043_166	0	1	1	0	0	0	NA	0	0	0	1	0	1	0	0	0	0	0	0	NA	0	0	1	1	0	0	0	0	1	1	0	1	1	0	1	0	1	1	0	0	0	0	0	0	0	0	0	0	0
MR_Moffic_diploids00043_167	0	0	1	0	1	0	NA	0	1	1	0	1	0	0	0	0	1	1	0	NA	0	0	0	0	1	0	1	0	0	0	1	0	1	0	0	1	1	1	1	0	1	0	1	1	1	1	1	1	1
MR_Moffic_diploids00043_180	1	0	0	0	0	0	NA	0	0	0	1	0	0	0	0	0	0	0	1	NA	0	0	0	0	0	0	0	0	1	0	0	0	0	0	0	0	1	1	0	0	0	0	0	0	0	0	0	0	0
MR_Moffic_diploids00043_184	1	0	1	0	1	0	NA	0	1	1	0	1	0	0	0	0	1	1	0	NA	0	0	1	0	1	0	1	0	0	0	1	0	1	0	0	1	1	0	1	0	1	0	1	1	1	1	1	1	1
MR_Moffic_diploids00043_188	1	1	0	0	1	1	NA	0	1	0	1	0	1	0	1	0	0	0	0	NA	1	0	0	1	1	1	1	1	0	0	0	0	0	0	1	1	0	0	1	1	1	1	0	0	0	1	0	0	0
MR_Moffic_diploids00043_190	1	1	1	0	1	0	NA	0	1	1	0	1	0	0	0	0	1	1	0	NA	0	0	1	0	1	0	1	0	0	0	1	0	1	0	0	1	1	1	1	0	1	0	1	1	1	1	1	1	1
MR_Moffic_diploids00043_194	1	1	1	0	1	1	NA	0	1	1	1	0	1	0	1	0	0	1	1	NA	1	1	0	1	1	1	1	1	1	1	1	1	0	1	1	1	1	0	1	1	1	1	1	1	0	1	0	1	0
MR_Moffic_diploids00043_196	1	1	1	0	1	1	NA	1	1	1	1	1	1	1	1	1	1	1	1	NA	1	0	1	1	1	1	1	1	0	1	1	0	1	1	1	1	1	1	1	1	1	1	1	1	1	1	1	1	1
MR_Moffic_diploids00043_205	1	1	0	0	1	1	NA	0	1	0	1	0	1	0	1	0	0	0	0	NA	1	0	0	1	1	1	1	0	0	0	0	0	0	0	1	1	0	0	1	1	1	1	0	0	0	1	0	0	0
MR_Moffic_diploids00043_212	0	0	0	0	0	0	NA	1	0	0	0	0	1	0	1	0	0	0	0	NA	0	0	0	0	1	0	0	0	0	0	1	0	1	0	0	0	0	0	0	0	0	1	0	0	1	0	0	0	0
MR_Moffic_diploids00043_220	1	1	1	0	1	1	NA	0	1	1	1	1	1	0	1	0	1	1	0	NA	1	0	0	1	1	1	1	1	0	1	1	0	1	0	1	1	1	0	1	1	1	1	1	1	1	1	1	1	1
MR_Moffic_diploids00043_223	1	1	1	1	1	0	NA	0	1	1	0	1	0	0	0	0	1	1	0	NA	0	0	1	0	1	0	1	0	0	1	1	0	1	0	0	1	1	1	1	0	1	0	1	1	1	1	1	1	1
MR_Moffic_diploids00043_230	1	1	1	1	1	0	NA	0	1	1	0	1	0	0	0	0	1	1	1	NA	1	0	1	0	1	0	1	1	1	0	1	0	1	1	0	1	1	1	1	1	1	1	1	1	1	1	1	1	1
MR_Moffic_diploids00043_241	1	1	1	0	1	1	NA	0	1	1	0	1	0	0	1	1	1	1	0	NA	0	1	1	0	1	1	1	1	1	1	1	0	1	0	1	1	1	1	1	0	1	1	1	1	1	1	1	1	1
MR_Moffic_diploids00043_242	1	0	0	0	0	0	NA	1	1	0	0	1	1	1	1	0	0	0	0	NA	1	0	0	1	1	0	0	1	0	1	1	0	1	0	0	0	0	1	0	1	1	1	0	1	1	1	0	0	0
MR_Moffic_diploids00043_244	1	0	1	0	1	0	NA	0	1	1	0	1	0	0	0	0	1	1	0	NA	0	0	0	0	1	0	1	0	0	0	1	0	1	0	0	1	0	0	1	0	1	0	1	1	1	1	1	1	1
MR_Moffic_diploids00043_248	0	0	0	0	0	1	NA	0	0	0	0	1	0	0	1	1	0	0	0	NA	0	1	0	0	0	1	0	1	0	0	0	0	0	0	1	1	0	0	0	0	1	0	1	0	0	0	0	0	0
MR_Moffic_diploids00043_252	1	1	1	1	1	0	NA	0	1	1	1	0	1	1	1	1	0	1	1	NA	1	0	1	1	0	0	1	1	1	1	1	1	1	1	0	1	1	1	0	1	1	1	1	1	1	1	1	1	1
MR_Moffic_diploids00043_263	0	0	0	0	0	0	NA	0	0	0	0	0	0	1	0	0	1	0	0	NA	0	0	0	0	0	0	0	0	0	1	0	0	0	0	0	0	0	0	1	1	0	0	0	0	0	0	0	0	0
MR_Moffic_diploids00043_265	0	0	0	0	1	0	NA	0	0	0	0	0	0	0	0	0	0	0	1	NA	0	0	0	0	0	0	0	1	0	0	0	0	0	0	0	0	0	0	0	1	0	0	0	0	0	0	0	0	0
MR_Moffic_diploids00043_267	0	0	0	0	0	0	NA	0	0	0	0	0	0	0	0	1	0	0	1	NA	0	0	1	0	1	0	0	0	0	0	0	0	0	1	0	0	0	0	0	0	0	1	0	0	0	0	0	0	0
MR_Moffic_diploids00043_272	1	0	0	1	0	1	NA	0	0	1	0	1	0	1	1	0	1	1	0	NA	0	0	0	0	0	1	0	0	0	1	0	1	0	1	0	0	1	0	1	1	1	1	0	0	1	0	0	0	0
MR_Moffic_diploids00043_277	1	0	1	0	0	0	NA	0	0	0	1	0	0	0	0	0	0	0	1	NA	0	0	0	0	0	0	0	0	1	0	0	0	0	0	0	0	0	1	0	0	0	0	0	1	0	0	0	0	0
MR_Moffic_diploids00049_47	1	0	0	2	1	0	1	2	0	0	0	0	0	0	0	0	0	0	0	0	0	1	0	0	0	2	0	2	1	0	0	0	0	0	1	2	0	0	0	1	1	1	0	0	0	2	0	1	1
MR_Moffic_diploids00049_68	0	0	0	0	0	0	1	0	0	0	0	0	0	0	0	0	0	0	0	0	0	1	0	0	0	0	0	0	0	0	0	0	0	0	0	0	0	0	0	1	1	1	0	0	0	0	0	1	1
MR_Moffic_diploids00049_117	1	0	0	0	0	0	1	1	0	0	0	0	0	0	0	0	0	0	0	0	0	1	0	0	0	0	0	1	0	0	0	0	0	0	0	1	0	0	0	1	1	1	0	0	0	0	0	1	1
MR_Moffic_diploids00049_210	1	0	0	1	1	0	1	1	0	0	0	0	0	0	0	0	0	0	0	0	0	1	0	0	NA	1	0	1	1	0	0	0	0	0	1	1	0	0	0	1	1	1	0	0	0	1	0	1	1
MR_Moffic_diploids00056_158	1	1	1	0	1	1	1	0	1	1	1	1	1	1	1	1	1	1	1	1	1	0	1	0	1	1	1	1	1	0	1	1	1	1	1	1	1	0	1	1	1	1	1	1	1	1	1	1	1
MR_Moffic_diploids00069_102	0	2	2	0	0	0	0	0	2	2	0	0	0	0	0	0	0	0	0	0	0	0	0	0	0	0	0	0	0	0	0	0	0	0	0	0	0	0	0	0	0	0	0	0	0	0	2	0	1
MR_Moffic_diploids00070_152	1	0	1	0	0	1	1	0	1	1	0	0	0	0	0	0	0	0	1	0	0	0	0	0	0	1	0	1	0	1	0	1	0	0	0	1	0	1	1	0	1	1	0	1	1	0	0	1	1
MR_Moffic_diploids00070_155	1	0	1	0	0	1	1	0	1	1	0	0	0	0	0	0	0	0	1	0	0	0	0	0	0	1	0	1	0	1	0	1	0	0	0	1	0	1	1	0	1	1	0	1	1	0	0	1	1
MR_Moffic_diploids00070_199	1	0	1	0	0	1	1	0	1	1	0	0	0	0	0	0	0	0	1	0	0	0	0	0	0	1	0	1	0	1	0	1	0	0	0	1	0	1	1	0	1	1	0	1	1	0	0	1	1
MR_Moffic_diploids00070_217	1	0	1	0	0	1	1	0	1	1	0	0	0	0	0	0	0	0	1	0	0	0	0	0	0	1	0	1	0	1	0	1	0	0	0	1	0	1	1	0	1	1	0	1	1	0	0	1	1
MR_Moffic_diploids00070_232	1	0	1	0	0	1	1	0	1	1	0	0	0	0	0	0	0	0	1	0	0	0	0	0	0	1	0	1	0	1	0	1	0	0	0	1	0	1	1	0	1	1	0	1	1	0	0	1	1
MR_Moffic_diploids00070_259	1	0	1	0	0	1	1	0	1	1	0	0	0	0	0	0	0	0	1	0	0	0	0	0	0	1	0	1	0	1	0	1	0	0	0	1	0	1	1	0	1	1	0	1	1	0	0	1	1
MR_Moffic_diploids00070_270	1	0	1	0	0	1	1	0	1	1	0	0	0	0	0	0	0	0	1	0	0	0	0	0	0	1	0	1	0	1	0	1	0	0	0	1	0	1	1	0	1	1	0	1	1	0	0	1	1
MR_Moffic_diploids00071_29	0	1	1	0	0	0	1	1	0	1	1	0	0	0	1	1	1	0	0	0	0	0	0	0	0	0	0	0	0	0	0	0	0	0	0	0	1	0	0	0	0	0	0	0	0	0	1	0	0
MR_Moffic_diploids00071_30	0	1	1	0	0	0	2	1	1	1	2	0	0	1	1	1	1	0	0	0	1	0	0	0	0	0	0	0	0	0	0	0	0	0	0	0	1	0	0	0	0	0	0	0	0	0	1	0	0
MR_Moffic_diploids00071_31	0	0	2	0	0	0	2	2	2	2	2	0	0	2	2	2	2	0	0	0	1	0	0	0	1	0	0	0	0	0	0	0	0	0	0	0	2	0	0	0	0	0	0	0	0	0	2	0	0
MR_Moffic_diploids00071_44	0	2	2	0	0	0	2	2	2	2	2	0	0	2	2	2	2	0	0	1	1	0	0	0	1	0	0	0	0	0	0	0	0	0	1	0	2	0	0	0	0	0	0	0	0	0	2	0	1
MR_Moffic_diploids00071_120	0	2	2	0	0	0	2	2	2	2	2	0	0	2	2	2	2	0	0	1	1	0	0	0	1	0	0	0	0	0	0	0	0	0	1	0	2	0	0	0	0	0	0	0	0	0	2	0	1
MR_Moffic_diploids00076_176	0	0	0	0	1	1	0	0	0	0	1	0	0	1	0	0	0	0	0	0	0	0	0	1	0	0	0	NA	0	0	0	0	0	0	0	0	0	0	0	0	0	0	0	0	0	NA	0	0	0
MR_Moffic_diploids00076_179	0	0	0	0	1	1	0	0	0	0	1	0	0	1	0	0	0	0	0	0	0	0	0	1	0	0	0	NA	0	0	0	0	0	0	0	0	0	0	0	0	0	0	0	0	0	NA	0	0	0
MR_Moffic_diploids00076_215	0	0	0	0	1	1	0	0	0	0	0	0	0	0	0	0	0	0	0	0	0	0	0	1	0	0	0	1	0	0	0	0	0	0	0	0	0	0	0	0	0	0	0	0	0	0	0	0	0
MR_Moffic_diploids00076_221	0	0	0	0	1	1	0	0	0	0	0	0	0	0	0	0	0	0	0	0	0	0	0	1	0	0	0	1	0	0	0	0	0	0	0	0	0	0	0	0	0	0	0	0	0	0	0	0	0
MR_Moffic_diploids00081_21	1	0	0	0	1	1	1	1	1	1	1	1	1	1	1	1	1	1	1	1	1	0	1	1	1	0	1	0	1	1	1	1	1	1	1	0	1	1	1	1	1	1	1	1	1	1	0	1	1
MR_Moffic_diploids00081_162	0	1	1	1	1	1	1	1	1	1	1	1	1	0	0	1	0	1	0	0	1	0	0	0	1	0	1	0	0	0	1	1	1	1	0	0	0	1	1	1	1	0	1	0	1	0	1	0	0
MR_Moffic_diploids00081_164	0	0	0	1	1	0	1	0	1	1	1	1	1	0	0	1	0	0	0	0	1	0	0	0	1	0	1	0	0	0	0	1	0	0	0	0	0	0	0	1	0	0	1	0	1	0	1	0	0
MR_Moffic_diploids00081_169	1	1	1	1	1	0	1	0	1	0	1	1	1	1	1	1	0	1	1	1	0	1	1	0	1	1	1	2	1	1	1	0	1	1	1	1	1	1	1	1	1	1	0	0	1	1	1	1	1
MR_Moffic_diploids00081_181	1	1	NA	2	1	1	1	0	1	1	1	1	1	1	1	1	1	1	1	1	NA	1	1	1	1	1	1	2	1	1	NA	0	0	1	1	0	1	1	1	1	1	1	0	0	1	1	1	1	1
MR_Moffic_diploids00081_236	1	1	1	1	1	0	1	0	1	0	1	1	1	1	1	1	1	1	1	1	0	1	1	0	1	1	1	2	1	1	1	1	1	1	1	0	1	1	1	0	1	1	0	0	1	1	1	1	1
MR_Moffic_diploids00081_253	1	0	0	0	1	1	1	1	1	1	1	1	1	1	1	1	1	1	1	1	1	0	1	1	1	0	1	0	1	1	1	1	1	1	1	0	1	1	1	1	1	1	1	1	1	0	0	1	1
MR_Moffic_diploids00081_262	1	0	0	0	0	1	1	1	1	1	1	1	1	1	1	1	1	1	1	1	1	0	1	1	1	0	1	0	1	1	1	1	1	1	1	0	1	1	1	1	1	1	1	1	1	0	0	1	1
MR_Moffic_diploids00085_10	0	1	1	1	1	0	1	1	1	1	1	1	1	1	1	0	1	1	0	0	0	1	1	0	1	1	1	1	1	1	1	1	0	1	1	1	1	1	1	0	1	1	1	1	0	1	1	1	1
MR_Moffic_diploids00085_12	0	1	1	1	1	0	1	1	1	1	1	1	1	1	1	1	1	1	0	0	0	1	1	0	1	1	1	1	1	1	1	1	0	1	1	1	1	1	1	0	1	1	1	1	0	1	1	1	1
MR_Moffic_diploids00085_164	0	0	0	0	1	0	1	0	0	0	NA	0	0	0	0	0	1	0	1	2	0	1	1	0	0	0	0	0	1	0	0	0	1	0	1	0	0	0	0	0	0	0	0	0	0	1	1	0	0
MR_Moffic_diploids00085_190	0	0	0	0	1	0	1	0	0	0	NA	0	0	0	0	0	1	0	1	2	0	1	1	0	0	0	0	0	1	0	0	0	1	0	1	0	0	0	0	0	0	0	0	0	0	1	1	0	0
MR_Moffic_diploids00085_208	0	0	0	0	1	0	1	0	0	0	1	0	0	0	0	0	1	0	1	2	0	1	1	0	0	0	0	0	1	0	0	0	1	0	1	0	0	0	0	0	0	0	0	0	0	1	1	0	0
MR_Moffic_diploids00088_252	0	2	2	2	1	0	2	2	0	0	1	0	2	0	0	0	0	0	2	1	2	0	0	0	1	2	0	0	2	0	0	2	0	0	0	0	2	0	0	0	0	0	0	0	0	0	2	0	1
MR_Moffic_diploids00093_28	0	0	0	0	0	0	NA	NA	NA	NA	0	0	0	0	0	0	0	0	0	0	0	0	2	2	0	0	0	0	0	0	0	NA	0	0	2	0	NA	0	0	0	0	0	NA	0	0	0	0	0	0
MR_Moffic_diploids00095_18	0	0	0	1	0	0	0	0	0	1	0	0	1	0	1	0	0	0	0	0	0	0	1	0	0	0	0	0	0	0	0	0	0	0	0	0	0	1	0	0	0	1	0	NA	1	0	0	0	0
MR_Moffic_diploids00095_46	0	0	0	1	0	0	0	0	0	1	0	0	1	0	1	0	0	0	0	0	0	0	1	0	0	0	0	0	0	0	0	0	0	0	0	0	0	1	0	0	0	1	0	NA	1	0	0	0	0
MR_Moffic_diploids00095_71	0	0	0	1	0	0	0	0	0	1	0	0	1	0	1	0	0	0	0	0	0	0	1	0	0	0	0	0	0	0	0	0	0	0	0	0	0	1	0	0	0	1	0	NA	1	0	0	0	0
MR_Moffic_diploids00095_78	0	1	1	1	1	0	1	1	0	0	0	0	0	0	0	0	0	0	0	0	0	0	0	0	0	1	0	0	0	0	0	0	0	0	0	0	0	0	0	0	0	0	0	NA	0	0	1	0	1
MR_Moffic_diploids00095_92	0	0	0	1	0	0	0	0	0	1	0	0	1	0	1	0	0	0	0	0	0	0	1	0	0	0	0	0	0	0	0	0	0	0	0	0	0	1	0	0	0	1	0	NA	1	0	0	0	0
MR_Moffic_diploids00095_116	0	0	0	1	0	0	0	0	0	1	0	0	1	0	1	0	0	0	0	0	0	0	1	0	0	0	0	0	0	0	0	0	0	0	0	0	0	1	0	0	0	1	0	NA	1	0	0	0	0
MR_Moffic_diploids00095_122	0	0	0	1	0	0	0	0	0	1	0	0	1	0	1	0	0	0	0	0	0	0	1	0	0	0	0	0	0	0	0	0	0	0	0	0	0	1	0	0	0	1	0	NA	1	0	0	0	0
MR_Moffic_diploids00095_125	0	0	0	1	0	0	0	0	0	1	0	0	1	0	1	0	0	0	0	0	0	0	1	0	0	0	0	0	0	0	0	0	0	0	0	0	0	1	0	0	0	1	0	NA	1	0	0	0	0
MR_Moffic_diploids00095_130	0	0	0	0	0	0	0	0	0	1	0	0	1	0	1	0	0	0	0	0	0	0	1	0	0	1	0	0	0	0	0	0	0	0	0	0	0	1	0	0	0	1	0	NA	1	0	0	0	0
MR_Moffic_diploids00095_226	0	0	0	1	0	0	0	0	0	1	0	0	1	0	1	0	0	0	0	0	0	0	1	0	0	0	0	0	0	0	0	0	0	0	0	0	0	1	0	0	0	1	0	NA	1	0	0	0	0
MR_Moffic_diploids00095_235	0	0	0	0	0	0	0	0	0	1	0	0	1	0	1	0	0	0	0	0	0	0	1	0	0	0	0	0	0	0	0	0	0	0	0	0	0	1	0	0	0	1	0	NA	1	0	0	0	0
MR_Moffic_diploids00095_251	1	0	0	0	1	1	0	0	0	0	1	0	1	1	1	1	1	1	1	0	0	1	1	1	1	0	1	1	1	1	1	1	1	1	1	1	0	1	1	1	1	1	1	NA	1	1	0	1	1
MR_Moffic_diploids00095_259	1	0	1	1	1	1	0	0	NA	1	1	1	1	0	1	0	1	1	1	NA	1	1	1	0	1	1	0	1	1	0	1	1	1	1	1	1	1	1	1	1	1	1	1	NA	1	1	1	NA	1
MR_Moffic_diploids00095_260	0	0	0	1	0	0	0	0	NA	1	0	0	1	0	1	0	0	0	0	NA	0	0	1	0	0	0	0	0	0	0	0	0	0	0	0	0	0	1	0	0	0	1	0	NA	1	1	1	NA	0
MR_Moffic_diploids00103_11	0	2	2	2	1	0	2	2	0	0	0	0	0	0	0	0	0	0	0	0	0	0	0	0	0	2	0	0	0	0	0	0	0	0	0	0	0	0	0	0	0	0	0	0	0	0	2	0	0
MR_Moffic_diploids00103_134	0	2	2	2	2	0	2	2	2	2	0	2	0	1	0	1	0	0	0	2	2	0	0	0	1	2	0	0	0	0	0	0	0	0	1	0	2	0	0	0	0	0	0	0	0	0	2	0	1
MR_Moffic_diploids00103_135	0	0	0	0	1	0	2	0	1	0	2	0	0	0	1	0	1	0	1	1	0	1	2	0	0	0	0	0	0	0	1	0	2	0	0	1	1	0	0	0	0	0	0	1	0	2	0	1	0
MR_Moffic_diploids00110_13	1	0	0	1	1	0	0	0	1	1	0	1	1	0	1	1	1	1	0	1	0	0	1	0	1	0	1	0	0	1	0	1	1	0	1	1	1	1	0	1	1	0	1	1	1	0	1	0	1
MR_Moffic_diploids00110_19	1	0	0	0	0	0	1	0	1	1	1	0	0	1	0	0	0	0	0	0	0	0	1	0	0	0	1	0	1	0	0	0	0	0	0	1	1	0	1	1	0	0	1	1	1	0	0	0	0
MR_Moffic_diploids00110_21	0	0	0	0	0	1	0	1	0	0	0	0	1	1	1	0	1	1	0	0	0	1	1	0	1	1	0	0	1	1	0	0	0	0	0	0	1	0	0	0	0	0	0	0	0	0	0	0	0
MR_Moffic_diploids00110_40	0	0	0	0	0	0	0	0	0	0	0	0	0	0	0	1	0	0	0	0	0	0	0	0	0	1	0	0	0	0	0	0	0	0	0	0	0	0	0	0	0	0	0	0	0	0	0	0	0
MR_Moffic_diploids00110_52	0	0	0	0	0	0	0	0	0	0	1	0	0	0	0	0	0	0	0	0	0	1	0	0	0	0	0	0	0	0	0	0	1	0	0	0	1	0	1	0	0	0	0	0	0	1	0	0	0
MR_Moffic_diploids00110_57	0	0	0	0	0	1	0	0	0	0	1	0	0	0	0	1	1	1	0	0	1	1	0	0	0	0	1	0	1	0	0	0	1	1	0	1	0	0	0	0	1	0	0	0	0	0	0	0	1
MR_Moffic_diploids00110_61	0	0	1	0	0	1	0	1	0	1	0	1	0	0	1	0	1	1	1	1	0	0	0	0	1	0	0	0	0	0	0	0	0	0	0	0	1	1	1	0	1	1	0	1	0	0	0	0	0
MR_Moffic_diploids00110_66	0	0	0	0	0	0	0	0	0	0	1	0	0	0	0	0	0	0	0	0	0	1	0	0	0	0	0	0	0	0	0	0	1	0	0	0	1	0	1	0	0	0	0	0	0	1	0	0	0
MR_Moffic_diploids00110_68	0	0	0	1	0	1	0	1	0	0	0	0	1	1	1	0	1	1	0	0	0	1	1	0	1	1	0	1	1	0	0	0	0	0	0	0	1	0	0	0	0	0	0	0	0	0	0	0	0
MR_Moffic_diploids00110_75	1	1	1	1	1	1	1	1	1	1	1	1	0	0	1	0	0	0	1	0	1	0	0	1	1	1	1	1	1	1	1	1	0	1	1	1	1	0	0	1	0	1	0	1	1	1	1	1	0
MR_Moffic_diploids00110_81	0	0	1	1	0	0	0	0	1	0	0	1	0	0	0	0	0	1	0	0	1	1	1	0	0	1	0	1	1	0	0	0	0	1	1	0	0	1	0	0	0	0	0	0	0	0	0	0	1
MR_Moffic_diploids00110_84	1	1	1	1	1	0	0	0	1	1	0	1	1	1	1	1	1	1	0	1	1	1	1	0	1	1	1	1	0	1	1	1	1	1	1	1	1	1	1	1	1	0	1	1	1	1	1	0	1
MR_Moffic_diploids00110_85	1	0	0	1	1	1	1	0	1	1	1	1	0	1	0	0	1	0	0	0	1	0	1	0	0	0	1	0	1	0	0	0	0	0	0	1	1	0	1	1	0	0	1	1	1	0	0	0	0
MR_Moffic_diploids00110_90	1	1	1	1	1	1	0	1	1	1	0	1	1	1	1	1	1	1	0	1	0	1	1	0	1	1	1	1	1	1	0	1	1	1	1	1	1	1	1	1	1	0	1	1	1	0	1	0	1
MR_Moffic_diploids00110_91	0	0	0	0	0	0	0	0	0	0	1	0	0	0	0	0	0	0	0	0	0	1	0	0	0	0	0	0	0	0	0	0	1	0	0	0	1	0	1	0	0	0	0	0	0	1	0	0	0
MR_Moffic_diploids00110_93	0	0	0	0	0	0	0	0	0	0	0	0	0	1	0	0	0	1	1	0	0	1	1	0	0	0	0	0	0	1	1	0	1	1	1	0	0	1	0	0	1	0	0	1	1	1	0	0	0
MR_Moffic_diploids00110_99	0	0	0	0	0	0	0	0	0	0	0	0	0	1	0	0	0	0	0	0	0	1	1	0	0	0	0	0	0	1	1	0	0	1	1	0	0	1	0	0	1	0	0	1	1	1	0	0	0
MR_Moffic_diploids00110_102	0	0	1	0	0	1	0	1	0	1	0	1	0	0	1	0	1	1	1	1	0	0	0	0	1	0	0	0	0	0	0	0	0	0	0	0	1	1	1	0	0	1	0	1	0	0	0	0	0
MR_Moffic_diploids00110_103	0	0	0	0	0	0	0	0	0	0	0	0	0	0	0	1	0	0	0	0	0	0	0	0	0	1	0	0	0	0	0	0	0	0	0	0	0	0	0	0	0	0	0	0	0	0	0	0	1
MR_Moffic_diploids00110_106	0	0	1	0	0	1	0	1	0	1	0	1	0	0	1	0	1	1	1	1	0	0	0	0	1	0	0	0	0	0	0	0	0	0	0	0	1	0	1	0	0	1	0	1	0	0	0	0	0
MR_Moffic_diploids00110_108	0	0	0	0	0	1	0	0	0	0	0	0	0	1	0	0	1	0	0	0	0	0	0	0	0	0	0	0	1	0	0	0	0	0	0	0	0	0	0	0	0	0	0	0	0	0	0	0	0
MR_Moffic_diploids00110_109	0	0	0	0	0	0	0	0	0	0	1	0	0	0	0	0	0	0	0	0	0	1	0	0	0	0	0	1	0	0	0	0	1	0	0	0	1	0	1	0	0	0	0	0	0	1	0	0	0
MR_Moffic_diploids00110_112	0	0	1	0	0	1	0	1	0	0	0	0	1	1	1	0	1	1	0	0	0	1	1	0	1	1	0	0	1	0	0	0	0	0	0	0	1	0	0	0	0	0	0	0	0	0	0	0	0
MR_Moffic_diploids00110_118	0	0	1	0	0	1	0	1	0	1	0	1	0	0	1	0	1	1	1	1	0	0	0	0	1	0	0	0	0	0	0	0	0	0	0	0	1	1	1	0	0	1	0	1	0	0	0	0	0
MR_Moffic_diploids00110_132	0	0	0	0	0	0	0	0	0	0	0	0	0	0	0	1	0	0	0	0	0	0	0	0	0	1	0	0	0	0	0	0	0	0	0	0	0	0	0	0	0	0	0	0	0	0	0	0	1
MR_Moffic_diploids00110_137	1	0	0	1	1	0	0	0	1	1	1	1	0	0	0	1	0	0	0	1	0	0	1	0	1	0	1	0	0	1	0	1	1	0	0	1	0	1	1	1	1	0	0	1	1	0	1	0	1
MR_Moffic_diploids00110_178	0	0	1	0	0	1	0	1	0	0	0	0	1	1	1	0	1	1	0	1	0	1	1	0	1	1	0	1	1	0	0	0	0	0	0	0	1	0	0	0	0	0	0	0	0	1	0	0	0
MR_Moffic_diploids00110_179	1	0	0	1	1	0	0	0	1	0	0	1	1	0	1	1	1	1	0	1	0	0	1	0	1	0	1	0	0	1	0	1	1	0	1	1	1	1	0	1	1	0	1	1	1	0	1	0	1
MR_Moffic_diploids00110_183	1	1	1	1	1	1	1	1	1	1	0	1	0	0	1	0	0	0	1	0	1	0	0	1	1	1	1	1	1	1	1	1	0	1	1	1	1	0	0	1	0	1	0	1	1	1	1	1	0
MR_Moffic_diploids00110_187	0	0	0	0	0	1	0	0	0	0	1	0	0	0	0	1	1	0	0	0	0	1	0	0	0	0	0	0	0	0	0	0	0	1	0	0	0	0	0	0	1	0	0	0	0	0	0	0	1
MR_Moffic_diploids00110_189	1	0	0	0	0	0	1	1	1	1	1	0	0	0	0	0	0	0	0	1	0	0	1	0	0	0	1	0	1	0	0	0	0	0	0	1	1	0	1	1	0	0	1	1	0	0	0	0	0
MR_Moffic_diploids00110_199	0	0	0	0	0	0	0	0	0	0	0	0	0	1	0	0	0	0	0	1	0	1	1	1	0	0	0	0	0	1	1	0	0	1	1	0	0	1	0	0	1	0	0	1	1	1	0	0	0
MR_Moffic_diploids00110_202	0	0	0	0	0	0	1	0	1	1	1	0	0	0	0	0	0	0	0	0	0	0	1	0	0	0	1	0	1	0	0	0	0	0	0	0	1	0	1	1	0	0	0	1	0	0	0	0	0
MR_Moffic_diploids00110_205	0	0	0	0	0	1	0	0	0	0	1	0	0	0	0	1	1	0	0	0	0	1	0	0	0	0	0	0	1	0	0	0	0	1	0	0	0	0	0	0	1	0	0	0	0	0	0	0	0
MR_Moffic_diploids00110_206	0	0	1	0	0	1	0	1	0	0	0	0	1	1	1	1	1	1	0	0	0	1	1	0	1	1	0	0	1	0	0	0	0	0	0	0	1	0	0	0	0	0	0	0	0	0	0	0	0
MR_Moffic_diploids00110_218	1	0	0	1	1	0	0	0	1	1	0	1	1	0	1	1	1	1	0	1	0	0	1	0	1	0	1	0	0	1	0	1	1	0	1	1	1	1	0	1	1	0	1	0	1	0	1	0	1
MR_Moffic_diploids00110_221	0	0	0	0	0	0	0	0	0	0	0	1	0	1	0	0	0	0	0	1	0	1	1	1	0	0	0	0	0	1	1	0	0	1	1	0	0	1	0	0	1	0	0	1	1	0	0	0	0
MR_Moffic_diploids00110_231	1	1	1	1	1	1	1	1	1	1	0	1	0	0	1	0	0	0	1	0	1	0	0	1	1	1	1	1	1	1	1	1	0	1	1	1	1	0	0	1	0	1	0	1	1	1	1	1	0
MR_Moffic_diploids00110_237	0	0	1	0	0	0	0	0	1	0	0	1	0	0	0	0	0	1	0	0	1	1	1	0	0	1	0	1	0	0	0	0	0	1	1	0	0	1	0	0	0	0	0	0	0	0	0	0	1
MR_Moffic_diploids00110_238	1	0	0	1	1	0	0	0	1	0	0	1	1	0	1	1	1	1	0	1	0	0	1	0	1	0	1	0	0	1	0	1	1	0	1	1	1	1	1	1	1	0	1	0	1	0	1	0	1
MR_Moffic_diploids00110_240	0	0	0	0	0	1	0	0	0	0	1	0	0	0	0	1	1	0	0	1	0	1	0	0	0	0	0	0	0	0	0	0	0	0	0	0	0	0	0	0	1	0	0	0	0	0	0	0	0
MR_Moffic_diploids00110_241	1	0	0	1	1	0	0	0	1	0	1	0	0	0	1	1	1	1	0	1	0	0	0	0	1	0	1	0	0	0	0	1	1	0	1	1	1	1	0	1	0	0	0	0	1	0	1	0	1
MR_Moffic_diploids00110_248	0	0	0	0	0	0	0	0	0	0	0	1	0	1	0	0	0	0	0	1	0	1	1	0	0	0	0	0	0	1	1	0	0	1	1	0	0	1	0	0	1	0	0	1	1	1	0	0	0
MR_Moffic_diploids00110_261	0	0	1	0	0	1	0	1	NA	0	0	0	0	0	1	0	1	1	0	1	0	0	0	0	1	0	0	0	0	0	0	0	0	0	0	0	1	0	0	0	0	1	0	1	0	0	0	0	0
MR_Moffic_diploids00110_262	1	1	0	1	1	0	NA	1	NA	1	1	0	0	1	1	1	1	0	0	0	1	0	1	0	1	1	1	0	1	1	0	0	0	0	0	1	1	0	1	1	0	0	1	1	1	0	1	0	0
MR_Moffic_diploids00110_263	0	0	0	0	0	0	NA	0	NA	0	1	1	1	0	0	1	0	0	0	0	1	1	0	0	0	0	1	0	1	1	0	1	1	0	0	1	1	0	1	0	1	1	1	0	1	1	1	0	1
MR_Moffic_diploids00110_269	1	0	0	0	0	0	NA	0	NA	1	0	0	0	1	1	1	0	0	NA	0	0	1	1	1	0	0	0	0	0	1	1	0	1	1	1	1	0	1	0	0	1	0	0	1	1	1	0	1	0
MR_Moffic_diploids00110_280	0	0	1	0	0	0	NA	0	NA	0	0	0	0	0	0	0	0	0	NA	0	0	0	1	0	0	1	0	0	0	0	0	0	0	1	1	0	0	0	0	0	0	0	0	0	0	0	0	0	1
MR_Moffic_diploids00110_282	1	0	0	0	0	0	NA	0	NA	0	0	0	0	0	0	0	0	1	NA	0	1	0	0	0	1	1	0	0	0	0	0	1	0	0	0	0	0	0	0	1	0	1	0	0	0	0	0	0	0
MR_Moffic_diploids00113_12	0	0	0	0	0	0	1	0	1	0	1	0	0	1	0	0	0	0	0	1	0	0	0	0	0	0	0	0	0	0	0	0	1	0	0	0	0	0	0	0	0	0	0	0	0	0	0	0	0
MR_Moffic_diploids00113_60	0	0	0	0	0	0	1	0	1	0	0	0	0	0	0	0	0	0	0	1	0	1	1	1	0	0	0	0	0	0	0	1	0	0	0	0	0	0	0	0	0	0	0	0	0	0	1	0	0
MR_Moffic_diploids00113_161	1	0	1	0	1	0	0	0	0	1	0	0	0	0	0	0	0	0	0	0	0	0	0	0	0	0	0	0	0	0	0	0	0	0	0	0	0	1	1	0	0	0	0	0	1	1	1	1	0
MR_Moffic_diploids00113_166	0	0	1	0	0	0	0	0	0	1	0	0	0	0	0	0	0	0	0	0	0	0	0	0	0	0	0	0	0	0	0	0	0	0	0	0	0	0	0	0	0	0	0	0	0	1	0	1	0
MR_Moffic_diploids00113_170	1	0	0	0	1	0	0	0	0	1	0	0	0	0	0	0	0	0	0	0	0	0	0	0	0	1	0	0	0	1	0	1	0	0	0	1	0	1	1	0	1	1	0	0	1	1	1	1	0
MR_Moffic_diploids00113_191	1	0	0	0	1	0	0	0	0	0	0	0	0	0	0	0	0	0	0	0	0	0	0	0	0	0	0	0	0	1	0	0	0	0	0	0	0	0	0	0	1	0	0	0	0	0	0	1	0
MR_Moffic_diploids00113_222	1	0	1	0	1	0	0	0	0	1	1	0	0	0	0	0	0	0	0	0	0	0	0	0	0	1	0	1	0	1	0	0	0	0	0	1	0	1	1	0	0	0	0	1	1	1	1	1	0
MR_Moffic_diploids00113_250	0	0	0	0	1	0	0	0	0	0	0	0	0	0	0	0	0	0	0	0	0	0	0	0	0	0	0	0	0	0	0	1	0	0	0	1	0	1	0	0	0	0	0	0	0	0	1	1	0
MR_Moffic_diploids00113_253	1	1	1	1	1	1	1	0	1	1	1	0	0	1	0	0	0	0	0	1	0	0	1	0	0	1	0	1	1	1	1	1	1	0	1	0	0	1	1	1	1	1	0	1	1	1	0	1	1
MR_Moffic_diploids00113_254	1	0	1	0	0	0	0	0	0	1	1	0	0	0	0	0	0	0	0	0	0	0	0	0	0	1	0	0	0	1	0	0	0	0	0	1	0	1	1	0	0	0	0	0	1	1	0	1	0
MR_Moffic_diploids00113_271	1	0	1	0	1	0	0	0	0	1	0	0	0	0	0	0	0	0	0	0	0	0	0	0	0	1	0	0	0	0	0	0	0	0	0	0	0	1	1	0	1	0	0	1	0	1	0	1	0
MR_Moffic_diploids00125_11	1	0	0	0	1	1	1	0	0	0	0	0	0	0	1	0	0	0	1	NA	1	1	0	0	0	0	1	1	0	0	1	0	1	0	1	0	1	1	0	1	1	0	1	1	0	0	0	0	0
MR_Moffic_diploids00125_31	0	0	0	0	1	1	1	0	1	1	0	1	1	1	1	0	1	1	0	NA	1	1	1	0	0	0	0	0	1	0	0	1	0	0	1	0	0	0	0	0	0	0	1	1	0	1	0	0	1
MR_Moffic_diploids00125_43	0	0	0	0	1	1	1	0	1	1	0	1	1	1	1	0	1	1	0	NA	1	1	1	0	0	0	0	0	1	0	0	1	0	0	1	0	0	0	0	0	0	0	1	1	0	1	0	0	1
MR_Moffic_diploids00125_48	0	0	0	0	0	0	0	0	0	0	0	0	0	0	1	1	0	0	0	NA	0	0	0	0	0	0	0	0	0	0	0	0	0	0	0	0	0	0	0	0	1	0	0	0	0	0	0	0	0
MR_Moffic_diploids00125_51	0	0	0	0	0	0	0	0	0	0	0	0	0	1	1	1	0	0	0	NA	0	0	0	0	0	0	0	0	0	0	0	0	0	0	0	0	0	0	0	0	1	0	0	0	0	0	0	0	0
MR_Moffic_diploids00125_52	0	0	0	0	0	0	0	0	0	0	0	0	0	1	1	1	0	0	0	NA	0	0	0	0	0	0	0	0	0	0	0	0	0	0	0	0	0	0	0	0	1	0	0	0	0	0	0	0	0
MR_Moffic_diploids00125_133	0	1	NA	1	0	0	0	0	0	1	NA	1	0	0	1	1	1	0	0	NA	0	1	1	1	0	1	1	1	0	1	1	0	0	0	1	1	0	1	1	1	0	0	0	0	0	0	1	1	0
MR_Moffic_diploids00125_155	0	0	0	0	0	0	0	0	0	0	0	0	0	1	0	1	0	0	0	NA	0	0	0	0	0	0	0	1	0	0	0	0	0	0	0	0	0	0	1	0	0	0	0	0	0	0	0	0	0
MR_Moffic_diploids00125_166	1	0	1	1	1	1	1	0	0	1	0	1	1	1	1	0	0	1	1	NA	1	1	1	1	1	1	1	1	1	0	1	1	1	1	1	1	1	1	1	1	1	1	1	1	0	1	0	0	0
MR_Moffic_diploids00125_177	1	0	0	0	1	0	1	0	0	0	0	0	0	0	0	0	0	0	1	NA	1	0	0	0	0	0	0	0	0	0	1	0	0	0	0	0	1	1	1	0	1	0	1	1	0	0	1	0	0
MR_Moffic_diploids00125_195	0	0	0	0	0	1	0	0	1	1	0	0	0	0	0	0	1	1	1	NA	1	1	0	0	1	0	1	0	1	1	1	0	0	0	0	0	0	0	0	1	0	0	1	0	1	1	1	0	0
MR_Moffic_diploids00125_201	0	0	0	0	0	1	0	0	1	1	0	0	0	0	0	0	1	1	1	NA	1	1	0	0	1	0	1	0	1	1	1	0	0	0	0	0	0	0	0	1	0	0	0	0	1	1	1	0	0
MR_Moffic_diploids00125_210	0	0	1	0	1	1	1	0	1	1	0	0	1	1	1	0	1	0	0	NA	1	1	1	0	0	0	0	0	1	0	0	1	0	0	1	0	0	0	0	0	0	0	1	1	0	1	0	0	1
MR_Moffic_diploids00125_212	0	0	1	0	1	1	1	0	1	1	0	1	1	1	1	0	1	1	0	NA	1	1	1	0	0	0	0	0	1	0	0	1	0	0	1	0	0	0	0	0	0	0	1	1	0	1	0	0	1
MR_Moffic_diploids00125_221	0	0	1	0	1	1	1	0	0	0	0	0	1	0	1	0	1	0	0	NA	1	1	1	0	0	0	0	0	1	0	0	1	0	0	1	0	0	0	0	0	0	0	1	1	0	1	0	0	1
MR_Moffic_diploids00125_225	0	0	0	0	1	1	1	0	1	1	0	0	1	1	1	0	0	0	0	NA	1	1	1	0	0	0	0	0	1	0	0	1	0	0	1	0	0	0	0	0	0	0	1	1	0	1	0	0	1
MR_Moffic_diploids00125_228	1	0	1	0	0	1	0	1	0	0	1	0	1	1	0	1	1	0	0	NA	0	0	0	1	1	0	0	0	1	0	0	1	1	1	1	0	1	1	0	0	1	1	0	1	1	0	1	1	0
MR_Moffic_diploids00125_236	0	0	0	0	0	0	0	0	1	0	0	0	0	1	1	1	0	0	0	NA	0	0	0	0	0	0	0	0	0	0	0	0	0	0	0	0	0	0	1	0	1	0	0	0	0	0	0	0	0
MR_Moffic_diploids00125_244	0	0	0	0	1	1	1	0	1	1	0	0	1	1	1	0	0	0	0	NA	1	1	1	0	0	0	0	0	1	0	0	1	0	0	1	0	0	0	0	0	0	0	1	1	0	1	0	0	1
MR_Moffic_diploids00125_257	0	0	1	1	1	1	1	0	1	1	0	1	1	1	1	1	1	1	1	NA	1	1	1	0	1	0	1	1	1	1	1	1	1	1	1	1	0	1	1	1	1	1	1	1	1	1	1	0	1
MR_Moffic_diploids00125_258	0	0	0	0	1	1	1	0	1	1	0	0	1	1	1	0	0	0	0	NA	1	1	1	0	0	0	0	0	1	0	0	1	0	0	1	0	0	0	0	0	0	0	1	1	0	1	0	0	1
MR_Moffic_diploids00125_263	0	0	1	1	1	1	1	0	1	1	0	1	1	1	1	1	1	1	0	NA	1	1	1	0	0	0	0	1	1	0	0	1	0	1	1	0	0	0	0	0	1	0	1	1	0	1	0	0	1
MR_Moffic_diploids00125_267	0	0	0	0	0	0	0	0	0	0	0	0	0	1	1	1	0	0	0	NA	0	0	0	0	0	0	0	0	0	0	0	0	0	0	0	0	0	0	0	0	1	0	0	0	0	0	0	0	0
MR_Moffic_diploids00125_269	1	0	1	1	1	1	1	1	1	1	1	1	1	1	1	1	1	1	0	NA	1	1	1	1	1	0	1	0	1	1	0	1	1	1	1	0	1	1	0	0	1	1	1	1	1	1	1	0	1
MR_Moffic_diploids00145_32	0	0	1	0	0	0	0	0	0	0	1	1	1	0	0	1	0	0	1	0	0	1	1	0	0	1	0	0	1	0	1	1	0	1	1	1	0	0	0	0	1	1	1	0	0	0	0	1	1
MR_Moffic_diploids00145_40	1	0	0	0	0	0	1	1	1	0	1	0	0	0	1	1	1	0	0	1	0	0	0	0	1	1	0	0	0	0	0	0	0	0	0	0	0	0	0	0	0	1	0	0	0	0	0	0	0
MR_Moffic_diploids00145_63	0	0	0	0	0	0	0	0	0	0	1	0	0	0	0	1	0	0	0	0	0	1	0	0	0	0	0	0	0	0	1	0	0	1	1	0	0	0	0	0	1	0	0	0	0	0	0	1	1
MR_Moffic_diploids00145_70	1	0	1	0	0	0	0	1	0	0	1	0	0	0	0	0	0	0	0	1	0	0	0	0	1	1	0	0	0	0	0	1	0	0	0	0	0	0	0	0	0	1	0	0	0	0	0	0	0
MR_Moffic_diploids00145_101	0	2	2	2	0	0	0	0	0	0	0	0	0	0	0	0	0	0	0	0	0	0	0	0	0	0	0	0	0	0	0	2	0	0	0	0	0	0	0	0	0	0	0	0	0	0	2	0	0
MR_Moffic_diploids00145_147	2	0	0	0	1	1	1	0	1	1	1	0	0	0	2	0	0	NA	1	1	0	0	1	0	0	0	0	2	0	1	0	0	1	0	0	1	0	1	1	0	1	1	0	2	1	1	0	1	1
MR_Moffic_diploids00145_162	0	0	1	0	1	0	0	0	1	0	1	0	0	0	0	0	0	NA	1	1	0	0	1	0	0	0	0	0	0	1	0	0	0	0	0	0	0	0	1	0	1	1	0	0	1	1	1	1	0
MR_Moffic_diploids00145_207	1	0	0	0	0	0	0	1	0	0	1	0	0	0	0	0	0	0	0	1	0	0	0	0	1	0	0	0	0	0	0	0	0	0	0	0	0	0	0	0	0	0	0	0	0	0	0	0	0
MR_Moffic_diploids00145_262	1	0	0	0	1	0	1	0	0	0	1	0	0	0	0	0	0	0	0	1	0	0	1	0	0	0	0	1	0	0	0	0	1	0	0	0	0	0	0	0	1	1	0	1	0	0	0	0	0
MR_Moffic_diploids00145_276	0	0	0	0	0	0	0	1	0	0	1	0	1	0	0	1	0	0	0	0	0	1	1	0	0	0	0	0	0	0	1	0	1	1	1	0	0	0	1	1	1	0	0	0	1	0	0	0	1
MR_Moffic_diploids00146_236	0	0	0	0	0	0	1	0	1	0	0	0	1	0	0	1	0	0	0	0	0	0	0	0	0	0	1	0	0	0	0	0	0	1	0	0	0	0	1	0	0	0	0	0	0	0	0	0	0
MR_Moffic_diploids00159_281	0	0	0	0	0	0	1	1	0	0	0	0	0	1	0	0	1	1	0	0	0	1	0	0	0	0	0	0	0	1	0	0	0	0	0	0	1	0	0	0	0	0	1	0	1	0	0	0	1
MR_Moffic_diploids00180_24	0	2	2	2	1	0	0	0	NA	NA	1	1	1	2	1	2	0	1	0	0	1	0	0	0	1	NA	0	0	0	0	0	2	0	0	0	0	2	0	0	0	0	0	0	0	0	0	2	0	2
MR_Moffic_diploids00180_26	0	2	2	2	1	0	0	0	NA	NA	1	1	1	2	1	2	0	1	0	0	1	0	0	0	1	NA	0	0	0	0	0	2	0	0	0	0	2	0	0	0	0	0	0	0	0	0	2	0	2
MR_Moffic_diploids00180_126	0	2	2	0	0	0	0	0	NA	NA	1	1	1	2	1	2	0	1	0	0	1	0	0	0	1	NA	0	0	0	0	0	0	0	0	0	0	2	0	0	0	0	0	0	0	0	0	2	0	1
MR_Moffic_diploids00180_132	0	2	2	0	0	0	0	0	NA	NA	1	1	1	2	1	2	0	1	0	0	1	0	0	0	1	NA	0	0	0	0	0	0	0	0	0	0	2	0	0	0	0	0	0	0	0	0	2	0	1
MR_Moffic_diploids00180_162	0	2	2	0	0	0	0	0	NA	NA	1	1	1	2	1	2	0	1	0	0	1	0	0	0	1	NA	0	0	0	0	0	0	0	0	0	0	2	0	0	0	0	0	0	0	0	0	2	0	1
MR_Moffic_diploids00185_138	0	0	0	0	0	0	0	0	1	0	0	0	0	0	0	0	1	0	0	1	0	1	0	0	0	0	0	0	1	0	0	0	0	0	0	1	1	0	0	0	0	0	0	1	0	0	0	0	0
MR_Moffic_diploids00194_71	0	0	0	0	0	0	2	2	0	0	0	0	0	0	1	2	1	0	0	2	2	0	0	0	1	0	0	0	0	0	0	0	0	0	0	0	2	0	0	0	0	0	0	0	0	0	0	0	0
MR_Moffic_diploids00194_105	0	0	0	0	0	0	2	2	0	0	0	0	0	0	1	2	1	0	0	2	2	0	0	0	1	0	0	0	0	0	0	0	0	0	0	0	2	0	0	0	0	0	0	0	0	0	0	0	0
MR_Moffic_diploids00194_207	0	0	NA	0	1	0	0	0	0	0	1	0	0	1	0	0	0	0	0	0	0	0	1	NA	0	NA	0	0	0	1	0	0	1	0	0	0	0	0	0	0	0	1	0	0	1	0	0	0	0
MR_Moffic_diploids00194_210	0	0	NA	0	1	1	0	0	0	0	1	0	0	1	0	0	0	0	0	0	0	0	1	NA	0	NA	1	0	0	1	0	0	1	1	0	0	0	0	0	0	0	1	0	0	1	1	0	0	0
MR_Moffic_diploids00195_163	0	2	2	2	1	0	2	2	0	0	1	0	2	0	0	0	0	0	2	1	2	0	0	0	1	2	0	0	2	0	0	2	0	0	0	0	2	0	0	0	0	0	0	0	0	0	2	0	1
MR_Moffic_diploids00196_12	2	0	0	0	0	0	2	2	0	0	0	0	0	0	0	0	0	0	0	0	0	0	2	2	1	2	0	2	0	0	0	2	0	0	2	0	0	0	0	2	2	0	1	0	2	0	0	2	0
MR_Moffic_diploids00198_136	2	0	2	0	2	2	1	0	1	1	1	0	0	0	0	0	0	0	1	1	0	0	1	0	0	1	0	1	0	1	0	1	1	0	0	1	0	2	2	0	1	2	0	1	1	2	2	1	1
MR_Moffic_diploids00198_138	2	0	2	0	2	2	1	0	1	1	1	0	0	0	0	0	0	0	1	1	0	0	1	0	0	1	0	1	0	1	0	1	1	0	0	1	0	2	2	0	1	2	0	1	1	2	2	1	1
MR_Moffic_diploids00199_8	0	1	0	1	1	1	NA	0	1	1	1	1	1	1	1	0	1	1	NA	1	1	1	0	NA	1	1	1	1	1	1	1	1	1	1	0	1	1	1	1	1	1	1	1	1	1	1	0	1	0
MR_Moffic_diploids00199_11	1	1	1	1	1	1	NA	1	1	1	1	0	1	0	0	1	0	1	NA	1	1	0	0	NA	0	1	1	0	1	1	1	1	1	1	1	1	1	1	0	1	1	1	1	0	0	1	1	0	1
MR_Moffic_diploids00199_16	1	0	0	1	0	0	NA	1	1	1	0	1	1	1	1	0	0	1	NA	0	1	0	0	NA	0	1	0	1	1	1	1	0	1	1	1	0	0	1	1	0	1	1	0	0	1	0	0	0	1
MR_Moffic_diploids00199_29	0	1	0	1	1	1	NA	0	1	1	1	1	1	1	1	0	1	1	NA	1	1	1	0	NA	1	1	1	1	1	1	1	1	1	1	0	1	1	1	1	1	1	1	1	1	1	1	0	1	0
MR_Moffic_diploids00199_39	0	0	1	0	1	1	NA	0	1	0	1	0	0	1	0	1	1	1	NA	0	0	0	1	NA	0	1	1	1	0	0	1	0	0	1	1	1	1	0	0	0	1	1	1	1	0	0	0	1	1
MR_Moffic_diploids00199_40	1	0	1	1	1	0	NA	1	1	1	0	1	1	1	1	0	0	1	NA	1	1	0	0	NA	0	1	0	1	1	1	1	0	1	1	1	0	0	1	1	0	1	1	0	0	1	0	0	1	1
MR_Moffic_diploids00199_43	1	0	0	1	0	0	NA	1	1	1	0	1	1	1	1	0	0	1	NA	0	1	0	0	NA	0	1	0	1	1	1	1	0	1	1	1	0	0	1	1	0	1	1	0	0	1	0	0	0	1
MR_Moffic_diploids00199_54	1	0	0	1	0	1	NA	1	1	1	1	1	1	1	1	1	1	0	NA	1	1	1	1	NA	1	1	1	1	1	1	1	0	1	0	1	0	0	1	1	1	1	0	1	0	1	1	1	1	0
MR_Moffic_diploids00199_65	0	1	0	1	0	0	NA	0	0	0	0	0	0	0	0	0	0	0	NA	0	0	0	0	NA	0	0	1	0	0	0	0	0	0	1	0	1	0	0	0	0	0	0	1	0	0	0	0	0	0
MR_Moffic_diploids00199_80	1	1	1	1	0	1	NA	1	1	1	1	0	1	0	0	1	0	1	NA	1	1	0	0	NA	0	1	1	1	1	1	1	1	1	1	1	1	1	1	0	1	1	1	1	0	0	1	1	0	1
MR_Moffic_diploids00199_83	0	1	0	1	1	1	NA	0	1	1	1	1	1	1	1	0	1	1	NA	1	1	1	0	NA	1	1	1	1	1	1	1	1	1	1	0	1	1	1	1	1	1	1	1	1	1	1	0	1	0
MR_Moffic_diploids00199_93	0	1	0	1	1	1	NA	0	1	1	1	1	1	1	1	0	1	1	NA	1	1	1	0	NA	1	1	1	1	1	1	1	1	1	1	0	1	1	1	1	1	1	1	1	1	1	1	0	1	0
MR_Moffic_diploids00199_106	1	0	0	1	0	1	NA	1	1	1	1	1	1	1	1	1	1	0	NA	1	1	1	1	NA	1	1	1	1	1	1	1	0	1	0	1	0	0	1	1	1	1	0	1	0	1	1	1	1	0
MR_Moffic_diploids00199_116	0	0	0	0	0	0	NA	1	0	0	0	0	0	0	0	0	0	1	NA	0	0	0	0	NA	0	0	1	0	0	0	0	1	1	1	1	0	0	1	0	0	0	1	1	0	0	0	0	0	0
MR_Moffic_diploids00199_131	0	1	0	1	1	0	NA	0	0	0	0	0	0	0	0	0	0	0	NA	0	0	0	0	NA	0	0	1	0	1	0	0	0	0	1	0	1	0	0	0	0	0	0	1	0	0	0	0	0	0
MR_Moffic_diploids00199_136	0	1	1	1	1	1	NA	0	0	1	0	1	1	0	0	0	0	1	NA	1	0	1	1	NA	1	1	1	0	0	1	0	1	1	0	1	0	1	1	1	1	0	0	0	0	1	1	1	1	1
MR_Moffic_diploids00199_137	1	1	1	1	0	0	NA	1	1	1	1	1	1	1	1	1	1	0	NA	1	1	1	1	NA	1	1	1	1	1	1	1	0	1	0	1	0	0	1	1	1	1	0	1	1	1	1	1	1	0
MR_Moffic_diploids00199_139	0	0	0	0	0	0	NA	0	0	1	0	1	0	0	0	0	0	0	NA	0	0	0	0	NA	0	0	0	0	0	0	0	0	0	0	0	0	0	0	0	0	0	0	0	1	0	0	0	0	0
MR_Moffic_diploids00199_143	1	0	0	1	0	1	NA	1	1	1	1	1	1	1	1	1	1	0	NA	1	1	1	1	NA	1	1	1	1	1	1	1	0	1	0	1	0	0	1	1	1	1	0	1	0	1	1	1	1	0
MR_Moffic_diploids00199_146	0	0	0	0	0	1	NA	0	0	1	0	0	0	0	0	0	0	0	NA	1	0	1	1	NA	1	0	0	0	0	1	0	0	1	0	1	0	1	1	1	1	0	0	0	0	1	0	1	1	1
MR_Moffic_diploids00199_157	0	0	0	0	0	0	NA	0	0	0	0	1	0	0	0	0	0	0	NA	0	0	0	0	NA	0	0	0	0	0	0	0	0	0	0	0	0	0	0	0	0	0	0	0	1	0	0	0	0	0
MR_Moffic_diploids00199_159	1	0	0	1	0	1	NA	1	1	1	1	1	1	1	1	1	1	0	NA	1	1	1	1	NA	1	1	1	1	1	1	1	0	1	0	1	0	0	1	1	1	1	0	1	0	1	1	1	1	0
MR_Moffic_diploids00199_160	0	1	0	1	1	1	NA	0	1	1	1	1	1	1	1	0	1	1	NA	1	1	1	0	NA	1	1	1	1	1	1	1	1	1	1	0	1	1	1	1	1	1	1	1	1	1	1	0	1	0
MR_Moffic_diploids00199_171	1	0	0	1	1	0	NA	1	1	1	0	1	1	1	1	0	0	1	NA	0	1	0	0	NA	0	1	0	1	1	1	1	1	1	1	1	0	0	1	1	0	1	1	0	0	1	0	0	0	1
MR_Moffic_diploids00199_175	0	0	0	0	0	0	NA	0	0	0	0	1	0	0	0	0	0	0	NA	0	0	0	0	NA	0	0	0	0	0	0	0	0	0	0	0	0	0	0	0	0	0	0	0	1	0	0	0	0	0
MR_Moffic_diploids00199_180	0	0	0	0	0	1	NA	0	0	1	0	0	0	0	0	0	0	0	NA	1	0	1	1	NA	1	0	0	0	0	1	0	0	1	0	1	0	1	1	1	1	0	0	0	0	1	0	1	1	1
MR_Moffic_diploids00199_184	1	0	0	1	0	1	NA	1	1	1	1	1	1	1	1	1	1	0	NA	1	1	1	1	NA	1	1	1	1	1	1	1	0	1	0	1	0	0	1	1	1	1	0	1	0	1	1	1	1	0
MR_Moffic_diploids00199_185	1	0	0	1	0	0	NA	1	1	1	0	1	1	1	1	0	0	1	NA	0	1	0	0	NA	0	1	0	1	1	1	1	1	1	1	1	0	0	1	1	0	1	1	0	0	1	0	0	0	1
MR_Moffic_diploids00199_197	0	0	1	0	1	1	NA	0	1	0	1	0	0	1	0	1	1	1	NA	0	0	0	1	NA	0	1	1	1	0	0	1	0	0	1	1	1	1	0	0	0	1	1	1	1	0	0	0	1	1
MR_Moffic_diploids00199_198	0	0	0	0	0	1	NA	0	0	1	0	0	0	0	0	0	0	0	NA	1	0	1	1	NA	1	0	0	0	0	1	0	0	1	0	1	0	1	1	1	1	0	0	0	0	1	0	1	1	1
MR_Moffic_diploids00199_228	0	0	0	0	0	1	NA	0	0	1	0	0	0	0	0	0	0	0	NA	1	0	1	1	NA	1	0	0	0	0	0	0	0	1	0	1	0	1	1	1	1	0	0	0	0	1	0	1	1	1
MR_Moffic_diploids00199_234	1	0	0	1	0	1	NA	1	1	1	1	1	1	1	1	1	1	0	NA	1	1	1	1	NA	1	1	1	1	1	1	1	1	1	0	1	0	0	1	1	1	1	0	1	0	1	1	1	1	0
MR_Moffic_diploids00199_247	1	0	0	1	1	0	NA	1	1	1	0	1	1	1	1	0	0	1	NA	0	1	0	0	NA	0	1	0	1	1	1	1	0	1	1	1	0	0	1	1	0	1	1	0	0	1	0	0	0	1
MR_Moffic_diploids00199_248	0	0	0	0	0	1	NA	0	0	1	0	0	0	0	0	0	0	0	NA	1	0	1	0	NA	1	0	0	0	0	1	0	0	1	0	1	0	1	1	1	0	0	0	0	0	1	0	1	0	0
MR_Moffic_diploids00199_261	1	1	1	1	0	1	NA	1	1	1	1	0	1	0	0	1	0	1	NA	1	1	0	0	NA	0	1	1	0	1	1	1	1	1	1	1	1	1	1	0	1	1	1	1	0	0	1	1	0	1
MR_Moffic_diploids00201_174	0	0	0	0	0	0	0	0	0	0	0	1	0	0	0	0	0	0	0	0	0	0	0	0	0	0	0	0	0	0	0	0	1	1	0	0	0	1	1	0	0	1	1	0	1	1	0	0	0
MR_Moffic_diploids00219_80	0	2	2	2	1	0	2	2	0	0	2	0	1	2	2	2	2	0	0	1	1	0	0	0	1	2	0	0	0	0	0	2	0	0	1	0	2	0	0	0	0	0	0	0	0	2	2	0	2
MR_Moffic_diploids00221_27	2	1	1	1	1	1	1	0	1	1	2	1	1	1	1	1	2	1	2	0	0	1	1	1	2	1	2	1	NA	2	1	1	1	1	1	1	1	1	0	1	1	1	1	1	1	1	1	1	1
MR_Moffic_diploids00221_62	2	1	1	1	1	1	1	0	1	1	2	1	1	1	1	1	2	1	2	0	0	1	1	1	2	1	2	1	NA	2	1	1	1	1	1	1	1	1	0	1	1	1	1	1	1	1	1	1	1
MR_Moffic_diploids00221_65	2	1	1	1	1	1	1	0	1	1	2	1	1	1	1	1	2	1	2	0	0	1	1	1	2	1	2	1	NA	2	1	1	1	1	1	1	1	1	0	1	1	1	1	1	1	1	1	1	1
MR_Moffic_diploids00221_68	2	1	1	1	1	1	1	0	1	1	2	1	1	1	1	1	2	1	2	0	0	1	1	1	2	1	2	1	NA	2	1	1	1	1	1	1	1	1	0	1	1	1	1	1	1	1	1	1	1
MR_Moffic_diploids00221_89	2	1	1	1	1	1	1	0	1	1	2	1	1	1	1	1	2	1	2	0	0	1	1	1	2	1	2	1	NA	2	1	1	1	1	1	1	1	1	0	1	1	1	1	1	1	1	1	1	1
MR_Moffic_diploids00221_161	0	1	1	1	1	1	1	2	1	1	0	1	1	1	1	1	0	1	0	2	2	1	1	1	0	1	0	1	NA	0	1	1	1	1	1	1	1	1	2	1	1	1	1	1	1	1	1	1	1
MR_Moffic_diploids00221_220	2	1	1	1	1	1	1	0	1	1	2	1	1	1	1	1	2	1	2	0	0	1	1	1	2	1	2	1	NA	2	1	1	1	1	1	1	1	1	0	1	1	1	1	1	1	1	1	1	1
MR_Moffic_diploids00231_210	0	2	NA	2	1	0	0	0	0	0	0	0	0	0	0	0	0	0	0	0	0	0	0	0	0	0	0	0	0	0	0	0	0	0	0	0	0	0	NA	0	0	NA	NA	0	0	0	NA	0	1
MR_Moffic_diploids00236_14	0	0	1	1	0	1	0	1	NA	1	1	0	0	1	1	1	1	1	NA	NA	1	0	0	1	1	1	1	1	0	0	0	1	1	0	0	0	0	0	1	0	0	1	1	1	0	0	1	0	0
MR_Moffic_diploids00236_45	1	1	1	1	1	1	1	1	NA	1	1	1	1	1	0	1	0	0	NA	NA	1	0	1	1	1	1	0	0	1	1	0	1	1	1	0	0	0	1	1	0	1	1	1	0	1	1	1	1	1
MR_Moffic_diploids00236_55	1	0	0	0	0	0	0	0	NA	1	0	1	0	0	1	0	0	0	NA	NA	0	0	0	1	1	1	0	0	0	1	0	0	0	1	1	0	1	1	0	0	1	0	0	0	0	1	0	0	0
MR_Moffic_diploids00236_61	1	0	0	0	0	0	0	0	NA	1	0	1	0	0	1	0	0	0	NA	NA	0	0	0	1	1	1	0	0	0	1	0	0	0	1	1	0	1	1	0	0	1	0	0	0	0	1	0	0	0
MR_Moffic_diploids00236_66	1	1	1	1	1	1	1	1	NA	1	1	1	1	1	0	1	1	1	NA	NA	1	1	1	1	1	1	1	1	1	1	1	1	1	1	1	0	1	1	1	1	1	1	1	1	1	1	1	1	1
MR_Moffic_diploids00236_69	0	1	1	0	0	0	1	1	NA	0	1	0	0	1	0	0	0	0	NA	NA	0	0	1	0	0	0	0	0	0	0	0	0	1	0	0	0	0	0	0	0	0	0	0	0	1	0	0	1	0
MR_Moffic_diploids00236_95	1	0	0	0	0	0	0	0	NA	1	0	1	0	0	1	0	0	0	NA	NA	0	0	0	1	1	1	0	0	0	1	0	0	0	1	1	0	1	1	0	0	1	0	0	0	0	1	0	0	0
MR_Moffic_diploids00236_98	1	0	0	0	0	0	0	0	NA	1	0	1	0	0	1	0	0	0	NA	NA	0	0	0	1	1	1	0	0	0	1	0	0	0	1	1	0	1	1	0	0	1	0	0	0	0	1	0	0	0
MR_Moffic_diploids00236_99	1	1	1	1	0	0	0	1	NA	1	0	1	1	1	1	1	1	1	NA	NA	1	1	1	1	1	1	1	1	0	1	0	1	0	1	1	1	1	1	1	1	0	1	1	1	1	1	1	1	1
MR_Moffic_diploids00236_118	1	1	1	1	1	1	1	1	NA	1	1	1	1	1	0	1	1	1	NA	NA	1	1	1	1	1	1	1	1	1	1	1	1	1	1	1	0	1	1	1	1	1	1	1	1	1	1	1	1	1
MR_Moffic_diploids00236_121	1	0	0	0	0	0	0	0	NA	1	0	1	0	0	1	0	0	0	NA	NA	0	0	0	1	1	1	0	0	0	1	0	0	0	1	1	0	1	1	0	0	1	0	0	0	0	1	0	0	0
MR_Moffic_diploids00236_125	1	0	1	0	0	0	0	1	NA	1	0	0	0	0	1	0	1	1	NA	NA	0	1	0	1	1	0	1	1	0	1	0	1	0	1	1	1	1	1	1	1	0	1	0	1	0	1	0	1	1
MR_Moffic_diploids00236_128	1	1	1	1	1	1	1	1	NA	1	1	1	1	1	0	1	1	1	NA	NA	1	1	1	1	1	1	1	1	1	1	1	1	1	1	1	0	1	1	1	1	1	1	1	1	1	1	1	1	1
MR_Moffic_diploids00236_134	NA	0	0	0	0	0	0	0	NA	0	0	0	0	0	1	0	0	0	NA	NA	0	0	0	0	0	0	0	0	0	0	0	0	0	0	0	0	1	1	0	0	0	0	0	0	0	0	0	0	0
MR_Moffic_diploids00236_150	0	0	0	1	0	0	0	1	NA	1	0	1	1	1	1	1	1	0	NA	NA	1	1	0	0	1	1	1	1	0	1	0	1	0	0	1	1	0	0	1	1	0	1	1	0	1	0	1	1	1
MR_Moffic_diploids00236_151	0	0	1	1	0	1	0	1	NA	1	1	0	0	1	1	1	1	1	NA	NA	1	0	0	1	1	1	1	1	0	0	0	1	1	0	0	0	0	0	1	0	0	1	1	1	0	0	1	0	0
MR_Moffic_diploids00236_167	0	0	0	1	0	0	0	1	NA	1	0	1	1	1	1	1	1	0	NA	NA	1	1	0	0	1	1	1	1	0	1	0	1	0	0	1	1	0	0	1	1	0	1	1	0	1	0	1	1	1
MR_Moffic_diploids00236_168	0	0	0	0	1	1	0	0	NA	0	1	0	1	1	0	0	1	1	NA	NA	0	1	0	1	0	0	1	1	1	1	1	1	1	1	1	0	0	1	1	1	1	1	1	0	1	1	0	1	0
MR_Moffic_diploids00236_178	1	0	0	0	0	0	0	0	NA	1	0	1	0	0	1	0	0	0	NA	NA	0	0	0	1	1	1	0	0	0	1	0	0	0	1	1	0	1	1	0	0	1	0	0	0	0	1	0	0	0
MR_Moffic_diploids00236_179	1	1	1	1	1	1	1	1	NA	1	1	1	1	1	0	1	1	1	NA	NA	1	1	1	1	1	1	1	1	1	1	1	1	1	1	1	0	1	1	1	1	1	1	1	1	1	1	1	1	1
MR_Moffic_diploids00236_191	1	0	0	0	0	0	0	0	NA	1	0	1	0	0	0	1	0	0	NA	NA	1	0	1	1	0	0	0	0	0	0	0	0	0	1	0	0	0	1	1	0	0	1	1	0	0	1	0	0	0
MR_Moffic_diploids00236_204	0	1	1	1	0	0	1	1	NA	1	0	1	1	1	1	1	1	0	NA	NA	1	1	0	0	1	1	1	1	1	1	0	1	0	0	1	1	0	0	1	1	1	1	1	0	1	0	1	1	1
MR_Moffic_diploids00236_221	0	0	1	1	0	1	0	1	NA	1	1	0	0	1	1	1	1	1	NA	NA	1	0	0	1	1	1	1	1	0	0	0	1	1	0	0	0	0	0	1	0	0	1	1	1	0	0	1	0	0
MR_Moffic_diploids00236_241	1	0	1	0	0	0	NA	1	NA	1	0	0	0	0	1	0	1	1	NA	NA	0	1	0	1	1	0	1	1	0	1	0	1	0	1	1	1	1	1	1	1	0	1	0	1	0	1	0	1	1
MR_Moffic_diploids00236_256	0	0	1	1	0	1	NA	1	NA	1	1	0	0	1	1	1	1	1	NA	NA	1	0	0	1	1	1	1	1	0	0	0	1	1	0	0	0	0	0	1	0	0	1	1	1	0	0	1	0	0
MR_Moffic_diploids00236_259	1	0	0	0	0	0	NA	0	NA	1	0	1	0	0	1	0	0	0	NA	NA	0	0	0	1	1	1	0	0	0	1	0	0	0	1	1	0	1	0	0	0	1	0	0	0	0	1	0	0	0
MR_Moffic_diploids00236_266	1	0	1	0	0	0	NA	1	NA	1	0	0	0	0	1	0	1	1	NA	NA	0	1	0	1	1	0	1	1	0	1	0	1	0	1	1	1	1	1	1	1	0	1	0	1	0	1	0	1	1
MR_Moffic_diploids00236_270	1	0	0	0	0	0	NA	1	NA	1	0	0	0	0	1	0	1	1	NA	NA	0	1	0	0	1	0	1	1	0	1	0	1	0	1	1	1	1	1	1	1	0	1	0	1	0	1	0	1	0
MR_Moffic_diploids00236_271	1	1	1	1	1	0	NA	1	NA	1	0	1	0	0	1	0	0	0	NA	NA	0	0	0	1	1	1	0	0	0	1	0	0	0	1	1	0	1	1	0	0	1	0	0	0	0	1	1	0	1
MR_Moffic_diploids00238_8	1	1	1	0	0	0	NA	0	NA	1	1	1	0	0	0	0	0	0	0	1	0	1	1	1	0	0	0	1	1	0	0	1	1	1	0	1	0	0	0	0	1	0	0	0	0	1	0	0	0
MR_Moffic_diploids00238_23	1	1	1	1	1	1	NA	1	NA	1	1	1	1	1	0	1	1	1	1	1	1	0	1	0	1	1	1	1	1	1	1	1	1	1	1	1	1	1	1	1	1	1	0	1	1	1	1	1	1
MR_Moffic_diploids00238_25	0	1	0	0	1	0	NA	0	NA	0	0	0	0	0	0	1	0	0	0	0	1	1	0	0	0	0	0	0	0	0	0	0	0	0	0	0	1	0	0	0	0	0	0	1	0	0	0	0	1
MR_Moffic_diploids00238_32	0	0	0	0	0	1	NA	0	NA	0	0	0	0	1	0	0	1	0	1	0	0	0	0	0	1	0	0	0	0	0	0	1	0	0	0	0	0	1	0	0	1	0	0	0	0	1	0	0	0
MR_Moffic_diploids00238_44	0	1	0	0	0	0	NA	0	NA	0	0	0	0	0	0	1	0	0	0	0	1	1	0	0	0	0	0	0	0	0	0	0	0	0	0	0	1	0	0	0	0	0	0	1	0	0	0	0	1
MR_Moffic_diploids00238_55	1	1	0	1	1	0	NA	1	NA	1	1	1	0	1	0	1	0	0	1	1	0	0	0	0	0	0	0	0	0	0	1	0	0	1	1	0	1	1	0	1	0	1	0	1	1	1	1	1	0
MR_Moffic_diploids00238_56	0	0	0	0	1	0	NA	1	NA	1	0	0	1	1	0	1	1	1	1	1	0	0	0	0	1	1	1	0	0	1	0	1	0	1	1	0	0	0	1	1	1	1	1	0	1	1	0	0	0
MR_Moffic_diploids00238_57	1	0	0	1	0	1	NA	1	NA	1	0	1	0	1	0	1	1	1	0	0	0	0	0	1	1	1	1	1	1	1	0	0	0	0	0	0	0	1	0	0	0	1	1	0	0	1	1	1	1
MR_Moffic_diploids00238_58	1	0	0	0	0	1	NA	0	NA	1	0	1	0	1	1	0	1	0	0	0	1	1	0	1	1	0	1	0	1	1	1	0	0	1	0	1	0	1	1	1	1	1	0	1	0	1	0	1	0
MR_Moffic_diploids00238_60	0	0	1	1	1	1	NA	1	NA	1	1	0	1	1	1	1	1	1	1	0	1	0	1	0	1	0	1	0	0	1	0	1	0	1	1	1	1	0	1	0	1	1	1	1	1	1	1	0	0
MR_Moffic_diploids00238_64	0	0	0	0	0	0	NA	0	NA	0	0	0	0	0	0	0	0	1	1	0	1	0	0	0	0	0	0	0	0	0	0	0	0	1	0	0	0	1	1	0	0	0	0	0	0	0	0	0	0
MR_Moffic_diploids00238_69	1	1	1	0	0	0	NA	0	NA	1	1	1	0	1	0	0	1	0	1	1	0	1	1	1	1	1	0	1	1	1	0	1	1	1	0	1	1	1	0	0	1	0	0	0	0	1	0	1	0
MR_Moffic_diploids00238_83	0	1	1	1	1	1	NA	1	NA	1	0	0	1	1	0	1	1	1	1	1	1	1	1	0	1	1	1	1	1	1	1	1	1	1	1	1	1	1	1	1	1	1	1	1	1	1	1	0	1
MR_Moffic_diploids00238_89	0	0	0	0	0	0	NA	0	NA	0	0	0	0	0	0	0	0	1	1	0	1	0	0	0	0	0	0	0	0	0	0	0	0	1	0	0	0	1	1	0	0	0	0	0	0	0	0	0	0
MR_Moffic_diploids00238_90	0	0	0	0	1	0	NA	1	NA	1	0	0	1	1	0	1	1	1	1	1	0	0	0	0	1	1	1	0	0	1	0	1	0	1	1	0	0	0	1	1	1	1	1	0	1	1	0	0	0
MR_Moffic_diploids00238_91	1	0	0	0	0	0	NA	0	NA	0	0	1	1	0	0	0	0	0	0	0	1	0	0	0	0	0	0	1	0	0	0	0	1	0	1	0	1	1	0	0	0	0	0	0	1	0	1	0	1
MR_Moffic_diploids00238_95	1	1	1	1	1	1	NA	0	NA	1	0	1	1	1	1	1	1	0	0	0	1	1	1	1	0	1	1	1	1	1	1	0	1	1	0	1	1	1	1	1	1	1	1	1	1	1	1	1	0
MR_Moffic_diploids00238_96	1	1	1	0	0	0	NA	0	NA	1	1	1	0	1	0	0	1	0	1	1	0	1	1	1	1	1	0	1	1	1	0	1	1	1	0	1	1	1	0	0	1	0	0	0	0	1	0	1	0
MR_Moffic_diploids00238_98	0	0	0	0	0	0	NA	0	NA	0	0	0	0	0	0	0	0	1	0	0	0	0	0	0	0	0	0	0	0	0	0	1	0	0	0	0	0	0	0	0	0	0	1	0	0	0	0	0	0
MR_Moffic_diploids00238_102	1	0	0	0	0	1	NA	0	NA	1	0	0	0	1	1	0	1	0	0	0	1	1	0	1	0	0	1	0	1	1	1	0	0	1	0	1	0	1	1	1	1	1	0	1	0	1	0	1	0
MR_Moffic_diploids00238_104	0	0	0	0	0	0	NA	0	NA	0	0	0	0	0	0	0	0	1	1	0	1	0	0	0	0	0	0	0	0	0	0	0	0	1	0	0	0	1	1	0	0	0	0	0	0	0	0	0	0
MR_Moffic_diploids00238_106	0	0	0	0	0	0	NA	0	NA	0	0	0	0	0	0	0	0	1	0	0	0	0	0	0	0	0	0	0	0	0	0	1	0	0	0	0	0	0	0	0	0	0	1	0	0	0	0	0	0
MR_Moffic_diploids00238_107	0	0	0	0	1	0	NA	1	NA	1	0	0	1	1	0	1	1	1	1	1	0	0	0	0	1	1	1	0	0	1	0	1	0	1	1	0	0	0	1	1	1	1	1	0	1	1	0	0	0
MR_Moffic_diploids00238_108	1	1	1	0	0	0	NA	0	NA	1	1	1	0	1	0	0	1	0	1	1	0	1	1	1	1	1	0	1	1	1	0	1	1	1	0	1	1	1	0	0	1	0	0	0	0	1	0	1	0
MR_Moffic_diploids00238_120	0	0	0	0	0	0	NA	0	NA	0	0	0	0	0	0	0	0	1	0	0	0	0	0	0	0	0	0	0	0	0	0	1	0	0	0	0	0	0	0	0	0	0	1	0	0	0	0	0	0
MR_Moffic_diploids00238_122	0	1	0	0	0	0	NA	1	NA	1	0	0	0	0	0	1	0	0	1	0	0	0	0	0	0	0	0	0	0	0	1	0	0	0	1	0	1	1	0	0	0	0	0	1	1	1	1	1	0
MR_Moffic_diploids00238_125	0	1	0	1	1	0	NA	1	NA	1	0	0	0	0	0	1	0	0	1	0	0	0	0	0	0	0	0	0	0	0	1	0	0	0	1	0	1	1	0	0	0	0	0	1	1	1	1	1	0
MR_Moffic_diploids00238_127	0	1	0	0	0	0	NA	0	NA	0	0	0	0	0	0	1	0	0	0	0	1	1	0	0	0	0	0	0	0	0	0	0	0	0	0	0	1	0	0	0	0	0	0	1	0	0	0	0	1
MR_Moffic_diploids00238_151	1	0	0	0	0	1	NA	0	NA	1	0	0	0	1	1	0	1	0	0	0	1	1	0	1	0	0	1	0	1	1	1	0	0	0	0	1	0	1	1	1	1	1	0	1	0	0	0	1	0
MR_Moffic_diploids00238_153	0	0	0	0	0	1	NA	0	NA	0	0	0	0	0	0	0	1	0	1	0	0	0	0	0	0	0	0	0	0	0	0	1	0	0	0	0	0	0	0	0	1	0	0	0	0	1	0	0	0
MR_Moffic_diploids00238_156	1	0	0	0	1	0	NA	0	NA	0	0	0	0	0	0	0	0	1	1	1	0	0	0	0	0	0	0	0	0	0	1	0	0	1	0	0	0	0	1	0	0	0	0	0	0	0	0	1	0
MR_Moffic_diploids00238_160	0	0	0	0	0	1	NA	0	NA	0	0	0	0	1	1	0	1	0	0	0	1	1	0	1	0	0	1	0	1	1	1	0	0	0	0	1	0	1	1	1	1	1	0	1	0	0	0	1	0
MR_Moffic_diploids00241_268	1	0	2	1	1	0	0	0	0	1	0	1	0	2	0	0	0	0	0	0	0	0	0	0	0	1	0	0	0	0	0	0	0	1	2	0	0	0	0	0	0	0	0	0	0	0	1	0	0
MR_Moffic_diploids00241_271	1	1	1	1	1	1	1	1	1	1	1	1	0	1	1	2	0	0	0	0	2	0	1	1	1	1	2	0	0	0	1	0	0	1	1	2	0	1	1	1	2	1	1	2	0	1	1	0	2
MR_Moffic_diploids00241_272	0	0	0	1	1	0	1	1	1	0	0	1	1	0	1	1	1	2	2	2	2	2	0	0	2	1	1	0	2	1	2	0	1	1	0	0	2	0	0	1	2	0	2	2	0	0	0	2	2
MR_Moffic_diploids00254_93	0	2	2	2	1	0	2	2	0	0	0	0	0	0	0	0	0	0	0	0	0	0	0	0	0	2	0	0	0	0	0	0	0	0	0	0	0	0	0	0	0	0	0	0	0	0	2	0	0
MR_Moffic_diploids00255_204	1	0	0	1	0	0	0	0	0	0	1	1	0	0	0	0	0	0	0	0	0	0	0	0	1	0	0	0	0	1	0	0	0	1	1	0	0	0	0	1	0	1	1	0	1	0	1	1	0
MR_Moffic_diploids00255_205	1	0	0	0	0	1	0	0	0	0	0	0	0	0	0	0	0	0	0	0	0	0	1	0	0	1	0	0	0	0	0	0	1	0	0	0	0	1	0	1	0	1	0	0	0	0	0	0	0
MR_Moffic_diploids00286_59	0	0	0	0	0	0	NA	0	NA	0	NA	0	0	0	0	0	0	0	NA	NA	1	NA	0	NA	0	0	0	0	0	0	0	0	0	0	0	0	0	0	0	0	1	0	0	0	0	0	0	1	0
MR_Moffic_diploids00286_61	0	1	1	0	1	0	NA	0	NA	0	NA	0	1	1	1	0	0	1	NA	NA	0	NA	1	NA	0	0	0	0	1	1	0	0	0	0	0	0	1	0	0	1	0	0	1	1	0	0	0	0	0
MR_Moffic_diploids00286_73	0	0	0	1	1	0	NA	0	NA	0	0	1	0	0	0	0	1	0	NA	NA	0	NA	1	NA	0	0	0	0	0	1	0	1	0	0	0	1	1	0	0	1	0	0	1	0	0	0	1	0	0
MR_Moffic_diploids00286_76	1	1	0	0	1	0	NA	0	NA	0	0	1	0	0	0	0	0	0	NA	NA	1	NA	0	NA	0	0	1	0	0	0	0	0	1	0	1	0	0	0	0	0	1	0	1	1	0	1	0	1	1
MR_Moffic_diploids00286_86	0	0	1	0	0	0	NA	0	NA	0	0	1	0	0	0	0	0	0	NA	NA	0	NA	0	NA	0	1	0	0	0	0	0	0	0	0	0	0	0	0	0	0	0	1	0	0	0	0	0	0	0
MR_Moffic_diploids00286_89	0	1	1	1	1	0	NA	1	NA	0	1	0	1	0	0	0	1	1	NA	NA	0	NA	0	NA	0	1	0	1	1	1	0	0	0	1	0	1	0	0	0	1	1	0	1	1	1	0	0	0	0
MR_Moffic_diploids00286_103	1	0	1	0	0	0	NA	1	0	0	0	0	0	0	0	0	0	0	NA	NA	0	NA	0	0	0	0	0	1	0	0	0	0	0	0	0	0	0	0	0	0	0	0	0	0	1	0	0	1	0
MR_Moffic_diploids00286_104	0	0	0	0	0	0	NA	0	0	1	0	0	0	0	0	1	0	0	NA	NA	1	NA	0	0	0	0	1	0	0	1	0	1	0	0	0	0	0	1	0	0	0	0	0	1	0	0	1	0	0
MR_Moffic_diploids00286_116	0	0	0	1	1	0	NA	0	0	0	1	0	0	0	0	0	0	0	NA	NA	0	NA	0	0	0	1	0	0	1	0	0	0	1	1	1	1	0	0	1	1	1	0	1	0	0	1	0	1	0
MR_Moffic_diploids00286_120	0	1	0	0	1	0	NA	0	0	0	0	0	0	0	0	0	0	0	NA	NA	1	NA	0	0	0	0	0	0	0	0	0	0	0	0	0	0	0	0	0	0	1	0	1	0	0	0	0	1	0
MR_Moffic_diploids00286_131	0	1	1	1	0	0	NA	1	0	0	0	0	1	0	0	0	1	0	NA	NA	0	NA	0	0	0	1	0	1	0	1	0	0	0	1	0	1	0	0	0	1	1	0	0	0	1	0	0	0	0
MR_Moffic_diploids00286_135	0	1	1	1	0	0	NA	0	0	1	1	0	1	1	1	1	1	1	NA	NA	1	NA	1	1	1	1	1	1	1	1	1	1	0	1	1	0	1	1	1	1	0	0	0	1	1	0	1	1	0
MR_Moffic_diploids00286_137	1	1	0	1	1	0	NA	0	1	1	0	1	0	1	1	1	1	0	NA	NA	1	NA	1	0	1	0	1	1	1	1	0	1	1	1	1	1	1	1	1	1	1	1	1	1	1	1	1	1	1
MR_Moffic_diploids00286_152	0	0	1	0	0	1	NA	0	0	0	0	1	1	1	0	1	0	1	NA	NA	0	NA	0	0	0	1	1	0	1	0	0	1	0	1	1	0	0	0	1	0	0	1	0	0	0	0	0	1	0
MR_Moffic_diploids00286_156	0	0	0	0	0	0	NA	0	0	1	0	0	0	0	0	1	0	0	NA	NA	1	NA	0	0	0	0	1	0	0	1	0	0	0	0	0	0	0	0	0	0	0	0	0	0	0	0	0	0	0
MR_Moffic_diploids00286_159	1	1	0	0	0	1	NA	1	1	1	0	0	1	0	0	0	1	1	NA	NA	0	NA	0	0	0	1	1	1	0	1	0	1	0	0	0	1	1	1	1	1	0	1	0	0	1	1	1	0	1
MR_Moffic_diploids00286_173	0	0	0	0	1	0	NA	0	0	1	0	0	0	1	0	0	1	0	NA	NA	0	NA	1	1	1	0	0	0	0	1	1	0	0	0	1	0	0	0	0	1	0	0	0	1	1	1	0	0	0
MR_Moffic_diploids00286_175	0	0	0	1	1	1	NA	0	0	1	0	0	0	0	0	1	0	0	NA	NA	1	NA	0	0	0	1	1	0	1	1	0	0	1	1	1	1	0	1	1	1	0	0	1	1	0	1	1	0	0
MR_Moffic_diploids00286_180	1	0	0	1	0	0	NA	0	0	0	0	0	0	0	0	1	0	0	NA	NA	0	NA	0	0	0	1	0	0	1	0	0	1	0	0	1	0	0	0	0	0	0	0	0	0	0	0	0	0	0
MR_Moffic_diploids00286_189	1	0	0	0	0	1	NA	1	1	1	0	0	1	0	0	0	1	1	NA	NA	0	NA	0	0	0	1	0	1	0	1	0	1	0	0	0	1	1	0	0	1	0	1	0	0	0	1	0	0	1
MR_Moffic_diploids00286_195	0	0	0	0	1	0	NA	0	0	0	1	0	1	0	0	0	0	0	NA	NA	0	NA	0	0	0	1	0	0	1	0	0	0	1	0	1	1	0	0	1	0	1	0	1	0	0	1	0	0	0
MR_Moffic_diploids00286_250	0	0	0	0	0	0	NA	0	0	1	1	0	0	0	0	0	0	0	NA	NA	0	NA	1	1	0	1	0	0	0	1	0	0	1	0	1	0	0	0	0	1	0	0	0	0	1	0	0	0	0
MR_Moffic_diploids00308_7	0	0	0	0	1	0	NA	0	0	0	0	1	1	0	1	0	0	1	NA	NA	0	0	0	0	0	0	1	1	0	1	1	0	0	0	0	0	1	0	1	0	0	1	0	0	1	0	0	0	0
MR_Moffic_diploids00308_9	0	0	0	0	0	0	NA	0	1	0	1	0	0	0	0	0	1	0	NA	NA	0	0	0	0	0	0	0	0	0	1	1	0	0	1	1	0	0	0	0	0	1	0	1	0	0	0	0	0	0
MR_Moffic_diploids00308_10	0	1	0	1	1	0	NA	0	0	1	0	1	1	0	1	1	1	0	NA	NA	0	0	0	1	1	1	1	1	1	1	1	0	1	1	1	0	0	1	1	0	1	1	1	0	1	1	1	1	0
MR_Moffic_diploids00308_15	1	0	0	1	1	0	NA	0	0	1	0	0	1	1	1	1	0	0	NA	NA	1	0	0	1	0	1	0	1	1	1	0	0	0	0	1	1	0	0	0	1	1	1	0	0	0	0	0	0	0
MR_Moffic_diploids00308_18	0	1	0	1	0	0	NA	0	0	1	0	0	1	0	0	1	1	0	NA	NA	0	0	0	1	0	0	0	1	1	1	1	0	0	1	1	1	0	1	1	0	0	1	1	0	0	0	0	1	0
MR_Moffic_diploids00308_24	0	0	1	0	1	1	NA	0	1	1	0	1	1	1	0	0	1	1	NA	NA	1	0	0	1	1	0	1	1	0	0	1	1	1	0	1	0	1	1	1	1	1	0	0	1	0	1	1	1	1
MR_Moffic_diploids00308_25	0	0	1	0	1	1	NA	1	0	0	0	1	1	0	1	1	1	1	NA	NA	0	0	0	0	1	1	1	1	0	1	1	1	0	1	0	1	1	0	1	0	1	1	0	0	1	1	0	1	0
MR_Moffic_diploids00308_26	0	1	0	1	0	0	NA	0	0	1	0	0	1	0	0	1	1	0	NA	NA	0	0	0	1	0	0	0	1	1	1	1	0	0	1	1	1	0	1	1	0	0	1	1	0	0	0	0	1	0
MR_Moffic_diploids00308_28	0	0	1	0	1	0	NA	0	1	1	0	1	0	1	0	1	1	0	NA	NA	0	1	0	1	0	1	0	1	1	0	0	0	1	0	1	0	1	0	1	1	1	0	0	1	1	1	0	0	0
MR_Moffic_diploids00308_30	0	0	1	0	1	1	NA	0	1	1	0	1	1	1	0	0	1	1	NA	NA	1	0	0	1	1	0	1	1	0	0	1	1	1	0	1	0	1	1	1	1	1	0	0	1	0	1	1	1	1
MR_Moffic_diploids00308_32	0	0	0	0	0	1	NA	1	1	0	1	0	0	0	0	0	1	0	NA	NA	0	0	0	0	1	1	0	0	1	1	1	0	0	1	1	0	1	0	0	0	1	0	1	0	0	0	0	1	0
MR_Moffic_diploids00308_34	0	1	0	1	0	0	NA	0	0	1	0	0	1	0	0	1	1	0	NA	NA	0	0	0	1	0	0	0	1	1	1	1	0	0	1	1	1	0	1	1	0	0	1	1	0	0	0	0	1	0
MR_Moffic_diploids00308_37	1	0	1	1	1	1	NA	1	0	1	0	1	1	0	1	1	1	1	NA	NA	0	0	1	0	1	1	1	1	0	1	1	1	1	1	1	1	1	1	1	0	1	1	1	0	1	1	1	1	0
MR_Moffic_diploids00308_45	1	0	0	0	0	0	NA	0	0	0	0	0	0	0	0	0	0	1	NA	NA	0	0	0	0	0	1	0	0	0	0	0	0	0	0	0	0	1	0	0	1	0	0	0	1	0	0	0	0	1
MR_Moffic_diploids00308_53	1	0	1	0	0	0	NA	0	0	0	1	0	1	1	1	0	0	1	NA	NA	1	1	0	0	0	0	1	0	0	1	1	0	0	0	1	1	0	1	1	0	0	0	1	1	0	1	1	1	0
MR_Moffic_diploids00308_54	0	1	1	1	0	0	NA	0	1	0	1	0	0	0	0	0	0	1	NA	NA	0	0	1	0	1	0	1	1	0	0	0	1	0	0	0	1	1	0	1	1	1	0	1	1	1	0	1	0	0
MR_Moffic_diploids00308_56	0	0	1	0	1	1	NA	1	0	0	0	1	1	0	1	1	1	1	NA	NA	0	0	0	0	1	1	1	1	0	1	1	1	0	1	0	1	1	0	1	0	1	1	0	0	1	1	0	1	0
MR_Moffic_diploids00308_57	1	1	1	1	0	0	NA	1	1	1	1	1	1	1	1	1	0	1	NA	NA	1	1	1	0	1	1	1	1	0	1	1	1	1	1	1	1	1	1	1	1	1	0	1	1	1	1	1	1	1
MR_Moffic_diploids00308_58	0	0	1	1	0	1	NA	1	0	0	0	0	0	0	0	0	0	0	NA	NA	0	1	0	0	0	0	0	0	0	0	1	0	0	1	0	0	0	0	0	0	0	0	0	0	0	0	0	0	0
MR_Moffic_diploids00308_61	0	0	0	0	0	1	NA	1	1	0	1	0	0	0	0	0	1	0	NA	NA	0	0	0	0	1	1	0	0	1	1	1	0	0	1	1	0	1	0	0	0	1	0	1	0	0	0	0	1	0
MR_Moffic_diploids00308_72	0	1	0	1	0	0	NA	0	0	0	1	0	0	0	0	0	0	0	NA	NA	0	0	0	0	1	0	0	0	0	0	0	0	0	0	0	0	0	0	0	0	0	0	0	0	0	0	1	0	0
MR_Moffic_diploids00308_73	0	1	0	1	0	0	NA	0	0	1	0	0	1	0	0	1	1	0	NA	NA	0	0	0	1	0	0	0	1	1	1	1	0	0	1	1	1	0	1	1	0	0	1	1	0	0	0	0	1	0
MR_Moffic_diploids00308_90	1	0	0	0	0	0	NA	0	0	0	0	0	0	0	0	0	0	1	NA	NA	0	0	0	0	0	1	0	0	0	0	0	0	0	0	0	0	1	0	0	1	0	0	0	1	0	0	0	0	1
MR_Moffic_diploids00308_92	1	0	0	0	0	1	NA	1	1	0	1	1	0	0	0	0	1	1	NA	NA	0	0	0	0	1	1	0	0	1	1	1	0	0	1	1	0	1	1	0	1	1	0	1	1	1	0	0	1	1
MR_Moffic_diploids00308_95	1	0	1	1	0	1	NA	1	1	1	1	1	1	1	0	0	1	1	NA	NA	0	0	1	0	1	1	0	0	1	1	1	1	1	1	1	0	1	0	1	1	1	0	1	0	1	1	0	1	1
MR_Moffic_diploids00308_97	1	0	1	1	0	1	NA	0	1	1	0	1	1	0	0	0	1	1	NA	NA	0	0	1	0	0	0	0	0	0	0	0	1	0	0	0	0	0	0	1	1	1	0	1	0	1	1	0	0	1
MR_Moffic_diploids00308_98	0	1	0	1	0	1	NA	1	1	1	1	1	1	0	0	1	1	0	NA	NA	0	0	0	1	1	1	0	1	1	1	1	0	1	1	1	1	1	1	1	0	1	1	1	0	1	0	1	1	0
MR_Moffic_diploids00308_106	0	1	0	1	0	0	NA	0	0	0	1	0	0	0	0	0	0	0	NA	NA	0	0	0	0	1	0	0	0	0	0	0	0	0	0	0	0	0	0	0	0	0	0	0	0	0	0	1	0	0
MR_Moffic_diploids00308_111	1	1	1	1	1	1	NA	0	1	1	0	0	1	1	0	1	1	0	NA	NA	1	1	0	1	1	0	0	1	1	1	1	1	1	1	1	1	1	1	1	1	1	1	1	1	1	1	1	1	1
MR_Moffic_diploids00308_113	0	0	1	0	1	1	NA	0	1	1	0	1	1	1	0	0	1	1	NA	NA	1	0	0	1	1	0	1	1	0	0	1	1	1	0	1	0	1	1	1	1	1	0	0	1	0	1	1	1	1
MR_Moffic_diploids00308_115	1	1	1	1	1	1	NA	0	0	1	0	0	1	0	0	0	1	0	NA	NA	0	0	0	0	1	0	0	0	0	1	1	0	1	0	1	1	0	0	0	1	0	1	1	1	0	0	1	1	1
MR_Moffic_diploids00308_119	0	0	0	0	1	0	NA	0	0	0	0	1	1	0	0	1	1	0	NA	NA	0	0	0	0	0	1	0	0	1	0	0	0	0	0	0	0	0	0	0	0	1	0	0	0	0	0	0	0	0
MR_Moffic_diploids00308_122	0	0	0	0	0	1	NA	1	1	0	1	0	0	0	0	0	1	0	NA	NA	0	0	0	0	1	1	0	0	1	1	1	0	1	1	1	0	1	0	0	0	1	0	1	0	0	0	1	1	0
MR_Moffic_diploids00308_124	0	1	0	1	0	0	NA	0	0	0	1	0	0	0	0	0	0	0	NA	NA	0	0	0	0	1	0	0	0	0	0	0	0	0	0	0	0	0	0	0	0	0	0	0	0	0	0	1	0	0
MR_Moffic_diploids00308_125	0	0	1	1	1	0	NA	0	1	1	0	1	1	1	0	1	1	0	NA	NA	0	1	0	1	0	1	0	0	1	1	0	0	1	1	1	0	1	0	1	1	1	0	0	1	1	1	0	0	0
MR_Moffic_diploids00308_129	1	1	1	1	1	1	NA	1	1	1	1	1	1	1	1	1	1	1	NA	NA	1	0	1	1	1	0	1	1	0	1	1	1	1	1	1	1	1	1	1	1	1	1	1	1	1	1	1	1	1
MR_Moffic_diploids00308_132	1	0	1	1	0	1	NA	0	1	1	0	1	1	0	0	0	1	1	NA	NA	0	0	1	0	0	0	0	0	0	0	0	1	1	0	0	0	0	0	1	1	1	0	1	0	1	1	0	0	1
MR_Moffic_diploids00308_136	0	0	1	1	0	1	NA	0	0	0	0	0	0	0	0	0	0	0	NA	NA	0	1	0	0	0	0	0	0	0	0	1	0	0	0	0	0	0	0	0	0	0	0	0	0	0	0	0	0	0
MR_Moffic_diploids00308_140	0	1	0	0	1	0	NA	0	1	1	1	1	0	1	0	0	1	1	NA	NA	0	0	0	1	1	0	1	1	0	0	0	1	1	0	1	0	0	1	1	1	0	0	0	1	0	1	1	1	0
MR_Moffic_diploids00376_149	1	1	1	1	1	1	0	1	0	1	1	1	1	1	1	1	0	0	0	0	0	0	1	1	1	1	1	1	0	1	0	1	1	1	1	0	0	1	1	NA	0	NA	1	0	1	1	1	0	0
MR_Moffic_diploids00376_152	1	1	1	1	1	1	0	1	0	1	1	1	1	1	1	1	0	0	0	0	0	0	1	1	1	1	1	1	0	1	0	1	1	1	1	0	0	1	1	NA	0	NA	1	0	1	1	1	0	0
MR_Moffic_diploids00376_175	1	1	1	1	0	1	0	1	0	1	1	1	1	1	1	0	0	0	0	0	0	0	1	1	1	1	1	0	0	1	0	1	1	1	1	0	0	1	1	1	0	0	0	0	1	1	1	0	1
MR_Moffic_diploids00376_201	1	1	1	1	1	1	0	1	0	0	1	1	1	1	1	1	0	0	0	0	0	0	1	1	1	1	1	0	0	1	0	1	1	1	1	0	0	1	1	1	0	0	0	0	1	1	1	0	1
MR_Moffic_diploids00376_207	1	1	1	1	0	1	0	1	0	1	1	1	1	1	1	1	0	0	0	0	0	0	1	1	1	1	1	0	0	1	0	1	1	1	1	0	0	1	1	1	0	0	0	0	1	1	1	0	1
MR_Moffic_diploids00376_219	1	1	1	1	1	1	0	1	0	1	1	1	0	1	1	1	0	0	0	0	0	0	1	1	1	1	1	1	0	0	0	1	1	0	1	0	0	1	1	1	1	1	1	0	1	1	1	0	0
MR_Moffic_diploids00376_227	1	1	1	1	1	1	0	1	0	1	1	1	1	1	1	1	0	0	0	0	1	0	1	1	1	1	1	1	0	1	1	1	1	1	1	0	1	1	1	1	1	1	1	0	1	1	1	0	1
MR_Moffic_diploids00376_232	1	1	1	1	1	1	0	1	0	1	1	1	0	1	1	1	0	0	0	0	0	0	1	1	1	1	1	1	0	0	0	1	1	0	1	0	0	1	1	1	1	1	1	0	1	1	1	0	0
MR_Moffic_diploids00376_252	1	1	1	1	0	1	0	1	0	0	1	1	1	1	1	1	0	0	0	0	0	0	1	1	1	1	1	0	0	1	0	1	1	1	1	0	0	1	1	1	0	0	1	0	1	1	0	0	1
MR_Moffic_diploids00376_253	1	1	1	1	1	1	0	1	0	1	1	1	1	1	1	1	0	0	0	0	1	0	1	1	1	1	1	1	0	1	1	1	1	1	1	0	0	1	1	1	1	1	1	0	1	1	1	0	1
MR_Moffic_diploids00376_255	1	1	1	1	1	1	0	1	0	1	1	1	0	1	1	1	0	0	0	0	0	0	1	1	1	1	1	1	0	0	0	1	1	0	1	0	0	1	1	1	0	1	1	0	1	1	1	0	0
MR_Moffic_diploids00376_259	1	1	1	1	0	1	0	1	0	0	1	1	1	1	1	1	0	0	0	0	0	0	1	1	1	1	1	0	0	1	0	1	1	1	1	0	0	1	1	1	0	0	0	0	1	1	1	0	1
MR_Moffic_diploids00376_264	1	1	1	1	1	1	0	1	0	1	1	1	0	1	1	1	0	0	0	0	0	0	1	1	1	1	1	1	0	0	0	1	1	0	1	0	0	1	1	1	0	1	1	0	1	0	1	0	0
MR_Moffic_diploids00376_265	1	1	1	1	1	1	0	1	0	1	1	1	1	1	1	1	0	0	0	0	1	0	1	1	1	1	1	1	0	1	1	1	1	1	1	0	0	1	1	1	1	1	1	0	1	1	1	0	1
MR_Moffic_diploids00392_84	0	2	2	2	1	0	0	0	0	0	0	0	0	0	0	0	0	0	0	0	0	0	0	0	0	2	0	0	2	0	0	2	0	0	0	0	0	0	0	0	0	0	0	0	0	0	2	0	1
MR_Moffic_diploids00395_19	0	NA	2	2	0	0	0	0	0	0	0	0	0	0	0	0	0	0	0	0	0	0	0	0	0	0	0	2	0	0	0	2	0	0	0	0	0	0	0	0	2	0	0	0	0	0	2	0	1
MR_Moffic_diploids00395_37	0	NA	2	2	0	0	0	0	0	0	0	0	0	0	0	0	0	0	0	0	0	0	0	0	0	0	0	2	0	0	0	2	0	0	0	0	0	0	0	0	2	0	0	0	0	0	2	0	1
MR_Moffic_diploids00395_56	0	NA	2	2	0	0	0	0	0	0	0	0	0	0	0	0	0	0	0	0	0	0	0	0	0	0	0	2	0	0	0	2	0	0	0	0	0	0	0	0	2	0	0	0	0	0	2	0	1
MR_Moffic_diploids00395_60	0	NA	2	2	0	0	0	0	0	0	0	0	0	0	0	0	0	0	0	0	0	0	0	0	0	0	0	2	0	0	0	2	0	0	0	0	0	0	0	0	2	0	0	0	0	0	2	0	1
MR_Moffic_diploids00395_105	0	NA	2	2	0	0	0	0	0	0	0	0	0	0	0	0	0	0	0	0	0	0	0	0	0	0	0	2	0	0	0	2	0	0	0	0	0	0	0	0	2	0	0	0	0	0	2	0	1
MR_Moffic_diploids00395_129	0	NA	2	2	0	0	0	0	0	0	0	0	0	0	0	0	0	0	0	0	0	0	0	0	0	0	0	2	0	0	0	2	0	0	0	0	0	0	0	0	2	0	0	0	0	0	2	0	1
MR_Moffic_diploids00395_216	0	NA	2	2	0	0	0	0	0	0	0	0	0	0	0	0	0	0	0	0	0	0	0	0	0	0	0	2	0	0	0	2	0	0	0	0	0	0	0	0	2	0	0	0	0	0	2	0	1
MR_Moffic_diploids00395_227	0	NA	2	2	0	0	0	0	0	0	0	0	0	0	0	0	0	0	0	0	0	0	0	0	0	0	0	2	0	0	0	2	0	0	0	0	0	0	0	0	2	0	0	0	0	0	2	0	1
MR_Moffic_diploids00395_228	0	NA	2	2	0	0	0	0	0	0	0	0	0	0	0	0	0	0	0	0	0	0	0	0	0	0	0	2	0	0	0	2	0	0	0	0	0	0	0	0	2	0	0	0	0	0	2	0	1
MR_Moffic_diploids00395_234	0	NA	2	2	0	0	0	0	0	0	0	0	0	0	0	0	0	0	0	0	0	0	0	0	0	0	0	2	0	0	0	2	0	0	0	0	0	0	0	0	2	0	0	0	0	0	2	0	1
MR_Moffic_diploids00395_252	0	NA	2	2	0	0	0	0	0	0	0	0	0	0	0	0	0	0	0	0	0	0	0	0	0	0	0	2	0	0	0	2	0	0	0	0	0	0	0	0	2	0	0	0	0	0	2	0	1
MR_Moffic_diploids00395_253	0	NA	2	2	0	0	0	0	0	0	0	0	0	0	0	0	0	0	0	0	0	0	0	0	0	0	0	2	0	0	0	2	0	0	0	0	0	0	0	0	2	0	0	0	0	0	2	0	1
MR_Moffic_diploids00402_116	0	2	2	2	1	0	2	2	2	2	2	1	0	2	2	2	1	0	0	1	0	0	0	0	1	2	0	0	0	0	0	2	0	0	0	0	2	0	0	0	0	0	0	0	0	0	2	0	1
MR_Moffic_diploids00403_18	0	2	2	2	1	0	0	0	0	0	0	0	0	0	0	0	0	0	0	0	0	0	0	0	0	2	0	0	0	0	0	0	0	0	0	0	0	0	0	0	0	0	0	0	0	0	2	0	1
MR_Moffic_diploids00411_134	0	0	0	0	0	0	2	0	2	0	0	0	0	0	1	0	2	0	1	1	1	1	0	0	0	0	1	0	2	0	1	0	0	0	1	1	1	0	0	0	0	0	0	2	0	0	0	1	1
MR_Moffic_diploids00411_139	0	0	0	0	0	0	2	0	2	0	0	0	0	0	1	0	2	0	1	1	1	1	0	0	0	0	1	0	2	0	0	0	0	0	1	1	0	0	0	0	0	0	0	1	0	0	0	1	1
MR_Moffic_diploids00411_140	0	0	0	0	0	0	2	0	2	0	0	0	0	0	2	0	2	2	1	1	2	2	0	2	0	0	2	0	2	0	2	0	0	0	2	1	2	0	0	0	0	0	0	1	0	0	0	1	1
MR_Moffic_diploids00415_207	1	0	0	1	0	0	0	0	0	0	0	0	0	0	0	0	0	0	0	0	0	0	0	0	0	0	1	1	0	1	0	0	0	0	0	0	0	0	0	0	0	0	0	0	1	0	0	0	0
MR_Moffic_diploids00420_27	1	0	0	0	1	1	0	0	1	0	0	0	0	0	1	0	0	0	0	1	0	0	0	1	0	0	0	0	0	0	0	0	0	0	0	0	0	0	0	0	0	0	0	0	0	0	0	0	1
MR_Moffic_diploids00420_31	1	1	1	0	0	1	1	0	0	1	1	1	1	0	1	1	1	1	1	1	1	1	1	0	1	1	1	1	1	0	1	1	1	0	1	1	1	0	1	1	1	1	1	1	1	1	0	1	1
MR_Moffic_diploids00420_35	1	1	1	0	0	0	1	1	1	0	1	0	0	0	1	0	1	0	0	1	1	0	1	0	1	0	1	1	0	0	0	1	1	0	0	0	0	0	1	0	0	0	0	0	1	0	0	1	1
MR_Moffic_diploids00420_44	0	1	1	1	1	0	1	1	0	0	0	1	1	0	1	1	1	1	0	0	1	1	0	1	1	1	1	0	1	1	1	1	1	1	1	1	1	0	0	1	0	0	1	1	0	0	0	0	1
MR_Moffic_diploids00420_53	0	0	0	0	1	0	0	1	0	0	0	0	0	1	1	1	1	1	0	0	0	1	0	0	0	0	0	0	1	0	0	0	0	0	1	1	0	0	0	0	0	1	1	0	0	0	0	0	0
MR_Moffic_diploids00420_65	1	0	0	0	0	0	1	0	0	0	1	0	0	0	1	0	0	1	1	0	0	0	1	0	0	1	0	1	0	0	0	0	1	0	0	1	0	0	0	1	1	1	0	1	0	0	0	1	0
MR_Moffic_diploids00420_76	0	0	0	0	1	0	0	1	0	0	0	0	0	1	1	1	1	1	0	0	0	1	0	0	0	0	1	0	1	0	0	0	0	0	1	1	0	0	0	0	0	1	1	0	0	0	0	0	0
MR_Moffic_diploids00420_94	0	1	0	0	0	0	0	0	0	0	1	1	1	0	1	0	0	0	0	0	0	1	0	0	0	0	1	1	1	1	1	1	1	1	1	1	0	1	1	0	1	0	0	1	0	0	0	1	0
MR_Moffic_diploids00420_117	1	0	0	0	1	1	0	0	1	0	0	0	0	0	1	0	0	0	0	1	0	0	0	1	0	0	0	0	0	0	0	0	0	0	0	0	0	0	0	0	0	0	0	0	0	0	0	0	1
MR_Moffic_diploids00420_122	0	0	0	0	0	0	0	1	0	0	1	0	1	1	1	1	0	0	0	1	0	1	1	0	0	0	0	0	0	0	0	0	0	0	0	0	1	0	0	0	0	1	1	1	0	0	0	0	0
MR_Moffic_diploids00420_160	0	1	1	0	0	0	0	1	1	0	1	0	1	1	1	0	1	0	0	0	1	0	0	NA	0	1	0	0	0	1	1	0	0	1	0	0	0	1	1	0	1	1	1	0	1	0	0	1	1
MR_Moffic_diploids00420_173	0	0	0	0	1	0	1	1	1	1	0	0	1	1	1	1	0	0	0	0	0	1	0	0	0	0	0	0	0	0	1	0	0	0	1	1	0	0	0	0	0	1	1	0	0	0	1	0	0
MR_Moffic_diploids00420_180	0	0	0	0	0	0	0	1	0	0	0	0	1	1	1	1	0	0	0	0	0	1	0	0	0	0	0	0	0	0	0	1	0	0	0	1	0	0	0	0	0	1	0	0	0	0	0	0	0
MR_Moffic_diploids00420_182	0	0	1	0	1	1	0	0	0	0	0	1	1	0	1	1	1	1	0	0	0	1	1	0	1	0	0	1	1	1	1	0	0	1	1	1	1	1	0	1	1	0	1	1	1	0	1	1	1
MR_Moffic_diploids00420_185	1	0	0	0	1	1	0	0	1	0	0	0	0	0	1	0	0	0	0	1	0	0	0	1	0	0	0	0	0	0	0	0	0	0	0	0	0	0	0	0	0	0	0	0	0	0	0	0	1
MR_Moffic_diploids00420_215	1	0	0	1	0	0	0	0	0	0	1	0	0	0	0	0	0	0	0	1	0	0	0	0	1	1	1	0	0	0	1	0	1	0	0	1	0	0	0	0	0	0	1	0	1	0	1	0	0
MR_Moffic_diploids00420_216	1	0	0	0	1	1	0	0	1	0	0	0	0	0	1	0	0	0	0	1	0	0	0	1	0	0	0	0	0	0	0	0	0	0	0	0	0	0	0	0	0	0	0	0	0	0	0	0	1
MR_Moffic_diploids00420_219	0	1	0	1	0	0	0	0	1	0	0	0	0	0	0	0	0	0	0	0	0	1	0	0	0	0	0	0	0	0	1	1	1	1	1	0	0	0	0	0	0	0	0	0	0	0	1	0	0
MR_Moffic_diploids00420_227	0	0	1	0	0	1	0	0	0	0	0	1	1	0	0	1	1	1	0	0	0	0	1	0	1	0	0	0	1	0	0	0	0	0	0	0	1	0	0	0	0	0	0	1	1	0	1	1	0
MR_Moffic_diploids00420_240	0	1	1	1	1	1	1	1	1	1	0	1	1	0	0	1	1	1	0	0	1	1	0	0	0	0	1	0	0	1	1	1	1	1	1	1	1	1	0	1	1	0	1	1	1	0	1	1	1
MR_Moffic_diploids00420_242	0	0	0	0	1	1	0	1	0	1	0	0	0	1	1	1	1	1	0	0	0	1	1	0	1	0	1	0	1	0	1	0	0	0	1	1	1	0	0	0	0	1	1	1	0	0	1	0	0
MR_Moffic_diploids00420_247	1	1	0	0	1	0	1	1	1	0	1	0	0	1	0	0	1	0	0	0	0	0	0	0	0	0	0	0	0	0	1	0	0	0	1	1	0	0	1	0	0	0	1	0	0	0	1	0	1
MR_Moffic_diploids00420_250	1	1	0	1	0	0	1	0	0	0	1	1	1	0	0	1	1	1	1	1	0	1	1	1	1	1	1	1	0	0	0	0	1	0	0	1	1	0	1	1	0	0	1	1	1	1	1	1	1
MR_Moffic_diploids00421_12	0	0	0	0	0	0	2	2	0	0	0	0	0	0	0	0	0	0	0	0	0	0	2	2	0	0	0	0	0	0	0	0	0	0	0	0	0	0	0	0	0	0	0	0	0	0	0	0	1
MR_Moffic_diploids00426_78	1	0	0	0	0	0	0	0	0	0	0	0	0	0	0	0	0	0	0	0	0	0	0	0	0	0	1	0	0	0	0	0	0	0	0	0	0	0	0	0	0	0	0	0	0	0	0	1	0
MR_Moffic_diploids00426_116	0	0	1	0	0	0	0	0	1	0	0	0	1	0	0	1	0	1	1	0	0	1	0	0	1	1	0	0	0	0	0	0	0	0	0	0	0	0	0	0	0	0	0	0	0	1	0	0	0
MR_Moffic_diploids00426_121	0	0	0	0	0	0	0	1	1	0	1	0	0	0	1	1	0	0	0	0	0	0	0	1	0	0	0	0	0	0	1	0	0	0	1	1	0	0	0	0	0	0	0	0	0	0	0	0	0
MR_Moffic_diploids00426_144	1	0	1	1	0	0	0	0	0	0	0	0	0	0	0	0	0	0	0	1	1	1	0	0	0	0	0	0	1	0	0	0	0	0	0	0	0	0	0	0	0	0	0	1	0	0	0	0	0
MR_Moffic_diploids00426_147	0	1	1	0	0	1	1	1	0	0	1	1	1	1	1	1	1	1	1	1	1	1	1	1	1	0	0	1	1	1	0	0	0	1	1	0	1	0	0	1	1	1	1	0	0	1	0	0	1
MR_Moffic_diploids00426_152	0	0	0	0	0	0	1	0	0	1	0	0	0	0	0	0	0	0	0	0	0	0	0	0	0	0	0	0	1	0	0	0	0	0	1	0	0	0	0	0	0	0	0	0	1	0	0	0	0
MR_Moffic_diploids00426_160	0	1	0	1	0	1	0	0	0	1	0	0	0	1	0	0	1	0	0	1	0	0	0	1	0	0	0	1	0	0	0	0	0	0	0	0	0	0	0	0	0	0	1	0	0	0	NA	0	1
MR_Moffic_diploids00426_171	0	0	0	0	0	0	1	0	0	1	0	0	1	0	1	1	0	1	1	1	1	1	0	1	0	0	1	0	0	1	1	1	1	1	0	1	0	0	0	0	1	1	1	0	1	1	NA	1	0
MR_Moffic_diploids00426_179	0	0	0	0	0	0	1	0	0	1	0	0	0	0	0	0	0	0	0	0	0	0	0	0	0	0	0	0	1	1	0	0	0	0	1	0	0	0	0	0	0	0	0	0	1	0	NA	0	0
MR_Moffic_diploids00426_192	0	0	0	1	0	0	1	0	0	1	0	0	0	0	0	0	0	0	0	0	0	0	0	0	0	0	0	0	1	0	0	0	0	0	1	0	0	0	0	0	0	0	0	0	1	0	0	0	0
MR_Moffic_diploids00426_203	0	0	0	1	0	0	1	0	0	0	1	0	0	0	0	1	1	1	0	1	0	1	0	0	1	0	0	0	1	0	0	0	0	0	0	0	0	0	0	0	1	0	0	0	0	1	0	0	0
MR_Moffic_diploids00426_224	0	0	0	0	0	0	0	0	0	0	0	0	0	0	0	0	1	0	1	1	0	0	0	1	0	0	0	0	0	0	0	0	0	0	0	0	0	0	0	0	0	0	0	0	0	0	0	0	0
MR_Moffic_diploids00426_230	0	0	0	0	1	0	1	1	0	1	0	0	0	0	0	0	0	0	0	0	0	0	0	0	0	0	0	0	1	0	0	0	0	1	1	0	0	0	0	0	0	0	0	0	0	0	0	0	0
MR_Moffic_diploids00426_247	0	1	1	0	1	1	0	1	1	1	1	1	0	0	1	1	1	1	1	1	1	1	0	0	1	0	1	0	1	1	0	0	0	1	0	1	0	1	1	0	1	1	1	1	0	0	1	1	0
MR_Moffic_diploids00427_12	NA	0	0	0	1	1	NA	0	0	0	0	0	0	1	1	0	0	1	NA	0	NA	0	0	0	0	NA	1	0	0	1	1	0	0	1	NA	0	1	0	0	1	0	0	1	1	0	0	0	1	0
MR_Moffic_diploids00427_26	NA	1	0	1	0	0	NA	0	0	0	0	0	0	0	1	0	1	1	NA	0	NA	2	0	0	1	NA	0	1	1	0	1	0	0	1	NA	0	1	0	0	1	0	0	1	0	0	0	0	0	0
MR_Moffic_diploids00427_32	NA	1	0	1	1	1	NA	1	1	1	0	1	0	1	1	0	1	1	NA	2	NA	2	0	0	1	NA	1	1	1	1	1	1	0	1	NA	1	1	1	1	1	0	1	1	1	1	1	1	1	1
MR_Moffic_diploids00427_43	NA	0	0	1	1	1	NA	1	0	1	1	1	1	1	0	0	1	1	NA	0	NA	0	1	1	1	NA	0	1	1	0	0	1	1	0	NA	1	1	1	1	0	1	0	1	1	1	1	1	1	1
MR_Moffic_diploids00427_47	NA	0	0	0	0	0	NA	1	1	1	0	0	0	0	0	0	0	0	NA	0	NA	0	1	0	0	NA	0	1	1	0	0	0	0	0	NA	0	0	0	0	0	1	0	1	0	0	0	1	0	0
MR_Moffic_diploids00427_53	NA	0	0	0	0	0	NA	1	1	1	0	0	0	0	0	0	0	0	NA	0	NA	0	1	0	0	NA	0	1	1	0	0	0	0	0	NA	0	0	0	0	0	1	0	1	0	0	0	1	0	0
MR_Moffic_diploids00427_60	NA	0	0	1	1	1	NA	1	0	1	1	1	1	1	0	0	1	1	NA	0	NA	0	1	1	1	NA	0	1	1	0	0	1	1	0	NA	1	1	1	1	0	1	0	1	1	1	1	1	1	1
MR_Moffic_diploids00427_61	NA	1	0	1	0	0	NA	0	0	0	0	0	0	0	1	0	1	1	NA	0	NA	2	0	0	1	NA	0	0	0	0	1	0	0	1	NA	0	0	0	0	1	0	0	1	0	0	0	0	0	0
MR_Moffic_diploids00427_62	NA	0	0	0	0	0	NA	1	1	1	0	0	0	0	0	0	0	0	NA	0	NA	0	1	0	0	NA	0	1	1	0	0	0	0	0	NA	0	0	0	0	0	1	0	1	0	0	0	1	0	0
MR_Moffic_diploids00427_65	NA	1	0	1	0	0	NA	0	0	0	0	0	0	0	1	0	1	1	NA	0	NA	2	0	0	1	NA	0	0	0	0	1	0	0	1	NA	0	0	0	0	1	0	0	1	0	0	0	0	0	0
MR_Moffic_diploids00427_66	NA	0	1	0	0	0	NA	0	0	0	0	0	0	0	0	1	0	0	NA	1	NA	0	0	0	1	NA	0	0	1	1	0	1	0	1	NA	0	0	0	0	0	0	0	0	1	1	0	1	0	1
MR_Moffic_diploids00427_70	NA	1	1	1	1	1	NA	0	1	1	0	1	0	1	1	1	1	1	NA	2	NA	2	0	0	1	NA	1	1	1	1	1	1	0	1	NA	1	1	1	0	1	0	0	1	1	1	1	1	1	1
MR_Moffic_diploids00427_72	NA	0	0	0	1	1	NA	0	0	0	0	0	0	1	1	0	0	1	NA	0	NA	0	0	0	0	NA	1	0	0	1	1	0	0	1	NA	0	0	0	0	1	0	0	1	0	0	0	0	1	0
MR_Moffic_diploids00427_77	NA	1	0	1	0	0	NA	0	0	0	0	0	0	0	1	0	1	1	NA	0	NA	2	0	0	1	NA	0	0	0	0	1	0	0	1	NA	0	0	0	0	1	0	0	1	0	0	0	0	0	0
MR_Moffic_diploids00427_78	NA	0	0	0	0	0	NA	1	1	1	0	0	0	0	0	0	0	0	NA	0	NA	0	1	0	0	NA	0	1	1	0	0	0	0	0	NA	0	0	0	0	0	1	0	1	0	0	0	0	0	0
MR_Moffic_diploids00427_82	NA	0	0	0	1	1	NA	1	1	0	0	0	0	1	1	0	0	1	NA	0	NA	0	0	0	0	NA	1	0	1	1	1	1	0	1	NA	0	1	0	0	1	0	1	1	0	0	1	1	1	0
MR_Moffic_diploids00427_97	0	0	0	0	0	1	NA	0	0	0	1	0	0	1	0	0	NA	1	NA	0	NA	NA	1	1	1	NA	0	1	1	0	0	0	1	0	NA	0	0	1	1	0	0	NA	1	0	0	1	0	0	0
MR_Moffic_diploids00427_98	0	0	0	0	0	1	NA	0	0	0	0	1	0	0	0	0	NA	0	NA	0	NA	NA	0	0	0	NA	0	0	0	1	1	0	0	0	NA	1	0	0	0	0	0	NA	0	0	0	1	0	0	0
MR_Moffic_diploids00427_99	0	0	0	0	0	0	NA	1	1	1	0	0	0	0	0	0	NA	0	NA	0	NA	NA	1	0	0	NA	0	1	1	0	0	0	0	0	NA	0	0	0	0	0	1	NA	1	0	0	0	0	0	0
MR_Moffic_diploids00427_101	0	0	0	0	0	1	0	0	0	0	1	0	0	1	0	0	NA	1	NA	0	NA	NA	1	1	1	NA	0	1	1	0	0	0	1	0	NA	0	0	1	1	0	0	0	1	0	0	1	0	0	0
MR_Moffic_diploids00427_103	1	1	0	1	1	0	1	0	1	0	0	0	0	0	0	0	NA	1	NA	1	NA	NA	1	1	1	NA	0	1	1	0	0	0	1	0	NA	1	0	1	1	1	0	1	0	1	0	1	1	0	1
MR_Moffic_diploids00427_117	0	0	0	0	0	0	0	1	0	1	0	1	0	0	0	0	NA	1	NA	0	0	NA	1	0	1	NA	0	1	1	0	0	0	0	0	NA	0	0	0	0	0	1	0	1	0	0	0	0	0	0
MR_Moffic_diploids00427_118	1	1	1	1	1	1	0	1	1	1	1	1	1	0	0	1	NA	1	NA	1	1	NA	1	1	1	NA	0	0	1	1	0	1	1	1	NA	1	1	1	1	0	1	0	1	1	1	1	1	1	1
MR_Moffic_diploids00427_127	0	1	1	1	1	0	2	1	1	1	1	1	1	0	1	1	NA	1	NA	2	0	NA	0	1	1	NA	1	1	1	1	0	1	1	1	NA	1	1	1	1	0	1	0	1	1	1	1	1	0	1
MR_Moffic_diploids00427_154	1	1	0	0	0	1	NA	0	0	0	0	0	0	0	0	0	0	0	0	0	0	0	0	0	0	NA	0	0	0	0	0	0	0	0	NA	0	1	0	0	0	1	0	0	0	0	1	0	0	0
MR_Moffic_diploids00427_159	0	1	1	1	1	0	NA	1	1	1	1	1	1	1	1	1	1	1	1	0	1	0	1	1	1	NA	1	1	1	1	1	1	1	1	NA	0	1	1	1	1	1	1	1	1	1	1	1	1	1
MR_Moffic_diploids00427_161	NA	0	0	0	1	1	NA	1	0	1	1	0	1	1	0	0	1	1	0	0	NA	0	1	1	1	NA	0	1	1	0	0	1	1	0	NA	1	0	1	1	0	0	0	1	0	0	1	1	1	1
MR_Moffic_diploids00427_163	NA	0	1	0	0	0	NA	0	0	0	0	0	0	1	0	0	0	0	0	0	NA	0	0	1	0	NA	0	0	0	0	0	0	0	0	NA	0	1	0	0	0	0	0	0	1	0	0	0	0	0
MR_Moffic_diploids00427_183	0	0	0	0	0	0	NA	0	0	0	0	1	0	0	0	0	0	0	0	0	0	0	0	0	0	NA	0	0	0	1	1	0	0	0	NA	1	0	0	0	0	0	0	0	0	0	1	0	0	0
MR_Moffic_diploids00427_188	0	0	0	0	0	0	NA	0	0	0	0	1	0	1	0	1	0	0	0	0	0	0	0	0	0	NA	0	0	0	1	1	0	1	0	NA	1	0	0	0	0	0	1	1	0	0	1	0	0	0
MR_Moffic_diploids00427_190	0	1	0	1	0	0	0	0	0	0	0	0	0	0	1	0	1	1	0	0	0	1	0	0	0	NA	0	0	0	0	1	0	0	1	NA	0	0	0	0	1	0	0	0	0	0	0	0	0	0
MR_Moffic_diploids00427_192	1	0	0	0	1	0	0	1	1	0	0	0	0	0	0	0	0	0	0	0	0	0	1	0	0	NA	0	0	0	0	0	1	0	0	NA	0	0	0	0	0	0	1	0	0	0	0	0	0	0
MR_Moffic_diploids00427_202	1	1	1	1	1	1	NA	1	1	1	1	1	0	1	0	1	1	1	0	0	1	1	1	1	1	NA	1	0	1	1	0	1	1	1	NA	0	1	1	1	1	1	1	1	1	1	1	1	1	1
MR_Moffic_diploids00427_203	1	1	1	1	1	0	NA	1	1	1	1	1	1	1	1	1	1	0	1	1	1	0	1	0	1	NA	1	1	1	1	1	1	1	1	NA	0	1	1	1	1	1	1	1	1	1	1	1	1	1
MR_Moffic_diploids00427_209	1	0	0	0	1	1	NA	1	0	1	0	1	0	0	0	0	0	0	0	0	0	0	0	1	0	NA	0	0	1	1	1	0	1	0	NA	1	0	1	0	0	0	0	0	0	0	1	1	0	0
MR_Moffic_diploids00427_212	0	0	1	0	0	1	NA	1	0	0	0	0	0	0	0	0	0	0	0	0	0	0	0	0	0	NA	0	0	0	0	0	0	0	0	NA	0	0	0	0	0	0	0	0	0	0	1	0	1	0
MR_Moffic_diploids00427_218	1	0	1	1	1	1	NA	0	0	1	0	0	0	0	1	0	0	0	0	0	0	1	1	0	0	NA	1	1	0	0	0	0	0	0	NA	0	1	0	0	0	1	0	0	0	0	1	0	0	1
MR_Moffic_diploids00427_220	0	0	1	1	1	1	NA	1	0	1	1	1	1	1	0	0	1	1	1	0	0	0	1	1	1	NA	0	1	1	0	0	1	1	0	NA	1	0	1	1	0	1	1	1	0	1	1	1	1	1
MR_Moffic_diploids00427_229	0	0	1	1	1	1	NA	1	1	1	1	1	0	1	1	1	1	1	1	0	1	1	1	1	1	NA	1	1	1	1	0	0	1	0	NA	0	1	1	1	1	1	0	1	1	1	1	1	1	0
MR_Moffic_diploids00427_232	1	1	0	1	0	0	NA	0	1	0	0	0	0	0	1	0	1	1	0	0	0	1	0	0	1	NA	0	0	0	0	1	0	0	1	NA	0	0	0	0	1	1	0	0	0	0	0	0	1	1
MR_Moffic_diploids00427_237	0	1	0	1	0	0	0	0	0	0	0	0	0	0	1	0	1	1	0	0	0	1	0	0	0	NA	0	0	1	0	1	0	0	1	NA	0	0	0	0	1	0	0	0	0	0	0	0	0	1
MR_Moffic_diploids00427_244	0	0	0	0	0	0	1	0	1	1	0	0	0	0	0	1	0	1	1	1	0	0	0	0	0	NA	0	1	0	0	0	0	0	0	NA	1	0	1	0	1	1	0	0	0	0	1	1	0	1
MR_Moffic_diploids00427_247	NA	1	1	1	1	1	1	1	1	1	1	1	0	1	0	1	1	1	1	0	1	1	1	1	1	NA	1	1	1	1	1	1	1	1	NA	0	1	0	1	1	1	1	1	1	1	1	1	1	1
MR_Moffic_diploids00427_251	NA	0	0	0	1	1	0	0	0	0	0	0	0	1	0	0	0	1	0	0	1	0	0	0	0	NA	1	0	0	1	1	0	0	1	NA	0	0	0	0	1	0	0	1	0	0	0	0	1	0
MR_Moffic_diploids00427_253	NA	1	1	1	0	0	0	1	0	1	1	1	1	1	1	1	0	0	1	1	1	0	1	0	1	NA	0	0	1	1	0	0	1	1	NA	0	1	0	1	1	1	1	1	1	1	1	0	0	0
MR_Moffic_diploids00427_254	NA	1	1	1	1	0	0	0	1	1	1	1	1	1	1	1	1	1	1	0	1	1	1	1	1	NA	1	1	0	1	1	1	1	1	NA	0	1	1	1	1	1	1	1	1	1	1	1	1	1
MR_Moffic_diploids00427_256	NA	0	0	0	1	0	0	1	1	0	0	0	0	0	0	0	0	0	0	NA	0	0	0	0	0	NA	0	0	0	0	0	1	0	0	NA	0	0	0	0	0	0	1	0	0	0	0	0	0	0
MR_Moffic_diploids00428_43	0	2	2	0	0	0	2	2	0	0	0	0	0	0	0	0	0	0	0	0	0	0	0	0	0	0	0	0	0	0	0	0	0	0	0	0	0	0	0	0	0	0	0	0	0	0	2	0	1
MR_Moffic_diploids00433_156	NA	0	0	2	1	0	2	2	2	2	0	2	0	2	2	2	0	1	0	0	0	0	0	0	1	1	0	2	1	0	0	0	0	NA	2	0	2	0	0	0	0	NA	NA	0	0	0	0	0	1
MR_Moffic_diploids00435_23	1	1	1	1	1	1	1	1	0	1	1	0	0	0	1	1	1	1	1	0	1	NA	0	1	1	1	0	1	1	1	0	0	1	1	0	1	1	1	1	1	1	1	1	0	1	1	1	1	0
MR_Moffic_diploids00435_26	1	1	1	1	1	1	1	1	0	1	1	0	0	0	1	1	1	1	1	0	1	NA	0	1	1	1	0	1	1	1	0	0	1	1	0	1	1	1	1	1	1	1	1	0	1	1	1	1	0
MR_Moffic_diploids00435_31	0	0	0	1	0	1	0	1	0	0	0	0	0	0	1	0	0	0	0	0	1	NA	0	0	0	0	0	1	0	1	0	0	1	1	0	0	1	1	0	0	0	1	0	0	0	0	0	0	0
MR_Moffic_diploids00435_67	1	1	1	0	1	0	1	0	0	1	1	0	0	0	0	1	1	1	1	0	1	NA	0	1	1	0	0	1	1	1	0	0	1	1	0	1	1	0	1	1	1	0	0	0	1	1	1	1	0
MR_Moffic_diploids00435_73	0	0	0	1	0	1	0	1	0	0	0	0	0	0	1	0	0	0	0	0	1	NA	0	0	0	0	0	1	0	1	0	0	1	1	0	0	0	1	0	0	0	1	0	0	0	0	0	0	0
MR_Moffic_diploids00435_76	0	0	0	1	0	0	0	1	0	0	0	0	0	0	1	0	0	0	0	0	1	NA	0	0	0	0	0	1	0	1	0	0	1	1	0	0	1	1	0	0	0	1	0	0	0	0	0	0	0
MR_Moffic_diploids00435_117	0	0	0	1	0	1	1	1	0	1	0	0	0	0	1	1	0	1	0	0	1	NA	0	0	0	0	0	1	0	1	0	0	1	1	0	0	1	1	0	0	0	1	0	0	0	0	0	1	0
MR_Moffic_diploids00435_197	0	0	0	1	0	1	0	1	0	0	0	0	0	0	1	1	1	1	0	0	1	NA	0	0	0	0	0	1	0	1	0	0	1	1	0	0	1	1	0	0	0	1	0	0	0	0	0	0	0
MR_Moffic_diploids00435_267	1	1	1	0	1	0	1	0	0	1	1	0	1	0	1	1	1	1	1	0	1	NA	1	1	1	0	0	1	1	1	1	1	1	1	1	1	1	0	1	1	1	0	0	1	1	1	1	1	0
MR_Moffic_diploids00435_268	1	1	1	0	1	0	1	0	0	1	1	0	1	0	1	1	1	1	1	0	1	NA	1	1	1	0	0	1	1	1	1	1	1	1	1	1	1	0	1	1	1	0	0	1	1	1	1	1	0
MR_Moffic_diploids00439_111	0	0	0	0	0	0	0	0	0	0	0	0	0	0	0	0	1	0	0	1	1	0	0	0	0	0	0	0	0	0	0	0	0	0	0	1	0	0	0	0	0	0	0	1	0	0	0	1	1
MR_Moffic_diploids00439_255	1	1	1	1	1	1	0	1	2	2	1	1	1	1	1	1	1	1	1	2	1	1	1	1	1	1	1	1	1	1	0	1	0	1	0	0	0	1	0	1	0	0	1	1	1	0	0	1	0
MR_Moffic_diploids00451_6	0	1	1	1	0	0	0	0	NA	1	NA	0	0	0	1	0	1	0	0	NA	NA	NA	1	1	1	1	0	0	0	0	0	1	0	0	0	NA	0	0	0	0	1	0	0	0	0	0	1	0	0
MR_Moffic_diploids00451_7	0	1	1	0	0	0	0	0	NA	1	NA	0	0	0	1	0	1	0	0	NA	NA	NA	1	1	1	1	0	0	0	0	0	1	0	0	0	NA	0	0	0	0	1	0	0	0	0	0	0	0	0
MR_Moffic_diploids00451_8	0	0	1	0	0	1	0	0	NA	1	NA	0	1	1	1	1	0	1	0	NA	NA	NA	0	1	1	0	0	0	0	1	0	1	0	1	1	NA	1	1	1	0	0	0	1	1	0	1	0	1	1
MR_Moffic_diploids00451_10	0	1	1	1	1	0	0	1	NA	1	NA	1	1	0	0	1	0	1	1	NA	NA	NA	0	1	1	1	0	1	1	1	1	1	1	1	1	NA	1	1	1	1	1	0	1	1	1	1	1	1	0
MR_Moffic_diploids00451_12	0	1	1	0	0	0	0	1	NA	0	NA	0	1	0	0	0	0	0	1	NA	NA	NA	0	1	0	1	0	0	0	0	1	1	1	0	1	NA	0	0	0	0	0	0	1	1	0	1	0	1	0
MR_Moffic_diploids00451_13	0	1	1	0	0	0	0	0	NA	1	NA	0	0	0	1	0	1	0	0	NA	NA	NA	1	1	1	1	0	0	0	0	0	1	0	0	0	NA	0	0	0	0	1	0	0	0	0	0	0	0	0
MR_Moffic_diploids00451_16	0	1	1	0	0	0	0	1	NA	0	NA	0	1	0	0	0	0	0	1	NA	NA	NA	0	1	0	1	0	0	0	0	1	1	1	0	1	NA	0	0	0	0	0	0	1	1	0	1	0	1	0
MR_Moffic_diploids00451_17	1	1	1	1	1	1	1	1	NA	0	NA	1	1	0	1	1	0	0	1	NA	NA	NA	1	1	0	0	1	1	1	1	1	0	1	1	1	NA	1	1	0	1	0	0	1	1	1	0	1	1	0
MR_Moffic_diploids00451_18	0	1	1	0	0	0	0	0	NA	1	NA	0	0	0	1	0	1	0	0	NA	NA	NA	1	1	1	1	0	0	0	0	0	1	0	0	0	NA	0	0	0	0	1	0	0	0	0	0	0	0	0
MR_Moffic_diploids00451_27	0	1	1	1	1	1	0	1	NA	1	NA	1	1	0	1	1	1	1	1	NA	NA	NA	1	1	1	1	0	1	1	1	1	1	1	1	1	NA	1	1	1	1	1	0	1	1	1	1	1	1	0
MR_Moffic_diploids00451_28	0	0	1	0	0	1	0	0	NA	1	NA	0	1	0	0	1	1	1	0	NA	NA	NA	0	1	1	0	0	1	0	1	1	1	1	1	1	NA	1	1	1	0	0	1	1	0	1	1	0	0	1
MR_Moffic_diploids00451_29	1	1	0	1	1	1	0	1	NA	1	NA	1	1	1	1	1	1	0	1	NA	NA	NA	1	0	1	1	1	0	1	1	1	1	1	0	0	NA	1	1	1	0	0	1	0	1	1	1	1	1	1
MR_Moffic_diploids00451_34	1	1	1	0	0	1	1	1	NA	1	NA	1	1	1	0	1	0	0	0	NA	NA	NA	1	0	1	1	0	0	1	1	1	0	1	1	1	NA	1	0	1	1	1	1	1	1	1	1	1	0	1
MR_Moffic_diploids00451_37	0	0	0	1	0	0	0	0	NA	1	NA	1	1	0	0	1	0	1	0	NA	NA	NA	0	0	1	0	0	1	1	0	0	1	0	0	0	NA	1	1	1	1	1	0	1	1	1	0	1	1	0
MR_Moffic_diploids00451_43	0	0	0	1	0	0	0	0	NA	1	NA	1	1	0	0	1	0	1	0	NA	NA	NA	0	0	1	0	0	1	1	0	0	1	0	0	0	NA	1	1	1	1	1	0	1	1	1	0	1	1	0
MR_Moffic_diploids00451_45	0	1	1	0	0	0	0	0	NA	0	NA	0	1	1	1	0	0	0	0	NA	NA	NA	0	1	0	0	0	0	0	0	0	0	1	1	0	NA	0	0	0	0	0	0	0	1	0	1	0	1	1
MR_Moffic_diploids00451_49	0	0	0	0	0	0	0	0	NA	0	NA	0	1	0	0	1	1	0	0	NA	NA	NA	0	1	0	0	0	1	0	0	1	0	1	0	0	NA	0	1	0	0	0	1	0	0	1	1	0	0	0
MR_Moffic_diploids00451_50	1	1	1	1	1	1	1	1	NA	0	NA	1	1	0	1	1	0	0	1	NA	NA	NA	1	1	0	0	1	1	1	1	1	0	1	1	1	NA	1	1	0	1	0	0	1	1	1	0	1	1	0
MR_Moffic_diploids00451_59	0	0	0	0	0	0	0	0	NA	0	NA	0	1	0	0	1	1	0	0	NA	NA	NA	0	1	0	0	0	1	0	0	1	0	1	0	0	NA	0	1	0	0	0	1	0	0	1	1	0	0	0
MR_Moffic_diploids00451_67	0	0	1	0	0	0	0	0	NA	1	NA	0	0	0	0	0	0	1	0	NA	NA	NA	0	0	0	0	0	0	0	1	0	1	0	1	1	NA	0	1	1	0	0	0	1	0	0	0	0	0	1
MR_Moffic_diploids00451_91	1	1	0	1	1	1	0	1	NA	1	NA	1	1	1	1	1	1	0	1	NA	NA	NA	1	0	1	1	1	0	1	1	1	1	1	0	0	NA	1	1	1	1	0	1	0	1	1	1	1	1	1
MR_Moffic_diploids00451_100	0	1	1	1	0	1	0	0	NA	1	NA	1	0	0	1	1	1	1	0	NA	NA	NA	1	1	1	1	0	1	1	1	0	1	0	1	0	NA	1	1	1	1	1	0	0	1	1	0	1	1	0
MR_Moffic_diploids00451_112	0	1	1	0	0	0	1	0	NA	0	NA	0	1	1	1	1	0	0	0	NA	NA	NA	0	1	0	0	0	0	0	0	0	0	1	1	0	NA	0	0	0	0	0	1	0	1	0	1	0	1	1
MR_Moffic_diploids00451_119	0	0	1	0	0	0	0	0	NA	1	NA	0	0	0	0	0	0	1	0	NA	NA	NA	0	0	0	0	0	0	0	1	0	1	0	1	1	NA	0	1	1	0	0	0	1	0	0	0	0	0	1
MR_Moffic_diploids00451_127	0	0	0	0	0	0	0	0	NA	0	NA	0	1	0	0	1	0	0	0	NA	NA	NA	0	1	0	0	0	1	0	0	0	0	1	0	0	NA	0	1	0	0	0	1	0	0	1	1	0	0	0
MR_Moffic_diploids00451_128	1	1	1	1	1	1	0	1	NA	1	NA	1	1	1	1	1	1	0	1	NA	NA	NA	1	0	1	1	1	0	1	1	1	1	1	0	0	NA	1	1	1	0	0	1	0	1	1	1	1	1	1
MR_Moffic_diploids00451_134	0	1	1	0	0	0	0	0	NA	0	NA	0	1	1	1	1	0	0	0	NA	NA	NA	0	1	0	0	0	0	0	0	0	0	0	1	0	NA	0	0	0	0	0	1	0	1	0	1	0	1	1
MR_Moffic_diploids00451_136	1	1	0	1	1	1	1	1	NA	1	NA	1	1	1	1	1	1	0	1	NA	NA	NA	1	0	1	1	1	0	1	1	1	1	1	0	0	NA	1	1	1	0	0	1	0	1	1	1	1	1	1
MR_Moffic_diploids00451_141	0	1	1	0	0	0	0	0	NA	0	NA	0	1	1	1	0	0	0	0	NA	NA	NA	0	1	0	0	0	0	0	0	0	0	1	1	0	NA	0	0	0	0	0	0	0	0	0	1	0	1	1
MR_Moffic_diploids00451_143	1	1	0	1	1	1	0	1	NA	1	NA	0	1	1	1	1	1	0	1	NA	NA	NA	1	0	1	1	1	0	1	1	1	1	1	0	0	NA	1	1	1	0	0	1	0	1	1	1	1	1	1
MR_Moffic_diploids00451_146	1	0	1	0	1	0	1	0	NA	0	NA	1	0	0	1	1	0	0	0	NA	NA	NA	1	1	0	0	1	1	0	0	0	0	0	1	1	NA	1	0	0	1	0	0	1	1	1	0	1	1	0
MR_Moffic_diploids00451_151	0	1	1	0	0	0	0	1	NA	0	NA	0	1	0	0	0	0	0	1	NA	NA	NA	0	1	0	1	0	0	0	0	1	1	1	0	1	NA	0	0	0	0	0	0	1	1	0	1	0	1	0
MR_Moffic_diploids00451_153	1	1	1	0	0	1	0	1	NA	1	NA	1	1	1	0	1	0	0	0	NA	NA	NA	1	0	1	1	0	0	1	1	1	0	1	1	1	NA	1	1	1	1	1	1	1	1	1	1	1	0	1
MR_Moffic_diploids00451_155	0	0	0	1	0	0	0	0	NA	1	NA	1	1	0	0	1	0	1	0	NA	NA	NA	0	0	1	0	0	1	1	0	0	1	0	0	0	NA	1	1	1	1	1	0	1	1	1	0	1	1	0
MR_Moffic_diploids00451_157	1	1	0	1	1	1	0	1	NA	1	NA	1	1	1	1	1	1	0	1	NA	NA	NA	1	0	1	1	1	0	1	1	1	1	1	0	0	NA	1	1	1	0	0	1	0	1	1	1	1	1	1
MR_Moffic_diploids00451_160	0	1	1	0	0	0	0	0	NA	0	NA	0	1	1	1	1	0	0	0	NA	NA	NA	0	1	0	0	0	0	0	0	0	0	1	1	0	NA	0	0	0	0	0	0	0	1	0	1	0	1	1
MR_Moffic_diploids00451_166	0	1	1	0	0	0	0	1	NA	0	NA	0	1	0	0	0	0	0	1	NA	NA	NA	0	1	0	1	0	0	0	0	1	1	1	0	1	NA	0	0	0	0	0	0	1	1	0	1	0	1	0
MR_Moffic_diploids00451_182	1	1	0	1	1	1	0	1	NA	1	NA	1	1	1	1	1	1	0	1	NA	NA	NA	1	0	1	1	1	0	1	1	1	1	1	0	0	NA	1	1	1	0	0	1	0	1	1	1	1	1	1
MR_Moffic_diploids00451_183	1	1	1	1	1	1	0	1	NA	1	NA	1	1	1	1	1	2	0	1	NA	NA	NA	1	1	1	1	1	0	1	1	1	1	1	0	0	NA	1	1	1	0	1	1	0	1	1	1	1	1	1
MR_Moffic_diploids00451_188	0	0	0	1	0	0	0	0	NA	1	NA	1	1	0	0	1	0	1	0	NA	NA	NA	0	0	1	0	0	1	1	0	0	1	0	0	0	NA	1	1	1	1	1	0	1	1	1	0	1	1	0
MR_Moffic_diploids00451_189	0	1	0	0	1	1	1	1	NA	0	NA	0	1	1	1	1	1	0	1	NA	NA	NA	0	0	0	0	1	0	0	1	1	0	1	0	0	NA	1	0	0	0	0	1	0	0	1	1	1	0	1
MR_Moffic_diploids00451_191	0	1	1	0	0	0	0	1	NA	0	NA	0	1	0	0	0	0	0	1	NA	NA	NA	0	1	0	1	0	0	0	0	1	1	1	0	1	NA	0	0	0	0	0	0	1	1	0	1	0	1	0
MR_Moffic_diploids00451_192	1	1	1	0	1	1	1	1	NA	0	NA	1	1	0	1	1	0	0	1	NA	NA	NA	1	1	0	0	1	1	1	1	1	0	0	1	1	NA	1	1	0	1	0	0	1	1	1	0	1	1	0
MR_Moffic_diploids00451_199	1	1	1	0	0	1	1	1	NA	0	NA	1	1	1	0	1	0	0	0	NA	NA	NA	1	0	1	1	0	1	1	1	1	0	1	1	1	NA	1	0	1	1	1	1	1	1	1	1	1	0	1
MR_Moffic_diploids00451_202	1	1	1	1	1	1	1	1	NA	0	NA	1	0	0	1	1	0	0	1	NA	NA	NA	1	1	0	1	1	1	1	1	1	0	0	1	1	NA	1	1	0	1	0	0	1	1	1	1	1	1	0
MR_Moffic_diploids00451_210	1	1	1	1	1	1	0	1	NA	1	NA	1	1	1	1	1	1	0	1	NA	NA	NA	1	1	1	1	1	1	1	1	1	1	1	1	1	NA	1	1	1	1	0	1	1	1	1	1	1	1	1
MR_Moffic_diploids00451_212	0	1	1	0	0	0	0	0	NA	1	NA	0	0	0	1	0	1	0	0	NA	NA	NA	1	1	1	1	0	0	0	0	0	1	0	0	0	NA	0	0	0	0	1	0	0	0	0	0	0	0	0
MR_Moffic_diploids00451_213	0	1	1	0	0	1	0	0	NA	1	NA	0	0	0	1	0	1	0	0	NA	NA	NA	1	1	1	1	0	0	0	0	0	1	0	0	0	NA	0	0	0	0	1	0	0	0	0	0	0	0	0
MR_Moffic_diploids00451_216	0	0	0	1	0	0	0	0	NA	1	NA	1	1	0	0	1	0	1	0	NA	NA	NA	0	0	1	0	0	1	1	0	0	1	0	1	0	NA	1	1	1	1	1	0	1	1	1	0	1	1	0
MR_Moffic_diploids00451_218	1	1	1	0	1	1	1	1	NA	0	NA	1	1	0	0	1	0	0	1	NA	NA	NA	1	1	0	0	1	1	1	1	1	0	0	1	1	NA	1	1	0	1	0	0	1	1	1	1	1	1	0
MR_Moffic_diploids00463_71	0	0	0	0	0	0	0	0	2	2	1	2	1	1	2	0	1	0	0	2	2	0	0	0	1	0	0	0	0	0	0	0	0	0	0	0	2	0	0	0	0	0	0	0	0	0	0	0	1
MR_Moffic_diploids00476_139	1	1	1	1	0	2	0	1	0	0	0	1	1	2	0	0	0	1	0	0	0	0	0	1	2	2	0	1	0	1	2	1	0	1	1	0	1	1	1	1	1	1	1	0	1	0	0	0	1
MR_Moffic_diploids00485_143	0	1	1	1	1	0	0	0	0	0	0	0	0	0	0	0	NA	0	0	0	0	0	0	0	0	0	0	0	0	0	0	1	0	0	0	0	0	0	0	0	0	0	0	0	0	0	1	0	1
MR_Moffic_diploids00485_238	2	2	2	2	1	0	0	0	0	0	0	0	0	0	0	0	NA	0	0	0	0	0	0	0	1	2	0	2	1	0	0	2	0	0	2	0	0	0	0	1	0	0	1	0	0	0	2	2	1
MR_Moffic_diploids00486_142	0	NA	2	NA	1	0	2	NA	2	2	0	0	NA	0	1	0	2	NA	1	0	0	0	0	0	0	2	0	0	1	0	NA	0	0	0	0	0	2	0	0	0	0	0	0	0	0	0	2	0	1
MR_Moffic_diploids00503_108	0	2	2	2	1	0	0	0	0	0	0	0	0	0	0	0	0	0	0	0	0	0	0	0	0	2	0	0	0	0	0	0	0	0	0	0	0	0	0	0	0	0	0	0	0	0	2	0	0
MR_Moffic_diploids00511_135	0	0	0	0	NA	0	2	0	0	0	1	0	0	0	0	0	1	0	0	2	0	2	NA	0	0	0	0	0	2	1	0	0	NA	0	0	2	2	0	1	0	0	0	0	1	0	NA	NA	2	0
MR_Moffic_diploids00511_139	0	0	0	0	1	0	2	0	0	0	1	0	0	0	2	0	1	0	0	2	0	2	NA	0	0	1	0	0	2	1	0	0	NA	0	0	2	2	0	1	0	0	0	0	1	0	2	NA	2	0
MR_Moffic_diploids00515_67	0	1	0	0	0	1	0	0	0	0	1	1	1	1	1	0	1	0	1	0	0	0	0	0	0	0	1	1	0	1	1	0	0	0	1	1	1	0	1	1	1	1	0	1	1	0	0	1	0
MR_Moffic_diploids00515_86	0	0	0	0	0	0	0	0	1	0	0	0	0	0	0	0	0	0	0	0	0	1	0	0	1	0	0	1	0	0	0	1	0	0	0	1	0	0	1	1	1	0	0	0	0	0	0	0	0
MR_Moffic_diploids00515_91	0	1	0	0	0	0	1	0	1	0	0	0	0	0	0	0	1	0	0	0	1	0	1	0	0	1	0	0	0	0	0	0	0	0	0	0	0	0	0	0	0	1	1	0	0	1	0	0	0
MR_Moffic_diploids00515_95	0	0	0	0	0	0	0	0	1	0	0	0	0	0	0	0	1	0	0	0	0	0	0	0	0	0	0	0	0	0	0	1	0	0	0	1	0	0	0	0	1	0	0	0	0	0	0	0	0
MR_Moffic_diploids00515_107	1	1	0	0	0	1	0	1	0	1	1	1	1	0	0	0	1	1	1	1	1	1	1	0	1	1	1	0	1	1	0	1	1	1	1	0	1	0	1	1	1	1	1	0	0	1	0	1	0
MR_Moffic_diploids00515_112	1	0	1	0	1	0	0	1	1	1	1	0	1	1	1	0	0	0	0	0	1	1	1	1	0	0	1	1	1	0	1	1	1	1	1	1	1	0	1	0	0	1	0	0	0	1	0	1	0
MR_Moffic_diploids00515_113	0	1	1	0	1	1	1	1	0	1	0	1	1	1	0	1	1	1	0	1	1	1	1	1	1	1	1	1	1	0	0	0	1	1	1	0	1	0	1	1	1	1	1	1	0	1	0	1	0
MR_Moffic_diploids00515_114	1	0	1	0	1	0	0	1	1	0	1	0	1	0	0	0	0	0	0	0	1	1	1	0	0	0	1	1	1	0	0	1	1	0	0	1	1	0	0	0	0	1	0	0	0	1	0	1	0
MR_Moffic_diploids00515_122	0	0	0	0	0	1	0	0	0	0	0	1	0	0	0	0	1	0	0	1	0	0	0	0	1	1	1	0	1	0	0	0	0	0	0	0	0	0	0	0	1	0	1	0	0	0	0	1	0
MR_Moffic_diploids00515_130	0	0	0	0	0	0	0	0	1	0	0	0	0	0	0	0	1	0	0	0	0	0	0	0	0	0	0	0	0	0	0	1	0	0	0	1	0	0	0	0	1	0	0	0	0	0	0	0	0
MR_Moffic_diploids00515_133	0	0	0	0	0	1	0	1	0	0	0	1	1	0	0	0	1	1	1	1	0	0	1	0	1	1	1	0	1	0	0	0	0	0	0	0	0	0	0	0	1	0	1	0	0	1	0	1	0
MR_Moffic_diploids00515_150	0	0	0	0	0	1	0	0	0	0	1	0	0	1	1	0	1	0	0	0	0	0	0	0	0	0	0	0	0	0	1	0	0	0	0	0	0	0	0	0	0	0	0	0	0	0	0	1	0
MR_Moffic_diploids00515_164	1	0	1	0	1	1	1	1	0	1	1	1	1	0	1	1	1	1	1	1	1	1	1	1	1	1	1	0	1	1	1	1	1	1	1	0	1	0	1	0	1	1	1	0	0	1	0	1	0
MR_Moffic_diploids00515_172	0	0	0	0	0	0	1	0	0	0	0	0	0	0	1	0	0	1	1	0	0	0	0	1	0	0	0	0	0	1	0	0	0	0	0	0	0	0	0	1	0	0	0	1	0	0	1	0	0
MR_Moffic_diploids00515_189	0	0	0	0	0	0	1	0	0	0	0	0	0	0	0	0	1	0	0	1	0	1	1	0	0	0	1	0	1	0	0	0	0	0	0	0	0	0	0	0	1	0	1	0	0	0	0	1	0
MR_Moffic_diploids00515_197	0	0	0	1	0	0	0	0	0	0	0	0	0	0	0	0	0	0	0	0	0	0	0	0	0	0	0	1	0	0	0	0	0	0	0	0	0	1	0	0	0	0	0	0	0	0	0	0	0
MR_Moffic_diploids00515_204	0	1	1	0	0	1	1	1	1	1	0	0	1	0	1	1	0	1	1	1	1	0	0	1	1	0	0	1	1	1	0	1	1	1	1	1	1	1	0	1	1	0	1	1	1	1	1	1	1
MR_Moffic_diploids00515_214	1	1	1	1	0	1	0	1	1	1	1	1	1	1	1	1	0	0	1	1	1	1	1	1	1	0	1	1	1	1	1	1	1	1	1	1	1	1	0	0	1	1	1	1	1	1	1	1	0
MR_Moffic_diploids00534_115	0	1	1	0	1	1	0	0	0	0	0	0	1	1	1	0	1	1	1	0	0	1	1	0	0	0	1	0	1	1	1	1	1	0	1	1	0	1	1	0	1	1	0	1	0	1	1	1	0
MR_Moffic_diploids00534_131	0	1	1	1	1	1	0	0	0	1	0	1	1	1	1	0	1	1	1	1	0	1	1	1	0	0	1	0	1	1	1	1	1	1	1	1	1	1	1	1	1	1	1	1	1	1	1	1	1
MR_Moffic_diploids00556_59	0	0	0	0	0	1	NA	0	1	0	0	0	1	1	1	0	1	0	1	0	1	1	0	0	1	1	0	0	0	0	1	1	0	0	1	0	1	0	1	1	1	0	0	0	0	0	0	0	0
MR_Moffic_diploids00556_71	1	0	0	0	1	1	NA	0	1	1	1	1	1	1	1	1	1	1	1	0	1	1	1	1	1	1	1	1	1	1	1	0	1	1	1	1	1	1	1	1	1	1	1	0	1	1	0	1	1
MR_Moffic_diploids00556_79	0	1	0	0	0	0	NA	0	1	0	0	0	1	1	0	0	0	0	0	1	0	1	1	1	1	1	0	1	0	0	0	1	1	1	1	0	0	0	1	1	0	0	0	0	0	0	1	1	0
MR_Moffic_diploids00556_85	0	0	0	0	0	1	NA	0	1	0	0	0	1	1	1	0	1	0	1	0	1	1	0	0	1	1	0	0	0	0	1	1	0	0	1	0	0	0	1	1	1	0	0	0	0	0	0	0	0
MR_Moffic_diploids00556_91	0	0	1	1	0	0	NA	0	1	1	1	0	1	1	0	1	0	0	0	1	1	1	1	1	1	1	1	1	0	1	1	1	1	1	1	0	0	0	1	1	0	0	0	0	1	0	1	1	0
MR_Moffic_diploids00556_96	0	1	1	1	0	1	NA	0	1	1	1	1	1	1	1	1	1	1	1	0	1	1	1	0	1	1	1	1	0	1	1	1	0	1	1	0	1	1	1	1	1	0	0	1	1	1	1	0	1
MR_Moffic_diploids00556_105	1	0	0	0	1	1	NA	0	1	1	1	1	1	1	0	1	1	1	1	0	1	1	1	1	1	1	1	1	1	1	1	0	1	1	1	1	1	1	1	1	1	1	1	0	1	1	0	1	1
MR_Moffic_diploids00556_125	0	0	0	0	0	0	NA	0	1	0	0	0	1	1	0	0	0	0	0	1	0	1	0	1	1	1	0	1	0	0	0	1	1	1	1	0	0	0	1	1	0	0	0	0	0	0	1	0	0
MR_Moffic_diploids00652_213	0	NA	2	0	0	0	1	1	1	0	2	1	1	2	2	2	2	1	0	0	1	0	0	0	0	NA	1	NA	1	1	0	NA	1	1	1	1	2	1	1	1	0	0	1	0	1	1	2	1	1
MR_Moffic_diploids00652_214	0	NA	2	0	0	0	1	1	1	0	2	1	1	2	2	2	2	1	0	0	1	0	0	0	0	NA	1	NA	1	0	0	NA	1	1	1	1	2	1	1	1	0	0	1	0	1	1	2	1	1
MR_Moffic_diploids00652_237	0	NA	2	0	0	0	1	1	1	0	2	1	0	2	2	2	2	1	0	0	1	0	0	0	0	NA	1	NA	1	0	0	NA	1	1	1	1	2	1	1	1	0	0	1	1	1	1	2	1	1
MR_Moffic_diploids00652_256	0	NA	2	0	0	0	1	1	1	0	2	1	0	2	2	2	2	1	0	0	1	0	0	0	0	NA	1	NA	1	0	0	NA	1	1	1	1	2	1	1	1	0	0	1	0	1	1	2	0	1
MR_Moffic_diploids00652_257	0	NA	2	0	0	0	1	1	1	0	2	1	0	2	2	2	2	1	0	0	1	0	0	0	0	NA	1	NA	1	1	0	NA	1	1	1	1	2	1	1	1	0	0	1	1	1	1	2	1	1
MR_Moffic_diploids00652_278	0	NA	NA	0	0	0	1	1	0	0	2	1	0	2	2	2	2	0	0	0	1	0	0	0	0	NA	0	NA	1	1	0	NA	0	1	1	0	2	1	1	0	0	0	0	1	1	0	2	1	1
MR_Moffic_diploids00653_55	0	0	0	0	0	0	0	0	0	0	0	0	0	0	0	0	0	0	0	0	0	2	0	0	0	0	0	0	0	0	0	0	0	0	0	2	0	0	0	0	2	0	0	0	0	0	0	0	0
MR_Moffic_diploids00655_159	0	0	0	0	0	0	NA	0	2	2	0	2	0	1	0	1	0	0	0	2	2	0	0	0	1	0	0	0	0	0	0	0	0	0	1	0	2	0	0	0	0	0	0	0	0	0	0	0	0
MR_Moffic_diploids00655_214	0	0	0	0	0	0	NA	0	2	2	0	2	0	1	0	1	0	1	0	2	2	0	0	0	1	0	0	0	0	0	0	0	0	0	1	0	2	0	0	0	0	0	0	0	0	0	0	0	0
MR_Moffic_diploids00656_80	1	1	1	1	1	1	1	1	1	1	1	1	1	1	1	1	1	1	0	1	1	1	1	1	1	1	1	0	0	0	1	0	1	1	1	1	1	1	1	1	1	1	1	1	0	1	0	1	1
MR_Moffic_diploids00656_92	1	0	0	0	1	1	0	0	1	1	1	1	1	1	1	1	1	1	1	1	1	1	1	1	1	1	1	1	1	1	1	0	1	1	1	1	1	1	1	1	1	1	1	1	1	1	0	1	1
MR_Moffic_diploids00656_111	1	1	1	1	1	1	1	0	1	0	1	1	1	1	1	1	1	1	1	1	1	1	1	1	1	1	1	0	0	0	1	0	1	1	1	1	1	1	1	1	1	1	1	1	0	1	0	1	1
MR_Moffic_diploids00656_248	1	1	1	1	1	1	1	0	1	0	1	1	1	1	1	1	1	1	0	1	1	1	1	1	1	1	1	0	0	0	1	0	1	1	1	1	1	1	1	1	1	1	1	1	0	1	0	1	1
MR_Moffic_diploids00671_39	2	0	0	2	1	0	0	0	0	0	0	0	0	0	0	0	0	0	0	0	0	2	0	0	0	2	0	2	2	0	0	0	0	0	0	2	0	0	0	0	0	0	0	0	0	2	0	0	1
MR_Moffic_diploids00672_133	0	0	0	0	0	0	1	0	1	0	0	0	0	0	1	0	1	0	1	1	1	1	0	0	0	0	1	0	1	0	1	0	0	0	0	1	1	0	0	0	0	0	0	1	0	0	0	1	0
MR_Moffic_diploids00675_269	0	0	0	0	0	0	0	0	0	NA	0	NA	0	0	0	1	0	0	0	0	0	0	0	NA	0	0	0	NA	0	0	0	0	0	0	0	0	0	0	0	0	0	0	NA	0	0	0	0	0	0
MR_Moffic_diploids00682_7	0	2	2	0	0	0	2	2	0	0	0	0	0	0	0	0	0	0	0	0	0	0	0	0	0	0	0	0	0	0	0	0	0	0	0	0	0	0	0	0	0	0	0	0	0	0	2	0	1
MR_Moffic_diploids00682_45	0	2	2	0	0	0	2	2	0	0	0	0	0	0	0	0	0	0	0	0	0	0	0	0	0	0	0	0	0	0	0	0	0	0	0	0	0	0	0	0	0	0	0	0	0	0	2	0	1
MR_Moffic_diploids00683_133	0	NA	NA	NA	0	0	1	1	0	0	0	1	0	0	0	0	1	0	0	0	0	0	0	0	0	1	0	0	1	1	0	0	0	1	0	1	0	0	2	0	0	0	1	0	0	1	NA	1	0
MR_Moffic_diploids00683_138	0	NA	NA	NA	0	0	0	1	0	0	0	0	0	0	0	0	1	0	0	0	0	0	0	0	0	0	0	0	0	0	0	0	0	1	0	0	0	0	2	0	0	0	1	0	0	1	NA	0	0
MR_Moffic_diploids00683_264	1	NA	NA	NA	0	1	1	0	1	0	1	1	0	0	1	1	1	0	0	0	0	0	0	0	0	0	0	0	1	0	0	0	0	0	0	0	0	1	1	1	0	1	0	0	0	1	NA	0	0
MR_Moffic_diploids00683_265	0	NA	NA	NA	1	0	1	1	1	0	0	1	1	1	1	1	1	1	1	1	0	1	1	1	1	1	1	1	0	1	0	1	1	1	1	1	0	0	1	1	1	0	1	1	1	0	NA	1	1
MR_Moffic_diploids00683_270	1	NA	NA	NA	1	0	1	1	1	0	1	1	1	0	1	1	1	1	1	1	1	2	1	1	1	1	1	1	0	1	1	0	0	1	1	1	1	0	1	1	0	0	1	1	1	1	NA	1	1
MR_Moffic_diploids00685_55	1	1	1	0	0	0	1	1	0	0	0	0	1	0	0	1	0	1	1	1	1	0	1	1	1	0	0	0	0	0	0	0	0	0	0	0	1	0	0	0	1	0	0	0	0	1	1	1	1
MR_Moffic_diploids00685_82	1	1	1	0	0	0	1	1	0	0	0	0	1	0	0	1	0	1	1	1	1	0	1	1	1	0	0	0	0	0	0	0	0	0	0	0	1	0	0	0	1	0	0	0	0	1	1	1	1
MR_Moffic_diploids00688_10	NA	NA	NA	0	0	0	NA	NA	NA	NA	1	0	0	0	NA	0	0	0	NA	0	0	0	NA	NA	0	0	0	0	0	0	0	0	0	0	1	1	NA	0	0	1	0	0	0	0	0	0	0	NA	1
MR_Moffic_diploids00688_26	NA	NA	NA	0	0	0	NA	NA	NA	NA	1	0	0	0	NA	0	0	0	NA	0	0	0	NA	NA	0	0	0	0	0	0	0	0	0	0	1	1	NA	0	0	1	0	0	0	0	0	0	0	NA	1
MR_Moffic_diploids00688_73	NA	NA	NA	0	0	0	NA	NA	NA	NA	1	0	0	0	NA	0	0	0	NA	0	0	0	NA	NA	0	0	0	0	0	0	0	0	0	0	1	1	NA	0	0	1	0	0	0	0	0	0	0	NA	1
MR_Moffic_diploids00688_80	NA	NA	NA	0	0	0	NA	NA	NA	NA	1	0	0	0	NA	0	0	0	NA	0	0	0	NA	NA	0	0	0	0	0	0	0	0	0	0	1	1	NA	0	0	1	0	0	0	0	0	0	0	NA	1
MR_Moffic_diploids00688_87	NA	NA	NA	0	0	0	NA	NA	NA	NA	1	0	0	0	NA	0	0	0	NA	0	0	0	NA	NA	0	0	0	0	0	0	0	0	0	0	1	1	NA	0	0	1	0	0	0	0	0	0	0	NA	1
MR_Moffic_diploids00688_91	NA	NA	NA	0	0	0	NA	NA	NA	NA	1	0	0	0	NA	0	0	0	NA	0	0	0	NA	NA	0	0	0	0	0	0	0	0	0	0	1	1	NA	0	0	1	0	0	0	0	0	0	0	NA	1
MR_Moffic_diploids00688_93	NA	NA	NA	0	0	0	NA	NA	NA	NA	1	0	0	0	NA	0	0	0	NA	0	0	0	NA	NA	0	0	0	0	0	0	0	0	0	0	1	1	NA	0	0	1	0	0	0	0	0	0	0	NA	1
MR_Moffic_diploids00688_99	NA	NA	NA	0	0	0	NA	NA	NA	NA	1	0	0	0	NA	0	0	0	NA	0	0	0	NA	NA	0	0	0	0	0	0	0	0	0	0	1	1	NA	0	0	1	0	0	0	0	0	0	0	NA	1
MR_Moffic_diploids00688_105	NA	NA	NA	0	0	0	NA	NA	NA	NA	1	0	0	0	NA	0	0	0	NA	0	0	0	NA	NA	0	0	0	0	0	0	0	0	0	0	1	1	NA	0	0	1	0	0	0	0	0	0	0	NA	1
MR_Moffic_diploids00688_170	NA	NA	NA	0	0	0	NA	NA	NA	NA	1	0	0	0	NA	0	0	0	NA	0	0	0	NA	NA	0	0	0	0	0	0	0	0	0	0	1	1	NA	0	0	1	0	0	0	0	0	0	0	NA	1
MR_Moffic_diploids00689_140	1	0	0	1	1	1	1	1	0	0	0	1	0	1	0	1	0	0	0	1	1	0	1	1	1	1	0	0	0	0	0	0	0	0	1	0	1	0	0	0	1	0	0	0	0	1	0	1	1
MR_Moffic_diploids00689_152	1	0	0	1	0	1	1	1	0	0	0	1	0	1	0	1	0	0	0	1	1	0	1	1	0	1	0	0	0	0	0	0	0	0	1	0	1	0	0	0	1	0	0	0	0	1	0	1	1
MR_Moffic_diploids00689_170	1	0	0	1	0	1	1	1	0	0	0	1	0	1	0	1	0	0	0	1	1	0	1	1	0	1	0	0	0	0	0	0	0	0	1	0	1	0	0	0	1	0	0	0	0	1	0	1	1
MR_Moffic_diploids00689_202	1	0	0	1	1	1	2	2	2	2	0	1	1	2	2	2	0	1	1	2	1	0	2	2	1	1	0	0	0	0	0	0	0	0	1	0	2	0	0	0	1	0	0	0	0	1	0	1	1
MR_Moffic_diploids00689_231	1	0	0	1	0	1	1	1	0	0	0	1	0	1	0	1	0	0	0	1	1	0	1	1	0	1	0	0	0	0	0	0	0	0	1	0	1	0	0	0	1	0	0	0	0	1	0	1	1
MR_Moffic_diploids00689_250	1	0	0	1	0	1	1	1	0	0	0	1	0	1	0	1	0	0	0	1	1	0	1	1	0	1	0	0	0	0	0	0	0	0	1	0	1	0	0	0	1	0	0	0	0	1	0	1	1
MR_Moffic_diploids00689_267	1	0	0	1	0	1	1	1	0	0	0	1	0	1	0	1	0	0	0	1	1	0	1	1	0	1	0	0	0	0	0	0	0	0	1	0	1	0	0	0	1	0	0	0	0	1	0	1	1
MR_Moffic_diploids00689_272	0	0	0	0	0	0	0	0	2	2	0	1	1	1	2	1	0	1	1	1	1	0	0	0	1	0	0	0	0	0	0	0	0	0	0	0	1	0	0	0	0	0	0	0	0	0	0	0	0
MR_Moffic_diploids00689_278	0	0	0	0	0	0	0	0	2	2	0	1	1	1	2	1	0	1	1	1	1	0	0	0	1	0	0	0	0	0	0	0	0	0	0	0	1	0	0	0	0	0	0	0	0	0	0	0	0
MR_Moffic_diploids00701_132	0	0	0	0	1	0	2	0	1	0	0	0	0	0	0	0	0	0	0	2	0	1	1	0	0	0	0	0	0	0	0	0	1	0	0	1	0	0	1	0	0	0	0	2	0	NA	1	2	0
MR_Moffic_diploids00705_132	1	1	1	2	0	1	1	0	2	1	0	1	0	1	0	1	0	0	1	0	1	0	0	1	1	1	2	1	0	2	0	1	0	0	0	1	0	1	1	1	1	1	0	1	1	0	0	1	1
MR_Moffic_diploids00705_134	1	1	1	2	0	1	1	0	2	1	0	1	0	1	0	1	0	0	1	0	1	0	0	1	1	1	1	1	0	1	0	1	0	0	0	1	0	1	1	1	1	1	0	1	1	0	0	1	1
MR_Moffic_diploids00705_135	1	1	1	2	0	1	1	0	1	1	0	1	0	1	0	1	0	0	1	0	1	0	0	1	1	1	1	1	0	1	0	1	0	0	0	1	0	1	1	1	1	1	0	1	1	0	0	1	1
MR_Moffic_diploids00710_133	1	2	NA	2	0	1	0	2	0	1	0	2	2	2	0	2	0	2	0	0	0	0	0	2	2	0	2	0	0	0	2	1	0	2	2	0	0	1	0	2	0	NA	2	0	1	0	0	0	0
MR_Moffic_diploids00710_138	1	2	NA	2	0	1	0	2	0	1	0	2	2	2	0	2	0	0	0	0	0	0	0	2	2	0	2	0	0	0	2	1	0	2	2	0	0	1	0	2	0	NA	2	0	1	0	0	0	0
MR_Moffic_diploids00715_200	0	1	0	0	1	1	0	0	0	0	0	0	0	1	0	0	0	0	1	0	0	0	0	0	0	0	0	0	0	1	0	0	0	0	0	0	0	0	0	0	0	0	0	1	0	0	1	0	0
MR_Moffic_diploids00715_201	0	0	0	0	0	0	0	0	0	1	0	1	0	0	1	0	0	0	0	0	0	0	0	0	0	0	0	1	0	1	0	0	0	0	0	0	0	0	0	0	1	0	0	0	1	0	0	0	0
MR_Moffic_diploids00715_205	0	0	0	0	0	0	0	0	0	0	0	0	1	0	0	0	1	0	0	0	0	0	0	1	0	1	0	0	0	0	0	0	0	0	0	0	0	1	1	1	0	0	1	0	0	1	1	0	0
MR_Moffic_diploids00715_229	0	1	0	0	1	0	0	0	0	1	0	0	1	1	0	0	1	1	0	0	0	0	1	1	0	1	0	0	0	1	1	1	0	0	0	0	0	0	1	1	0	0	1	1	0	1	1	0	1
MR_Moffic_diploids00715_247	0	0	1	0	0	0	NA	0	0	1	1	0	0	0	0	1	0	0	1	0	0	0	0	1	1	0	0	1	1	0	0	0	0	0	0	0	0	0	0	0	0	0	0	0	0	0	0	1	1
MR_Moffic_diploids00715_248	0	0	0	0	0	0	NA	0	0	0	1	0	0	0	0	1	0	0	1	0	0	0	0	1	1	0	0	0	1	0	0	0	0	0	0	0	0	0	0	0	0	0	0	0	0	0	0	0	1
MR_Moffic_diploids00730_132	1	0	0	1	0	0	0	0	1	1	NA	0	1	0	0	1	1	0	1	NA	0	0	0	1	0	0	1	0	0	0	0	0	0	0	0	1	0	0	0	1	0	1	0	0	1	0	1	0	0
MR_Moffic_diploids00730_217	1	1	0	1	0	1	1	0	1	1	NA	1	1	1	0	1	1	0	1	NA	1	0	0	1	0	1	1	1	1	0	0	1	1	0	1	1	0	0	1	1	1	1	0	1	1	1	1	1	0
MR_Moffic_diploids00730_254	1	1	0	1	0	1	1	0	1	1	NA	1	1	1	0	1	1	1	1	NA	1	0	1	1	0	1	1	1	1	0	0	1	0	0	1	1	0	0	1	1	1	1	0	1	1	1	1	1	0
MR_Moffic_diploids00742_71	0	2	2	0	0	0	2	2	2	2	1	2	1	1	2	0	0	0	0	2	2	0	0	0	1	0	0	0	0	0	0	0	0	0	0	0	2	0	0	0	0	0	0	0	0	0	2	0	0
MR_Moffic_diploids00749_6	0	0	1	0	0	1	1	0	1	1	0	0	0	0	1	1	1	0	0	1	1	1	0	0	0	0	0	0	0	0	1	0	0	0	1	0	1	1	1	1	1	1	1	1	0	1	1	1	1
MR_Moffic_diploids00749_7	0	0	1	0	0	1	1	0	1	0	0	0	0	0	1	1	1	0	0	1	1	1	0	0	0	0	0	0	0	0	1	0	0	0	1	0	1	1	1	1	1	1	1	1	0	1	1	1	1
MR_Moffic_diploids00749_33	0	0	1	0	0	1	1	0	1	0	0	0	0	0	1	1	1	0	0	1	1	1	0	0	0	0	0	0	0	0	0	0	0	0	1	0	1	1	1	1	1	1	1	1	0	1	1	1	1
MR_Moffic_diploids00749_44	0	0	1	0	0	1	1	0	1	0	0	0	0	0	1	1	1	0	0	1	1	1	0	0	0	0	0	0	0	0	1	0	0	0	1	0	1	1	1	1	1	1	1	1	0	1	1	1	1
MR_Moffic_diploids00749_236	1	1	1	0	1	1	1	0	1	1	0	1	0	0	1	1	1	0	0	1	1	1	0	0	0	0	0	0	0	0	1	0	0	0	1	0	1	1	1	1	1	1	1	1	1	1	1	1	1
MR_Moffic_diploids00753_13	0	1	1	1	1	1	0	1	0	1	1	1	1	1	1	1	1	1	1	1	0	1	1	0	1	1	1	1	1	1	1	1	1	1	1	1	1	1	1	1	1	1	0	1	1	1	1	1	1
MR_Moffic_diploids00753_25	1	1	1	0	0	0	0	1	1	0	0	1	0	0	0	0	0	0	0	1	1	0	1	0	1	1	0	0	1	0	0	0	0	0	0	0	0	0	0	0	0	0	1	0	0	0	0	0	1
MR_Moffic_diploids00753_28	1	0	0	1	1	0	0	0	1	1	0	1	1	1	0	0	0	1	1	0	1	1	0	1	0	1	0	0	1	0	0	0	1	0	0	1	0	1	0	1	0	0	0	1	1	1	1	0	0
MR_Moffic_diploids00753_52	1	0	0	1	1	0	0	0	1	1	0	1	1	1	0	0	0	1	1	0	1	1	0	1	0	1	0	0	1	0	0	0	1	0	0	1	0	1	0	1	0	0	0	1	1	1	1	0	0
MR_Moffic_diploids00753_83	1	1	1	0	0	0	0	1	1	0	0	1	0	0	0	0	0	0	0	1	1	0	1	0	1	1	0	0	1	0	0	0	0	0	0	0	0	0	0	0	0	0	1	0	0	0	0	0	1
MR_Moffic_diploids00753_84	1	1	1	0	0	0	0	1	1	0	0	1	0	0	0	0	0	0	0	1	1	0	1	0	1	1	0	0	1	0	0	0	0	0	0	0	0	0	0	0	0	0	1	0	0	0	0	0	1
MR_Moffic_diploids00753_90	0	1	1	1	1	1	0	1	0	1	1	1	1	1	1	1	1	1	1	1	0	1	1	0	1	1	1	1	1	1	1	1	1	1	1	1	1	1	1	1	1	1	0	1	1	1	1	1	1
MR_Moffic_diploids00753_116	0	1	1	1	1	1	0	1	0	1	1	1	1	1	1	1	1	1	1	1	0	1	1	0	1	1	1	1	1	1	1	1	1	1	1	1	1	1	1	1	1	1	1	1	1	1	1	1	1
MR_Moffic_diploids00753_122	1	1	1	1	1	1	0	1	1	1	0	1	1	1	1	0	0	1	1	1	1	1	1	1	1	1	0	1	1	0	0	0	1	0	0	1	1	1	1	1	0	0	1	1	1	1	1	0	1
MR_Moffic_diploids00753_136	1	1	0	1	1	0	0	0	1	1	0	1	1	1	0	0	0	1	1	0	1	1	0	1	0	1	0	0	1	0	0	0	1	0	0	1	0	1	0	1	0	0	0	1	1	1	1	0	0
MR_Moffic_diploids00753_152	1	1	1	0	0	0	0	1	1	0	0	1	0	0	0	0	0	0	0	1	1	0	1	0	1	0	0	0	0	0	0	0	0	0	0	0	0	1	0	1	0	0	0	0	0	0	1	0	1
MR_Moffic_diploids00753_167	0	1	0	1	1	0	0	0	1	1	0	1	0	1	0	0	0	1	1	0	1	1	0	1	0	1	0	0	0	0	0	0	1	0	0	1	0	1	0	1	0	0	0	1	1	1	1	0	0
MR_Moffic_diploids00753_205	1	1	0	1	1	0	0	0	1	1	0	1	0	1	0	0	0	1	1	0	1	1	0	1	0	1	0	0	1	0	0	0	1	0	0	1	0	1	0	1	0	0	0	1	1	1	1	0	0
MR_Moffic_diploids00753_228	0	1	1	1	1	1	0	1	0	1	1	1	1	1	1	1	1	1	1	1	0	1	1	0	1	1	1	1	1	1	1	1	1	1	1	1	1	1	1	1	1	1	0	1	1	1	1	1	1
MR_Moffic_diploids00753_248	1	0	0	1	1	0	0	0	1	1	0	1	1	1	0	0	0	1	1	0	1	1	0	1	0	1	0	0	0	0	0	0	1	0	0	1	0	1	0	1	0	0	0	1	1	1	1	0	0
MR_Moffic_diploids00757_49	0	0	0	0	0	0	2	2	2	2	0	0	0	0	0	1	0	0	0	2	2	0	0	0	1	0	0	0	0	0	0	0	0	0	1	0	2	0	0	0	0	0	0	0	0	0	0	0	0
MR_Moffic_diploids00767_243	0	0	0	0	0	0	NA	0	0	0	0	2	0	1	0	1	0	0	0	2	2	0	0	0	1	0	0	0	0	0	0	0	0	0	1	0	2	0	0	0	0	0	0	0	0	0	0	0	0
MR_Moffic_diploids00768_123	1	0	1	1	1	1	1	1	1	1	1	1	0	1	0	1	1	0	0	0	0	0	1	1	1	1	1	0	1	1	0	1	1	1	0	1	1	1	1	1	1	1	1	1	1	1	0	1	1
MR_Moffic_diploids00768_252	2	0	0	0	0	0	2	2	2	2	0	0	0	0	0	0	0	0	0	0	0	2	2	2	0	0	0	0	1	0	0	0	0	0	0	2	0	0	0	1	2	2	0	0	0	0	0	2	1
MR_Moffic_diploids00775_71	2	2	2	2	1	0	2	2	2	2	0	2	0	1	0	0	0	0	0	2	2	0	2	2	1	2	0	0	0	0	0	0	0	0	0	0	2	0	0	0	0	0	0	0	0	0	2	2	1
MR_Moffic_diploids00787_138	2	2	0	2	NA	1	0	2	0	1	NA	2	2	1	1	1	0	2	0	0	1	0	0	2	2	1	1	0	0	0	1	0	0	2	1	0	0	0	0	2	0	0	1	0	1	0	0	0	0
MR_Moffic_diploids00851_95	0	0	0	0	0	0	0	1	0	1	0	1	0	0	NA	0	1	0	0	NA	0	1	0	NA	0	0	0	1	0	0	1	0	0	0	0	0	0	0	1	0	1	0	1	0	1	0	0	NA	0
MR_Moffic_diploids00851_96	0	0	0	0	0	0	0	0	0	1	0	0	0	0	NA	0	0	0	0	NA	0	0	1	NA	0	0	0	0	1	0	0	0	0	0	0	1	0	0	0	0	0	0	1	0	0	1	0	NA	0
MR_Moffic_diploids00851_103	0	0	0	0	0	1	0	1	0	1	1	0	0	0	NA	1	0	0	0	NA	0	0	0	NA	0	0	0	0	0	0	0	0	0	0	0	0	0	0	0	0	0	1	0	0	0	0	0	NA	0
MR_Moffic_diploids00851_107	0	1	0	0	1	1	0	1	0	1	0	0	0	1	NA	1	0	1	0	NA	1	0	0	NA	1	0	0	0	0	0	0	1	0	0	0	0	0	0	0	0	0	0	0	1	0	1	0	NA	0
MR_Moffic_diploids00851_130	1	1	1	1	1	1	0	1	0	0	0	1	1	1	NA	0	1	1	1	NA	1	0	1	NA	1	0	0	0	0	0	0	0	1	0	0	0	1	0	0	0	0	1	0	0	1	1	0	NA	0
MR_Moffic_diploids00851_132	1	0	0	1	1	1	0	0	0	0	0	0	0	1	NA	0	0	1	0	NA	0	0	0	NA	0	0	0	1	1	0	0	0	0	1	1	0	0	0	1	1	0	0	0	0	1	0	0	NA	1
MR_Moffic_diploids00851_136	1	0	0	0	0	0	0	1	0	0	0	1	1	1	NA	0	0	1	0	NA	0	0	0	NA	0	0	0	0	0	0	0	0	0	0	0	0	0	0	1	0	0	0	0	0	0	0	0	NA	0
MR_Moffic_diploids00851_139	1	1	1	1	1	1	0	1	0	1	0	1	1	1	NA	1	0	1	1	NA	1	0	1	NA	1	1	0	1	1	1	1	0	1	1	1	0	1	0	1	1	0	1	1	0	1	1	0	NA	1
MR_Moffic_diploids00909_71	0	0	0	2	1	0	2	2	2	2	0	0	0	0	0	0	0	0	0	0	0	0	0	0	0	0	0	2	0	0	0	2	0	0	0	0	0	0	0	0	0	0	0	0	0	0	0	0	0
MR_Moffic_diploids00926_6	0	0	0	0	0	0	NA	0	NA	0	0	0	1	0	1	1	0	1	NA	1	1	1	1	0	0	0	1	0	0	0	0	0	0	1	0	1	1	1	1	0	0	0	1	0	0	0	1	1	0
MR_Moffic_diploids00926_12	0	1	1	1	1	1	NA	1	NA	1	1	1	1	1	1	0	0	1	NA	1	1	0	1	1	1	1	0	1	0	1	1	1	1	1	1	1	0	1	1	1	1	1	1	1	1	1	1	0	1
MR_Moffic_diploids00926_15	0	1	1	1	1	1	NA	1	NA	1	1	1	0	1	1	0	0	1	NA	1	1	0	1	1	1	1	0	1	0	1	1	1	1	1	1	1	0	1	1	1	1	1	1	1	1	1	1	0	1
MR_Moffic_diploids00926_26	1	1	1	1	1	1	NA	1	NA	1	1	1	1	1	1	1	1	1	NA	1	0	1	0	1	0	1	1	1	1	0	1	0	0	0	1	1	1	1	1	1	1	1	0	1	1	1	1	1	1
MR_Moffic_diploids00926_67	1	0	1	0	1	1	NA	0	0	1	0	1	1	0	1	0	0	0	1	1	1	0	1	0	1	1	0	0	0	1	1	0	1	1	1	1	0	0	0	1	1	0	1	0	0	0	0	0	1
MR_Moffic_diploids00926_68	1	0	1	1	1	0	NA	0	0	0	1	0	1	1	1	1	1	1	0	1	0	1	0	0	0	1	1	1	1	0	1	0	0	0	1	0	1	1	1	1	0	0	0	1	0	1	0	1	0
MR_Moffic_diploids00926_71	1	0	1	1	1	0	NA	0	0	0	1	0	1	1	1	1	1	1	0	1	0	1	1	1	0	1	1	1	1	0	1	0	0	0	1	0	1	1	1	1	0	0	0	1	0	1	0	1	0
MR_Moffic_diploids00926_77	1	1	1	1	1	1	NA	0	0	1	1	1	1	1	1	1	1	1	1	1	1	1	1	0	1	1	1	1	1	1	1	0	1	1	1	1	1	1	1	1	1	1	1	1	0	1	0	1	1
MR_Moffic_diploids00926_85	1	0	1	0	1	0	NA	0	0	1	0	1	1	0	1	0	0	0	0	1	1	0	1	0	1	0	0	0	0	1	1	0	1	1	1	1	0	0	0	1	1	0	1	0	0	0	0	0	1
MR_Moffic_diploids00926_94	1	1	0	1	1	1	NA	1	1	1	1	1	1	1	1	1	1	0	1	1	1	1	1	1	1	0	1	1	1	1	1	1	1	1	1	1	1	1	1	1	1	1	0	1	1	1	1	1	1
MR_Moffic_diploids00926_95	1	0	1	1	1	0	NA	0	0	1	1	1	1	1	1	1	1	1	0	1	0	1	0	0	0	1	1	1	1	0	1	0	0	0	1	0	1	1	1	1	0	0	0	1	0	1	0	1	0
MR_Moffic_diploids00926_98	0	1	1	1	1	0	NA	0	1	1	0	1	1	1	1	0	1	1	1	1	1	0	1	1	1	1	0	1	0	1	1	1	1	1	0	0	0	1	1	0	1	1	1	1	0	1	1	1	1
MR_Moffic_diploids00926_105	1	1	1	1	0	0	NA	1	0	1	0	1	1	1	1	0	0	0	1	0	1	1	0	0	1	1	1	1	1	1	0	1	1	1	0	1	1	1	1	0	1	1	0	1	1	0	1	1	1
MR_Moffic_diploids00926_109	1	0	1	0	1	1	NA	0	0	1	0	1	1	0	1	1	0	0	1	1	1	0	1	0	1	0	0	0	0	1	1	0	1	1	1	1	1	0	0	1	1	0	1	0	0	0	0	0	1
MR_Moffic_diploids00926_113	1	0	1	1	1	0	NA	0	0	1	1	1	1	1	1	1	1	1	0	1	0	1	0	0	0	1	1	1	1	0	1	0	0	0	1	0	1	1	1	1	0	1	0	1	0	1	0	1	0
MR_Moffic_diploids00926_116	1	0	1	0	1	0	1	0	0	1	0	1	1	0	1	0	0	0	1	1	1	0	1	0	1	0	0	0	0	1	1	0	1	1	0	1	0	0	0	1	1	0	1	0	0	0	0	0	1
MR_Moffic_diploids00926_119	1	0	1	1	1	1	1	0	0	1	1	1	1	1	1	1	1	1	1	1	1	1	1	0	1	1	1	1	0	1	1	0	1	1	1	1	1	1	1	1	1	1	1	1	0	1	0	1	1
MR_Moffic_diploids00926_127	1	0	0	0	1	0	0	0	0	0	1	0	1	1	1	1	1	1	0	1	0	1	0	0	0	1	1	1	0	0	1	0	0	0	1	0	1	1	1	1	0	0	0	1	0	1	0	1	0
MR_Moffic_diploids00926_152	1	1	0	0	0	1	NA	0	0	0	0	0	1	0	0	0	1	1	1	0	0	1	1	0	0	1	1	0	1	1	1	1	1	1	0	0	0	1	1	1	1	1	0	1	1	1	0	1	0
MR_Moffic_diploids00926_154	1	1	0	1	1	1	NA	1	1	1	1	1	0	1	0	1	1	0	1	1	1	1	1	1	1	0	1	1	1	1	1	1	1	1	1	1	0	1	1	1	1	1	0	1	1	1	1	1	1
MR_Moffic_diploids00926_157	0	0	0	0	0	0	NA	0	0	0	0	0	0	0	1	1	0	0	0	0	1	0	0	0	0	0	0	0	0	0	0	0	0	1	0	0	1	0	0	0	0	0	1	0	0	0	0	0	0
MR_Moffic_diploids00926_158	1	1	1	1	1	1	NA	1	0	1	0	1	1	1	0	1	1	1	1	0	0	1	1	0	1	1	1	1	1	1	1	1	1	1	1	1	1	1	1	1	1	1	0	1	1	1	0	1	1
MR_Moffic_diploids00926_159	1	0	1	0	1	0	NA	0	0	0	1	0	1	1	1	1	1	1	0	1	0	1	0	0	0	1	1	1	1	0	0	0	0	0	1	0	1	1	1	1	0	0	0	1	0	1	0	1	0
MR_Moffic_diploids00926_161	1	1	1	1	0	0	NA	1	1	1	0	1	0	1	1	0	0	1	1	1	1	0	1	1	1	1	1	1	1	1	1	1	1	0	0	0	0	0	1	0	0	1	1	1	1	0	1	0	1
MR_Moffic_diploids00926_169	0	1	0	0	0	1	0	1	0	1	0	1	1	1	0	1	1	1	1	0	0	1	0	0	1	1	1	1	1	1	1	1	0	1	0	0	1	0	1	0	1	1	0	1	1	1	0	1	1
MR_Moffic_diploids00926_171	1	1	0	0	1	1	0	1	1	1	1	1	0	1	0	1	1	0	1	1	1	1	1	1	1	0	1	1	1	1	1	1	1	1	1	1	0	1	0	1	1	1	0	1	1	1	0	1	1
MR_Moffic_diploids00926_180	0	0	0	0	0	0	0	0	0	0	0	0	0	0	0	0	0	0	0	0	1	0	0	1	0	0	0	0	0	0	0	0	0	0	0	0	0	0	0	0	0	0	1	0	0	0	0	0	0
MR_Moffic_diploids00926_181	1	0	1	0	1	0	1	0	0	1	0	1	0	0	1	0	0	0	0	1	0	0	1	0	1	0	0	0	0	0	1	0	1	0	0	1	0	0	0	1	0	0	1	0	0	0	0	0	1
MR_Moffic_diploids00926_188	0	0	0	0	0	0	0	0	1	0	0	0	0	0	0	0	0	0	0	0	1	0	0	1	0	0	0	0	0	1	0	1	0	0	0	0	0	0	0	0	1	0	1	1	0	0	0	0	0
MR_Moffic_diploids00926_196	0	1	0	0	1	1	0	1	0	1	0	1	1	1	0	1	1	1	1	0	0	1	0	0	1	1	1	1	1	1	1	1	0	1	0	0	1	0	1	0	1	1	0	1	0	1	0	1	1
MR_Moffic_diploids00926_217	1	0	1	0	1	0	1	0	0	1	0	1	0	0	1	0	0	0	0	1	1	0	1	0	1	0	0	0	0	1	1	0	1	0	0	1	0	0	0	0	0	0	1	0	0	0	0	0	1
MR_Moffic_diploids00926_232	0	1	0	0	1	1	0	1	0	1	0	1	1	1	0	1	1	1	1	0	0	0	0	0	1	1	1	1	1	1	1	1	0	1	0	0	1	0	1	0	1	1	0	1	1	1	0	1	1
MR_Moffic_diploids00926_234	1	0	0	0	0	0	0	1	0	0	0	1	1	0	0	0	0	0	0	0	1	1	0	0	1	1	1	1	1	1	0	1	1	1	0	0	1	0	0	0	1	0	0	1	1	0	0	0	0
MR_Moffic_diploids00926_238	0	0	1	0	0	0	1	0	0	0	0	0	0	0	0	0	0	0	0	1	0	0	1	0	0	0	0	0	0	0	0	0	1	0	0	0	0	0	0	1	0	0	1	0	0	0	0	0	0
MR_Moffic_diploids00926_240	0	0	0	0	0	0	1	0	1	0	0	0	0	0	1	1	0	1	1	0	1	0	0	1	0	0	0	0	1	0	0	0	0	1	1	0	0	0	0	0	1	0	0	0	0	0	0	0	0
MR_Moffic_diploids00926_248	1	1	1	2	1	1	1	0	0	1	1	1	1	1	1	1	1	0	1	1	1	0	1	1	1	1	0	1	0	1	1	1	1	1	1	1	1	0	1	1	1	1	1	1	0	1	0	1	1
MR_Moffic_diploids00926_261	0	0	0	0	0	0	1	0	0	0	1	0	0	0	0	0	0	0	0	1	0	0	0	0	0	0	0	0	0	0	0	0	0	0	0	1	0	0	0	0	0	0	0	0	0	0	0	0	0
MR_Moffic_diploids00926_262	1	0	1	0	1	0	1	0	0	1	0	1	0	0	1	0	0	0	1	1	1	0	1	0	1	0	0	0	0	1	1	0	1	1	0	1	0	0	0	1	1	0	1	0	0	0	0	0	1
MR_Moffic_diploids00926_268	1	0	1	1	0	0	0	1	0	0	0	1	1	0	0	0	0	0	0	0	1	1	0	0	1	1	1	1	1	1	0	1	1	1	0	1	1	1	1	0	1	1	0	1	1	0	0	1	1
MR_Moffic_diploids00926_272	0	0	0	0	0	0	0	0	0	0	0	0	0	0	0	0	0	0	0	0	1	0	0	1	0	0	0	0	0	0	0	0	0	0	0	0	0	0	0	0	0	0	1	0	0	0	0	0	0
MR_Moffic_diploids00926_279	1	0	1	0	1	0	1	0	0	1	0	1	0	0	0	0	0	0	0	1	0	0	0	0	1	0	0	0	0	1	1	0	1	0	0	1	0	0	0	0	0	0	1	0	0	0	0	0	1
MR_Moffic_diploids00953_162	0	2	2	NA	0	0	0	0	0	0	0	0	0	0	0	0	0	0	0	0	0	0	0	0	0	0	0	0	0	0	0	0	0	0	0	0	0	0	0	0	0	0	0	0	0	0	2	0	2
MR_Moffic_diploids00953_181	0	2	2	NA	0	0	0	0	0	0	0	0	0	0	0	0	0	0	0	0	0	0	0	0	0	0	0	0	0	0	0	0	0	0	0	0	0	0	0	0	0	0	0	0	0	0	2	0	2
MR_Moffic_diploids00953_196	0	NA	NA	NA	0	0	2	2	2	2	1	2	1	1	2	0	0	0	0	2	2	0	0	0	1	0	0	0	0	0	0	0	0	0	0	0	2	0	0	0	0	0	0	0	0	0	NA	0	0
MR_Moffic_diploids00954_75	1	1	1	0	1	0	NA	0	0	0	1	0	1	0	NA	0	0	1	1	0	1	1	0	1	1	1	1	0	1	1	1	1	1	1	0	1	0	1	1	1	1	1	1	1	1	1	1	NA	NA
MR_Moffic_diploids00954_81	1	1	1	1	1	0	NA	0	1	1	1	1	1	1	NA	1	0	1	1	0	1	1	0	1	1	1	1	1	1	1	1	1	1	1	1	1	1	1	1	1	1	1	1	1	1	1	1	NA	NA
MR_Moffic_diploids00954_113	1	1	1	1	1	0	NA	0	1	1	1	1	1	1	NA	1	0	1	1	0	1	1	0	1	1	1	1	1	1	1	1	1	1	1	1	1	1	1	1	1	1	1	1	1	1	1	1	NA	NA
MR_Moffic_diploids00954_174	1	1	1	1	1	0	NA	0	1	1	1	1	1	1	NA	1	0	1	1	0	1	1	0	1	1	1	1	1	1	1	1	1	1	1	1	1	1	1	1	1	1	1	1	1	1	1	1	NA	NA
MR_Moffic_diploids00954_190	1	1	1	1	1	0	NA	0	1	1	1	1	1	1	NA	1	0	1	1	0	1	1	0	1	1	1	1	1	1	1	1	1	1	1	1	1	1	1	1	1	1	1	1	1	1	1	1	NA	NA
MR_Moffic_diploids00954_205	1	1	1	0	1	0	NA	0	0	0	1	0	1	0	NA	0	0	1	1	0	1	1	0	1	1	1	1	0	1	1	1	1	1	1	0	1	0	1	1	1	1	1	1	1	1	1	1	NA	NA
MR_Moffic_diploids00954_255	1	1	1	1	1	0	NA	0	1	1	1	1	1	1	NA	1	0	1	1	0	1	1	0	1	1	1	1	1	1	1	1	1	1	1	1	1	1	1	1	1	1	1	1	1	1	1	1	NA	NA
MR_Moffic_diploids00954_272	1	1	1	1	1	0	NA	0	1	1	1	1	1	1	NA	1	0	0	1	0	1	1	0	1	1	1	1	0	1	1	1	1	1	1	1	1	1	1	1	1	1	1	1	1	1	1	1	NA	NA
MR_Moffic_diploids00960_128	0	0	0	2	1	0	2	2	0	0	0	1	1	2	0	2	0	0	0	2	0	0	0	0	1	2	0	1	2	0	0	0	0	0	0	0	2	0	0	0	2	0	0	0	0	0	0	0	0
MR_Moffic_diploids00962_107	0	2	2	2	1	0	2	2	0	0	2	2	2	0	2	1	0	2	2	0	0	0	0	0	1	2	0	1	0	0	0	0	0	0	0	0	2	0	0	0	0	0	0	0	0	0	2	0	1
MR_Moffic_diploids00962_256	0	2	2	2	1	0	2	2	0	0	2	2	2	0	2	1	0	2	2	0	0	0	0	0	1	2	0	1	0	0	0	0	0	0	0	0	2	0	0	0	0	0	0	0	0	0	2	0	1
MR_Moffic_diploids00967_132	0	1	0	0	0	0	1	1	1	1	1	1	1	1	0	0	1	1	1	1	1	1	0	0	1	1	1	0	1	1	1	1	0	0	1	1	0	0	0	0	0	0	0	1	1	0	0	0	1
MR_Moffic_diploids00969_10	NA	1	1	1	1	0	NA	0	1	1	NA	1	1	1	0	1	0	1	1	NA	1	1	0	1	1	0	0	1	1	0	0	1	0	1	0	1	0	1	1	1	1	1	1	1	1	1	1	0	1
MR_Moffic_diploids00969_32	NA	1	1	0	1	0	NA	1	1	1	NA	1	1	1	0	0	0	0	1	NA	0	0	0	0	1	1	1	1	1	1	0	1	1	0	1	0	1	0	1	0	0	0	1	1	1	1	1	1	1
MR_Moffic_diploids00969_34	NA	1	1	1	1	1	NA	1	0	0	NA	0	1	1	1	1	1	1	1	NA	1	0	1	0	1	1	0	1	1	1	1	1	1	1	1	1	1	1	1	1	1	1	1	1	1	1	1	1	0
MR_Moffic_diploids00969_48	NA	1	1	1	1	1	NA	1	0	0	NA	0	1	1	1	1	1	1	1	NA	1	0	1	0	1	1	0	1	1	1	1	1	1	1	1	1	1	1	1	1	1	1	1	1	1	1	1	1	0
MR_Moffic_diploids00969_54	NA	1	1	0	1	0	NA	1	1	1	NA	1	1	1	0	0	0	0	1	NA	0	0	0	0	1	1	1	1	1	1	0	1	1	0	1	0	1	0	1	0	0	0	1	1	1	1	1	1	1
MR_Moffic_diploids00969_71	NA	1	1	0	1	0	NA	1	1	1	NA	1	1	1	0	0	0	0	1	NA	0	0	0	0	1	1	1	1	1	1	0	1	1	0	1	0	1	0	1	0	0	0	1	1	1	1	1	1	1
MR_Moffic_diploids00969_109	NA	1	1	1	1	0	NA	0	1	1	NA	1	1	1	0	1	0	1	1	NA	1	1	0	1	1	0	0	1	1	0	0	1	0	1	0	1	0	1	1	1	1	1	1	1	1	1	1	0	1
MR_Moffic_diploids00969_118	NA	1	0	1	1	0	NA	0	0	1	NA	1	1	1	1	1	0	1	1	NA	1	0	1	1	1	1	1	1	0	0	0	1	1	1	1	0	1	1	0	1	1	1	1	0	1	1	0	0	1
MR_Moffic_diploids00969_119	NA	1	1	1	1	0	NA	0	1	1	NA	1	1	1	0	1	0	1	1	NA	1	1	0	1	1	0	1	1	1	0	0	1	0	1	0	1	0	1	1	1	1	1	1	1	1	1	1	0	1
MR_Moffic_diploids00969_135	NA	0	0	1	1	0	NA	0	0	1	NA	1	0	1	0	1	0	0	1	NA	1	0	1	1	1	1	1	1	0	0	0	1	1	0	0	0	0	1	0	0	1	1	0	0	1	1	0	0	1
MR_Moffic_diploids00969_136	NA	1	1	1	1	1	NA	1	0	0	NA	0	1	1	1	1	1	1	1	NA	1	0	1	0	1	1	1	1	1	1	1	1	1	1	1	1	1	1	1	1	1	1	1	1	1	1	1	1	0
MR_Moffic_diploids00969_138	NA	1	1	1	1	0	NA	0	1	1	NA	1	1	1	0	1	0	1	1	NA	1	1	0	1	1	0	1	1	1	0	1	1	0	1	0	1	0	1	1	1	1	1	1	1	1	1	1	1	1
MR_Moffic_diploids00969_143	NA	1	1	0	1	0	NA	1	1	1	NA	1	1	1	0	0	0	0	1	NA	0	0	0	0	1	1	1	1	1	1	0	1	1	0	1	0	1	0	1	0	0	0	1	1	1	1	1	1	1
MR_Moffic_diploids00969_152	NA	1	1	1	1	1	NA	1	0	0	NA	0	1	1	1	1	1	1	1	NA	1	0	1	0	1	1	0	1	1	1	1	1	1	1	1	1	1	1	1	1	1	1	1	1	1	1	1	1	0
MR_Moffic_diploids00969_175	NA	1	1	1	1	0	NA	0	1	1	NA	1	1	1	0	1	0	1	1	NA	1	1	0	1	1	0	1	1	1	0	0	1	0	1	0	1	0	1	1	1	1	1	1	1	1	1	1	0	1
MR_Moffic_diploids00969_176	NA	1	1	0	1	0	NA	1	1	1	NA	1	1	1	0	0	0	0	1	NA	0	0	0	0	1	1	1	1	1	1	0	1	1	0	1	0	1	0	1	0	0	0	1	1	1	1	1	1	1
MR_Moffic_diploids00969_187	NA	1	1	1	1	1	NA	1	0	0	NA	0	1	1	1	1	1	1	1	NA	1	0	1	0	1	1	0	1	1	1	1	1	1	1	1	1	1	1	1	1	1	1	1	1	1	1	1	1	0
MR_Moffic_diploids00969_203	NA	1	0	1	1	0	NA	0	0	1	NA	1	1	1	1	1	0	1	1	NA	1	0	1	1	1	1	1	1	0	0	0	1	1	1	1	0	1	1	0	1	1	1	1	0	1	1	0	0	1
MR_Moffic_diploids00969_208	NA	1	0	1	1	0	NA	0	0	1	NA	1	1	1	1	1	0	1	1	NA	1	0	1	1	1	1	1	1	0	0	0	1	1	1	1	0	1	1	0	1	1	1	1	0	1	1	0	0	1
MR_Moffic_diploids00970_54	0	0	0	0	1	2	0	0	0	0	2	0	0	0	0	0	0	0	0	0	0	2	0	0	1	1	1	0	0	2	2	2	2	0	0	2	0	0	0	0	0	2	2	0	0	0	0	0	0
MR_Moffic_diploids00975_60	0	2	2	2	1	0	0	0	0	0	0	0	0	0	0	0	0	0	0	0	0	0	0	0	0	0	0	0	0	0	0	2	0	0	0	0	0	0	0	0	0	0	0	0	0	0	2	0	1
MR_Moffic_diploids00976_85	0	1	1	1	1	0	0	1	1	0	0	1	0	1	0	0	0	1	0	0	1	0	1	0	1	1	0	0	1	1	0	1	0	0	0	1	0	0	1	0	1	0	0	1	0	1	1	0	0
MR_Moffic_diploids00976_174	0	0	1	0	0	0	0	0	1	0	0	0	0	1	0	0	1	1	0	0	0	1	1	0	0	0	0	0	1	0	0	1	0	0	0	1	0	0	0	0	0	0	0	1	0	0	1	0	0
MR_Moffic_diploids00976_178	0	0	1	0	0	0	0	0	1	0	0	0	0	1	0	0	1	1	0	0	1	1	1	0	0	0	0	0	1	0	0	1	0	0	0	1	0	0	0	0	0	0	0	1	0	0	1	0	0
MR_Moffic_diploids00976_190	1	1	1	1	1	1	0	1	1	1	1	1	1	1	1	1	0	1	0	1	1	0	1	0	1	1	1	1	1	1	1	1	1	1	0	1	1	1	1	1	1	1	1	1	1	1	1	1	1
MR_Moffic_diploids00976_235	0	0	0	0	0	0	0	0	1	0	0	0	0	1	0	0	1	1	0	0	0	1	1	0	0	0	0	0	1	0	0	1	0	0	0	1	0	0	0	0	0	0	0	1	0	0	1	0	0
MR_Moffic_diploids00976_237	0	0	1	0	0	0	0	0	1	0	0	0	0	1	0	0	1	1	0	0	0	1	1	0	0	0	0	0	1	0	0	1	0	0	0	1	0	0	0	0	0	0	0	1	0	0	1	0	0
MR_Moffic_diploids00976_240	1	1	1	1	1	1	0	1	1	1	1	1	1	1	1	1	0	1	0	1	1	0	1	0	1	1	1	1	1	1	1	1	1	1	0	1	1	1	1	1	1	1	1	1	1	1	1	1	1
MR_Moffic_diploids00976_272	0	0	0	0	0	0	0	0	0	0	0	0	0	0	0	0	1	1	0	0	0	1	1	0	0	0	0	0	0	0	0	1	0	0	0	1	0	0	0	0	0	0	0	1	0	0	1	0	0
MR_Moffic_diploids00982_59	0	1	1	0	1	1	0	1	1	1	1	1	1	0	1	0	1	1	1	1	1	0	0	0	0	1	1	1	1	0	1	1	1	0	1	1	1	1	1	1	0	1	1	1	0	0	1	1	1
MR_Moffic_diploids00982_61	0	0	0	0	1	1	1	0	0	0	1	0	0	0	0	0	0	0	0	0	0	0	1	0	0	0	1	0	0	0	1	0	0	0	0	0	0	0	0	0	1	0	0	0	0	1	0	0	0
MR_Moffic_diploids00982_70	1	1	1	0	0	1	0	0	1	0	0	1	0	1	0	0	1	0	1	0	0	1	0	1	1	1	0	0	1	1	0	0	1	0	1	0	1	1	0	0	1	1	1	1	0	1	0	0	1
MR_Moffic_diploids00982_103	1	0	1	0	0	0	0	1	0	0	0	0	1	1	0	1	1	0	1	0	0	0	0	0	0	1	0	0	0	0	1	1	1	0	0	1	0	0	0	0	0	0	0	0	0	0	0	1	0
MR_Moffic_diploids00982_116	0	0	0	0	0	0	0	0	0	0	0	0	0	0	0	0	0	0	1	0	1	1	1	0	0	0	1	0	0	0	0	0	0	0	1	0	0	0	0	0	0	0	0	1	0	0	0	0	0
MR_Moffic_diploids00982_138	0	0	0	0	0	0	0	1	0	1	1	0	1	1	0	0	0	1	0	1	0	0	0	0	1	0	1	0	0	0	0	1	1	0	0	1	0	0	0	0	1	0	0	0	0	0	0	1	0
MR_Moffic_diploids00982_139	1	0	1	0	0	0	0	1	0	0	0	0	1	0	0	1	1	0	0	0	0	0	0	0	0	1	0	0	0	0	1	1	0	1	0	1	0	0	0	0	0	1	0	0	0	0	0	1	0
MR_Moffic_diploids00982_160	1	0	0	0	1	0	0	1	1	0	1	1	0	0	1	0	0	0	1	1	1	0	0	1	0	1	0	1	1	0	0	1	1	0	1	1	0	1	1	1	0	1	0	0	0	0	1	0	1
MR_Moffic_diploids00982_174	0	0	0	0	0	0	0	0	0	0	1	0	0	1	0	0	0	1	0	1	0	0	0	0	1	0	0	0	0	0	0	1	1	0	0	0	0	0	0	0	1	0	0	0	0	0	0	1	0
MR_Moffic_diploids00982_184	0	0	1	0	0	0	0	1	0	0	0	0	1	0	0	1	1	0	1	0	1	1	1	0	0	1	1	0	0	0	1	1	1	0	1	1	0	0	0	1	0	1	0	1	0	0	1	1	0
MR_Moffic_diploids00982_196	0	1	0	1	1	1	1	0	1	0	1	1	1	0	1	0	1	0	0	1	1	1	0	1	1	0	0	1	0	1	0	0	0	0	1	0	0	0	0	1	0	0	0	0	1	1	0	1	1
MR_Moffic_diploids00982_204	0	0	1	0	0	0	0	1	0	0	0	0	1	0	0	1	1	0	0	0	0	0	0	0	0	1	0	0	0	0	1	1	0	0	0	1	0	0	0	0	0	0	0	0	0	0	1	1	0
MR_Moffic_diploids00982_215	0	0	0	0	0	1	0	0	0	0	0	0	0	0	0	0	0	0	0	0	0	0	0	0	0	0	0	0	0	0	0	0	0	0	0	0	1	0	0	0	0	0	0	0	0	0	0	0	1
MR_Moffic_diploids00982_271	0	1	0	1	1	1	1	0	1	0	1	1	1	0	1	0	1	0	0	1	1	1	0	1	1	0	0	1	0	1	0	0	0	0	1	0	0	0	0	1	0	0	0	0	1	1	0	1	1
MR_Moffic_diploids00985_132	0	0	0	0	0	0	1	0	0	0	0	0	0	0	0	0	0	0	0	0	1	0	0	0	0	1	0	0	0	1	0	0	0	0	0	1	0	0	1	0	1	0	0	0	0	0	0	1	0
MR_Moffic_diploids00985_135	0	0	0	0	0	0	1	0	0	0	0	0	0	0	0	0	0	0	0	0	1	0	0	0	0	1	0	0	0	1	0	0	0	0	0	1	0	0	1	0	0	0	0	0	0	0	0	1	0
MR_Moffic_diploids00985_139	0	0	0	0	0	0	1	0	0	0	0	0	0	0	0	0	0	0	0	0	0	0	0	0	0	1	0	0	0	1	0	0	0	0	0	1	0	0	1	0	0	0	0	0	0	0	0	1	0
MR_Moffic_diploids00985_217	2	2	2	0	0	0	0	0	0	0	0	0	0	0	0	0	0	0	0	0	0	0	0	0	1	2	0	2	1	0	0	2	0	0	2	0	0	0	0	1	0	0	1	0	0	0	2	2	1
MR_Moffic_diploids00988_7	0	1	0	1	1	0	1	1	0	0	1	0	1	0	1	1	1	1	1	0	1	0	1	1	1	1	1	1	1	0	0	1	1	1	1	1	1	1	0	0	1	1	1	1	1	1	1	1	1
MR_Moffic_diploids00988_19	1	1	1	1	1	0	1	1	0	1	0	1	1	1	0	0	1	0	1	0	1	0	0	0	1	1	1	1	0	1	1	0	1	1	0	0	1	1	1	1	0	1	1	1	1	1	1	0	1
MR_Moffic_diploids00988_35	1	1	1	1	1	0	1	1	0	1	0	1	1	1	0	0	1	0	1	0	1	0	0	0	1	1	1	1	0	1	1	0	1	1	0	0	1	1	1	1	0	1	1	1	1	1	1	0	1
MR_Moffic_diploids00988_74	0	1	0	1	1	0	1	1	0	0	1	1	1	0	1	1	1	1	1	0	1	1	1	1	1	0	1	1	1	1	0	1	1	1	1	1	1	1	0	0	1	1	1	1	1	1	1	1	1
MR_Moffic_diploids00988_85	0	1	0	1	1	0	1	1	0	0	1	1	1	0	1	1	1	1	1	0	1	1	1	1	1	0	1	1	1	1	0	1	1	1	1	1	1	1	0	0	1	1	1	1	1	1	1	1	1
MR_Moffic_diploids00988_110	1	1	1	1	1	0	1	1	0	1	0	1	1	1	0	0	1	0	1	0	1	0	0	0	1	1	1	1	0	1	1	0	1	1	0	0	1	1	1	1	0	1	1	1	1	1	1	0	1
MR_Moffic_diploids00988_134	1	1	1	1	1	0	1	0	0	1	0	1	0	1	0	0	0	0	1	0	1	0	0	0	1	1	1	1	0	1	0	0	1	0	0	0	0	1	1	1	0	1	0	1	1	1	1	0	1
MR_Moffic_diploids00988_135	1	1	1	1	1	0	1	0	0	1	0	1	0	1	0	0	0	0	1	0	0	0	0	0	1	1	1	1	0	1	0	0	1	0	0	0	0	1	1	1	0	1	0	1	1	1	1	0	1
MR_Moffic_diploids00988_142	0	1	0	1	1	0	1	1	1	1	1	0	1	1	1	1	1	1	1	1	1	1	1	1	0	1	1	1	1	1	1	1	1	1	0	0	1	1	1	1	1	1	1	1	1	1	1	1	1
MR_Moffic_diploids00988_145	0	1	0	1	1	1	1	1	0	0	1	1	1	1	1	1	1	1	0	0	1	0	0	1	1	0	1	0	1	0	1	1	1	0	0	1	0	1	1	0	1	0	1	0	0	1	1	1	0
MR_Moffic_diploids00988_149	0	1	0	1	1	1	1	1	0	1	1	1	1	1	1	1	1	1	0	0	1	0	0	1	1	0	1	0	1	0	1	1	1	0	0	1	1	1	1	0	1	0	1	0	1	1	0	NA	0
MR_Moffic_diploids00988_154	0	1	0	1	1	0	1	1	0	0	1	0	1	0	1	1	1	1	1	0	1	0	1	1	1	0	1	1	0	0	0	1	1	1	1	1	1	1	0	0	1	1	1	1	1	1	1	1	1
MR_Moffic_diploids00988_162	0	1	0	1	1	1	1	1	0	1	1	1	1	1	1	1	1	1	0	0	1	1	1	1	1	0	1	0	1	0	1	1	1	0	0	1	1	1	1	1	1	0	1	0	1	1	1	1	0
MR_Moffic_diploids00988_192	1	1	1	1	1	0	1	1	0	1	0	1	1	1	0	0	1	0	1	0	1	0	0	0	1	1	1	1	0	1	1	0	1	1	0	0	1	1	1	1	0	1	1	1	1	1	1	0	1
MR_Moffic_diploids00988_204	1	1	1	1	1	0	1	1	0	1	0	1	1	1	0	0	1	0	1	0	1	0	0	0	1	1	1	1	0	1	1	0	1	1	0	0	1	1	1	1	0	1	1	1	1	1	1	0	1
MR_Moffic_diploids00991_30	0	2	2	2	1	0	2	2	0	0	0	0	0	0	0	0	0	0	0	0	0	2	0	0	0	0	0	2	0	0	0	0	0	0	0	2	0	0	0	0	0	0	0	0	0	0	2	0	1
MR_Moffic_diploids00991_52	0	0	0	0	1	2	0	0	0	0	0	2	0	2	0	1	2	0	1	0	1	0	0	0	1	2	2	0	2	2	2	2	2	2	2	0	0	2	2	0	0	2	2	2	2	0	0	0	0
MR_Moffic_diploids00998_130	1	1	1	1	1	1	1	1	1	2	2	2	1	2	2	1	0	2	1	1	1	0	2	2	1	1	NA	1	0	1	0	1	1	0	0	1	2	1	1	1	2	1	0	1	1	1	1	1	1
MR_Moffic_diploids00998_131	1	1	1	1	1	1	1	1	1	2	2	2	2	1	2	1	0	2	1	1	1	0	2	2	1	1	NA	1	0	1	0	1	1	0	0	1	2	1	1	1	2	1	0	1	1	1	1	1	1
MR_Moffic_diploids00998_134	1	1	1	1	1	1	1	1	1	2	2	2	1	2	2	1	0	2	1	1	1	0	2	2	1	1	NA	1	0	1	0	1	1	0	0	1	2	1	1	1	2	1	0	1	1	1	1	1	1
MR_Moffic_diploids00998_136	0	1	1	1	1	1	1	0	1	0	0	0	0	0	0	0	2	0	1	1	1	2	0	0	1	1	NA	1	1	1	2	1	1	2	1	1	0	1	1	1	0	1	2	1	1	1	1	1	1
MR_Moffic_diploids00998_255	0	0	0	0	0	0	0	0	0	0	2	1	2	2	2	2	0	2	0	0	0	0	2	2	2	0	NA	0	0	0	0	0	0	0	0	0	2	0	0	0	2	0	0	0	0	0	0	0	0
MR_Moffic_diploids01006_13	0	1	1	1	1	1	NA	1	0	1	NA	1	1	1	1	1	1	1	1	NA	1	1	1	1	1	1	1	1	1	1	0	1	0	1	0	1	1	1	1	1	1	1	1	1	0	1	1	1	0
MR_Moffic_diploids01006_21	1	0	0	1	1	0	NA	1	0	1	NA	1	1	0	0	0	0	0	0	NA	0	0	0	0	1	0	1	0	0	1	1	1	1	0	0	0	1	1	0	0	1	0	0	0	1	1	0	1	0
MR_Moffic_diploids01006_27	0	0	1	0	0	0	NA	0	0	0	NA	0	0	0	1	0	1	0	0	NA	0	0	0	0	1	0	0	0	0	0	1	0	0	1	0	1	1	0	0	1	0	0	0	0	0	0	0	0	0
MR_Moffic_diploids01006_45	0	1	1	0	0	0	NA	0	0	0	NA	1	1	1	1	1	1	0	0	NA	1	0	1	1	0	1	0	0	1	0	0	0	0	0	0	1	1	0	0	0	0	1	1	0	0	1	1	1	0
MR_Moffic_diploids01006_47	0	0	0	0	1	0	NA	1	0	0	NA	0	0	0	0	0	0	0	0	NA	0	0	0	0	0	0	1	0	0	0	0	1	0	0	0	0	0	0	0	0	0	0	0	0	0	1	0	0	0
MR_Moffic_diploids01006_56	1	1	1	1	0	1	NA	0	1	1	NA	1	1	1	1	0	1	1	0	NA	1	1	1	1	1	1	0	1	1	1	1	1	1	1	1	0	1	1	1	0	1	1	1	1	1	1	1	1	1
MR_Moffic_diploids01006_57	1	1	1	1	1	0	NA	1	0	0	NA	1	1	1	0	1	1	1	1	NA	1	1	0	0	0	1	1	0	1	0	1	1	1	0	1	1	0	1	1	0	0	1	0	1	0	0	0	0	1
MR_Moffic_diploids01006_87	0	0	0	0	0	0	NA	0	0	0	NA	0	0	0	0	0	0	0	0	NA	1	0	0	0	0	0	0	0	1	0	0	0	0	0	1	0	0	0	0	0	0	0	0	0	1	0	0	0	0
MR_Moffic_diploids01006_96	0	0	1	0	0	0	NA	0	0	0	NA	0	0	0	1	0	1	0	0	NA	0	0	0	0	1	0	0	0	0	0	1	0	0	1	0	1	1	0	0	1	0	0	0	0	0	0	0	0	0
MR_Moffic_diploids01006_97	0	0	0	0	1	0	NA	1	0	0	NA	0	1	0	0	0	0	0	0	NA	0	0	0	0	0	0	1	0	0	0	0	1	0	0	0	0	0	0	0	0	0	0	0	0	0	1	0	0	0
MR_Moffic_diploids01006_107	1	1	1	1	1	0	NA	1	0	0	NA	1	1	1	0	1	1	1	1	NA	1	1	0	0	1	1	1	0	1	0	1	1	1	0	1	1	0	1	1	0	0	1	2	1	0	0	0	0	1
MR_Moffic_diploids01006_118	1	1	1	1	1	0	NA	1	0	0	NA	1	1	1	0	1	1	1	1	NA	1	1	0	0	1	1	1	0	1	0	1	1	1	0	1	1	0	1	1	0	0	1	2	1	0	0	0	0	1
MR_Moffic_diploids01006_119	1	1	1	1	1	0	NA	1	0	0	NA	1	1	1	0	1	1	1	1	NA	1	1	0	0	0	1	1	0	1	0	1	0	1	0	1	1	0	1	1	0	0	1	2	1	0	0	0	0	1
MR_Moffic_diploids01006_164	0	0	1	0	0	1	NA	0	1	1	NA	0	1	0	1	0	1	0	0	NA	0	0	0	1	1	0	1	0	1	1	1	0	1	1	1	1	1	0	1	1	0	1	0	1	0	0	0	0	0
MR_Moffic_diploids01006_190	1	0	0	0	0	0	NA	1	1	0	NA	0	0	0	0	0	1	0	0	NA	0	1	1	0	0	0	0	1	0	0	0	0	0	0	1	0	0	0	0	1	1	0	0	1	0	0	0	1	1
MR_Moffic_diploids01006_195	1	1	1	0	0	0	NA	1	1	0	NA	0	1	1	1	0	1	1	0	NA	1	1	1	1	1	1	0	1	1	0	1	1	0	1	1	0	1	0	1	1	1	1	1	1	1	1	1	1	1
MR_Moffic_diploids01006_197	0	1	1	0	1	1	NA	0	0	0	NA	1	0	1	0	1	0	1	1	NA	1	1	0	1	0	1	0	0	0	1	0	0	0	1	0	1	0	0	1	1	0	0	1	1	0	0	0	0	1
MR_Moffic_diploids01006_199	1	1	1	0	0	0	NA	1	1	0	NA	0	1	1	1	0	1	1	0	NA	1	1	1	1	1	1	0	1	1	0	1	1	0	1	1	0	1	0	1	1	1	1	1	1	1	1	1	1	1
MR_Moffic_diploids01006_203	0	0	0	0	0	0	NA	0	0	0	NA	0	0	0	1	0	0	1	0	NA	0	0	1	0	0	0	0	1	0	0	0	0	0	0	0	0	0	0	0	0	0	1	0	0	1	1	0	0	0
MR_Moffic_diploids01006_214	1	0	0	0	0	1	NA	0	0	0	NA	1	0	0	0	0	0	0	0	NA	0	0	0	0	0	0	0	0	0	0	1	1	1	0	0	0	0	0	0	0	0	0	0	0	1	0	0	1	0
MR_Moffic_diploids01006_215	1	0	0	0	0	1	NA	0	0	0	NA	1	0	0	0	0	0	0	0	NA	0	0	0	0	0	0	0	0	0	0	1	1	1	0	0	0	0	0	0	0	0	0	0	0	1	0	0	1	0
MR_Moffic_diploids01006_225	0	1	1	0	1	1	NA	0	0	0	NA	1	0	1	0	1	0	1	1	NA	1	1	0	1	0	1	0	0	0	1	0	0	0	1	0	1	0	0	1	1	0	0	1	1	0	0	0	0	1
MR_Moffic_diploids01006_232	0	1	0	0	0	1	NA	1	NA	0	NA	0	0	1	0	0	0	0	0	NA	1	0	0	0	0	0	1	0	1	1	0	0	0	0	1	0	0	1	1	0	1	0	0	0	1	0	0	0	0
MR_Moffic_diploids01006_236	1	1	1	1	1	1	NA	1	NA	1	NA	1	1	1	0	1	1	1	1	NA	1	1	0	1	1	1	1	0	1	1	1	1	1	1	1	1	0	1	1	1	0	1	1	1	0	0	0	0	1
MR_Moffic_diploids01006_239	1	0	0	0	0	1	NA	0	NA	0	NA	1	0	0	0	0	0	0	0	NA	0	0	0	0	0	0	0	0	0	0	1	1	1	0	0	0	0	1	0	0	0	0	0	0	1	0	0	1	0
MR_Moffic_diploids01006_245	0	1	1	1	1	0	NA	1	0	1	NA	1	1	1	0	0	0	1	1	NA	0	1	0	1	1	0	1	0	1	1	0	1	0	1	0	0	1	1	0	0	1	0	0	1	1	1	0	0	0
MR_Moffic_diploids01006_254	0	1	1	1	1	0	NA	1	0	1	NA	1	1	1	0	0	0	1	1	NA	0	1	0	1	1	0	1	0	1	1	0	1	0	1	0	1	1	1	0	0	1	0	0	1	1	1	0	0	0
MR_Moffic_diploids01006_256	1	1	0	0	0	1	NA	1	1	0	NA	0	1	1	1	0	1	1	0	NA	1	1	1	0	1	1	0	1	1	0	1	1	1	1	1	0	1	0	0	1	1	1	0	1	1	1	1	1	1
MR_Moffic_diploids01006_273	0	1	1	0	1	1	NA	0	NA	0	NA	1	1	1	1	0	0	1	0	NA	0	1	1	1	1	0	1	1	0	0	1	0	0	0	1	0	0	1	1	0	0	1	1	0	1	1	1	1	1
MR_Moffic_diploids01027_26	0	0	0	0	0	0	1	0	0	0	1	0	0	0	0	0	0	0	0	0	0	0	0	0	1	0	0	0	0	0	0	0	0	0	0	0	0	0	0	0	1	0	1	1	0	0	0	0	0
MR_Moffic_diploids01027_27	0	0	0	0	0	0	1	0	0	0	1	0	0	0	0	0	0	0	0	0	0	0	0	0	1	0	0	0	0	0	0	0	0	0	0	0	0	0	0	0	1	0	1	1	0	0	0	0	0
MR_Moffic_diploids01027_35	0	0	1	0	1	0	1	0	1	1	1	0	1	1	0	1	0	1	0	0	0	1	0	0	1	0	1	0	1	1	0	1	0	0	0	0	1	0	0	0	1	1	1	1	0	1	0	1	1
MR_Moffic_diploids01027_37	0	0	1	0	0	0	0	0	0	0	0	0	0	0	0	0	0	0	0	0	0	0	0	1	0	1	0	0	0	0	0	0	0	0	0	0	0	0	0	0	0	0	0	0	0	0	0	0	0
MR_Moffic_diploids01027_50	0	0	0	0	0	0	1	0	0	0	1	0	0	1	0	0	0	0	0	0	0	0	0	0	1	0	0	0	0	0	0	0	0	0	0	0	0	0	0	0	1	0	1	1	0	0	0	0	0
MR_Moffic_diploids01027_58	0	0	1	0	0	0	0	1	1	0	1	1	1	0	1	0	0	1	1	1	0	1	0	1	0	0	0	0	0	1	1	0	0	0	1	1	1	1	0	0	0	0	0	0	0	0	0	1	0
MR_Moffic_diploids01027_68	0	0	0	0	0	0	0	0	0	0	1	0	0	0	1	0	0	1	0	1	0	1	0	1	0	0	0	0	0	1	0	0	1	0	1	0	1	0	0	0	0	0	0	0	0	0	0	1	0
MR_Moffic_diploids01027_84	0	1	0	0	1	0	0	0	0	0	0	1	0	0	0	1	1	0	0	0	0	0	0	1	0	0	1	0	0	0	0	0	1	0	0	1	0	0	0	0	0	0	0	0	1	0	0	0	0
MR_Moffic_diploids01027_85	0	0	0	0	1	0	1	0	0	0	1	0	0	1	0	0	0	0	0	0	0	0	0	0	1	0	0	0	0	0	0	0	0	0	0	0	0	0	0	0	1	0	1	1	0	1	0	0	0
MR_Moffic_diploids01027_125	0	0	0	0	0	1	0	1	1	0	0	0	0	0	0	1	0	0	0	0	0	1	0	0	0	0	0	0	0	0	0	0	0	0	0	0	0	0	0	0	0	0	0	0	0	0	0	0	0
MR_Moffic_diploids01027_132	0	0	0	0	1	0	1	0	0	1	1	0	1	1	0	1	0	0	0	0	0	0	0	0	1	0	1	0	0	1	0	0	0	0	0	0	0	0	0	0	1	1	1	1	0	1	0	1	0
MR_Moffic_diploids01027_184	1	1	1	1	1	1	0	1	1	0	0	1	1	1	1	1	1	1	1	1	1	1	1	1	1	0	1	1	1	1	1	1	1	1	1	1	1	1	1	1	0	1	1	0	1	1	0	1	0
MR_Moffic_diploids01027_195	0	1	0	0	1	1	0	0	1	0	1	1	0	0	0	1	1	0	1	0	0	0	0	0	0	1	0	1	0	1	1	1	1	0	0	1	0	0	0	0	0	0	0	0	1	0	0	0	0
MR_Moffic_diploids01027_200	0	0	0	0	0	0	0	0	0	0	1	0	0	0	1	0	0	1	0	1	0	0	0	1	0	0	0	0	0	1	0	0	0	0	1	0	1	0	0	0	0	0	0	0	0	0	0	1	0
MR_Moffic_diploids01027_214	1	0	0	NA	0	0	0	0	0	0	1	0	0	0	0	1	0	0	1	0	0	0	0	0	0	1	0	1	0	0	1	0	0	0	0	0	0	0	0	0	0	0	0	0	0	0	0	0	1
MR_Moffic_diploids01027_216	0	0	0	NA	1	0	0	0	0	0	0	1	0	0	0	0	1	0	0	0	0	0	0	0	0	0	0	0	0	0	0	0	1	0	0	1	0	0	0	0	0	0	0	0	1	1	0	0	0
MR_Moffic_diploids01027_217	1	1	1	NA	1	0	0	1	0	1	1	0	1	1	1	1	1	1	1	1	1	1	0	1	1	1	1	1	1	1	1	1	1	1	1	1	1	1	1	1	1	1	1	1	1	1	1	1	1
MR_Moffic_diploids01027_227	0	0	1	NA	1	1	1	1	1	1	1	1	1	1	0	1	0	1	1	0	1	1	0	0	1	0	1	0	1	1	0	1	0	1	1	0	1	1	1	1	1	1	1	1	1	1	0	1	1
MR_Moffic_diploids01027_229	0	1	0	NA	0	0	0	0	0	0	0	0	1	0	0	0	0	0	0	1	0	0	0	0	0	0	0	1	0	0	0	0	0	0	0	0	0	0	0	0	0	0	0	0	0	0	1	0	0
MR_Moffic_diploids01027_233	0	0	0	NA	1	0	0	0	0	0	0	1	0	0	0	0	1	0	0	0	0	0	0	0	0	0	0	0	0	0	0	0	1	0	0	1	0	0	0	0	0	0	0	0	1	1	0	0	0
MR_Moffic_diploids01027_245	1	0	0	NA	0	0	0	0	0	0	1	0	0	0	0	1	0	0	1	0	0	0	0	0	0	1	0	1	0	0	1	0	0	0	0	0	0	0	0	0	0	0	0	0	0	0	0	0	1
MR_Moffic_diploids01027_246	0	0	1	NA	0	0	0	1	1	0	0	0	0	1	0	0	0	0	0	1	0	0	0	1	0	1	0	0	1	1	1	0	1	1	0	0	0	1	1	1	1	1	1	1	0	1	0	1	0
MR_Moffic_diploids01027_250	1	0	0	NA	0	1	0	1	1	0	0	0	0	0	0	1	0	0	0	0	0	1	1	1	0	0	0	0	0	0	0	0	0	0	0	0	0	0	0	0	0	0	0	0	0	0	0	0	1
MR_Moffic_diploids01027_259	0	0	1	NA	0	0	0	1	1	0	0	1	1	0	1	0	0	0	0	1	0	0	1	0	0	0	0	1	1	1	1	1	0	0	1	1	0	1	0	0	0	0	0	0	1	0	0	0	0
MR_Moffic_diploids01027_260	1	0	0	NA	0	1	0	1	1	0	0	0	0	0	0	1	0	0	0	0	0	1	1	1	0	0	0	0	0	0	0	0	0	0	0	0	0	0	0	0	0	0	0	0	0	0	0	0	1
MR_Moffic_diploids01027_261	0	0	1	NA	0	0	0	1	1	0	0	0	0	1	0	0	0	0	0	1	0	0	0	1	0	1	0	0	1	1	1	0	1	1	0	0	0	1	1	1	1	1	1	1	0	1	0	1	0
MR_Moffic_diploids01027_263	0	0	0	NA	0	1	0	0	1	1	0	0	0	0	0	1	0	0	0	0	0	0	1	1	1	1	0	0	1	0	1	1	0	0	1	0	0	0	0	0	0	1	0	1	0	1	1	1	1
MR_Moffic_diploids01027_270	0	0	1	NA	0	0	0	1	1	0	0	1	1	0	1	0	0	1	1	1	0	0	1	0	0	0	0	1	1	1	1	1	0	0	1	1	0	1	0	0	0	0	0	0	1	0	NA	1	0
MR_Moffic_diploids01027_271	0	0	1	NA	1	1	1	1	1	1	1	1	1	1	0	1	0	1	1	0	1	1	0	0	1	0	1	0	1	1	0	1	0	1	1	0	1	1	1	1	1	1	1	1	1	1	NA	1	1
MR_Moffic_diploids01027_273	0	0	1	NA	0	0	0	1	1	0	0	0	0	1	0	0	0	0	0	1	0	0	0	1	0	1	0	0	1	1	1	0	1	1	0	0	0	1	1	1	1	1	1	1	0	1	0	1	0
MR_Moffic_diploids01033_76	0	2	2	2	1	0	0	0	2	2	0	0	0	0	0	0	0	0	0	0	0	0	0	0	0	0	0	2	1	0	0	2	0	0	0	0	0	0	0	0	2	0	0	0	0	0	2	0	1
MR_Moffic_diploids01042_132	1	0	1	1	0	1	1	1	1	1	1	1	1	1	1	1	1	1	1	1	1	1	1	1	1	1	1	1	1	1	1	1	1	1	1	1	1	1	0	1	1	1	1	1	1	0	0	1	1
MR_Moffic_diploids01052_14	0	0	0	0	0	0	0	0	0	0	0	1	0	0	0	0	0	0	0	0	1	0	1	0	0	0	0	1	0	1	0	0	0	0	1	1	0	0	0	0	1	0	0	1	0	0	0	0	0
MR_Moffic_diploids01052_22	0	0	0	0	0	0	0	1	1	1	1	1	0	1	1	1	1	1	0	0	1	1	1	0	1	1	1	1	0	1	1	1	0	1	1	1	1	0	1	0	1	0	0	1	1	1	0	0	1
MR_Moffic_diploids01052_28	0	1	0	0	0	0	0	1	1	0	0	0	1	0	0	0	0	0	0	1	0	0	1	1	1	0	1	0	0	0	0	0	0	1	0	0	0	0	1	0	0	1	0	0	0	0	0	1	0
MR_Moffic_diploids01052_34	1	0	1	0	0	1	1	0	0	1	0	0	1	1	1	0	0	1	1	1	1	0	0	1	0	1	0	1	0	0	1	1	0	1	1	0	1	0	1	1	1	1	1	1	1	0	0	0	0
MR_Moffic_diploids01052_36	1	1	1	0	1	0	0	0	1	0	0	0	1	0	0	0	0	1	0	0	0	1	1	0	0	1	0	1	1	1	1	1	1	1	0	0	0	0	0	0	1	0	0	0	0	1	0	0	0
MR_Moffic_diploids01052_57	0	0	1	0	0	1	1	1	0	1	0	0	0	0	0	1	1	1	1	0	0	0	0	0	1	0	0	0	0	0	0	1	1	0	0	1	1	1	0	1	1	1	1	1	1	1	0	1	1
MR_Moffic_diploids01052_59	0	0	0	0	1	0	1	0	1	0	0	0	0	0	0	0	1	0	1	1	0	0	1	1	0	0	0	0	1	0	0	0	0	0	0	0	0	0	0	0	0	0	0	0	0	0	0	0	1
MR_Moffic_diploids01052_61	0	0	0	0	1	0	1	0	1	0	0	0	0	0	0	0	1	0	1	1	0	0	1	1	0	0	0	0	1	0	0	0	0	0	0	0	0	0	0	0	0	0	0	0	0	0	0	0	1
MR_Moffic_diploids01052_64	0	0	0	0	0	0	0	0	0	0	1	0	0	0	0	1	0	1	0	1	0	0	0	0	1	0	0	1	0	0	0	0	1	0	0	0	0	0	1	1	0	0	0	0	0	0	0	0	0
MR_Moffic_diploids01052_65	0	0	0	0	1	1	0	1	0	0	0	0	0	0	0	0	0	0	0	0	0	0	0	0	0	0	0	0	0	1	1	0	0	0	0	0	1	0	1	0	0	0	0	0	0	0	0	0	0
MR_Moffic_diploids01052_66	0	0	0	0	0	0	0	1	1	1	0	1	0	1	1	1	1	0	0	0	1	1	1	0	1	1	0	1	0	1	0	0	0	0	1	1	0	0	0	0	1	0	0	1	0	0	0	0	0
MR_Moffic_diploids01052_74	1	1	0	1	1	1	1	1	1	0	0	1	0	0	1	1	0	1	0	1	1	1	0	0	0	1	0	1	0	1	1	0	1	0	1	1	1	1	1	1	1	1	0	0	1	0	1	1	0
MR_Moffic_diploids01052_75	0	0	0	0	0	0	0	0	0	0	0	0	0	0	0	0	0	0	0	0	0	0	0	0	0	1	0	1	0	0	0	0	0	0	0	0	0	0	0	0	0	1	0	0	0	0	0	0	0
MR_Moffic_diploids01052_90	0	0	0	0	0	0	0	0	0	0	1	0	0	0	0	1	0	1	0	1	0	0	0	0	1	0	0	1	0	0	0	0	1	0	0	0	0	0	1	1	0	0	0	0	0	0	0	0	0
MR_Moffic_diploids01052_99	0	0	0	0	0	0	0	0	0	0	0	1	0	0	0	0	0	0	0	0	1	0	1	0	0	0	0	1	0	1	0	0	0	0	1	1	0	0	0	0	1	0	0	1	0	0	0	0	0
MR_Moffic_diploids01052_100	1	0	1	0	0	0	0	0	0	0	0	0	0	0	0	0	0	0	1	0	0	1	0	1	0	0	1	0	1	1	0	1	0	0	0	0	0	0	0	1	0	0	0	0	0	0	0	0	0
MR_Moffic_diploids01052_108	1	1	1	0	1	1	0	1	0	1	1	1	1	0	1	1	0	1	1	0	1	0	0	0	1	1	1	1	1	1	1	0	1	0	1	1	1	1	1	0	1	0	1	1	0	1	0	1	1
MR_Moffic_diploids01052_119	0	0	0	0	1	0	1	0	1	0	0	0	0	0	0	0	1	0	1	1	0	0	1	1	0	0	0	0	1	0	0	0	0	0	0	0	0	0	0	0	0	0	0	0	0	0	0	0	1
MR_Moffic_diploids01052_120	0	0	0	0	1	0	1	0	1	0	0	0	0	0	0	0	1	0	1	1	0	0	1	1	0	0	0	0	1	0	0	0	0	0	0	0	0	0	0	0	0	0	0	0	0	0	0	0	1
MR_Moffic_diploids01052_129	1	0	1	0	0	0	0	0	0	0	0	0	0	0	0	0	0	0	1	0	0	1	0	1	0	0	1	0	1	1	0	1	0	0	0	0	0	0	0	1	0	0	0	0	0	0	0	0	0
MR_Moffic_diploids01052_132	0	1	0	0	0	0	0	1	0	0	0	0	1	0	0	0	0	0	0	1	0	0	1	1	1	0	1	0	0	0	0	0	0	1	0	0	0	0	0	0	0	1	0	0	0	0	0	1	0
MR_Moffic_diploids01052_137	1	1	1	1	0	1	1	1	1	1	1	1	1	0	1	1	1	1	1	0	1	0	0	0	1	0	0	0	1	1	0	1	1	1	1	1	1	1	0	1	1	1	1	1	1	1	1	1	1
MR_Moffic_diploids01052_159	0	0	0	0	0	0	0	0	1	0	1	0	0	0	0	0	0	0	1	1	0	0	0	0	0	0	0	0	0	0	0	0	0	0	0	0	0	0	0	0	0	0	0	0	0	0	0	0	1
MR_Moffic_diploids01052_170	0	0	1	0	0	1	0	0	0	0	0	0	0	0	0	0	0	0	0	0	1	0	1	0	0	0	0	0	0	1	0	1	0	0	0	0	0	0	0	0	1	0	1	0	1	0	0	1	1
MR_Moffic_diploids01052_181	0	1	0	0	1	0	1	0	0	0	0	1	0	0	0	1	0	0	0	0	0	1	0	0	0	0	0	0	0	1	1	0	1	0	1	1	0	0	0	1	0	0	0	0	1	0	0	1	0
MR_Moffic_diploids01052_209	0	1	0	0	0	0	1	0	0	0	0	0	0	0	0	0	0	0	0	0	0	1	0	0	0	0	0	0	0	0	1	0	0	0	1	1	0	0	0	0	0	0	0	0	1	0	0	1	0
MR_Moffic_diploids01052_210	1	0	1	0	0	1	0	0	1	0	1	0	0	0	0	0	1	1	0	0	0	1	0	1	0	0	1	0	1	1	0	1	0	0	0	0	0	0	0	1	0	0	1	0	0	1	0	1	0
MR_Moffic_diploids01052_211	1	0	1	0	0	0	1	0	0	0	0	0	1	1	1	0	0	0	1	0	1	0	0	1	0	0	0	0	0	0	0	1	0	1	1	0	1	0	1	0	0	1	0	1	1	0	0	0	0
MR_Moffic_diploids01052_218	0	1	0	0	1	1	1	1	1	1	0	1	0	0	1	1	0	1	0	1	1	1	0	0	0	1	0	1	0	1	1	0	1	0	1	1	1	1	1	1	1	1	0	0	1	0	0	1	0
MR_Moffic_diploids01052_221	0	0	0	0	0	0	0	0	0	0	1	0	0	0	0	1	0	1	0	1	0	0	0	0	1	0	0	1	0	0	0	0	1	0	0	0	0	0	0	1	0	0	0	0	0	0	0	0	0
MR_Moffic_diploids01052_222	0	0	0	0	0	0	0	0	0	0	1	0	0	0	0	1	0	1	0	1	0	0	0	0	1	0	0	1	0	0	0	0	1	0	0	0	0	0	0	1	0	0	0	0	0	0	0	0	0
MR_Moffic_diploids01052_226	1	0	0	0	1	0	1	0	1	0	1	0	0	0	0	0	0	0	1	1	0	1	1	0	0	0	0	0	1	0	1	0	0	1	0	0	0	0	0	1	0	0	0	0	0	0	0	0	1
MR_Moffic_diploids01052_227	0	0	0	0	0	0	0	1	0	0	1	0	0	0	1	1	1	1	0	0	0	0	0	0	0	0	0	0	0	0	0	0	0	0	0	0	0	0	0	0	1	0	0	0	0	0	0	0	0
MR_Moffic_diploids01052_228	1	0	1	0	0	0	1	0	1	1	1	1	1	1	1	0	0	0	1	1	1	1	0	1	1	0	1	0	1	1	1	1	0	1	1	1	1	0	1	1	0	1	1	1	1	0	0	0	1
MR_Moffic_diploids01052_230	0	0	0	0	0	0	0	0	0	0	1	0	0	0	0	1	0	1	0	1	0	0	0	0	1	0	0	1	0	0	0	0	1	0	0	0	0	0	0	1	0	0	0	0	0	0	0	0	0
MR_Moffic_diploids01052_231	0	0	0	0	0	0	0	0	0	0	0	0	0	0	0	0	0	0	0	0	0	0	0	0	0	1	0	1	0	0	0	0	0	0	0	0	0	0	0	0	0	1	0	0	0	0	0	0	0
MR_Moffic_diploids01052_237	0	1	0	0	1	0	1	0	0	0	0	1	0	0	0	1	0	0	0	0	0	1	0	0	0	0	0	0	0	1	1	0	1	0	1	1	0	0	0	1	0	0	0	0	1	0	0	1	0
MR_Moffic_diploids01055_129	0	0	0	0	0	0	1	0	1	0	0	0	0	0	0	0	0	0	1	1	0	0	0	1	0	0	0	0	0	0	0	0	0	0	0	0	0	0	0	0	0	0	0	0	0	0	0	0	0
MR_Moffic_diploids01055_130	0	0	0	0	0	0	1	0	1	0	1	0	0	0	0	0	0	0	1	1	0	0	0	1	0	1	0	0	0	0	0	0	0	0	0	0	0	0	0	0	0	0	0	0	0	0	0	0	0
MR_Moffic_diploids01055_141	0	1	1	1	1	0	0	0	0	0	1	1	1	1	1	0	1	0	0	0	1	0	0	0	1	0	1	0	1	1	1	0	0	1	0	1	1	0	0	1	1	1	0	0	0	1	1	0	0
MR_Moffic_diploids01055_169	1	0	1	0	1	0	1	1	1	1	1	1	1	1	1	1	1	1	1	1	1	1	1	1	1	1	1	1	0	1	1	0	1	0	1	1	1	0	1	0	1	1	1	0	0	1	1	1	1
MR_Moffic_diploids01060_79	2	0	0	0	0	0	2	2	2	2	0	0	2	0	0	2	0	1	2	2	2	2	2	2	1	0	0	0	0	0	0	0	0	0	0	2	2	0	0	0	0	0	0	0	0	2	0	2	2
MR_Moffic_diploids01060_97	2	0	0	0	0	0	2	2	2	2	0	0	2	0	0	2	0	1	2	2	2	2	2	2	1	0	0	0	0	0	0	0	0	0	0	2	2	0	0	0	0	0	0	0	0	2	0	2	2
MR_Moffic_diploids01062_200	1	0	1	1	1	1	0	1	1	1	1	1	1	1	1	1	1	NA	1	0	1	1	1	0	1	1	1	1	1	1	1	1	1	1	1	1	1	0	1	1	1	1	1	1	1	0	1	1	1
MR_Moffic_diploids01062_229	0	1	1	2	1	0	2	2	0	0	0	0	0	0	0	NA	NA	NA	0	0	0	0	0	0	0	1	0	0	0	0	0	0	0	0	0	0	0	0	0	0	0	0	NA	0	0	0	1	0	0
MR_Moffic_diploids01062_253	0	0	0	0	0	0	0	0	0	0	0	0	0	0	0	NA	NA	NA	0	0	0	0	0	0	1	0	0	0	1	0	0	0	0	1	0	0	0	0	0	0	1	0	NA	0	0	0	0	0	0
MR_Moffic_diploids01085_133	0	0	1	0	0	1	1	1	1	1	1	0	1	1	1	1	1	1	1	1	1	1	1	1	0	1	1	1	1	1	1	1	1	0	1	1	1	1	0	1	1	1	1	1	1	0	0	1	1
MR_Moffic_diploids01085_138	2	1	0	2	2	1	0	1	0	0	1	2	0	0	0	0	0	0	0	1	0	0	1	0	2	1	0	1	0	1	0	0	1	1	0	0	0	1	2	0	0	1	0	0	0	2	2	0	0
MR_Moffic_diploids01087_130	1	0	0	0	1	1	1	1	1	1	1	1	0	1	1	1	1	1	0	1	1	1	0	1	1	0	1	1	0	1	1	1	1	1	1	1	1	1	1	1	1	1	1	1	1	1	0	0	0
MR_Moffic_diploids01087_134	1	1	1	0	1	1	0	1	1	0	1	1	1	0	0	0	1	0	1	0	1	0	1	1	1	1	0	1	1	0	0	0	1	1	0	0	0	0	0	0	0	0	0	0	0	1	0	0	0
MR_Moffic_diploids01128_131	0	0	1	0	0	1	1	0	1	0	1	0	1	1	1	1	1	1	1	1	1	1	0	1	0	0	1	1	1	0	1	0	1	0	1	1	1	0	0	1	1	1	1	1	0	0	0	1	0
MR_Moffic_diploids01128_133	0	0	1	0	0	1	1	0	1	0	1	0	1	1	1	1	1	1	1	1	1	1	0	1	0	0	1	1	1	0	1	0	1	0	1	1	1	0	0	1	1	1	1	1	0	0	0	1	0
MR_Moffic_diploids01128_136	0	0	1	0	0	1	1	0	1	0	1	0	1	1	1	1	1	1	1	1	1	1	0	1	0	0	1	1	1	0	1	0	1	0	1	1	1	0	0	1	1	1	1	1	0	0	0	1	0
MR_Moffic_diploids01128_139	0	0	1	0	0	1	1	0	1	0	1	0	1	1	1	1	1	1	1	1	1	1	0	1	0	0	1	1	1	0	1	0	1	0	1	1	1	0	0	1	1	1	1	1	0	0	0	1	0
MR_Moffic_diploids01128_141	0	0	0	0	0	1	0	0	1	0	1	0	1	1	1	1	1	1	1	1	1	1	0	1	0	0	1	0	2	0	2	0	1	0	1	1	2	0	0	1	1	1	1	1	0	0	0	1	0
MR_Moffic_diploids01137_19	0	2	2	2	1	0	2	2	2	2	0	1	1	2	2	2	0	0	2	1	1	0	0	0	1	2	0	1	2	0	0	0	0	0	0	0	2	0	0	0	2	0	0	0	0	0	2	0	1
MR_Moffic_diploids01137_134	0	0	0	0	0	0	1	0	1	0	0	0	0	0	0	0	1	0	0	0	0	1	0	0	0	0	0	0	0	0	0	1	0	0	0	1	0	0	0	0	0	0	0	1	0	0	0	1	0
MR_Moffic_diploids01137_136	0	0	0	0	0	0	1	0	1	0	0	0	0	0	0	0	1	0	0	0	0	1	0	0	0	0	0	0	0	0	0	1	0	0	0	1	0	0	0	0	0	0	0	1	0	0	0	1	0
MR_Moffic_diploids01291_83	2	2	2	2	1	0	0	0	0	0	2	0	1	1	2	2	0	0	0	0	0	0	2	2	1	0	0	2	1	2	0	2	2	0	0	0	2	0	0	0	2	0	0	0	0	2	2	2	2
MR_Moffic_diploids01291_133	1	1	NA	1	0	NA	1	0	2	NA	0	1	0	1	2	0	2	0	2	1	1	2	0	1	1	0	1	NA	1	0	0	2	0	0	0	1	1	NA	0	1	2	NA	0	2	NA	0	0	2	1
MR_Moffic_diploids01291_134	1	1	NA	1	0	NA	1	0	2	NA	0	1	0	1	2	0	2	0	2	1	1	2	0	1	1	0	1	NA	1	0	0	2	0	0	0	1	1	NA	0	1	2	NA	0	2	NA	0	0	2	1
MR_Moffic_diploids01291_138	0	1	NA	1	0	0	0	2	0	0	0	1	2	1	0	1	0	2	0	0	0	0	2	1	1	2	1	NA	1	2	0	0	0	2	2	1	0	1	0	1	0	0	2	0	0	0	0	0	0
MR_Moffic_diploids01333_11	0	0	0	0	1	0	0	0	0	1	0	0	1	1	0	NA	1	0	NA	1	1	1	0	0	0	1	1	1	0	0	0	0	0	0	0	0	0	0	0	0	0	0	1	0	0	0	0	0	0
MR_Moffic_diploids01333_23	0	0	0	0	1	0	0	0	0	1	0	0	1	1	0	NA	1	0	NA	1	1	1	0	0	0	1	1	1	0	0	0	0	0	0	0	0	0	0	0	0	0	0	1	0	0	0	0	0	0
MR_Moffic_diploids01333_28	0	0	0	0	1	0	0	0	0	1	0	0	1	1	0	NA	1	0	NA	1	1	1	0	0	0	1	1	1	0	0	0	0	0	0	0	0	0	0	0	0	0	0	1	0	0	0	0	0	0
MR_Moffic_diploids01333_58	0	0	0	0	1	0	0	0	0	1	0	0	1	1	0	NA	1	0	NA	1	1	1	0	0	0	1	1	1	1	0	0	0	0	0	0	0	0	0	0	0	0	1	1	1	0	0	0	0	0
MR_Moffic_diploids01333_103	0	0	0	0	1	0	0	0	0	1	0	0	1	1	0	NA	1	0	NA	1	1	1	0	0	0	1	1	1	0	0	0	0	0	0	0	0	0	0	0	0	0	0	1	0	0	0	0	0	0
MR_Moffic_diploids01333_153	0	0	0	0	1	0	0	0	0	1	0	0	1	1	0	NA	1	0	NA	1	1	1	0	0	0	1	1	0	0	0	0	0	0	0	0	0	0	0	0	0	0	0	1	0	0	0	0	0	0
MR_Moffic_diploids01333_182	0	0	0	0	1	0	0	0	0	1	0	0	1	1	0	NA	1	0	NA	1	1	1	0	0	0	1	1	1	0	0	0	0	0	0	0	0	0	0	0	0	0	0	1	0	0	0	0	0	0
MR_Moffic_diploids01333_184	0	0	0	0	1	0	0	0	0	1	0	0	1	1	0	NA	1	0	NA	1	1	1	0	0	0	1	1	1	1	0	0	0	0	0	0	0	0	0	0	0	0	1	1	1	0	0	0	0	0
MR_Moffic_diploids01333_186	0	0	0	0	1	0	0	0	0	1	0	0	1	1	0	NA	1	0	NA	1	1	1	0	0	0	1	1	1	0	0	0	0	0	0	0	0	0	0	0	0	0	0	1	0	0	0	0	0	0
MR_Moffic_diploids01333_194	0	0	0	0	1	0	0	0	0	1	0	0	1	1	0	NA	1	0	NA	1	1	1	0	0	0	1	1	1	0	0	0	0	0	0	0	0	0	0	0	0	0	0	1	0	0	0	0	0	0
MR_Moffic_diploids01333_241	0	0	0	0	1	0	0	0	0	1	0	0	1	1	0	NA	1	0	NA	1	1	1	0	0	0	1	1	1	1	0	0	0	0	0	0	0	0	0	0	0	0	1	1	1	0	0	0	0	0
MR_Moffic_diploids01333_274	0	0	0	0	1	0	0	0	0	1	0	0	1	1	0	NA	1	0	NA	1	1	1	0	0	0	1	1	1	1	0	0	0	0	0	0	0	0	0	0	0	0	1	1	1	0	0	0	0	0
MR_Moffic_diploids01334_151	1	0	0	0	0	0	NA	0	0	0	0	1	1	0	0	0	0	0	0	0	0	0	1	0	1	0	0	0	0	0	0	0	0	0	0	0	0	0	0	0	0	0	0	0	1	1	0	0	0
MR_Moffic_diploids01334_160	1	0	0	0	0	0	NA	0	0	0	0	1	1	0	0	0	0	0	0	0	0	0	1	0	1	0	0	0	0	0	0	0	0	0	0	0	0	0	0	0	0	0	0	0	1	1	0	0	0
MR_Moffic_diploids01334_162	1	0	0	0	0	0	NA	0	0	0	0	1	1	0	0	0	0	0	0	0	0	0	1	0	0	0	0	0	0	0	0	0	0	0	0	0	0	0	0	0	0	0	0	0	1	1	0	0	0
MR_Moffic_diploids01334_165	1	0	0	0	0	0	NA	0	0	0	0	1	1	0	0	0	0	0	0	0	0	0	1	0	0	0	0	0	0	0	0	0	0	0	0	0	0	0	0	0	0	0	0	0	1	1	0	0	0
MR_Moffic_diploids01334_239	0	2	2	0	0	0	NA	0	0	0	0	0	0	0	0	0	0	0	0	0	0	0	2	2	0	0	0	0	0	0	0	0	0	0	0	0	0	0	0	0	2	0	0	0	0	0	2	0	1
MR_Moffic_diploids01335_13	0	2	2	2	1	0	0	0	0	0	0	0	0	0	0	0	0	0	0	0	0	0	0	0	0	0	0	1	2	0	0	0	0	0	0	0	0	0	0	0	0	0	0	0	0	0	2	0	1
MR_Moffic_diploids01336_89	2	2	2	0	0	0	0	0	2	2	0	0	0	0	0	0	0	0	0	0	0	0	0	0	0	0	0	0	0	0	0	0	0	0	0	0	0	0	0	0	0	0	0	0	0	0	2	0	1
MR_Moffic_diploids01336_262	2	2	2	0	0	0	0	0	2	2	0	0	0	0	0	NA	0	0	0	0	0	0	0	0	0	0	0	0	0	0	0	0	0	0	0	0	0	0	0	0	0	0	0	0	0	0	2	0	1
MR_Moffic_diploids01339_35	2	0	0	0	0	0	2	2	0	0	0	0	0	0	0	0	0	0	0	0	0	2	0	0	0	0	0	0	0	0	0	0	0	0	0	2	0	0	0	0	0	0	0	0	0	2	0	0	1
MR_Moffic_diploids01339_72	2	0	0	0	0	0	2	2	0	0	0	0	0	0	0	0	0	0	0	0	0	2	0	0	0	0	0	0	0	0	0	0	0	0	0	2	0	0	0	0	0	0	0	0	0	2	0	0	1
MR_Moffic_diploids01344_67	0	2	2	0	0	0	2	2	2	2	2	2	2	0	2	0	0	2	2	0	0	0	0	0	1	0	0	0	1	0	0	0	0	0	0	0	2	0	0	0	0	0	0	0	0	0	2	0	1
MR_Moffic_diploids01348_162	0	2	2	2	1	0	2	2	2	2	2	2	1	0	2	0	1	1	2	1	1	0	0	0	1	2	0	2	1	0	0	0	0	0	0	0	2	0	0	0	0	0	0	0	0	0	2	0	1
MR_Moffic_diploids01348_240	0	2	2	2	1	0	2	2	2	2	2	2	1	0	2	0	1	1	2	1	1	2	0	0	1	2	0	2	1	0	0	0	0	0	0	2	2	0	0	0	0	0	0	0	0	0	2	0	1
MR_Moffic_diploids01350_39	0	0	0	0	0	0	0	0	0	0	2	1	2	2	2	1	0	2	0	0	0	0	2	2	1	0	0	0	0	0	0	0	0	0	0	0	2	0	0	0	2	0	0	0	0	0	0	0	0
MR_Moffic_diploids01352_126	2	0	0	0	0	0	0	0	0	0	0	0	0	0	0	0	0	0	0	0	0	2	2	2	0	0	0	0	2	0	0	0	0	0	2	2	0	0	0	0	2	2	0	0	0	2	0	2	1
MR_Moffic_diploids01355_216	0	2	2	0	0	NA	0	0	0	0	0	1	1	2	1	2	0	1	1	0	1	0	0	0	1	0	NA	0	0	0	0	0	0	0	0	0	2	NA	0	0	0	0	0	0	0	0	2	0	2
MR_Moffic_diploids01360_135	1	2	1	2	0	0	0	2	0	1	0	2	2	2	2	2	2	2	1	0	2	1	0	2	2	NA	2	1	2	NA	2	0	0	2	2	0	2	1	1	2	1	0	2	0	1	NA	0	0	1
MR_Moffic_diploids01360_139	1	2	1	2	0	0	0	2	0	1	0	2	2	2	2	2	0	2	1	0	2	1	0	2	2	NA	2	1	2	0	2	0	0	2	2	0	2	0	1	2	1	0	2	0	1	NA	0	0	1
MR_Moffic_diploids01367_52	0	0	0	0	0	0	0	0	2	2	0	0	0	0	0	0	0	0	0	0	0	0	0	0	0	0	0	0	0	0	0	0	0	0	0	0	0	0	0	0	0	0	0	0	0	0	0	0	0
MR_Moffic_diploids01367_92	0	0	0	0	0	0	0	0	2	2	0	0	0	0	0	0	0	0	0	0	0	0	0	0	0	0	0	0	0	0	0	0	0	0	0	0	0	0	0	0	0	0	0	0	0	0	0	0	0
MR_Moffic_diploids01372_21	1	0	0	0	0	0	0	0	0	0	1	0	1	0	1	1	0	0	0	0	1	1	1	0	0	0	1	0	0	0	0	0	0	0	0	1	0	0	0	0	1	0	0	0	1	0	0	0	0
MR_Moffic_diploids01372_50	1	0	0	0	0	0	0	0	0	0	1	0	1	0	1	1	0	0	0	0	1	1	1	0	0	0	1	0	0	0	0	0	0	0	0	1	0	0	0	0	1	0	0	0	1	0	0	0	0
MR_Moffic_diploids01372_54	0	0	0	0	0	0	1	0	0	0	0	0	0	0	0	0	0	0	0	0	0	1	0	1	0	0	0	0	0	0	0	0	0	0	0	0	0	0	0	0	0	0	1	0	0	0	0	1	0
MR_Moffic_diploids01372_65	0	1	1	1	1	1	1	1	1	0	1	1	1	1	0	1	1	1	1	1	1	1	1	1	1	1	1	1	1	1	0	1	1	1	1	1	1	1	1	1	1	1	1	1	0	1	0	1	1
MR_Moffic_diploids01372_84	1	0	0	0	0	0	1	1	0	0	0	1	0	0	0	0	0	1	0	0	0	1	1	1	0	0	1	0	1	1	0	0	1	0	0	1	0	0	0	0	0	0	1	1	0	0	0	0	1
MR_Moffic_diploids01372_101	1	0	0	0	0	0	0	0	1	0	1	0	1	0	1	1	0	0	0	0	1	1	1	0	0	1	1	0	0	0	0	0	0	0	0	1	1	0	0	0	1	0	0	0	1	0	0	0	0
MR_Moffic_diploids01372_107	1	0	0	0	0	0	0	0	0	0	1	0	1	0	1	1	0	0	0	0	1	1	1	0	0	0	1	0	0	0	0	0	0	0	0	1	0	0	0	0	1	0	0	0	1	0	0	0	0
MR_Moffic_diploids01372_132	0	0	1	0	0	0	0	0	1	0	0	1	0	0	1	1	0	0	0	0	0	1	0	0	0	0	0	0	1	0	0	0	1	0	0	0	0	0	0	0	0	0	0	0	0	0	0	0	0
MR_Moffic_diploids01372_159	0	1	1	1	1	1	1	1	1	1	1	1	1	1	0	1	1	1	1	0	1	1	1	1	1	1	1	1	1	1	0	1	1	1	1	1	1	1	1	0	1	1	1	1	1	1	0	1	1
MR_Moffic_diploids01372_175	1	0	0	0	0	0	0	0	0	0	1	0	1	0	1	1	0	0	0	0	1	1	1	0	0	0	1	0	0	0	0	0	0	0	0	1	0	0	0	0	1	0	0	0	1	0	0	0	0
MR_Moffic_diploids01372_179	0	0	0	1	0	0	1	0	0	0	0	0	1	0	0	0	1	0	0	0	1	1	0	0	0	0	0	0	0	0	0	0	0	0	0	0	0	1	0	0	0	0	0	0	0	0	1	0	0
MR_Moffic_diploids01372_200	0	0	1	1	0	0	0	0	1	0	1	1	0	0	1	0	0	0	0	0	0	1	0	0	0	0	0	0	1	1	1	0	1	0	0	0	0	1	1	1	1	0	1	1	0	0	0	0	0
MR_Moffic_diploids01372_202	1	0	0	1	0	0	0	0	0	1	1	1	1	0	1	1	0	0	0	0	1	1	1	0	1	0	1	1	0	0	0	0	0	0	0	1	1	0	0	0	1	0	0	0	1	0	0	0	1
MR_Moffic_diploids01372_222	0	0	0	1	0	0	1	0	0	0	0	0	0	0	0	0	0	0	0	0	0	1	0	0	0	0	0	0	0	0	0	0	0	0	0	0	0	0	0	1	0	0	1	1	0	0	0	0	0
MR_Moffic_diploids01372_236	1	0	0	0	0	1	0	1	0	0	0	0	0	0	0	0	0	0	0	0	0	0	1	0	0	0	1	0	0	0	0	0	0	0	0	1	0	0	1	0	0	0	0	0	0	0	1	0	0
MR_Moffic_diploids01372_247	0	0	0	1	0	0	1	0	0	0	0	0	0	0	0	0	0	0	0	0	0	1	0	0	0	0	0	0	0	0	0	0	0	0	0	0	0	0	0	1	0	0	1	0	0	0	0	0	0
MR_Moffic_diploids01372_260	0	0	0	0	0	0	0	0	1	0	1	0	0	0	1	0	0	0	0	1	0	1	0	0	0	0	0	0	1	0	0	0	0	0	0	0	0	1	0	0	0	0	0	0	0	0	1	0	0
MR_Moffic_diploids01372_263	0	1	1	1	1	1	1	1	1	1	1	1	1	1	1	1	1	1	1	0	1	1	1	1	1	1	1	1	1	1	0	1	1	1	1	1	1	1	1	1	1	1	1	1	1	1	0	1	1
MR_Moffic_diploids01372_268	1	1	0	0	1	0	0	0	1	1	1	0	1	0	1	1	1	1	0	0	1	1	1	1	1	1	1	1	1	1	1	0	1	0	1	1	1	0	1	0	1	1	0	1	1	0	0	1	1
MR_Moffic_diploids01382_7	1	1	0	0	0	0	0	0	1	0	0	0	0	0	1	0	1	0	0	0	0	0	0	0	0	0	1	1	1	1	0	0	1	0	0	0	0	0	0	1	0	1	0	1	0	0	0	0	0
MR_Moffic_diploids01382_17	1	0	0	0	0	0	0	0	0	0	0	0	0	0	0	0	0	0	1	0	0	0	0	0	1	0	0	0	0	0	0	0	1	1	0	1	0	0	0	0	0	0	0	0	1	0	0	1	1
MR_Moffic_diploids01382_20	0	0	0	0	0	1	0	0	0	0	0	0	0	0	0	1	0	0	0	1	0	0	0	1	0	0	0	0	0	0	0	0	0	0	1	0	1	0	0	0	0	0	1	1	0	0	0	0	0
MR_Moffic_diploids01382_23	0	0	0	0	0	1	0	0	0	0	0	0	0	0	0	1	0	0	0	1	0	0	0	1	0	0	0	0	0	0	0	0	0	0	1	0	1	0	0	0	0	0	1	1	0	0	0	0	0
MR_Moffic_diploids01382_25	0	0	0	0	1	1	0	1	0	0	0	1	0	0	0	0	0	0	1	0	0	0	0	0	1	0	0	0	0	0	0	0	0	0	0	1	0	0	0	0	0	1	0	0	0	0	0	0	0
MR_Moffic_diploids01382_27	0	0	0	0	1	1	0	1	0	0	0	1	0	0	0	0	0	0	1	0	0	0	0	0	1	0	0	0	0	0	0	0	0	0	0	1	0	0	0	0	0	1	0	0	0	0	0	0	0
MR_Moffic_diploids01382_32	1	0	1	0	0	0	1	0	0	0	0	0	0	0	0	1	0	1	0	0	0	1	0	1	0	1	1	0	0	0	0	1	0	1	0	0	0	0	1	0	0	1	1	0	0	0	0	0	1
MR_Moffic_diploids01382_44	0	1	0	0	1	1	1	1	0	1	1	1	0	0	0	1	0	0	1	0	0	0	0	0	1	0	0	0	1	0	0	0	0	0	1	1	1	1	0	0	0	1	0	0	0	0	0	0	0
MR_Moffic_diploids01382_46	0	1	0	0	0	1	1	0	0	0	1	1	1	0	0	1	0	0	0	1	0	0	0	1	1	0	0	0	1	0	0	0	1	1	1	0	1	1	0	0	1	0	1	1	0	0	0	0	1
MR_Moffic_diploids01382_67	1	0	1	1	1	0	0	1	1	0	0	1	1	1	1	1	0	1	1	0	0	1	1	1	1	0	1	1	1	0	1	1	1	1	0	1	0	1	1	1	1	1	0	0	1	1	1	1	1
MR_Moffic_diploids01382_70	0	0	0	0	0	1	0	0	0	0	0	0	0	0	0	1	0	0	0	1	0	0	0	1	0	0	0	0	0	0	0	0	0	0	1	0	1	0	0	0	0	0	1	1	0	0	0	0	0
MR_Moffic_diploids01382_74	1	0	1	0	1	0	1	0	0	1	0	1	1	1	1	1	1	1	0	0	0	1	1	1	1	1	1	0	1	1	1	1	0	1	0	0	0	0	1	1	1	1	1	0	1	0	0	0	1
MR_Moffic_diploids01382_76	1	0	1	0	0	0	1	0	0	0	0	0	0	0	0	1	0	1	0	0	0	1	0	1	0	1	1	0	0	0	0	1	0	1	0	0	0	0	1	0	0	1	1	0	0	0	0	0	1
MR_Moffic_diploids01382_77	0	0	0	0	0	0	0	1	1	0	0	1	0	1	1	0	0	1	0	0	0	1	0	1	0	0	0	1	0	0	0	0	0	0	0	0	0	1	1	1	1	0	0	0	1	0	0	1	0
MR_Moffic_diploids01382_82	0	0	0	0	0	0	0	0	0	0	1	0	0	0	0	0	0	0	0	0	0	0	1	1	0	0	0	0	0	0	0	1	1	0	0	0	0	0	0	0	1	0	0	0	0	0	0	0	0
MR_Moffic_diploids01382_84	0	0	0	0	0	0	0	0	0	0	1	0	0	0	0	0	0	0	0	0	0	0	1	1	0	0	0	0	0	0	0	1	1	0	0	0	0	0	0	0	1	0	0	0	0	0	0	0	0
MR_Moffic_diploids01382_87	0	0	0	0	0	0	0	0	0	0	0	1	1	0	0	1	0	0	0	0	0	0	0	0	1	0	0	0	0	0	0	0	1	1	0	0	0	1	0	0	0	0	0	0	0	0	0	0	1
MR_Moffic_diploids01382_88	0	0	0	0	0	0	0	0	0	0	0	0	1	1	1	0	0	0	0	0	0	0	0	0	0	0	1	0	1	1	0	0	0	0	0	0	0	0	1	0	0	1	0	0	0	0	0	0	0
MR_Moffic_diploids01382_95	0	0	0	0	0	0	0	0	0	0	0	0	1	0	0	1	0	0	0	0	0	0	0	0	1	0	0	0	0	0	0	0	1	0	0	0	0	1	0	0	0	0	0	0	0	0	0	0	1
MR_Moffic_diploids01382_101	0	1	0	0	0	0	0	0	1	0	1	0	0	1	1	0	0	0	0	1	1	0	0	0	0	0	0	0	0	0	0	1	1	0	0	0	0	0	0	0	0	0	0	0	0	0	0	0	0
MR_Moffic_diploids01382_104	0	1	0	0	0	1	0	0	1	0	1	1	1	1	1	1	0	0	0	1	1	0	0	0	1	0	0	0	0	0	1	1	1	1	0	0	0	1	0	0	0	0	0	0	1	0	0	0	1
MR_Moffic_diploids01382_111	0	1	0	0	0	0	0	0	1	0	1	0	0	1	1	0	0	0	0	1	1	0	0	0	0	0	0	0	0	0	0	1	1	0	0	0	0	0	0	0	0	0	0	0	0	0	0	0	0
MR_Moffic_diploids01382_116	1	0	0	0	0	0	0	0	0	0	0	0	1	0	0	0	1	0	1	0	0	1	1	0	0	0	0	1	0	0	0	0	0	1	0	0	0	0	0	0	1	0	0	0	0	0	0	0	0
MR_Moffic_diploids01382_118	0	0	0	0	0	0	0	0	0	0	0	0	1	1	1	0	0	0	0	0	0	0	0	0	0	0	1	0	1	1	0	0	0	0	0	0	0	0	1	0	0	1	0	0	0	0	0	1	0
MR_Moffic_diploids01382_121	0	0	1	0	1	0	0	0	0	0	0	1	0	0	0	0	0	0	0	0	0	1	0	1	1	0	0	0	1	1	0	0	0	0	1	0	0	0	0	0	0	0	0	1	0	0	0	0	0
MR_Moffic_diploids01382_125	0	1	1	0	0	0	1	0	0	0	1	0	0	0	0	0	0	0	0	0	0	0	1	0	0	1	0	0	1	1	0	1	0	0	1	0	1	1	1	0	0	1	1	0	1	1	1	0	1
MR_Moffic_diploids01382_144	0	0	0	0	0	1	0	0	0	0	0	0	0	0	0	1	0	0	0	1	0	0	0	1	0	0	0	0	0	0	0	0	0	0	1	0	1	0	0	0	0	0	1	1	0	0	0	0	0
MR_Moffic_diploids01382_151	0	0	0	0	0	0	0	0	0	0	0	0	1	0	0	1	0	0	0	0	0	0	0	0	1	0	0	0	0	0	0	0	1	0	0	0	0	1	0	0	0	0	0	0	0	0	0	0	1
MR_Moffic_diploids01382_152	0	0	1	0	0	0	0	0	0	0	0	0	0	0	0	0	0	0	0	0	0	0	1	0	0	1	0	0	0	1	0	1	0	0	0	0	0	0	0	0	0	1	1	0	1	0	0	0	1
MR_Moffic_diploids01382_156	1	0	1	0	0	0	1	0	0	0	0	0	0	0	0	1	0	1	0	0	0	1	0	1	0	1	1	0	0	0	0	1	0	1	0	0	0	0	1	0	0	1	1	0	0	0	0	0	1
MR_Moffic_diploids01382_162	0	1	0	0	0	0	0	0	1	0	1	0	0	1	1	0	0	0	0	1	1	0	0	0	0	0	0	0	0	0	0	1	1	0	0	0	0	0	0	0	0	0	0	0	0	0	0	0	0
MR_Moffic_diploids01382_164	0	0	0	0	1	1	0	1	0	0	0	1	0	0	0	0	0	0	1	0	0	0	0	0	1	0	0	0	0	0	0	0	0	0	0	1	0	0	0	0	0	1	0	0	0	0	0	0	0
MR_Moffic_diploids01382_165	0	1	0	0	1	1	1	1	1	1	0	0	1	1	0	1	1	0	1	0	1	0	0	0	1	0	1	1	0	0	1	1	0	0	1	0	1	0	0	0	1	0	1	1	0	0	0	0	1
MR_Moffic_diploids01382_170	0	1	0	1	1	0	0	1	1	0	1	0	1	1	1	0	0	0	0	1	1	0	0	0	0	0	0	1	1	0	1	1	1	0	1	1	1	0	0	0	1	0	0	0	1	1	0	0	0
MR_Moffic_diploids01382_171	1	1	0	0	0	0	0	0	1	0	0	0	0	0	1	0	1	0	0	0	0	0	0	0	0	0	1	1	1	1	0	0	1	0	0	0	0	0	0	1	0	1	0	1	0	0	0	0	0
MR_Moffic_diploids01382_179	0	0	0	0	0	1	0	0	0	0	0	0	0	0	0	1	0	0	0	1	0	0	0	1	0	0	0	0	0	0	0	0	0	0	1	0	1	0	0	0	0	0	1	1	0	0	0	0	0
MR_Moffic_diploids01382_182	1	0	1	1	0	1	0	0	1	1	0	1	1	1	1	0	1	0	1	0	0	1	1	0	0	0	1	1	1	1	1	0	0	1	1	1	0	0	1	1	1	1	0	1	1	0	0	0	0
MR_Moffic_diploids01382_184	1	1	1	1	1	1	1	0	1	1	1	1	1	1	0	1	1	1	1	0	1	1	1	1	1	1	1	1	1	1	1	1	0	1	1	1	1	1	1	0	0	1	1	1	1	1	1	0	1
MR_Moffic_diploids01382_188	1	1	1	1	0	1	1	0	1	1	1	1	0	1	0	1	1	1	1	0	1	0	1	0	1	0	1	1	0	0	1	1	0	0	1	1	1	0	0	0	0	0	1	1	0	1	1	0	1
MR_Moffic_diploids01382_190	0	0	0	0	0	0	0	0	0	0	1	0	0	0	0	0	0	0	0	0	0	0	1	1	0	0	0	0	0	0	0	1	1	0	0	0	0	0	0	0	1	0	1	0	0	0	0	1	0
MR_Moffic_diploids01382_194	1	0	0	0	0	0	0	0	0	0	0	0	0	0	0	0	0	0	1	0	0	0	0	0	1	0	0	0	0	0	0	0	1	1	0	1	0	0	0	0	0	0	0	0	1	0	0	1	1
MR_Moffic_diploids01382_195	1	0	1	0	0	0	1	0	0	1	0	0	0	0	0	1	0	1	0	0	0	1	0	1	0	1	1	0	0	0	0	1	0	1	0	0	0	0	1	0	0	1	1	0	0	1	0	1	1
MR_Moffic_diploids01382_196	0	0	0	0	0	0	0	1	1	0	0	1	0	1	1	0	0	1	0	0	0	1	0	1	0	0	0	1	0	0	0	1	0	0	0	0	0	1	1	1	1	0	0	0	1	0	0	1	0
MR_Moffic_diploids01382_206	0	1	0	0	0	0	1	0	0	0	1	0	0	0	0	0	0	0	0	0	0	0	0	0	0	0	0	0	0	0	0	0	0	0	1	0	0	0	0	0	0	0	0	0	0	0	0	0	0
MR_Moffic_diploids01382_208	0	0	0	0	0	0	0	0	0	0	0	0	1	1	1	0	0	1	0	0	0	0	0	0	0	0	1	0	1	1	1	0	0	1	0	0	0	0	1	1	0	1	0	0	1	0	0	1	0
MR_Moffic_diploids01382_209	1	0	0	1	1	0	0	1	0	0	0	0	1	0	0	0	1	0	1	0	0	1	1	0	0	0	0	1	0	0	0	0	0	1	1	0	1	0	0	1	1	0	0	0	0	0	0	0	0
MR_Moffic_diploids01382_212	0	0	1	0	0	0	0	0	0	0	0	0	0	0	0	0	0	0	0	0	0	0	1	0	0	1	0	0	0	1	0	1	0	0	0	0	0	0	0	0	0	1	1	0	1	0	0	0	1
MR_Moffic_diploids01382_214	1	0	0	1	0	0	0	0	1	0	0	0	1	1	0	0	1	0	1	0	0	1	1	0	0	0	0	1	0	0	1	0	0	1	0	1	0	0	0	0	1	0	0	0	0	0	0	0	0
MR_Moffic_diploids01382_215	0	0	0	0	0	1	0	0	0	0	0	0	0	0	0	1	0	0	0	1	0	0	0	1	0	0	0	0	0	0	0	0	0	0	1	0	1	0	0	0	0	0	1	1	0	0	0	0	0
MR_Moffic_diploids01382_216	0	0	0	0	1	0	0	1	1	0	0	1	1	1	1	1	0	1	0	0	0	1	0	1	1	0	0	1	0	0	0	1	1	1	1	0	0	1	1	1	1	0	0	0	1	0	0	1	1
MR_Moffic_diploids01382_224	1	0	0	1	0	0	0	0	0	1	1	0	1	0	0	0	1	0	1	0	0	1	1	1	0	0	0	1	0	0	0	1	1	1	0	0	0	1	0	0	1	0	1	0	0	0	0	0	0
MR_Moffic_diploids01382_230	0	1	0	0	0	0	0	0	1	0	1	0	0	1	1	0	0	0	0	1	1	0	0	0	0	0	0	0	0	0	0	1	1	0	0	0	0	0	0	0	0	0	0	0	0	0	0	0	0
MR_Moffic_diploids01382_233	1	1	1	1	0	1	1	0	1	1	1	1	0	1	0	1	1	1	1	0	1	0	1	0	1	0	1	1	0	0	1	1	0	0	1	1	1	0	0	0	0	0	1	1	0	1	1	0	1
MR_Moffic_diploids01382_238	0	0	1	1	1	1	0	1	0	1	0	1	1	1	1	0	0	0	1	0	1	0	0	0	1	1	1	0	1	1	1	0	0	0	0	1	1	0	1	1	0	1	0	1	0	1	0	1	0
MR_Moffic_diploids01382_240	1	1	0	0	1	1	0	0	1	0	1	0	1	1	1	0	1	0	0	1	1	0	0	0	0	0	1	1	1	1	1	1	1	0	0	0	1	0	0	1	0	1	1	1	0	1	1	0	0
MR_Moffic_diploids01382_242	0	1	0	0	0	0	1	0	0	0	1	0	0	0	0	0	0	0	0	0	0	0	0	0	0	0	0	0	0	0	0	0	0	0	1	0	0	0	0	0	0	0	0	0	0	0	0	0	0
MR_Moffic_diploids01382_245	0	1	0	0	0	0	0	0	1	0	1	0	0	1	1	0	0	0	0	1	1	0	0	0	0	0	0	0	0	0	0	1	1	0	0	0	0	0	0	0	0	0	0	0	0	0	0	0	0
MR_Moffic_diploids01382_247	0	0	0	0	0	0	0	0	0	0	0	0	1	0	0	1	0	0	0	0	0	0	0	0	1	0	0	0	0	0	0	0	1	1	0	0	0	1	0	0	0	0	0	0	0	0	0	0	1
MR_Moffic_diploids01382_253	0	0	0	0	1	1	0	1	0	0	0	1	0	0	0	0	0	0	1	0	0	0	0	0	1	0	0	0	0	0	0	0	0	0	0	1	0	0	0	0	0	1	0	0	0	0	0	0	0
MR_Moffic_diploids01382_254	1	1	1	1	0	1	1	0	1	1	1	1	0	1	0	1	1	1	1	0	1	0	1	0	1	0	1	1	0	0	1	1	0	0	1	1	1	0	0	0	0	0	1	1	0	1	1	0	1
MR_Moffic_diploids01382_257	0	0	0	0	0	1	0	0	0	0	0	0	0	0	0	1	0	0	0	1	0	0	0	1	0	0	0	0	0	0	0	0	0	0	1	0	1	0	0	0	0	0	1	1	0	0	0	0	0
MR_Moffic_diploids01382_264	1	0	0	0	0	0	0	0	0	0	0	0	1	0	0	0	1	0	1	0	0	1	1	0	0	0	0	1	0	0	0	0	0	1	0	0	0	0	0	0	1	0	0	0	0	0	0	0	0
MR_Moffic_diploids01382_267	0	0	0	0	1	1	0	1	0	0	0	1	0	0	0	0	0	0	1	0	0	0	0	0	1	0	0	0	0	0	0	0	0	0	0	1	0	0	0	0	0	1	0	0	0	0	0	0	0
MR_Moffic_diploids01397_235	0	0	0	0	0	1	NA	0	0	0	0	0	0	0	0	0	0	0	0	0	0	1	0	0	0	0	0	0	0	1	0	1	0	0	0	NA	0	0	1	0	0	0	0	NA	0	0	0	0	0
MR_Moffic_diploids01397_236	0	1	0	0	0	1	NA	0	0	0	0	0	0	0	0	0	1	0	0	0	0	1	0	0	0	0	1	1	0	0	0	0	0	0	0	NA	0	0	0	1	0	0	0	NA	1	1	0	0	0
MR_Moffic_diploids01397_240	1	0	0	0	1	0	NA	1	0	1	1	0	1	0	0	0	1	0	0	0	1	1	1	0	0	0	1	1	1	0	1	0	1	0	1	0	0	0	0	1	1	0	1	NA	1	1	0	1	0
MR_Moffic_diploids01397_247	1	1	1	2	1	1	1	1	1	1	0	1	1	2	1	1	0	1	1	2	1	1	1	0	2	1	0	1	1	1	0	1	1	0	0	1	2	0	0	0	1	1	0	NA	0	0	1	1	1
MR_Moffic_diploids01397_258	0	0	0	0	0	1	1	0	0	0	0	0	0	0	0	0	0	0	0	0	0	0	0	0	0	0	1	0	0	0	0	0	1	0	0	1	0	1	1	0	0	0	0	NA	0	0	0	0	0
MR_Moffic_diploids01397_268	0	0	0	0	0	0	0	0	0	0	0	0	0	0	0	0	1	0	0	0	0	0	0	0	0	0	0	0	0	0	0	0	0	0	1	0	0	0	0	0	0	0	1	NA	0	1	0	0	0
MR_Moffic_diploids01445_12	0	1	0	1	0	1	1	1	0	1	0	0	0	1	1	0	0	0	0	0	1	0	0	0	1	0	1	0	0	0	1	0	0	1	1	1	1	1	0	0	0	1	0	1	1	1	0	0	1
MR_Moffic_diploids01445_17	0	0	0	0	0	0	0	0	0	0	0	0	1	0	0	0	0	0	0	0	0	0	0	0	1	0	0	1	0	0	0	0	0	0	0	0	0	0	1	0	0	0	0	0	0	0	0	1	0
MR_Moffic_diploids01445_26	0	0	0	0	0	1	0	0	1	0	0	1	1	0	1	0	0	0	0	0	0	0	0	1	0	0	0	0	0	1	0	0	0	0	0	0	1	0	0	0	0	1	0	0	0	0	0	0	0
MR_Moffic_diploids01445_36	0	0	1	0	1	0	0	1	0	1	1	0	0	0	1	0	1	1	0	1	0	0	1	0	0	1	0	0	0	0	0	1	0	1	1	1	0	1	0	1	0	0	1	0	0	0	0	1	0
MR_Moffic_diploids01445_58	0	0	0	0	0	0	0	1	0	0	0	0	0	0	1	0	0	0	0	0	1	0	0	0	1	0	0	0	0	1	1	0	0	0	0	1	0	0	0	0	0	0	0	0	1	1	0	0	0
MR_Moffic_diploids01445_59	0	0	0	0	0	0	0	1	1	0	0	0	1	0	0	0	0	0	0	0	0	0	1	0	0	1	0	0	0	0	0	0	0	0	0	1	0	0	0	0	0	1	1	1	1	0	0	1	0
MR_Moffic_diploids01445_61	0	0	0	0	0	0	1	0	0	0	1	1	0	1	0	0	0	1	1	0	0	0	0	0	1	0	1	0	0	0	1	0	0	0	0	1	0	1	1	0	0	0	1	1	0	1	0	0	1
MR_Moffic_diploids01445_63	1	1	0	0	1	1	1	1	1	1	1	1	1	0	1	1	0	1	1	1	0	1	1	1	0	1	1	0	1	1	0	1	1	1	1	0	1	1	1	1	0	1	1	1	1	1	0	0	1
MR_Moffic_diploids01445_68	0	0	0	0	0	0	0	0	0	0	0	0	1	0	0	0	0	0	0	0	0	0	0	0	1	0	0	1	0	0	0	0	0	0	0	0	0	0	1	0	0	0	0	0	0	0	0	1	0
MR_Moffic_diploids01445_73	1	1	1	1	1	1	1	1	1	1	1	1	1	1	1	1	0	1	2	1	1	1	1	1	1	1	1	1	1	0	1	1	1	1	0	1	1	1	1	1	1	0	1	1	1	1	1	1	1
MR_Moffic_diploids01445_75	1	0	0	1	1	1	1	1	1	0	0	0	0	0	1	0	0	0	1	1	0	1	0	1	0	1	0	1	1	0	0	1	1	1	0	1	1	0	1	0	0	0	0	0	0	0	0	0	1
MR_Moffic_diploids01445_84	0	0	1	0	1	0	0	0	0	0	1	0	1	0	0	1	1	1	0	0	0	0	1	0	1	0	0	1	0	0	0	1	0	0	0	0	0	0	1	1	0	0	0	0	0	0	0	1	0
MR_Moffic_diploids01445_87	1	1	1	1	1	1	0	1	1	1	0	1	1	0	1	1	0	0	1	0	0	1	0	1	1	0	1	1	1	1	0	1	0	1	0	1	1	0	0	1	0	1	0	0	1	0	0	0	1
MR_Moffic_diploids01445_89	0	0	0	0	1	0	0	0	0	0	0	0	0	0	0	0	0	0	0	1	0	0	0	0	0	0	0	1	1	1	0	0	0	0	0	0	0	0	0	0	0	0	0	1	0	0	0	0	1
MR_Moffic_diploids01445_101	0	0	0	0	0	1	0	0	1	0	0	1	1	0	1	0	0	0	0	0	0	0	0	1	0	0	0	0	1	1	0	0	0	0	0	0	1	0	0	0	0	1	0	0	1	0	0	0	0
MR_Moffic_diploids01445_108	1	0	0	0	0	0	0	0	0	0	1	0	0	0	0	0	0	1	0	0	0	0	0	0	0	0	0	0	1	1	0	1	1	1	1	0	0	0	0	0	0	1	0	0	1	1	0	1	1
MR_Moffic_diploids01445_117	1	0	1	0	1	1	1	0	1	1	1	1	1	0	1	1	1	0	0	0	0	1	1	1	0	0	1	0	0	1	1	1	1	1	1	0	1	0	0	1	1	1	1	1	1	1	1	1	1
MR_Moffic_diploids01445_119	1	0	0	0	1	0	0	0	0	1	1	0	0	0	0	0	0	0	0	0	0	1	0	0	0	0	0	0	1	1	0	1	1	1	1	0	0	0	0	1	0	1	0	0	0	1	1	1	1
MR_Moffic_diploids01445_129	0	0	0	0	1	1	0	1	1	1	0	1	1	0	1	0	1	0	0	0	1	0	1	1	1	0	1	1	1	1	0	1	0	0	0	1	1	0	0	0	0	1	1	0	0	0	0	0	0
MR_Moffic_diploids01445_140	0	0	0	0	0	0	0	0	0	0	0	0	0	0	0	0	0	0	0	0	1	0	0	0	0	0	0	0	0	0	1	1	0	0	0	0	0	0	0	0	1	0	0	0	0	0	0	0	0
MR_Moffic_diploids01445_147	0	0	0	0	0	0	0	0	0	0	0	0	1	0	0	0	0	1	0	0	0	0	0	0	1	0	0	1	1	0	0	0	0	0	0	0	0	0	0	0	0	0	0	0	0	0	0	1	0
MR_Moffic_diploids01445_149	0	0	0	0	0	0	0	0	0	0	0	0	0	0	0	0	0	0	0	0	0	0	0	0	1	0	0	0	1	0	0	0	0	0	0	0	0	0	0	0	0	0	0	0	0	0	0	0	1
MR_Moffic_diploids01445_155	0	0	1	0	0	1	0	1	0	0	0	0	1	0	0	1	0	1	1	0	0	0	1	0	1	0	0	1	0	0	1	1	0	0	0	1	0	0	1	0	0	0	0	0	0	0	1	1	0
MR_Moffic_diploids01445_156	1	0	1	1	1	1	1	1	1	1	1	0	1	1	1	1	0	1	1	1	1	1	1	1	1	1	1	1	1	0	1	1	1	1	0	0	0	0	1	1	1	0	0	1	1	1	1	1	1
MR_Moffic_diploids01445_157	0	1	1	1	1	1	0	1	1	1	1	1	1	0	1	1	0	0	1	1	1	1	0	0	1	1	1	0	1	1	1	1	1	1	1	0	0	0	0	0	1	1	0	1	1	0	0	1	1
MR_Moffic_diploids01445_164	0	0	0	0	0	0	0	0	0	1	0	0	0	0	0	0	0	0	0	0	0	1	1	0	0	0	0	0	0	1	0	0	0	1	1	1	0	0	0	1	0	0	0	0	0	1	0	0	1
MR_Moffic_diploids01445_169	0	0	0	0	0	0	0	0	0	0	0	0	0	0	0	1	0	0	0	1	0	1	0	0	0	0	0	0	0	0	1	0	1	0	0	0	1	0	0	0	1	0	0	1	1	0	0	1	1
MR_Moffic_diploids01445_177	0	1	1	0	0	0	0	0	1	0	0	0	1	0	1	0	0	1	0	0	0	0	0	0	1	0	0	0	0	0	0	1	1	1	1	0	1	1	1	0	1	0	1	0	0	0	0	0	0
MR_Moffic_diploids01445_181	0	0	0	0	0	0	0	0	0	0	0	0	0	0	0	1	0	0	0	0	0	1	0	0	0	0	0	0	0	0	1	0	1	0	0	0	1	0	0	0	1	0	0	1	1	0	0	1	1
MR_Moffic_diploids01445_190	0	0	0	0	0	0	0	0	0	0	1	1	1	0	0	1	1	1	0	0	0	1	0	0	1	1	0	1	0	0	1	0	1	0	0	0	0	1	1	1	1	0	1	1	1	1	1	1	1
MR_Moffic_diploids01445_192	1	1	1	1	0	0	1	1	1	1	1	1	1	1	1	0	1	1	0	0	1	0	0	0	1	0	0	1	0	1	1	1	1	1	1	0	1	1	1	0	1	1	1	1	1	1	1	0	0
MR_Moffic_diploids01445_193	0	0	1	0	0	0	0	0	0	0	0	0	0	0	0	0	0	0	1	0	0	0	0	0	0	0	0	0	0	0	0	0	0	0	0	1	0	0	0	0	0	0	0	0	0	0	0	0	0
MR_Moffic_diploids01445_194	0	0	0	0	0	0	0	0	0	0	0	0	0	0	0	1	0	0	0	0	0	1	0	0	0	0	0	0	0	0	1	0	1	0	0	0	0	0	0	0	1	0	0	0	0	0	0	0	1
MR_Moffic_diploids01445_196	0	0	0	0	0	0	0	0	0	0	0	0	0	0	0	0	0	0	0	0	1	0	0	0	0	0	0	0	1	0	0	1	0	0	0	0	0	0	0	0	0	0	1	0	0	0	0	0	0
MR_Moffic_diploids01445_198	0	0	1	0	0	0	0	0	0	0	0	0	0	0	0	0	0	1	1	1	0	0	0	0	0	0	0	0	0	1	0	1	1	0	0	0	1	0	0	1	0	0	0	0	0	0	0	0	0
MR_Moffic_diploids01445_201	0	1	1	0	0	0	0	0	1	1	1	0	1	0	1	1	1	1	0	0	0	0	1	0	1	0	0	1	0	0	0	1	1	0	1	0	1	1	1	1	1	0	1	0	0	1	0	0	0
MR_Moffic_diploids01445_203	0	1	0	0	0	1	0	0	1	1	0	1	1	0	1	0	1	1	0	0	0	0	0	1	0	0	1	1	0	1	0	0	1	1	1	0	1	1	1	0	1	1	1	1	0	0	0	0	0
MR_Moffic_diploids01445_208	0	1	1	1	1	1	1	1	1	1	1	1	1	1	1	1	1	1	0	0	1	0	1	0	1	0	1	1	1	1	1	1	1	1	1	1	1	1	1	1	1	0	1	1	1	1	0	1	1
MR_Moffic_diploids01445_210	1	1	0	0	0	0	0	0	0	0	1	0	0	0	0	1	0	1	0	0	1	0	0	1	0	0	1	0	0	1	0	0	0	1	1	1	0	1	0	1	0	1	0	1	1	1	0	0	0
MR_Moffic_diploids01445_215	0	0	0	0	1	0	0	0	0	0	1	0	0	0	0	0	0	0	0	0	1	1	0	0	0	1	0	1	1	0	0	1	0	1	0	0	0	0	0	0	0	0	0	0	0	0	0	0	0
MR_Moffic_diploids01445_217	0	0	1	0	1	1	1	0	1	1	0	0	1	0	0	1	1	0	0	0	1	0	1	0	0	0	1	0	0	1	1	1	0	0	0	0	0	1	1	1	0	1	1	1	0	1	1	1	1
MR_Moffic_diploids01445_223	1	0	0	0	0	0	0	0	0	1	1	0	0	0	0	0	0	0	0	0	0	0	0	0	0	0	0	0	0	0	0	0	1	0	1	0	0	0	0	0	0	1	0	0	0	1	0	0	0
MR_Moffic_diploids01445_226	0	0	0	1	0	0	0	0	0	1	0	0	0	0	1	1	1	0	0	1	0	1	1	0	0	0	0	1	0	1	1	0	1	1	0	1	0	1	0	1	1	0	0	0	1	0	0	1	1
MR_Moffic_diploids01445_231	0	0	0	0	0	0	0	0	0	0	0	0	0	0	0	1	0	0	0	0	1	1	0	0	0	0	0	0	1	0	1	0	1	0	0	0	0	0	0	1	1	0	0	0	0	0	0	0	1
MR_Moffic_diploids01445_244	1	0	0	0	1	0	1	1	1	0	0	0	0	0	0	0	0	0	1	1	0	1	0	1	0	1	0	0	1	0	0	1	1	1	0	0	0	0	1	0	0	0	0	0	0	0	0	0	0
MR_Moffic_diploids01445_264	1	1	1	1	1	1	0	0	0	1	1	1	1	1	1	1	1	1	1	0	1	0	1	0	0	1	1	1	1	1	0	1	1	1	1	1	1	1	1	1	1	1	1	1	1	1	1	1	1
MR_Moffic_diploids01445_268	0	1	0	0	1	1	0	0	0	0	0	1	0	0	0	0	0	0	0	0	1	1	0	0	0	0	0	1	1	0	0	0	0	0	0	0	0	1	0	0	0	1	0	0	0	0	0	0	0
MR_Moffic_diploids01445_271	1	1	0	1	1	1	1	1	1	1	0	0	1	0	1	1	1	1	1	1	0	1	1	1	1	1	1	1	1	1	0	1	1	1	0	0	1	0	1	0	0	1	1	1	1	1	1	1	0
MR_Moffic_diploids01445_274	0	0	0	0	1	1	0	0	0	1	1	0	0	0	0	1	0	0	1	0	0	0	0	0	0	0	1	1	1	1	1	1	0	0	0	0	1	1	1	0	0	0	0	0	0	0	1	0	1
MR_Moffic_diploids01445_276	1	0	0	0	0	0	0	0	0	0	1	0	0	0	0	0	0	0	0	0	0	0	0	0	0	0	0	0	1	0	0	0	0	1	1	0	0	0	0	1	0	1	0	1	1	1	0	1	0
MR_Moffic_diploids01459_133	0	0	0	0	0	0	1	0	1	0	0	0	0	0	0	0	1	0	0	1	1	1	0	0	0	0	1	0	1	0	1	0	0	0	0	0	1	0	0	0	0	0	0	1	0	0	0	0	0
MR_Moffic_diploids01465_70	1	1	1	0	1	1	NA	1	NA	1	1	1	1	1	1	0	1	1	NA	NA	1	1	1	1	2	1	1	1	1	0	1	2	0	2	1	1	1	1	1	1	NA	1	1	1	1	0	1	1	1
MR_Moffic_diploids01473_8	1	0	0	0	0	0	0	1	NA	0	0	0	0	0	0	0	0	0	1	0	0	0	0	NA	0	0	0	1	0	0	0	1	0	0	0	0	0	0	0	0	0	1	0	0	0	0	0	0	0
MR_Moffic_diploids01473_12	1	1	0	1	0	1	1	1	NA	1	1	1	1	0	1	1	1	1	1	1	1	1	1	NA	1	1	1	0	1	1	1	1	1	1	1	1	1	1	1	1	1	1	1	1	1	1	1	1	1
MR_Moffic_diploids01473_13	0	0	0	0	0	0	0	0	NA	0	0	0	0	0	1	1	1	1	1	0	0	0	0	NA	0	0	0	0	0	0	0	0	0	1	0	0	0	1	0	0	0	0	0	0	0	0	0	0	1
MR_Moffic_diploids01473_17	1	0	0	0	0	0	1	0	NA	0	0	0	0	0	0	0	0	1	0	0	0	1	0	NA	0	0	1	0	1	0	1	0	0	0	0	1	1	1	1	0	0	0	1	1	0	0	0	1	0
MR_Moffic_diploids01473_24	1	1	1	0	1	0	0	1	NA	1	0	0	1	1	1	1	0	0	1	0	0	0	1	NA	0	0	1	1	0	1	1	1	1	1	0	0	1	1	1	0	1	1	1	1	1	0	0	1	0
MR_Moffic_diploids01473_26	0	0	0	0	0	1	0	1	NA	0	1	0	0	1	0	1	0	1	1	1	1	1	0	NA	1	1	1	0	0	0	0	0	1	0	0	0	0	0	0	0	1	1	0	1	1	0	0	0	1
MR_Moffic_diploids01473_30	0	0	0	0	0	1	0	0	NA	0	0	0	0	0	0	0	0	1	0	0	0	1	0	NA	0	0	0	0	0	0	0	0	0	0	NA	1	1	0	0	0	0	0	0	0	0	0	0	0	0
MR_Moffic_diploids01473_32	1	0	0	0	0	0	0	0	NA	0	0	1	0	0	0	0	0	0	0	1	0	0	0	NA	0	1	0	0	0	0	0	0	0	1	NA	0	0	1	0	0	0	0	1	0	0	0	0	0	1
MR_Moffic_diploids01473_48	0	0	0	0	0	1	0	0	NA	1	0	0	0	0	0	1	0	1	0	0	0	1	0	NA	0	0	0	0	0	0	0	0	0	0	NA	1	1	0	0	0	0	0	1	0	0	0	0	0	0
MR_Moffic_diploids01473_54	1	0	0	0	0	0	1	0	NA	0	0	0	1	0	0	0	0	1	0	0	0	1	0	NA	0	0	1	1	1	0	1	1	0	0	NA	0	1	1	1	0	0	0	1	1	0	1	0	1	0
MR_Moffic_diploids01473_57	1	1	0	0	0	0	0	1	NA	1	1	1	0	0	0	1	1	0	1	1	1	1	1	NA	1	0	1	0	0	1	0	1	1	1	NA	1	0	1	0	1	0	1	1	1	1	1	1	1	0
MR_Moffic_diploids01473_60	0	0	0	0	0	0	0	0	NA	0	1	0	0	0	0	0	0	0	0	0	1	0	0	NA	0	1	0	0	0	0	0	0	0	0	NA	1	0	0	0	1	0	0	0	0	1	0	0	0	0
MR_Moffic_diploids01473_63	0	0	0	0	0	0	0	0	NA	0	0	0	0	0	1	0	0	0	0	0	0	0	0	NA	1	1	0	0	0	0	0	0	0	1	NA	0	0	0	0	0	0	0	0	0	0	0	0	0	1
MR_Moffic_diploids01473_65	0	0	1	0	0	0	1	0	NA	0	1	0	0	1	1	1	1	1	1	0	0	0	1	NA	1	1	1	0	0	0	0	0	0	0	NA	0	1	0	1	0	0	0	0	0	0	1	0	0	1
MR_Moffic_diploids01473_68	0	1	0	0	0	0	0	0	NA	0	0	0	0	0	1	0	0	1	0	0	0	0	0	NA	0	0	1	0	0	0	0	0	0	0	NA	0	0	0	0	0	0	0	0	0	0	0	0	1	0
MR_Moffic_diploids01473_79	0	0	0	0	0	0	0	0	NA	0	0	0	0	0	0	0	0	0	0	0	0	0	0	NA	0	1	0	0	0	0	0	0	0	0	NA	0	0	0	0	0	0	0	0	0	0	0	0	0	1
MR_Moffic_diploids01473_90	0	0	0	0	0	1	0	0	NA	0	0	1	1	0	0	1	1	1	1	0	1	1	1	NA	0	0	0	0	0	0	1	0	0	0	NA	0	0	0	0	0	0	0	0	0	0	0	0	0	1
MR_Moffic_diploids01473_93	0	0	0	0	0	0	1	0	NA	0	1	1	1	1	1	0	1	1	1	0	1	0	1	NA	1	1	1	1	0	1	0	1	1	1	NA	0	1	0	1	1	1	1	1	0	1	0	0	0	0
MR_Moffic_diploids01473_100	1	1	0	1	0	0	0	1	NA	1	1	1	1	1	1	1	1	1	1	1	1	1	1	NA	1	0	1	1	0	1	0	1	1	1	NA	1	1	1	1	1	0	1	1	1	1	1	1	1	1
MR_Moffic_diploids01473_108	0	0	0	0	0	1	0	0	NA	0	0	1	1	0	0	1	1	1	1	0	1	1	1	NA	0	1	0	0	0	0	1	0	0	0	NA	1	1	0	0	1	0	0	0	0	1	0	0	0	1
MR_Moffic_diploids01473_114	0	0	0	0	0	0	0	0	NA	0	0	0	0	0	0	0	1	0	0	0	0	0	0	NA	0	1	0	0	0	1	0	1	1	1	NA	1	0	0	1	1	0	1	0	0	0	1	1	1	0
MR_Moffic_diploids01473_118	0	0	0	0	0	0	0	0	NA	0	0	0	0	0	0	0	1	0	0	0	0	0	0	NA	0	1	0	0	0	1	0	1	1	1	NA	1	0	0	1	1	0	1	0	0	0	1	1	1	0
MR_Moffic_diploids01473_125	0	0	1	0	0	0	0	0	NA	0	1	0	0	1	1	0	1	0	1	0	0	0	1	NA	0	0	0	0	1	1	0	0	0	0	0	0	0	0	0	0	0	0	0	0	0	0	0	0	0
MR_Moffic_diploids01473_132	0	0	0	0	0	1	0	0	NA	0	0	0	0	0	0	0	0	0	0	0	0	0	0	NA	0	1	0	0	0	0	0	0	0	0	0	0	0	0	0	0	0	0	0	0	0	0	0	0	1
MR_Moffic_diploids01473_143	0	0	0	0	1	1	0	0	NA	1	0	0	0	0	0	0	1	0	0	0	0	0	0	NA	0	0	0	0	0	0	0	0	1	0	1	0	0	0	0	1	1	0	0	1	1	0	0	0	0
MR_Moffic_diploids01473_161	1	1	0	0	0	1	0	1	NA	1	1	1	0	0	0	1	1	0	1	1	1	1	1	NA	1	1	1	0	1	1	0	1	1	1	0	1	0	1	1	1	0	1	1	1	1	1	0	1	0
MR_Moffic_diploids01473_163	0	0	0	0	0	0	1	0	NA	0	0	0	0	0	0	0	0	0	0	0	0	0	0	NA	0	0	1	0	1	0	1	0	0	0	0	0	1	0	1	0	0	0	0	1	0	0	0	1	0
MR_Moffic_diploids01473_164	0	0	1	0	0	0	0	0	NA	0	0	1	0	1	0	0	0	0	0	0	0	0	0	NA	1	0	0	0	0	0	1	0	0	0	0	0	1	0	0	0	0	0	0	0	0	0	0	0	0
MR_Moffic_diploids01473_167	0	0	0	0	1	1	1	0	NA	1	0	1	0	0	0	1	1	0	1	0	0	0	1	NA	0	0	1	1	0	1	0	0	1	0	1	0	0	0	0	1	1	0	0	1	1	1	1	0	0
MR_Moffic_diploids01473_176	0	0	0	0	0	0	0	1	NA	0	1	0	0	0	0	1	0	0	0	1	1	1	1	NA	1	0	0	0	1	1	0	0	0	0	0	0	0	0	0	0	0	1	0	1	1	0	0	0	0
MR_Moffic_diploids01473_180	0	0	0	0	0	0	1	1	NA	0	0	0	0	1	0	1	0	0	1	0	1	0	0	NA	1	0	0	0	0	1	0	0	0	0	0	0	0	0	0	1	0	0	0	0	0	0	0	0	0
MR_Moffic_diploids01473_185	1	1	1	1	1	1	1	1	NA	1	0	1	1	1	1	1	1	1	1	1	1	1	1	NA	1	1	1	1	1	1	1	1	0	1	0	1	1	1	1	1	1	0	1	0	1	1	1	1	0
MR_Moffic_diploids01473_187	0	0	0	0	1	0	1	0	NA	0	1	0	0	1	0	1	0	1	0	0	0	0	0	NA	0	0	0	0	1	0	0	0	0	0	1	0	0	0	1	0	0	0	0	0	0	0	0	0	0
MR_Moffic_diploids01473_193	0	0	0	0	0	0	0	0	NA	0	0	0	1	0	1	0	0	0	1	0	1	0	0	NA	0	1	0	0	0	0	0	1	1	1	1	0	0	0	0	0	1	0	1	0	0	0	0	0	0
MR_Moffic_diploids01473_220	0	1	0	0	1	0	1	0	NA	0	0	1	0	1	1	1	1	1	1	0	0	0	1	NA	1	0	1	1	1	1	0	0	0	0	1	0	1	0	0	0	0	0	0	1	0	0	0	1	1
MR_Moffic_diploids01473_221	1	1	1	0	1	0	0	1	NA	0	1	0	1	1	1	1	0	1	0	1	1	1	1	NA	1	0	0	0	1	1	0	0	1	1	0	0	0	1	1	1	1	1	1	1	1	0	0	0	0
MR_Moffic_diploids01473_224	1	0	0	1	0	1	1	1	NA	1	1	1	1	1	1	1	1	1	1	1	1	1	1	NA	1	1	1	1	0	1	1	1	1	1	0	1	1	1	1	1	1	1	1	1	1	1	0	1	1
MR_Moffic_diploids01473_234	1	1	1	0	1	0	1	1	NA	1	0	0	1	1	1	1	1	0	1	1	0	1	1	NA	0	1	1	1	0	1	1	1	1	1	0	0	1	1	1	0	1	1	1	1	1	0	0	1	1
MR_Moffic_diploids01473_240	0	0	0	0	0	0	0	0	NA	0	0	0	0	0	1	0	1	0	1	0	0	0	0	NA	0	1	0	0	0	0	0	0	0	1	0	0	0	0	0	0	0	0	0	0	0	0	0	0	0
MR_Moffic_diploids01473_245	1	0	0	0	0	0	0	0	NA	0	0	0	0	0	0	0	0	1	0	1	0	1	0	NA	0	0	1	0	0	0	0	1	0	0	0	0	0	0	0	0	0	0	0	0	0	0	0	1	0
MR_Moffic_diploids01473_247	1	0	1	0	1	0	1	0	NA	0	0	0	1	0	0	0	0	0	0	1	1	1	0	NA	0	0	0	0	1	0	0	0	0	0	1	1	1	0	1	1	0	0	0	0	0	0	0	0	0
MR_Moffic_diploids01473_252	1	0	1	0	0	1	0	1	NA	1	0	1	0	1	1	0	1	0	0	0	0	0	0	NA	0	0	1	1	0	0	0	0	1	0	1	0	0	0	0	1	1	1	0	1	1	0	0	1	0
MR_Moffic_diploids01492_41	0	2	2	0	0	0	2	2	2	2	2	2	2	0	2	0	0	2	2	0	0	0	0	0	1	0	0	0	1	0	0	0	0	0	0	0	2	0	0	0	0	0	0	0	0	0	2	0	1
MR_Moffic_diploids01492_132	0	0	0	0	0	0	0	0	0	0	0	0	0	0	0	0	1	0	0	1	0	0	0	0	0	0	0	0	0	0	0	0	0	0	0	0	0	0	0	0	0	0	0	1	0	0	0	1	0
MR_Moffic_diploids01492_136	0	0	0	0	0	0	0	0	0	0	0	0	0	0	0	0	1	0	0	1	0	1	0	0	0	0	0	0	0	0	0	0	0	0	0	0	0	0	0	0	0	0	0	1	0	0	0	1	0
MR_Moffic_diploids01492_138	0	1	0	0	0	0	0	2	0	NA	NA	0	2	0	2	1	0	2	0	0	0	0	0	1	0	0	1	0	0	0	2	0	NA	2	2	0	0	NA	NA	1	0	1	2	0	1	0	0	0	0
MR_Moffic_diploids01535_173	0	0	0	2	2	0	0	0	0	0	0	0	0	0	0	0	0	0	0	0	0	0	0	0	0	2	0	2	2	0	0	2	0	0	0	0	0	0	0	0	0	0	0	0	0	0	0	0	0
MR_Moffic_diploids01555_165	0	0	0	0	0	0	0	0	0	0	1	1	0	0	0	0	0	0	0	0	1	1	1	0	1	0	0	0	0	0	1	1	0	0	0	1	0	0	0	0	0	0	0	0	0	0	0	1	1
MR_Moffic_diploids01555_166	0	0	0	0	0	0	0	0	0	0	1	1	0	0	0	0	0	0	0	0	1	0	1	0	1	0	0	0	0	0	0	1	0	0	0	1	0	0	0	0	0	0	0	0	0	0	0	1	1
MR_Moffic_diploids01555_168	0	0	0	0	0	0	0	0	0	0	1	1	0	0	0	0	0	0	0	0	1	0	1	0	0	0	0	0	0	0	0	1	0	0	0	1	0	0	0	0	0	0	0	0	0	0	0	1	0
MR_Moffic_diploids01565_26	1	1	0	0	0	0	0	1	0	0	0	0	0	0	0	0	0	0	0	0	0	1	0	0	0	0	1	1	1	0	0	0	0	0	0	0	0	0	0	0	0	0	0	0	0	0	0	0	1
MR_Moffic_diploids01565_54	1	0	0	0	0	0	0	1	0	0	0	0	0	0	0	0	0	0	0	1	0	0	0	0	0	0	0	0	0	0	0	1	0	0	1	0	0	0	0	0	0	0	0	0	0	0	0	0	0
MR_Moffic_diploids01565_73	1	0	0	0	0	0	0	1	0	0	0	0	0	0	0	0	0	0	0	1	0	0	0	0	0	0	0	0	0	0	0	1	0	0	1	1	0	0	0	0	0	0	0	0	0	0	0	1	0
MR_Moffic_diploids01565_129	0	1	0	1	0	0	1	1	0	0	0	1	1	1	1	1	1	1	0	0	1	1	0	1	1	0	1	0	1	0	1	1	0	1	1	0	1	0	0	1	0	0	1	1	0	0	0	0	0
MR_Moffic_diploids01565_130	0	1	0	1	0	0	0	1	0	0	0	1	1	1	1	1	1	1	0	0	1	1	0	1	1	0	1	0	1	0	1	0	0	1	1	0	1	0	0	1	0	0	1	0	0	0	0	0	0
MR_Moffic_diploids01565_132	0	1	0	1	0	0	0	1	0	0	0	1	1	1	1	1	1	1	0	0	1	1	0	1	1	0	1	0	1	0	1	0	0	1	1	0	1	0	0	1	0	0	1	0	0	0	0	0	0
MR_Moffic_diploids01565_156	0	1	1	0	0	1	1	1	1	0	1	1	0	1	1	1	1	1	1	0	1	1	1	1	1	1	1	1	1	1	1	1	1	1	1	1	1	1	0	1	1	1	1	1	1	1	1	1	1
MR_Moffic_diploids01565_163	1	1	1	0	0	1	1	1	1	0	1	0	0	0	0	0	0	0	1	0	0	0	0	0	0	0	0	1	1	0	0	0	0	0	0	0	0	0	0	0	0	1	0	0	0	0	0	0	1
MR_Moffic_diploids01565_173	1	0	0	0	0	0	1	0	0	0	0	1	0	0	0	0	1	1	1	1	0	0	0	1	0	0	0	0	0	0	1	0	1	0	1	1	0	0	0	0	0	1	0	0	0	0	0	1	0
MR_Moffic_diploids01565_197	0	1	0	0	0	0	1	0	1	0	1	0	1	0	0	0	1	0	1	0	1	1	0	1	0	0	0	1	1	0	1	0	1	0	1	0	0	0	0	0	1	1	0	0	0	0	0	1	0
MR_Moffic_diploids01565_225	0	1	1	0	0	1	0	1	1	0	1	1	0	1	1	1	1	1	1	1	1	1	1	1	1	1	1	1	1	1	1	1	1	0	1	1	1	0	0	1	1	1	1	1	0	0	0	1	1
MR_Moffic_diploids01565_245	1	1	1	1	1	1	1	0	1	1	1	1	1	1	1	1	1	1	1	1	1	1	1	1	1	1	1	1	1	1	1	1	1	1	1	1	1	1	0	1	1	1	1	1	0	0	1	1	1
MR_Moffic_diploids01565_273	1	1	1	0	0	1	0	0	0	0	0	0	0	0	1	0	0	0	0	1	0	0	0	0	1	1	0	0	0	0	0	1	0	0	0	1	1	0	0	0	1	1	0	0	0	0	0	1	0
MR_Moffic_diploids01572_60	0	0	0	0	0	0	1	0	0	1	1	0	1	1	0	1	0	0	NA	NA	0	0	1	0	1	0	0	0	0	0	0	0	1	0	0	0	0	1	0	1	0	1	0	0	0	1	0	1	0
MR_Moffic_diploids01572_66	0	1	0	1	1	0	1	0	1	0	0	0	1	0	1	1	0	0	NA	0	0	0	1	0	0	0	0	0	0	0	1	0	0	0	1	0	1	0	0	1	1	0	1	0	0	0	0	0	1
MR_Moffic_diploids01572_73	0	0	0	0	0	0	0	0	0	0	0	0	1	1	0	1	0	0	NA	0	0	0	1	0	0	0	0	0	0	0	0	0	1	0	0	0	0	0	0	1	0	1	0	0	0	0	0	1	0
MR_Moffic_diploids01572_98	0	0	0	1	0	0	1	1	1	1	0	1	0	1	1	1	0	0	0	0	0	0	0	0	0	1	0	0	0	0	0	1	0	0	1	0	1	0	0	1	0	0	0	0	0	1	0	0	0
MR_Moffic_diploids01572_114	0	1	0	0	1	0	0	0	0	1	0	0	0	0	0	0	0	0	0	0	0	0	0	0	0	1	1	1	0	0	0	0	0	1	0	0	1	0	0	0	1	0	0	0	0	0	0	0	0
MR_Moffic_diploids01600_171	0	1	0	1	0	0	0	1	0	1	0	1	0	0	1	1	1	NA	0	NA	0	0	0	0	1	0	0	0	0	0	1	0	1	0	0	0	1	0	0	0	1	1	0	0	1	0	1	0	1
MR_Moffic_diploids01650_54	0	0	0	0	0	0	0	0	1	0	0	0	0	0	0	1	0	0	0	0	0	0	0	0	0	0	0	0	0	0	0	0	0	1	0	0	0	0	0	0	0	0	0	0	0	0	0	1	0
MR_Moffic_diploids01663_11	0	1	1	1	0	0	0	0	0	0	1	1	1	1	1	1	1	1	0	0	0	1	0	0	0	0	0	0	0	1	1	1	0	0	0	0	1	0	0	0	0	0	0	0	0	1	1	0	1
MR_Moffic_diploids01663_40	0	1	1	1	0	0	0	0	0	0	1	1	1	1	1	1	1	1	0	0	0	1	0	0	0	0	0	0	0	1	1	1	0	0	0	0	1	0	0	0	0	0	0	0	0	1	1	0	1
MR_Moffic_diploids01663_56	0	1	1	1	0	0	0	0	0	0	1	1	1	1	1	1	1	1	0	0	0	1	0	0	0	0	0	0	0	1	1	1	0	0	0	0	1	0	0	0	0	0	0	0	0	1	1	0	1
MR_Moffic_diploids01663_72	0	1	1	1	0	0	0	0	0	0	1	1	1	1	1	1	1	1	0	0	0	1	0	0	0	0	0	0	0	1	1	1	0	0	0	0	1	0	0	0	0	0	0	0	0	1	1	0	1
MR_Moffic_diploids01663_113	0	1	1	1	0	0	0	0	0	0	1	1	1	1	1	1	1	1	0	0	0	1	0	0	0	0	0	0	0	1	1	1	0	0	0	0	1	0	0	0	0	0	0	0	0	1	1	0	1
MR_Moffic_diploids01663_137	0	1	1	1	0	0	0	0	0	0	1	1	1	1	1	1	1	1	0	0	0	1	0	0	0	0	0	0	0	1	1	1	0	0	0	0	1	0	0	0	0	0	0	0	0	1	1	0	1
MR_Moffic_diploids01685_129	0	0	0	0	1	0	0	0	1	0	0	0	0	0	0	0	1	0	1	2	1	1	1	0	0	0	0	0	1	0	0	0	0	0	0	1	1	0	0	0	0	0	0	2	0	1	1	1	0
MR_Moffic_diploids01685_134	0	0	0	0	1	0	2	0	2	0	1	0	0	0	2	0	2	2	1	2	2	1	1	0	0	0	0	0	1	0	2	2	1	0	2	2	1	0	0	0	2	0	2	2	0	1	1	1	0
MR_Moffic_diploids01685_139	2	2	2	2	1	2	0	2	0	2	0	2	2	2	0	2	0	0	0	0	0	0	1	2	2	2	2	0	0	2	0	0	1	2	0	0	0	2	2	0	0	2	0	0	2	1	1	0	2
MR_Moffic_diploids01685_184	0	0	0	0	0	0	1	0	1	0	0	0	0	0	1	0	1	1	1	1	1	1	0	0	0	0	0	0	1	0	1	1	0	0	0	1	1	0	0	0	1	0	1	1	0	0	0	1	0
MR_Moffic_diploids01685_185	0	0	0	0	0	0	1	0	1	0	0	0	0	0	1	0	1	1	1	1	1	1	0	0	0	0	0	0	1	0	1	1	0	0	0	1	1	0	0	0	1	0	1	1	0	0	0	1	0
MR_Moffic_diploids01685_193	0	2	2	2	1	0	0	0	0	0	0	0	0	0	0	0	0	0	0	0	0	0	0	0	0	0	0	0	0	0	0	1	0	0	0	0	0	0	0	0	0	0	0	0	0	0	2	0	1
MR_Moffic_diploids01685_196	0	0	0	0	0	0	1	0	1	0	0	0	0	0	1	0	1	1	1	1	1	1	0	0	0	0	0	0	1	0	1	1	0	0	0	1	1	0	0	0	1	0	1	1	0	0	0	1	0
MR_Moffic_diploids01685_214	0	0	0	0	0	0	1	0	1	0	0	0	0	0	1	0	1	1	1	1	1	1	0	0	0	0	0	0	1	0	1	1	0	0	0	1	1	0	0	0	1	0	1	1	0	0	0	1	0
MR_Moffic_diploids01685_229	0	2	2	2	1	0	2	2	2	2	0	0	0	0	1	0	1	1	1	1	1	1	0	0	0	0	0	0	1	0	1	2	0	0	0	1	1	0	0	0	1	0	1	1	0	0	2	1	1
MR_Moffic_diploids01685_237	0	0	0	0	0	0	1	0	1	0	0	0	0	0	1	0	1	1	1	1	1	1	0	0	0	0	0	0	1	0	1	1	0	0	0	1	1	0	0	0	1	0	1	1	0	0	0	1	0
MR_Moffic_diploids01690_14	0	0	0	1	1	0	NA	1	1	1	0	1	0	1	1	1	0	1	0	0	0	0	NA	0	1	1	0	1	1	0	0	0	1	0	1	0	1	0	0	0	0	0	0	NA	0	0	0	0	1
MR_Moffic_diploids01690_46	0	0	0	0	0	0	NA	0	0	1	1	1	1	1	1	1	1	0	1	0	1	0	NA	0	1	0	0	0	0	0	0	0	0	0	0	0	1	0	0	0	0	0	0	NA	0	0	0	0	0
MR_Moffic_diploids01690_61	0	0	0	0	0	0	NA	0	0	1	1	1	1	1	1	1	1	0	1	0	1	0	NA	0	1	0	0	0	0	0	0	0	0	0	0	0	1	0	0	0	0	0	0	NA	0	0	0	0	0
MR_Moffic_diploids01690_67	0	0	0	1	1	0	NA	1	1	1	0	1	0	1	1	1	0	1	0	0	1	0	NA	0	1	1	0	1	1	0	0	0	1	0	1	0	1	0	0	0	0	0	0	NA	0	1	0	0	1
MR_Moffic_diploids01690_79	1	1	1	0	1	0	NA	0	0	1	1	1	1	1	1	1	1	0	1	0	1	0	NA	0	1	0	0	0	0	0	0	0	0	0	0	0	1	0	1	0	0	0	0	NA	1	0	0	0	1
MR_Moffic_diploids01690_89	0	0	0	1	1	0	NA	1	1	1	1	1	1	1	1	1	1	1	1	0	1	0	NA	0	1	1	0	1	1	0	0	0	0	0	1	0	1	0	0	0	0	0	0	NA	0	0	0	0	1
MR_Moffic_diploids01690_96	0	0	0	1	1	0	NA	1	1	1	0	1	0	1	1	1	0	1	0	0	1	0	NA	0	1	1	0	1	1	0	0	0	1	0	1	0	1	0	0	0	0	0	0	NA	0	1	0	0	1
MR_Moffic_diploids01690_102	1	1	1	1	1	0	NA	1	1	1	1	1	1	1	1	1	1	1	1	0	1	0	NA	0	1	1	0	1	1	0	1	0	1	0	1	0	1	1	1	0	1	1	1	NA	1	1	1	0	1
MR_Moffic_diploids01690_108	0	0	0	1	1	0	NA	1	1	1	0	1	0	1	1	1	0	1	0	0	0	0	NA	0	1	1	0	1	1	0	0	0	0	0	1	0	1	0	0	0	0	0	0	0	0	0	0	0	1
MR_Moffic_diploids01690_120	0	0	0	1	1	0	NA	1	1	1	0	1	0	1	1	1	0	1	0	0	1	0	NA	0	1	1	0	1	1	0	0	0	1	0	1	0	1	0	0	0	0	0	0	0	0	1	0	0	1
MR_Moffic_diploids01690_138	1	0	1	1	1	0	NA	0	1	1	1	1	1	1	1	1	1	1	1	0	1	0	NA	0	1	1	0	1	1	0	0	0	1	0	1	0	1	0	1	0	1	1	0	0	1	1	0	0	1
MR_Moffic_diploids01690_147	0	0	0	0	1	0	NA	0	NA	0	1	0	0	0	0	0	0	0	0	0	1	0	NA	0	0	0	0	NA	0	0	0	0	1	0	0	0	0	0	0	0	1	1	0	0	0	0	0	0	1
MR_Moffic_diploids01690_148	0	0	0	0	1	0	NA	0	NA	0	1	0	0	0	0	0	0	0	0	0	1	0	NA	0	0	0	0	NA	0	0	0	0	0	0	0	0	0	0	0	0	1	0	0	0	0	1	0	0	1
MR_Moffic_diploids01690_183	0	0	0	1	1	0	NA	1	1	1	0	1	0	1	1	1	0	1	0	0	0	0	NA	0	1	1	0	1	1	0	0	0	0	0	1	0	1	0	0	0	0	0	0	0	0	0	0	0	1
MR_Moffic_diploids01690_190	1	0	0	1	1	0	NA	1	1	1	1	1	0	1	1	1	0	1	0	0	1	0	NA	0	1	1	0	1	1	0	1	0	1	0	1	0	1	0	1	0	1	1	0	0	0	0	0	0	1
MR_Moffic_diploids01690_206	1	0	0	1	1	0	NA	1	1	1	1	1	1	1	1	1	1	1	1	0	1	0	NA	0	1	1	0	1	1	0	0	0	0	0	1	0	1	0	1	0	0	0	0	0	0	0	0	0	1
MR_Moffic_diploids01690_216	1	0	0	1	1	0	NA	1	1	1	1	1	1	1	1	1	1	1	1	0	1	0	NA	0	1	1	0	1	1	0	0	0	0	0	1	0	1	0	0	0	1	0	0	0	0	0	0	0	1
MR_Moffic_diploids01690_225	0	0	0	0	0	0	NA	0	0	1	1	1	1	1	1	1	1	0	1	0	1	0	NA	0	1	0	0	0	0	0	0	0	0	0	0	0	1	0	0	0	0	0	0	0	0	0	0	0	0
MR_Moffic_diploids01690_260	0	0	0	0	1	0	NA	0	0	1	1	1	0	1	1	1	1	0	1	0	1	0	NA	0	0	0	0	0	0	0	0	0	0	0	0	0	1	0	0	0	0	0	0	0	0	0	0	0	0
MR_Moffic_diploids01693_229	1	0	0	0	0	1	0	1	0	0	NA	0	0	0	0	0	0	0	0	NA	0	0	0	0	0	0	0	1	0	0	0	1	1	0	0	0	1	1	0	1	1	0	1	1	0	0	0	1	0
MR_Moffic_diploids01693_244	1	0	0	0	0	0	1	1	0	0	NA	0	0	1	0	0	0	0	0	NA	NA	0	1	0	0	1	0	1	0	0	0	0	1	0	0	0	0	1	0	1	1	0	1	1	0	1	0	1	0
MR_Moffic_diploids01693_249	1	0	0	0	0	0	1	1	0	0	NA	0	0	1	0	0	0	0	0	NA	NA	0	1	0	0	1	0	1	0	0	0	0	1	0	0	0	1	1	0	1	1	0	1	1	0	1	0	1	0
MR_Moffic_diploids01693_250	1	0	0	0	0	0	1	1	0	0	NA	0	0	1	0	0	0	0	0	NA	NA	0	1	0	0	1	0	1	0	0	0	0	1	0	0	0	1	1	0	1	1	0	1	1	0	1	0	1	0
MR_Moffic_diploids01693_258	1	0	0	0	0	0	1	1	0	0	NA	0	0	1	0	0	0	0	0	NA	NA	0	1	0	0	1	0	1	0	0	0	0	1	0	0	0	1	1	0	1	1	0	1	1	0	1	0	1	0
MR_Moffic_diploids01696_92	2	0	0	2	1	0	2	2	0	0	0	0	0	0	0	0	0	0	0	0	0	0	0	0	0	2	0	0	1	0	0	2	0	0	0	0	0	0	0	0	0	2	0	0	0	0	0	2	2
MR_Moffic_diploids01697_139	0	NA	2	2	1	0	2	NA	2	2	0	0	0	0	0	0	0	0	0	0	0	0	0	0	0	0	0	1	0	0	0	2	0	0	0	0	0	0	0	0	0	2	0	0	0	0	2	2	1
MR_Moffic_diploids01699_264	0	0	0	2	1	NA	2	2	2	NA	1	0	0	0	0	0	0	0	2	1	2	0	2	2	1	2	0	NA	2	0	0	2	0	0	0	0	2	0	0	0	2	0	0	0	0	0	NA	0	1
MR_Moffic_diploids01703_78	0	0	0	0	0	0	1	0	0	0	0	0	0	0	0	0	0	0	0	1	0	0	0	0	0	0	0	0	0	0	0	0	0	0	0	0	0	0	0	0	1	0	0	0	0	0	0	0	0
MR_Moffic_diploids01703_97	0	0	0	0	0	0	1	0	0	0	0	0	0	0	0	0	0	0	0	1	0	0	0	0	0	0	0	0	0	0	0	0	0	0	0	0	0	0	0	0	1	0	0	0	0	0	0	0	0
MR_Moffic_diploids01703_159	2	2	1	1	2	1	1	2	0	1	1	2	1	2	1	1	0	1	1	1	1	1	1	1	2	1	1	1	0	1	1	1	1	1	1	1	1	1	1	1	1	1	1	0	1	1	1	1	1
MR_Moffic_diploids01703_165	2	2	1	1	2	1	1	2	0	1	1	1	1	1	1	1	0	1	1	1	1	1	1	1	2	1	1	1	0	1	1	1	1	1	1	1	1	1	1	1	1	1	1	0	1	1	1	1	1
MR_Moffic_diploids01703_243	1	2	1	1	2	1	1	1	0	1	1	1	1	1	1	1	0	1	1	1	1	1	1	1	2	1	1	1	0	1	1	1	1	1	1	1	1	1	1	1	1	1	1	0	1	1	1	1	1
MR_Moffic_diploids01703_250	1	2	1	1	2	1	1	1	0	1	1	1	1	1	1	1	0	1	1	1	1	1	1	1	2	1	1	1	0	1	1	1	1	1	1	1	1	1	1	1	1	1	1	0	1	1	1	1	1
MR_Moffic_diploids01707_12	1	1	1	1	1	1	0	1	0	1	1	1	1	1	0	1	1	0	1	0	0	1	1	1	1	1	1	1	1	1	1	1	1	1	1	1	1	1	1	1	1	1	1	1	1	1	1	0	1
MR_Moffic_diploids01707_26	1	1	1	1	1	1	0	1	0	1	1	1	1	1	0	1	1	0	1	0	0	1	1	1	1	1	1	1	1	1	1	1	1	1	1	1	1	1	1	1	1	1	1	1	1	1	1	1	1
MR_Moffic_diploids01707_50	1	1	1	1	1	1	0	1	0	1	1	1	1	1	0	1	1	0	1	1	0	1	1	1	1	1	1	1	1	1	1	1	1	1	1	1	0	1	1	1	1	1	1	1	1	1	1	0	1
MR_Moffic_diploids01707_51	1	0	0	0	1	0	0	0	0	0	1	0	0	0	0	0	0	0	0	1	0	0	0	0	0	0	0	1	0	0	0	0	1	0	0	0	0	0	0	0	0	0	0	0	1	0	0	0	0
MR_Moffic_diploids01707_74	1	0	0	0	0	0	0	0	0	0	0	0	0	0	1	0	0	0	0	0	0	0	0	0	0	0	0	0	0	0	0	0	0	1	0	0	0	0	0	0	0	1	0	1	0	1	0	0	0
MR_Moffic_diploids01707_97	1	1	1	1	1	1	0	1	0	1	1	1	1	1	0	1	1	0	1	1	0	1	1	1	1	1	1	1	1	0	1	1	1	1	1	1	0	1	1	1	1	1	1	1	1	1	1	0	1
MR_Moffic_diploids01707_107	1	0	0	0	1	0	0	0	0	0	0	0	0	0	0	0	0	0	0	1	0	0	0	0	0	0	0	1	0	0	0	1	1	0	0	0	0	0	0	0	0	1	0	0	0	1	0	0	0
MR_Moffic_diploids01707_124	0	0	0	0	0	0	0	0	0	0	0	0	0	0	0	0	0	0	0	0	0	0	0	0	0	0	0	1	0	0	0	0	0	1	0	0	0	1	0	0	0	1	0	1	1	0	0	0	0
MR_Moffic_diploids01707_152	1	1	1	1	1	1	0	1	0	1	1	1	1	1	0	1	1	0	1	0	0	1	1	1	1	1	1	1	1	1	1	1	1	1	1	1	1	1	1	1	1	1	1	1	1	1	1	1	1
MR_Moffic_diploids01707_167	1	1	1	1	1	1	0	1	0	1	1	1	1	1	0	1	1	0	1	0	0	1	1	1	1	1	1	1	1	0	1	1	1	1	1	1	1	1	1	1	1	1	1	1	0	1	1	0	1
MR_Moffic_diploids01707_221	1	1	1	1	1	1	0	1	0	1	1	1	1	1	1	1	1	0	1	0	0	1	1	1	1	1	1	1	1	1	1	1	1	1	1	1	1	1	1	1	1	1	1	1	1	1	1	1	1
MR_Moffic_diploids01707_239	1	1	1	1	1	1	0	1	0	1	1	1	1	1	1	1	1	0	1	0	0	1	1	1	1	1	1	1	1	1	1	1	1	1	1	1	1	1	1	1	1	1	1	1	1	1	1	1	1
MR_Moffic_diploids01707_247	1	1	1	1	1	1	1	1	0	1	1	1	1	1	0	1	1	0	1	0	0	1	1	1	1	1	1	1	1	1	1	1	1	1	1	1	1	1	1	1	1	1	1	1	0	1	1	1	1
MR_Moffic_diploids01709_66	0	0	0	2	1	0	0	0	0	0	0	0	0	0	0	0	0	0	0	0	0	0	0	0	0	2	0	0	0	0	0	2	0	0	0	0	0	0	0	0	0	0	0	0	0	0	0	0	1
MR_Moffic_diploids01717_6	0	1	0	1	0	0	0	NA	NA	1	0	1	0	1	1	0	0	0	0	0	0	0	0	0	0	0	1	0	0	0	0	1	0	0	0	0	1	0	1	0	0	0	0	0	0	0	1	0	1
MR_Moffic_diploids01717_7	1	0	1	1	1	1	1	NA	NA	1	1	1	1	1	1	1	1	1	1	0	0	1	1	1	1	1	1	1	1	1	1	1	0	1	1	1	1	1	1	1	1	1	1	1	1	1	1	1	1
MR_Moffic_diploids01717_31	0	1	1	1	1	1	1	NA	NA	1	1	0	1	1	0	1	1	1	1	0	0	1	1	0	1	1	1	1	1	1	1	0	1	1	1	1	1	1	1	0	1	1	1	1	0	1	1	1	1
MR_Moffic_diploids01717_33	0	0	0	1	0	0	0	NA	NA	0	0	1	0	0	0	0	0	1	0	0	0	0	1	0	0	0	0	0	0	1	0	0	0	0	0	0	0	0	0	0	0	0	1	0	0	0	0	0	0
MR_Moffic_diploids01717_42	1	0	1	1	1	1	1	NA	NA	1	1	1	1	1	1	1	1	1	1	0	0	1	1	1	1	1	1	1	1	1	1	1	0	1	1	1	1	1	1	1	1	1	1	1	1	1	1	1	1
MR_Moffic_diploids01717_52	0	1	1	1	0	0	0	NA	NA	0	1	0	0	0	1	0	0	0	0	0	0	0	0	0	0	0	0	0	0	0	0	0	1	0	0	0	0	0	0	0	1	1	0	0	1	1	0	0	1
MR_Moffic_diploids01717_67	0	1	1	1	1	1	NA	NA	NA	1	1	0	1	1	0	1	1	1	1	0	0	1	1	1	1	1	1	1	1	1	1	0	1	1	1	1	1	1	1	0	1	1	1	1	0	1	1	1	1
MR_Moffic_diploids01717_70	1	1	0	0	1	1	NA	NA	NA	1	0	1	1	0	1	1	0	1	1	1	1	1	1	1	1	1	1	1	1	1	1	1	1	1	1	1	1	1	1	1	1	0	1	1	1	1	1	1	1
MR_Moffic_diploids01717_90	0	0	0	1	0	0	NA	NA	NA	0	0	1	0	0	0	0	0	0	0	0	0	0	1	0	0	0	0	0	0	1	0	0	0	0	0	0	0	0	0	0	0	0	1	0	0	0	0	0	0
MR_Moffic_diploids01717_91	0	1	1	1	1	1	NA	NA	NA	1	1	0	1	1	0	1	1	1	1	0	0	1	1	1	1	1	1	1	1	1	1	0	1	1	1	1	1	1	1	0	1	1	1	1	0	1	1	1	1
MR_Moffic_diploids01717_95	0	0	0	1	0	0	NA	NA	NA	0	0	1	0	0	0	0	0	0	0	0	0	0	1	0	0	0	0	0	0	1	0	0	0	0	0	0	0	0	0	0	0	0	1	0	0	0	0	0	0
MR_Moffic_diploids01717_102	0	0	0	1	0	0	NA	NA	NA	0	0	1	0	0	0	0	0	0	0	0	0	0	1	0	0	0	0	0	0	1	0	0	0	0	0	0	0	0	0	0	0	0	1	0	0	0	0	0	0
MR_Moffic_diploids01717_118	1	0	1	1	1	1	NA	NA	NA	1	1	1	1	1	1	1	1	1	1	0	0	1	1	1	1	1	1	1	1	1	1	1	0	1	1	1	1	1	1	1	1	1	1	1	1	1	1	1	1
MR_Moffic_diploids01717_128	0	0	0	0	0	0	NA	NA	NA	1	0	1	0	1	1	0	0	0	0	0	0	0	0	0	0	0	1	0	0	0	0	0	0	0	0	0	1	0	1	0	0	0	0	0	0	0	1	0	0
MR_Moffic_diploids01717_129	0	0	1	1	0	0	NA	NA	NA	0	1	0	0	0	1	0	0	0	0	0	0	0	0	0	0	0	0	0	0	0	0	0	1	0	0	0	0	0	0	0	1	1	0	0	1	1	0	0	1
MR_Moffic_diploids01717_140	0	0	0	1	0	0	NA	NA	NA	0	0	1	0	0	0	0	0	0	0	0	0	0	1	0	0	0	0	0	0	1	0	0	0	0	0	0	0	0	0	0	0	0	1	0	0	0	0	0	0
MR_Moffic_diploids01717_142	1	1	1	1	1	1	NA	NA	NA	1	1	1	1	1	1	1	1	0	1	0	0	1	1	1	1	1	1	1	1	1	1	1	1	1	0	1	0	1	1	1	1	1	0	1	1	1	1	1	1
MR_Moffic_diploids01717_145	0	0	0	1	0	0	NA	NA	NA	0	1	0	0	0	1	0	0	0	0	0	0	0	0	0	0	0	0	0	0	0	0	0	0	0	0	0	0	0	0	0	1	1	0	0	0	1	0	0	1
MR_Moffic_diploids01723_15	1	1	0	0	0	0	1	0	0	0	1	0	1	0	0	0	1	0	0	1	0	1	0	1	0	0	0	0	0	0	0	0	0	0	1	0	0	0	0	0	0	0	0	0	0	0	0	1	0
MR_Moffic_diploids01723_49	0	1	1	0	1	1	0	1	0	1	0	1	0	0	1	1	0	0	1	0	1	1	1	0	0	1	0	0	1	0	0	1	1	0	0	1	1	0	0	1	0	0	0	1	0	1	0	1	0
MR_Moffic_diploids01723_55	1	0	1	0	1	0	0	0	1	0	0	0	0	0	0	1	1	0	1	0	0	1	0	1	0	0	0	1	1	1	0	0	0	0	0	0	0	0	0	0	0	0	1	0	1	0	0	0	1
MR_Moffic_diploids01723_60	0	0	0	0	0	1	0	1	0	0	0	0	0	0	0	0	0	0	0	0	0	0	0	0	0	0	0	0	0	0	0	0	1	0	0	1	0	0	0	0	0	0	0	0	0	0	0	0	0
MR_Moffic_diploids01723_84	1	1	1	1	1	1	1	1	1	1	0	1	1	1	1	1	1	1	1	1	1	0	1	1	1	1	1	1	1	1	1	0	1	0	1	1	1	1	0	1	1	1	1	1	1	0	1	1	1
MR_Moffic_diploids01723_86	0	1	0	0	0	0	1	1	0	0	0	0	0	0	0	0	0	0	0	0	1	1	0	1	0	0	0	0	0	0	1	0	0	0	0	1	0	0	0	0	0	1	0	0	0	0	0	0	0
MR_Moffic_diploids01723_112	1	1	0	0	0	1	1	0	1	0	1	0	1	0	0	0	1	0	0	1	1	1	0	1	1	0	1	0	0	1	1	0	0	0	1	1	0	0	0	0	1	1	0	0	0	0	0	1	0
MR_Moffic_diploids01723_123	1	0	0	0	1	1	1	1	0	0	1	0	0	0	1	0	0	0	0	0	0	1	1	0	0	1	0	0	0	1	0	0	1	0	0	1	0	0	0	0	0	0	0	0	0	0	0	1	0
MR_Moffic_diploids01723_133	1	1	1	1	0	1	1	1	1	0	1	1	1	1	1	1	1	1	1	1	1	1	1	1	1	1	1	1	1	1	1	1	1	0	1	1	1	0	1	0	1	1	0	1	1	0	0	1	0
MR_Moffic_diploids01723_139	0	0	0	0	1	1	0	1	0	0	0	0	0	0	1	0	0	0	0	0	0	0	0	0	0	1	0	0	0	0	0	0	1	0	0	1	1	0	0	0	0	0	0	0	0	0	0	1	0
MR_Moffic_diploids01723_148	0	0	0	1	0	0	1	1	1	0	0	0	0	0	1	0	1	1	1	1	1	1	0	1	0	0	1	0	1	0	1	0	0	0	1	0	1	1	0	0	1	1	0	1	0	0	0	1	0
MR_Moffic_diploids01723_184	0	0	0	0	0	0	1	0	0	1	1	0	0	0	0	0	1	0	0	1	0	0	0	1	0	0	0	0	0	0	0	0	0	1	0	0	0	1	1	0	0	0	0	0	1	1	0	0	0
MR_Moffic_diploids01723_196	0	1	0	1	0	1	1	1	1	0	0	0	0	1	1	0	1	1	1	0	1	0	1	1	0	0	1	0	1	0	1	0	0	0	0	0	1	1	0	0	1	1	0	1	0	0	1	1	0
MR_Moffic_diploids01723_202	1	0	0	0	0	0	0	0	0	0	0	0	0	0	1	0	0	0	0	1	0	1	0	0	0	0	0	0	0	0	1	1	0	0	0	0	0	0	0	0	0	0	0	1	0	0	0	0	0
MR_Moffic_diploids01723_203	1	1	1	1	1	1	1	1	0	0	1	1	1	1	1	1	0	1	1	0	1	1	1	0	0	1	1	1	0	1	0	1	1	1	0	1	1	0	0	1	0	0	0	1	0	1	0	1	1
MR_Moffic_diploids01723_212	1	0	0	0	1	0	1	0	0	0	1	0	0	0	0	0	0	0	0	0	0	0	1	0	0	0	0	0	0	1	0	0	0	0	1	0	0	0	0	1	1	1	NA	0	0	0	0	0	0
MR_Moffic_diploids01723_214	0	0	0	0	0	0	0	0	1	0	0	0	0	1	0	0	0	0	0	1	0	1	1	1	0	0	0	1	0	0	1	0	0	0	0	0	0	0	1	0	0	0	NA	1	1	0	0	0	1
MR_Moffic_diploids01723_217	1	1	1	1	1	1	1	1	1	0	1	1	1	1	1	1	1	1	1	1	1	1	1	1	1	1	1	1	1	1	1	1	1	0	0	1	1	1	1	1	1	1	NA	1	0	1	0	1	1
MR_Moffic_diploids01723_223	1	1	0	0	1	0	0	1	1	0	1	1	0	1	1	0	1	1	0	1	0	1	0	0	1	1	1	1	1	0	1	1	1	0	1	1	1	0	1	0	1	1	NA	1	0	0	0	1	0
MR_Moffic_diploids01723_226	0	0	0	0	0	0	0	0	1	0	0	0	0	1	0	0	0	0	0	1	0	1	1	1	0	0	0	1	0	0	1	0	0	0	0	0	0	0	0	0	0	0	NA	1	1	0	0	0	1
MR_Moffic_diploids01723_240	0	0	1	0	0	0	0	0	0	0	0	0	0	1	0	0	0	0	0	0	0	0	0	0	0	0	0	0	1	0	0	0	0	NA	0	0	0	0	0	1	0	0	NA	0	0	0	1	1	0
MR_Moffic_diploids01723_245	1	1	1	1	1	1	1	1	1	1	0	1	1	1	1	1	1	1	1	1	0	1	1	1	1	1	1	1	1	1	1	1	0	NA	1	1	1	0	0	0	1	1	NA	1	1	0	1	1	1
MR_Moffic_diploids01723_247	1	0	0	0	1	0	1	0	0	0	1	0	0	0	0	0	0	0	0	0	0	0	1	0	0	0	0	0	0	1	0	0	0	NA	1	0	0	0	0	1	1	1	NA	0	0	1	0	0	0
MR_Moffic_diploids01723_252	0	0	1	0	0	1	0	0	0	0	0	0	0	1	0	0	0	0	0	0	0	0	0	0	0	0	0	0	0	0	0	0	0	NA	0	0	0	0	0	1	0	0	NA	0	0	0	0	1	0
MR_Moffic_diploids01723_260	1	1	1	0	1	1	1	1	1	0	0	0	0	1	1	0	0	1	1	1	0	1	1	1	1	1	1	1	1	1	1	1	0	NA	0	1	1	0	0	0	1	1	NA	1	1	0	0	1	1
MR_Moffic_diploids01723_270	0	0	0	0	0	0	0	0	0	0	0	0	0	0	0	1	0	0	0	0	0	0	0	0	0	0	0	1	0	0	1	0	0	NA	0	0	0	0	0	0	0	0	NA	0	1	0	0	0	1
MR_Moffic_diploids01727_20	1	1	1	0	0	0	0	0	1	1	0	0	0	0	0	0	0	0	0	0	0	1	1	1	0	0	0	0	0	0	0	0	0	0	0	1	0	0	0	1	1	1	0	0	0	0	1	1	0
MR_Moffic_diploids01727_53	1	1	1	0	0	0	0	0	1	1	0	0	0	0	0	0	0	0	0	0	0	1	1	1	0	0	0	0	0	0	0	0	0	0	0	1	0	0	0	1	1	1	0	0	0	0	1	1	0
MR_Moffic_diploids01727_61	1	1	1	0	0	0	0	0	1	1	0	0	0	0	0	0	0	0	0	0	0	1	1	1	0	0	0	0	0	0	0	0	0	0	0	1	0	0	0	1	1	1	0	0	0	0	1	1	0
MR_Moffic_diploids01727_127	1	1	1	0	0	0	0	0	1	1	0	0	0	0	0	0	0	0	0	0	0	1	1	1	0	0	0	0	0	0	0	0	0	0	0	1	0	0	0	1	1	1	0	0	0	0	1	1	0
MR_Moffic_diploids01727_129	1	1	1	0	0	0	0	0	1	1	0	0	0	0	0	0	0	0	0	0	0	1	1	1	0	0	0	0	0	0	0	0	0	0	0	1	0	0	0	1	1	1	0	0	0	0	1	1	0
MR_Moffic_diploids01727_138	1	1	1	0	0	0	0	0	1	1	0	0	0	0	0	0	0	0	0	0	0	1	1	1	0	0	0	0	0	0	0	0	0	0	0	1	0	0	0	1	1	1	0	0	0	0	1	1	0
MR_Moffic_diploids01727_266	0	0	0	0	0	0	0	0	2	0	0	0	0	0	0	0	0	0	0	0	0	2	2	0	0	0	0	0	0	0	0	0	0	0	0	2	0	0	0	2	2	2	0	0	0	0	0	2	0
MR_Moffic_diploids01735_26	0	0	0	0	0	1	0	1	0	0	1	0	0	0	0	0	0	1	0	0	1	0	0	0	0	0	0	0	0	0	0	0	0	0	0	0	0	0	0	0	0	0	0	0	0	1	0	1	0
MR_Moffic_diploids01735_39	0	0	0	0	0	1	0	0	0	0	0	0	0	0	0	0	1	1	1	1	0	0	1	1	0	0	0	0	0	0	1	0	0	0	0	0	0	0	0	0	0	0	0	0	0	0	0	0	0
MR_Moffic_diploids01735_97	1	0	0	0	0	1	0	1	1	0	1	0	0	1	0	1	1	1	1	1	0	1	1	1	0	0	0	0	0	0	1	1	1	0	1	0	0	0	0	0	0	0	1	1	0	1	0	1	0
MR_Moffic_diploids01735_109	1	0	1	0	0	1	1	1	1	1	1	1	1	1	1	1	1	1	1	1	1	1	1	1	0	1	1	0	1	1	1	1	1	1	1	0	1	1	1	1	1	1	1	1	1	1	0	1	1
MR_Moffic_diploids01735_129	1	0	1	0	1	1	1	1	1	0	0	0	0	0	0	1	0	1	0	0	0	1	0	0	0	0	0	0	1	0	0	1	0	0	0	0	0	0	0	0	0	0	0	1	0	1	0	1	0
MR_Moffic_diploids01735_203	1	0	1	0	1	1	1	1	1	0	1	0	1	0	1	1	1	1	1	1	1	1	1	1	1	0	0	0	1	0	1	0	0	0	0	1	1	0	0	0	1	1	1	1	1	0	0	1	1
MR_Moffic_diploids01735_217	1	0	0	0	0	1	1	1	1	0	1	1	1	0	1	1	0	1	0	0	0	0	1	0	1	0	0	0	0	0	1	1	0	0	1	0	0	0	0	0	1	0	0	1	0	1	0	1	0
MR_Moffic_diploids01736_246	0	0	0	0	0	NA	0	NA	NA	0	0	0	0	0	0	1	0	0	0	NA	0	0	0	1	0	0	0	0	0	0	0	0	0	0	0	0	1	0	0	0	0	0	1	0	0	0	0	1	0
MR_Moffic_diploids01736_262	0	0	1	0	0	NA	0	NA	0	0	0	0	0	0	1	0	0	0	1	0	0	0	0	1	0	0	0	0	0	0	0	0	1	0	0	0	0	1	1	0	0	0	0	0	0	0	0	0	0
MR_Moffic_diploids01736_269	0	0	0	0	0	NA	0	NA	0	0	0	0	0	0	0	1	0	0	0	0	0	0	0	1	0	0	0	0	0	0	0	0	0	0	0	0	1	0	0	0	0	0	1	0	0	0	0	0	0
MR_Moffic_diploids01749_130	0	0	0	NA	1	0	0	0	0	0	1	0	0	0	0	0	0	0	1	1	1	1	1	0	0	0	0	0	1	0	0	0	1	1	0	0	1	0	0	0	0	0	0	0	0	1	1	1	0
MR_Moffic_diploids01755_8	0	0	1	0	0	0	0	0	1	0	1	0	0	0	0	0	0	0	1	1	0	0	0	0	0	0	0	0	0	0	0	1	0	0	0	0	0	0	0	0	0	0	0	0	0	0	0	0	0
MR_Moffic_diploids01755_9	0	0	0	0	0	0	1	0	0	0	0	0	1	0	1	0	0	0	0	0	1	0	1	1	0	1	0	0	1	0	1	1	1	0	0	1	0	0	0	0	0	0	0	1	0	0	0	0	0
MR_Moffic_diploids01755_13	0	0	0	0	1	1	0	0	0	0	0	1	0	0	0	1	1	1	1	0	0	0	0	0	0	0	0	0	0	0	0	0	0	0	0	0	0	0	0	0	0	0	0	0	0	0	0	1	0
MR_Moffic_diploids01755_32	0	0	0	0	0	0	0	0	1	0	0	0	0	0	1	0	0	0	1	1	1	0	0	0	0	0	0	0	1	0	0	1	0	0	1	0	0	0	0	0	0	0	0	0	0	0	0	0	0
MR_Moffic_diploids01755_42	0	0	0	0	0	0	1	0	0	0	0	0	1	0	1	0	0	0	0	0	1	0	1	1	0	1	0	0	1	0	1	1	1	0	0	1	0	0	0	0	0	0	0	1	0	0	0	0	0
MR_Moffic_diploids01755_43	0	0	0	0	1	1	0	1	0	0	0	1	0	0	0	1	1	1	1	0	0	0	1	1	0	1	0	1	1	0	0	1	0	0	0	0	1	0	0	0	0	1	0	1	0	0	0	1	0
MR_Moffic_diploids01755_47	0	0	0	0	0	0	1	0	0	0	0	0	1	0	1	0	0	0	0	0	1	0	1	1	0	1	0	0	1	0	1	1	1	0	0	1	0	0	0	0	0	0	0	1	0	0	0	0	0
MR_Moffic_diploids01755_59	0	0	0	0	1	1	0	0	0	0	0	1	0	0	0	1	1	1	1	0	0	0	0	0	0	0	0	0	0	0	0	0	0	0	0	0	0	0	0	0	0	0	0	0	0	0	0	1	0
MR_Moffic_diploids01755_76	1	0	1	0	0	0	1	1	1	0	1	1	0	0	1	0	0	0	0	1	1	1	0	0	0	0	1	0	1	0	1	0	0	0	1	1	0	0	0	0	0	0	0	1	0	0	0	0	1
MR_Moffic_diploids01755_85	1	1	1	1	1	0	1	1	1	1	1	1	0	1	1	1	1	1	1	1	1	1	1	0	1	1	1	1	1	0	1	1	1	1	1	1	1	1	1	1	1	1	1	1	1	1	1	1	1
MR_Moffic_diploids01755_88	0	0	0	0	0	0	1	0	0	0	0	0	1	0	1	0	0	0	0	0	1	0	1	1	0	1	0	0	1	0	1	1	1	0	0	1	0	0	0	0	0	0	0	1	0	0	0	0	0
MR_Moffic_diploids01755_95	1	1	1	0	1	1	0	1	1	0	1	1	0	0	0	1	1	1	1	1	1	1	1	1	0	1	1	1	1	1	1	1	0	1	1	1	1	0	0	0	1	1	1	1	0	1	0	1	0
MR_Moffic_diploids01755_100	1	1	1	0	1	0	1	1	1	1	1	1	1	0	1	1	1	0	1	1	1	1	1	0	0	1	1	1	1	0	1	1	0	0	1	1	1	0	0	1	1	1	1	1	0	1	1	1	1
MR_Moffic_diploids01755_106	1	1	1	0	1	1	0	1	1	1	1	1	1	1	1	1	1	0	1	0	1	1	1	1	0	1	1	1	1	1	1	1	1	1	1	1	1	1	1	1	1	1	1	1	1	1	1	1	1
MR_Moffic_diploids01755_112	0	0	0	0	0	0	0	0	0	0	0	0	0	0	1	0	1	0	1	1	0	1	0	0	1	0	0	0	0	0	0	0	0	0	0	0	1	0	0	0	0	1	0	0	0	0	0	0	0
MR_Moffic_diploids01755_114	0	0	0	0	1	0	1	0	1	0	0	0	0	0	1	0	0	0	0	0	0	0	0	0	0	0	1	0	1	0	0	0	0	0	1	0	1	0	0	0	0	0	0	0	0	0	0	0	1
MR_Moffic_diploids01755_117	0	0	0	0	0	0	1	1	1	0	1	0	0	0	1	0	1	1	1	1	0	1	0	1	1	0	0	0	0	0	0	0	0	0	1	0	1	0	0	0	0	1	1	0	0	0	0	1	1
MR_Moffic_diploids01755_128	1	1	0	0	1	1	0	1	1	1	1	1	1	0	0	1	1	1	1	1	0	0	1	1	1	1	0	1	1	1	1	1	1	1	1	1	1	0	1	1	1	1	1	0	0	1	0	1	0
MR_Moffic_diploids01755_137	0	0	0	0	0	1	0	1	0	0	1	0	0	1	0	0	1	0	1	1	1	0	0	0	1	0	1	0	0	0	0	0	0	0	0	0	0	0	0	1	0	0	1	1	0	0	0	0	0
MR_Moffic_diploids01755_156	0	0	0	0	1	0	0	0	0	0	1	1	0	1	0	1	0	0	0	0	1	1	0	0	0	0	0	0	0	0	0	0	0	0	0	1	0	0	0	0	1	0	0	0	0	0	1	1	0
MR_Moffic_diploids01755_165	0	0	0	0	0	0	0	1	1	0	0	0	0	0	0	0	1	0	0	0	0	1	0	0	0	1	1	0	0	0	0	0	1	0	1	1	0	0	0	0	1	0	0	0	0	0	0	0	0
MR_Moffic_diploids01755_200	0	0	0	0	1	1	0	0	0	0	1	1	0	0	0	1	1	1	1	0	0	0	0	0	0	0	0	0	0	0	0	0	0	0	0	1	0	0	0	0	0	0	0	0	0	0	0	1	0
MR_Moffic_diploids01755_213	0	0	0	0	0	0	1	0	0	0	0	0	0	0	0	0	0	0	0	0	0	0	0	0	0	0	0	0	0	0	0	0	0	0	0	0	0	0	0	0	0	0	0	0	0	0	0	0	1
MR_Moffic_diploids01755_220	1	0	1	1	0	0	1	1	1	0	0	0	0	0	0	0	0	0	1	0	1	0	1	0	0	0	0	1	0	0	0	0	0	0	0	0	0	0	0	0	0	1	0	1	0	1	1	0	0
MR_Moffic_diploids01755_227	0	1	0	1	0	0	1	0	0	0	0	1	1	0	1	1	0	0	0	0	1	1	1	1	0	1	0	0	1	1	1	1	1	0	0	1	0	0	0	0	0	0	1	1	1	0	1	1	0
MR_Moffic_diploids01755_237	1	0	1	0	1	0	0	0	1	0	0	0	0	0	0	0	0	1	1	1	0	1	0	0	0	0	0	0	1	0	0	0	0	0	0	0	0	0	0	0	1	0	0	0	0	0	0	0	0
MR_Moffic_diploids01755_245	1	0	1	0	1	0	0	0	0	0	1	0	0	0	0	0	0	0	0	0	1	0	0	0	0	0	0	0	0	0	0	0	0	0	0	1	0	0	0	0	1	0	0	1	1	0	1	0	0
MR_Moffic_diploids01756_24	1	0	1	0	1	0	0	0	0	0	0	0	0	0	0	0	0	0	0	0	0	0	0	0	0	0	0	0	0	0	1	0	1	0	0	0	0	0	0	0	0	0	0	0	0	0	0	0	0
MR_Moffic_diploids01756_35	1	0	1	0	1	0	0	0	0	0	0	0	0	0	0	0	0	0	0	0	0	0	0	0	0	0	0	0	0	0	1	0	1	0	0	0	0	0	0	0	0	0	0	0	0	0	0	0	0
MR_Moffic_diploids01756_49	0	0	1	0	1	0	0	0	0	0	0	0	0	0	0	0	0	0	0	0	0	0	0	0	0	0	0	0	0	0	1	0	1	0	0	0	0	0	0	0	0	0	0	0	0	0	0	0	0
MR_Moffic_diploids01756_51	1	0	1	0	1	0	0	0	0	0	0	0	0	0	0	0	0	0	0	0	0	0	0	0	0	0	0	0	0	0	1	0	1	0	0	0	0	0	0	0	0	0	0	0	0	0	0	0	0
MR_Moffic_diploids01756_52	1	0	1	0	1	0	0	0	0	0	0	0	0	0	0	0	0	0	0	0	0	0	0	0	0	0	0	0	0	0	1	0	1	0	0	0	0	0	0	0	0	0	0	0	0	0	0	0	0
MR_Moffic_diploids01756_62	1	0	1	0	1	0	0	0	0	0	0	0	0	0	0	0	0	0	0	0	0	0	0	0	0	0	0	0	0	0	1	0	1	0	0	0	0	0	0	0	0	0	0	0	0	0	0	0	0
MR_Moffic_diploids01756_64	0	0	1	0	1	0	0	0	0	0	0	0	0	0	0	0	0	0	0	0	0	0	0	0	0	0	0	0	0	0	1	0	1	0	0	0	0	0	0	0	0	0	0	0	0	0	0	0	0
MR_Moffic_diploids01756_65	1	0	1	0	1	0	0	0	0	0	0	0	0	0	0	0	0	0	0	0	0	0	0	0	0	0	0	0	0	0	1	0	1	0	0	0	0	0	0	0	0	0	0	0	0	0	0	0	0
MR_Moffic_diploids01756_104	1	0	1	0	1	0	0	0	0	0	0	0	0	0	0	0	0	0	0	1	0	0	0	0	0	0	0	0	0	0	1	0	1	0	0	0	0	0	0	0	0	0	0	0	0	0	0	0	0
MR_Moffic_diploids01756_163	1	0	1	0	1	0	0	0	0	0	0	0	0	0	0	0	0	0	0	0	0	0	0	0	0	0	0	0	0	0	1	0	1	0	0	0	0	0	0	0	0	0	0	0	0	0	0	0	0
MR_Moffic_diploids01756_177	0	0	1	0	1	0	0	0	0	0	0	0	0	0	0	0	0	0	0	0	0	0	0	0	0	0	0	0	0	0	1	0	1	0	0	0	0	0	0	0	0	0	0	0	0	0	0	0	0
MR_Moffic_diploids01756_185	1	0	1	0	1	0	0	0	0	0	0	0	0	0	0	0	0	0	0	0	0	0	0	0	0	0	0	0	0	0	1	0	1	0	0	0	0	0	0	0	0	0	0	0	0	0	0	0	0
MR_Moffic_diploids01756_197	1	0	1	0	1	0	0	0	0	0	0	0	0	0	0	0	0	0	0	0	0	0	0	0	0	0	0	0	0	0	1	0	1	0	0	0	0	0	0	0	0	0	0	0	0	0	0	0	0
MR_Moffic_diploids01756_208	0	0	1	0	1	0	0	0	0	0	0	0	0	0	0	0	0	0	0	0	0	0	0	0	0	0	0	0	0	0	1	0	1	0	0	0	0	0	0	0	0	0	0	0	0	0	0	0	0
MR_Moffic_diploids01756_213	0	0	1	0	1	0	0	0	0	0	0	0	0	0	0	0	0	0	0	0	0	0	0	0	0	0	0	0	0	0	1	0	1	0	0	0	0	0	0	0	0	0	0	0	0	0	0	0	0
MR_Moffic_diploids01756_241	0	0	1	0	1	0	0	0	0	0	0	0	0	0	0	0	0	0	0	0	0	0	0	0	0	0	0	0	0	0	1	0	1	0	0	0	0	0	0	0	0	0	0	0	0	0	0	0	0
MR_Moffic_diploids01756_242	0	0	1	0	1	0	0	0	0	0	0	0	0	0	0	0	0	0	0	0	0	0	0	0	0	0	0	0	0	0	1	0	1	0	0	0	0	0	0	0	0	0	0	0	0	0	0	0	0
MR_Moffic_diploids01756_251	0	0	1	0	1	0	0	0	0	0	0	0	0	0	0	0	0	0	0	0	0	0	0	0	0	0	0	0	0	0	1	0	1	0	0	0	0	0	0	0	0	0	0	0	0	0	0	0	0
MR_Moffic_diploids01756_252	0	0	1	0	1	0	0	0	0	0	0	0	0	0	0	0	0	0	0	0	0	0	0	0	0	0	0	0	0	0	1	0	1	0	0	0	0	0	0	0	0	0	0	0	0	0	0	0	0
MR_Moffic_diploids01764_136	0	0	0	0	0	0	0	0	0	0	0	0	0	0	1	0	0	0	0	0	0	1	0	0	0	0	0	0	0	0	0	0	0	0	0	0	0	0	0	0	0	0	0	0	0	0	0	0	0
MR_Moffic_diploids01771_133	0	0	0	0	1	0	0	2	0	0	0	0	2	0	1	0	1	2	0	0	0	1	0	0	1	0	0	0	1	0	2	0	1	2	2	0	1	0	0	0	0	1	2	0	0	0	1	0	0
MR_Moffic_diploids01771_135	0	0	0	0	0	0	0	2	0	0	0	0	2	0	1	0	1	2	0	0	0	1	0	0	1	0	0	0	1	0	2	0	1	2	2	0	1	0	0	0	0	0	2	0	0	0	1	0	0
MR_Moffic_diploids01782_76	1	0	1	0	1	1	NA	0	NA	1	1	0	0	0	0	1	0	0	1	0	0	1	1	1	1	0	1	0	1	1	0	0	1	1	0	0	0	0	1	1	0	1	1	0	1	1	1	NA	1
MR_Moffic_diploids01782_102	0	0	0	0	1	1	NA	0	NA	0	0	0	0	0	0	1	0	0	1	0	0	0	1	1	1	0	0	0	1	0	0	0	0	0	0	0	0	0	0	0	0	0	1	0	1	0	0	NA	1
MR_Moffic_diploids01782_111	0	0	0	0	1	1	NA	0	NA	0	0	0	0	0	0	1	0	0	1	0	0	0	1	1	1	0	0	0	1	0	0	0	0	0	0	0	0	0	0	0	0	1	1	0	1	0	0	NA	1
MR_Moffic_diploids01782_162	0	0	0	1	1	0	NA	0	NA	0	NA	0	0	0	0	1	0	0	1	0	1	0	0	1	0	0	0	0	1	0	0	0	0	0	0	0	0	0	0	0	0	1	0	0	1	0	0	1	0
MR_Moffic_diploids01782_164	0	0	0	1	1	1	NA	0	NA	0	NA	0	0	0	0	1	0	0	1	0	1	0	0	1	0	0	0	0	1	0	0	0	0	0	0	0	0	0	0	0	0	1	0	0	1	0	0	1	0
MR_Moffic_diploids01782_189	0	0	0	0	1	1	NA	0	NA	0	0	0	0	0	0	1	0	0	1	0	1	0	0	1	0	0	0	0	1	0	0	0	0	0	0	0	0	0	0	0	0	1	0	0	1	1	0	1	0
MR_Moffic_diploids01782_201	0	0	0	1	1	1	NA	1	NA	0	0	0	0	0	1	1	0	0	1	0	1	1	1	1	0	0	1	0	0	1	1	0	1	1	0	0	0	0	1	1	1	1	0	1	1	1	1	1	1
MR_Moffic_diploids01782_252	0	0	0	1	1	0	NA	0	NA	0	NA	0	0	0	0	1	0	0	1	0	0	0	0	1	0	0	0	0	1	0	0	0	0	0	0	0	0	0	0	0	0	1	0	0	1	0	0	1	1
MR_Moffic_diploids01796_7	1	0	1	1	1	1	1	1	NA	1	0	1	1	1	0	1	0	1	0	NA	1	1	1	1	1	1	1	1	1	1	1	1	1	1	0	1	1	1	1	1	1	1	1	1	1	1	1	0	1
MR_Moffic_diploids01796_13	0	0	0	0	0	0	1	0	NA	0	0	0	1	0	0	0	0	0	0	0	0	0	1	0	0	0	0	0	1	0	0	0	0	0	0	0	0	0	0	0	1	0	0	0	0	0	0	0	0
MR_Moffic_diploids01796_15	0	0	0	1	0	0	0	0	NA	0	0	0	0	0	0	0	0	0	1	0	0	0	0	1	0	0	0	0	0	0	0	0	0	0	1	0	0	1	1	0	0	0	1	0	0	1	0	0	0
MR_Moffic_diploids01796_21	1	1	1	1	1	1	0	1	0	1	0	1	1	1	0	1	0	1	0	0	1	1	1	1	0	1	1	1	0	1	1	0	1	0	0	1	1	0	1	1	1	0	1	1	1	0	1	0	1
MR_Moffic_diploids01796_23	0	0	0	0	1	0	1	0	1	1	0	0	1	1	0	0	0	0	0	0	0	0	1	0	0	1	1	0	1	0	0	0	1	1	0	1	1	0	0	0	1	0	0	0	0	0	1	0	0
MR_Moffic_diploids01796_24	1	1	1	1	1	1	0	1	0	1	0	1	1	1	0	1	0	1	0	0	1	1	1	1	0	1	1	1	0	1	1	0	1	0	0	1	1	0	1	1	1	0	1	1	1	0	1	0	1
MR_Moffic_diploids01796_27	0	0	0	1	0	0	0	0	0	0	0	0	0	0	0	0	0	0	1	0	0	0	0	1	0	0	0	0	0	0	0	0	0	0	1	0	0	1	1	0	0	0	1	0	0	1	0	0	0
MR_Moffic_diploids01796_33	0	0	0	0	0	0	0	0	0	0	0	0	0	0	0	0	0	0	0	0	1	0	0	0	0	0	0	0	0	0	0	0	0	0	0	0	0	0	0	0	0	0	0	0	0	0	0	0	0
MR_Moffic_diploids01796_39	1	1	1	1	0	1	1	1	0	1	1	0	1	1	1	1	0	0	0	0	0	1	0	1	0	1	1	1	1	1	0	1	1	1	1	1	0	1	0	1	0	1	0	0	1	1	0	1	0
MR_Moffic_diploids01796_43	0	0	0	0	0	0	0	0	0	1	0	0	0	0	0	0	1	0	1	1	0	0	0	1	1	0	0	0	0	1	0	0	0	0	0	0	1	0	1	0	0	1	0	0	0	0	0	0	0
MR_Moffic_diploids01796_44	0	0	0	0	0	0	0	0	1	0	0	0	0	0	0	0	0	0	0	0	0	0	1	0	0	0	0	0	0	0	0	0	0	0	0	0	0	0	0	0	1	0	0	0	0	0	0	0	0
MR_Moffic_diploids01796_49	1	1	1	1	0	1	1	1	0	0	1	0	1	0	1	1	0	0	0	0	1	1	0	1	0	1	1	1	1	1	0	1	1	1	1	1	0	1	0	1	0	1	1	0	1	0	0	1	0
MR_Moffic_diploids01796_51	1	1	1	1	1	1	1	1	0	1	0	1	1	1	0	1	0	0	0	0	1	1	0	1	0	1	1	1	0	1	1	0	1	1	0	1	1	0	1	1	1	0	1	1	1	0	1	0	1
MR_Moffic_diploids01796_59	0	0	0	0	0	0	0	0	0	0	1	0	0	0	0	0	0	0	0	0	1	0	0	0	0	0	0	0	0	0	0	0	0	0	0	0	0	0	0	0	0	0	0	0	0	0	0	0	0
MR_Moffic_diploids01796_69	0	1	0	0	0	0	1	0	1	1	0	0	1	0	0	0	1	1	0	0	0	0	1	1	1	0	0	1	1	0	0	1	0	0	0	0	0	0	0	0	1	0	1	0	0	0	1	0	0
MR_Moffic_diploids01796_71	1	1	1	1	0	1	1	1	0	0	1	0	1	0	1	1	0	0	0	0	0	1	0	1	0	1	1	1	1	1	0	1	1	1	1	1	0	1	0	1	0	1	0	0	1	0	0	1	0
MR_Moffic_diploids01796_83	1	1	1	1	1	1	1	1	0	1	1	0	1	1	1	1	0	0	0	0	0	1	0	1	0	1	1	1	1	1	0	1	1	1	1	1	1	1	0	1	0	1	0	1	1	1	1	1	0
MR_Moffic_diploids01796_84	0	0	0	0	1	0	0	0	0	1	0	0	0	1	0	0	0	0	0	0	0	1	0	0	0	0	1	0	0	0	0	0	0	1	0	0	1	0	0	0	0	0	0	1	0	0	0	0	0
MR_Moffic_diploids01796_94	0	1	1	1	1	0	0	0	1	1	0	0	0	0	0	0	1	1	1	1	0	0	1	1	1	0	0	0	1	1	0	1	0	0	0	0	1	1	1	0	0	1	1	0	0	1	0	0	0
MR_Moffic_diploids01796_95	1	1	1	1	0	1	1	1	1	0	1	0	1	1	1	1	0	0	0	0	0	1	0	1	0	1	1	1	1	1	0	1	1	1	1	1	0	1	0	1	0	1	1	0	1	1	0	1	0
MR_Moffic_diploids01796_97	0	0	0	0	0	0	0	0	0	0	0	0	0	0	1	0	0	0	0	0	1	0	0	0	0	0	0	0	0	0	0	0	0	0	0	0	0	0	0	0	0	0	0	0	0	0	0	0	0
MR_Moffic_diploids01796_102	1	1	1	1	0	0	0	0	0	1	0	0	1	0	0	0	1	1	1	1	0	0	0	1	1	0	0	0	0	1	0	1	0	0	0	0	1	0	1	0	0	1	1	0	0	0	0	0	0
MR_Moffic_diploids01796_113	0	0	0	0	0	0	1	0	1	0	1	0	1	0	0	0	1	0	1	0	0	0	1	0	0	0	0	0	1	0	0	0	0	0	0	0	0	0	0	0	1	0	0	0	0	0	0	0	0
MR_Moffic_diploids01796_120	1	1	1	1	1	1	0	1	1	1	0	1	1	1	0	1	1	0	0	0	1	1	0	1	0	1	1	1	0	1	1	0	1	1	0	1	1	0	1	1	1	0	1	1	1	1	1	0	1
MR_Moffic_diploids01796_122	1	1	1	1	0	1	1	1	0	1	1	1	1	1	1	1	0	0	1	1	0	1	1	1	1	1	1	1	1	1	0	1	1	1	1	1	1	1	0	1	1	1	1	0	1	0	1	1	0
MR_Moffic_diploids01796_129	0	0	0	0	0	0	0	0	1	1	0	0	0	0	1	0	0	0	0	0	0	1	0	0	0	0	1	1	0	0	0	0	0	0	0	0	0	0	0	0	0	0	0	0	0	0	0	0	0
MR_Moffic_diploids01796_135	0	1	0	0	0	0	0	0	0	1	0	0	1	0	0	0	1	1	1	1	0	0	1	1	1	0	0	0	1	1	0	1	0	0	0	0	1	1	1	0	1	1	1	0	0	0	0	0	0
MR_Moffic_diploids01802_7	0	0	0	0	0	0	NA	0	0	0	0	0	1	1	0	1	1	1	0	NA	0	0	0	0	1	0	1	0	0	0	1	1	0	0	NA	1	1	0	1	0	0	0	1	1	0	1	0	0	0
MR_Moffic_diploids01802_19	0	1	0	0	0	0	NA	1	1	0	1	0	0	0	1	1	0	0	0	NA	0	0	0	0	0	0	1	1	1	0	1	1	0	0	NA	0	1	0	1	1	0	0	1	0	1	1	0	1	0
MR_Moffic_diploids01802_23	0	0	0	0	1	1	NA	0	0	0	0	0	0	0	1	0	0	0	1	NA	1	1	1	0	0	1	0	0	0	0	1	0	0	0	NA	1	0	0	0	0	0	1	0	0	0	0	0	0	1
MR_Moffic_diploids01802_25	1	0	0	0	0	0	NA	1	1	0	0	0	0	0	1	0	0	0	0	NA	0	0	0	0	0	0	0	0	0	0	0	0	0	0	NA	0	0	0	0	0	0	0	0	0	0	0	0	0	0
MR_Moffic_diploids01802_29	0	0	0	0	1	1	NA	0	0	0	0	0	0	0	1	0	0	0	1	NA	1	1	1	0	0	1	0	0	0	0	1	0	0	0	NA	1	0	0	0	0	0	1	0	0	0	0	0	0	1
MR_Moffic_diploids01802_36	1	0	0	0	1	1	NA	1	1	0	1	1	1	1	0	1	1	1	0	NA	1	0	1	1	1	1	1	0	0	1	1	1	1	1	NA	1	1	1	1	1	1	1	1	1	1	1	1	1	0
MR_Moffic_diploids01802_41	0	1	0	0	0	0	NA	1	1	0	0	0	0	0	0	0	0	0	0	NA	0	0	0	0	0	0	0	1	0	0	0	0	0	0	NA	0	0	0	1	0	0	0	0	0	1	0	0	0	0
MR_Moffic_diploids01802_46	0	0	0	0	0	0	NA	0	0	0	0	0	0	1	0	0	1	1	0	NA	0	0	1	0	0	0	1	0	0	0	1	1	0	0	NA	0	1	0	0	0	0	0	0	1	0	1	0	0	0
MR_Moffic_diploids01802_52	1	0	0	0	1	0	NA	1	1	0	0	1	0	0	0	0	1	1	0	NA	0	0	0	0	0	0	1	0	0	1	1	0	1	1	NA	1	1	0	0	1	1	0	0	0	0	1	0	0	0
MR_Moffic_diploids01802_55	0	0	1	0	0	0	NA	0	0	0	0	1	0	0	0	1	0	0	0	NA	1	0	1	0	0	1	0	1	0	1	0	0	1	1	NA	0	0	1	0	1	0	1	0	1	1	0	0	0	0
MR_Moffic_diploids01802_60	0	0	0	0	1	1	NA	0	0	0	0	0	1	0	1	0	0	0	1	NA	1	1	1	NA	0	1	0	0	0	0	1	0	0	0	NA	1	0	0	0	0	0	1	0	0	0	0	0	0	1
MR_Moffic_diploids01802_75	1	1	0	0	1	1	NA	1	1	1	0	1	1	1	1	0	0	0	1	NA	1	1	1	NA	1	1	1	0	0	0	1	1	0	0	NA	1	1	0	1	0	1	1	1	1	0	0	0	1	1
MR_Moffic_diploids01802_76	1	1	0	1	1	1	NA	1	1	1	0	0	1	1	1	1	1	1	0	NA	0	0	1	NA	1	1	1	1	0	1	1	1	1	0	NA	1	1	1	1	1	1	1	1	1	0	1	1	0	0
MR_Moffic_diploids01802_83	1	0	1	0	0	0	NA	0	0	0	0	0	0	0	0	0	1	0	0	NA	0	0	0	1	0	1	0	1	0	0	0	0	0	0	NA	0	0	0	0	0	0	0	0	0	0	0	0	0	0
MR_Moffic_diploids01802_85	1	0	1	0	1	1	NA	0	1	1	1	1	0	1	1	1	1	1	1	NA	1	1	0	1	1	1	0	1	1	1	0	0	0	1	NA	1	0	1	1	0	0	1	0	0	1	0	1	1	0
MR_Moffic_diploids01802_93	0	0	0	0	1	1	NA	0	0	0	0	0	0	0	1	0	0	0	1	NA	1	1	1	0	0	1	0	0	0	0	1	0	0	0	NA	1	0	0	0	0	0	1	0	0	0	0	0	0	1
MR_Moffic_diploids01802_98	0	1	1	1	0	1	NA	1	1	1	1	0	1	0	1	1	0	1	0	NA	0	1	0	0	1	1	1	1	1	0	1	1	0	1	NA	0	1	1	1	1	1	0	1	0	1	1	0	1	1
MR_Moffic_diploids01802_99	1	0	1	0	1	1	NA	0	1	1	0	1	1	1	1	1	1	1	0	NA	1	0	0	1	1	1	0	1	1	1	0	1	0	0	NA	1	0	1	1	0	0	1	0	1	1	1	0	1	1
MR_Moffic_diploids01802_103	0	1	0	0	0	0	NA	1	1	0	0	0	0	0	0	0	0	0	0	NA	0	0	0	0	0	0	0	1	0	0	0	0	0	0	NA	0	0	0	1	0	0	0	0	0	1	0	0	0	0
MR_Moffic_diploids01802_110	1	0	1	0	1	1	NA	0	1	1	0	1	0	0	1	0	1	1	0	NA	1	0	0	1	1	1	0	1	1	0	0	0	0	0	NA	1	0	1	1	0	0	1	0	1	1	0	0	1	1
MR_Moffic_diploids01802_122	1	0	1	0	1	1	NA	0	1	1	1	1	0	0	1	1	1	1	0	NA	1	1	0	1	1	1	0	1	1	1	0	0	0	0	NA	1	0	1	1	0	0	1	0	1	1	0	0	1	1
MR_Moffic_diploids01802_133	0	0	0	0	0	0	NA	0	0	0	0	1	1	1	0	1	1	0	0	NA	0	0	0	NA	1	0	0	0	0	0	0	0	0	1	NA	0	0	0	0	0	0	0	1	0	0	0	0	0	0
MR_Moffic_diploids01802_137	0	0	0	0	1	1	NA	0	0	0	0	0	0	0	1	0	0	0	1	NA	1	1	1	0	0	1	0	0	0	0	0	1	0	0	NA	1	0	0	1	0	1	1	0	0	0	0	0	0	1
MR_Moffic_diploids01802_148	1	0	1	0	1	1	NA	0	1	1	0	1	0	0	1	0	1	1	0	NA	1	0	0	1	0	1	0	1	0	0	0	0	0	0	NA	1	0	1	1	0	0	1	0	1	1	0	0	1	1
MR_Moffic_diploids01802_154	1	1	0	0	0	0	NA	1	1	0	0	0	0	0	1	0	0	0	0	NA	0	0	0	0	0	0	0	0	0	0	0	0	0	0	NA	0	0	0	0	0	0	0	0	0	0	0	0	0	0
MR_Moffic_diploids01802_156	0	0	0	0	0	0	NA	0	0	0	0	0	0	1	0	1	0	0	0	NA	0	0	0	0	1	0	0	0	0	0	0	1	0	0	NA	0	0	0	1	0	0	0	1	0	1	0	0	0	0
MR_Moffic_diploids01802_159	0	1	0	0	1	0	NA	0	0	0	1	1	1	1	0	1	0	0	0	NA	1	0	1	0	1	0	0	0	1	0	1	1	0	0	NA	0	0	1	1	1	1	1	1	1	1	0	0	1	0
MR_Moffic_diploids01802_160	1	0	1	0	1	1	NA	0	1	1	1	1	0	1	1	1	1	1	1	NA	1	1	0	1	1	1	0	1	1	1	0	0	0	1	NA	1	0	1	1	0	0	1	0	1	1	0	1	1	1
MR_Moffic_diploids01802_163	1	0	1	0	1	1	NA	0	1	1	1	1	0	1	1	1	1	1	1	NA	1	1	0	1	1	1	0	1	1	1	0	0	0	1	NA	1	0	1	1	0	0	1	0	1	1	0	1	1	1
MR_Moffic_diploids01802_166	0	1	0	1	0	0	NA	1	1	0	1	1	1	1	0	1	1	1	0	NA	0	0	0	0	1	0	1	1	1	0	1	1	0	0	NA	1	0	1	1	1	1	0	1	0	1	1	0	0	0
MR_Moffic_diploids01802_168	1	0	0	0	1	0	NA	0	0	0	0	0	0	0	0	1	1	0	0	NA	0	0	0	0	0	0	1	0	0	0	0	0	1	1	NA	1	1	0	0	0	1	0	0	0	0	1	0	0	0
MR_Moffic_diploids01802_170	1	0	0	0	1	0	NA	0	0	0	0	0	0	0	1	1	1	0	0	NA	0	0	0	0	0	0	1	0	0	0	0	0	1	1	NA	1	1	0	0	0	1	0	0	0	0	1	0	0	0
MR_Moffic_diploids01802_180	0	0	0	0	0	0	NA	0	0	0	0	0	0	1	0	0	1	1	0	NA	0	0	1	0	0	0	1	0	0	0	1	1	0	0	NA	0	1	0	0	0	0	0	0	1	0	1	0	0	0
MR_Moffic_diploids01802_182	0	0	1	0	0	0	NA	0	0	0	0	1	0	0	0	1	0	0	0	NA	0	0	1	0	0	1	0	0	0	1	0	0	1	1	NA	0	0	1	0	1	0	1	0	1	1	0	0	0	0
MR_Moffic_diploids01802_184	1	1	1	1	1	1	NA	1	1	1	1	1	1	1	1	1	1	1	0	NA	0	1	1	1	1	1	1	0	1	0	1	0	0	1	NA	1	1	1	0	1	1	0	1	1	0	1	1	1	1
MR_Moffic_diploids01802_194	0	0	0	0	0	0	NA	0	1	0	0	0	0	0	0	0	1	1	0	NA	0	0	0	0	0	0	0	0	0	0	1	0	0	0	NA	0	0	0	0	1	1	0	1	0	0	1	0	0	0
MR_Moffic_diploids01802_197	0	0	0	0	0	0	NA	0	0	0	1	0	0	0	1	0	0	0	0	NA	0	0	0	0	0	0	0	0	0	0	0	1	0	0	NA	0	1	0	0	1	0	0	1	0	0	0	0	1	0
MR_Moffic_diploids01802_198	0	0	0	0	0	0	NA	0	0	0	1	0	0	0	1	0	0	0	0	NA	0	0	0	0	0	0	0	0	0	0	0	1	0	0	NA	0	1	0	0	1	0	0	1	0	0	0	0	1	0
MR_Moffic_diploids01802_206	1	1	0	0	0	0	NA	0	1	0	0	0	0	1	0	0	0	0	0	NA	0	0	1	1	0	0	0	0	0	0	1	0	0	0	NA	1	1	0	0	0	1	0	1	1	0	0	0	0	0
MR_Moffic_diploids01802_217	0	1	0	0	0	0	NA	0	0	0	1	1	0	0	0	0	0	0	0	NA	0	0	1	0	0	0	0	0	1	0	1	0	0	0	NA	0	0	0	0	1	1	1	1	1	1	0	0	1	0
MR_Moffic_diploids01802_225	0	1	1	1	0	1	NA	1	1	1	1	0	1	0	1	1	0	1	0	NA	0	1	0	0	1	1	1	1	1	0	1	1	0	1	NA	0	1	1	1	1	1	0	1	0	1	1	0	1	1
MR_Moffic_diploids01802_227	0	0	1	0	0	1	NA	0	1	1	0	0	1	0	0	0	0	0	0	NA	0	1	0	0	0	1	0	0	0	0	1	0	0	1	NA	0	0	0	0	0	0	0	0	0	0	0	0	0	1
MR_Moffic_diploids01802_229	0	0	0	0	1	1	NA	0	0	0	0	0	1	0	1	0	0	0	1	NA	1	1	1	0	1	1	0	0	0	0	1	1	0	0	NA	1	0	0	1	0	0	1	1	0	1	0	0	0	1
MR_Moffic_diploids01802_238	0	0	1	0	0	1	NA	0	1	1	0	0	1	0	0	0	0	0	0	NA	0	1	0	0	0	1	0	0	0	0	1	0	0	1	NA	0	0	0	0	0	1	0	0	0	0	0	0	0	1
MR_Moffic_diploids01802_245	0	0	0	0	0	0	NA	0	0	0	0	0	0	1	0	1	0	0	0	NA	0	0	0	0	1	0	0	0	0	0	0	1	0	0	NA	0	0	0	1	0	0	0	1	0	1	0	0	0	0
MR_Moffic_diploids01802_251	0	1	0	0	1	1	NA	0	0	0	0	0	0	1	0	0	0	0	0	NA	0	0	0	1	0	1	0	1	0	0	0	0	0	0	NA	1	1	0	0	0	0	0	0	0	0	0	0	0	0
MR_Moffic_diploids01802_273	0	1	0	0	0	0	NA	0	0	0	1	0	0	0	0	0	0	0	0	NA	0	0	1	0	0	0	0	0	1	0	0	0	0	0	NA	0	0	0	0	1	1	0	1	1	1	0	0	1	0
MR_Moffic_diploids01802_276	1	1	0	0	0	0	NA	1	1	0	0	0	0	0	1	0	0	0	0	NA	0	0	1	0	0	0	0	0	0	0	0	0	0	0	NA	0	0	0	0	0	0	0	0	0	0	0	0	0	0
MR_Moffic_diploids01804_103	0	0	0	0	0	0	0	0	2	2	1	1	1	2	1	2	0	1	0	0	1	0	0	0	1	0	0	0	0	0	0	0	0	0	0	0	2	0	0	0	0	0	0	0	0	0	0	0	1
MR_Moffic_diploids01804_133	0	0	0	0	0	0	1	0	1	0	0	0	0	0	0	0	1	0	1	1	0	1	0	0	0	0	0	0	0	0	0	0	0	0	0	1	0	0	0	0	0	0	0	1	0	0	0	0	0
MR_Moffic_diploids01804_134	0	0	0	0	0	0	1	0	1	0	0	0	0	0	0	0	1	0	1	1	0	1	0	0	0	0	0	0	0	0	0	0	0	0	0	1	0	0	0	0	0	0	0	1	0	0	0	0	0
MR_Moffic_diploids01806_110	0	2	2	0	0	0	2	2	0	0	0	0	0	0	0	0	0	0	0	0	0	0	0	0	0	0	0	0	0	0	0	0	0	0	0	0	0	0	0	0	0	0	0	0	0	0	2	0	1
MR_Moffic_diploids01806_202	1	1	1	1	1	1	0	0	0	1	1	1	1	1	0	1	0	0	0	0	0	0	1	1	1	1	1	1	0	1	0	0	1	1	0	0	0	1	1	1	0	1	0	0	1	1	1	0	0
MR_Moffic_diploids01806_208	1	1	1	1	1	1	0	0	0	1	1	1	1	1	0	1	0	0	0	0	0	0	1	1	1	1	1	1	0	1	0	0	1	1	0	0	0	1	1	1	0	1	0	0	1	1	1	0	0
MR_Moffic_diploids01845_31	1	0	0	0	1	0	0	0	0	0	0	0	0	0	0	0	0	0	1	0	0	1	1	0	0	0	0	0	0	0	0	0	0	0	0	0	0	0	0	0	0	1	0	0	0	0	0	0	1
MR_Moffic_diploids01845_42	1	0	0	0	1	0	0	0	0	0	0	0	0	0	0	0	0	0	1	0	0	1	1	0	0	0	0	0	0	0	0	0	0	0	0	0	0	0	0	0	0	1	0	0	0	0	0	0	1
MR_Moffic_diploids01845_46	0	0	0	0	0	0	0	1	0	0	0	0	0	0	0	0	0	1	0	0	0	0	0	1	0	0	0	0	0	0	0	0	0	0	0	0	0	0	0	0	0	0	0	0	0	0	0	0	1
MR_Moffic_diploids01845_54	0	0	0	0	0	0	0	0	1	0	0	0	0	0	0	0	0	0	1	0	1	0	0	0	0	0	0	0	1	1	0	0	0	0	0	0	0	0	0	0	0	0	0	0	0	0	0	0	0
MR_Moffic_diploids01845_58	1	0	1	0	1	0	0	0	0	0	0	0	0	0	0	0	0	0	1	1	0	1	1	0	0	0	0	0	1	0	1	0	0	0	1	1	1	0	0	1	1	1	1	1	0	0	0	0	1
MR_Moffic_diploids01845_69	0	0	0	0	0	1	0	1	1	0	0	0	0	0	0	0	1	0	0	0	0	0	0	1	0	0	0	0	0	0	0	1	1	0	0	0	0	0	0	1	1	1	0	0	0	0	0	1	0
MR_Moffic_diploids01845_78	1	0	0	0	1	0	0	0	0	0	0	0	0	0	0	0	0	0	1	0	0	1	1	0	0	0	0	0	0	0	0	0	0	0	0	0	0	0	0	0	0	1	0	0	0	0	0	0	1
MR_Moffic_diploids01845_95	0	0	0	0	0	0	0	0	0	0	1	0	0	0	0	1	1	0	1	0	0	1	0	0	1	1	0	0	0	0	0	0	0	0	1	1	0	0	0	0	0	0	0	0	0	0	0	0	0
MR_Moffic_diploids01845_122	0	0	0	0	0	0	0	0	0	0	1	0	0	0	0	1	1	1	1	0	0	1	0	0	1	1	0	0	0	0	0	0	0	0	1	1	0	0	0	0	0	0	0	0	0	0	0	0	0
MR_Moffic_diploids01845_134	0	1	0	0	0	0	0	0	0	0	1	1	0	1	1	0	0	0	1	0	1	0	0	0	0	0	0	0	0	0	0	0	0	0	0	0	1	0	0	0	0	0	0	0	0	1	0	0	0
MR_Moffic_diploids01845_151	0	0	0	0	0	1	0	1	1	0	0	0	0	0	0	0	1	0	0	0	0	0	0	1	0	0	0	0	0	0	0	1	0	1	0	0	0	0	0	1	1	1	0	0	1	0	1	1	0
MR_Moffic_diploids01845_174	0	0	0	1	0	0	0	0	0	0	1	0	0	0	0	1	1	0	1	0	0	1	0	0	1	0	0	0	0	0	0	0	0	0	1	1	0	0	0	0	0	0	0	0	0	0	0	0	0
MR_Moffic_diploids01845_175	1	0	1	0	1	1	0	1	1	1	0	1	1	1	1	1	1	0	0	1	1	0	1	1	0	1	1	1	1	1	1	1	1	1	0	1	1	1	0	1	1	1	1	1	1	1	1	1	1
MR_Moffic_diploids01845_177	1	0	0	1	1	0	0	0	0	1	0	0	0	0	0	0	0	0	1	0	0	1	0	0	0	0	0	0	0	0	0	0	0	0	0	0	0	0	1	0	0	1	1	0	0	0	1	0	1
MR_Moffic_diploids01845_193	1	0	0	1	1	0	0	0	0	1	0	0	0	0	0	0	0	0	1	0	0	1	1	0	0	0	0	0	0	0	0	0	0	0	0	0	0	0	1	0	0	1	1	0	0	0	1	0	1
MR_Moffic_diploids01845_196	1	0	1	1	0	0	0	0	0	0	1	1	1	0	1	1	0	1	0	0	1	1	0	0	0	1	0	1	0	0	1	0	0	0	0	1	1	0	0	0	1	1	0	1	0	1	1	1	0
MR_Moffic_diploids01845_202	1	1	1	1	1	1	1	1	1	0	1	1	1	0	1	1	1	1	1	1	1	1	0	1	1	1	1	1	1	1	1	1	1	1	1	1	1	0	0	1	0	1	1	1	1	1	0	1	1
MR_Moffic_diploids01845_229	1	0	0	0	0	0	1	0	0	0	0	0	0	0	0	1	0	0	0	0	0	1	0	0	0	1	0	1	0	0	0	0	0	0	0	0	1	0	0	0	0	1	0	0	0	0	0	0	0
MR_Moffic_diploids01845_241	0	1	1	1	1	1	1	1	1	0	1	1	1	1	1	1	1	1	1	1	1	1	1	1	1	1	1	1	1	1	1	1	1	1	1	1	1	1	0	1	1	1	1	1	1	1	0	1	1
MR_Moffic_diploids01845_242	0	0	0	1	0	0	0	0	0	0	1	0	0	0	0	1	1	1	1	0	0	1	0	0	1	1	0	0	0	0	0	0	0	0	1	1	0	0	0	0	0	0	1	0	0	0	0	0	0
MR_Moffic_diploids01845_251	0	0	0	1	0	0	0	0	0	0	1	0	0	0	0	1	1	1	1	0	0	1	0	0	0	0	0	0	0	0	0	0	0	0	0	1	0	0	0	0	0	0	0	0	0	0	0	0	0
MR_Moffic_diploids01845_252	0	0	0	1	0	0	0	0	0	0	1	0	0	0	0	1	1	1	1	0	0	1	0	0	1	1	0	0	0	0	0	0	0	0	1	1	0	0	0	0	0	0	1	0	0	0	0	0	0
MR_Moffic_diploids01845_256	1	0	0	1	1	0	0	0	0	1	0	0	0	0	0	0	0	0	1	0	0	1	1	0	1	0	0	0	0	0	0	0	0	1	1	0	0	1	1	1	1	1	1	0	0	0	1	0	1
MR_Moffic_diploids01845_260	0	0	0	0	0	0	1	0	0	0	1	0	0	0	0	0	1	0	0	1	1	0	0	0	0	0	0	0	1	0	1	0	0	0	0	0	0	0	0	0	0	0	0	0	0	0	0	0	0
MR_Moffic_diploids01845_266	0	0	0	0	0	0	0	0	1	0	0	0	0	0	0	0	0	0	1	0	1	0	0	0	0	0	0	0	0	1	0	0	0	0	0	0	0	0	0	0	0	0	0	0	0	0	0	0	0
MR_Moffic_diploids01845_272	0	0	0	1	0	0	0	0	0	0	1	0	0	0	0	1	1	1	1	0	0	1	0	1	1	1	0	0	0	0	0	0	0	0	1	1	0	0	0	0	0	0	1	0	0	0	0	0	0
MR_Moffic_diploids01845_273	0	0	0	0	0	0	0	1	1	0	0	0	0	0	0	0	1	0	0	0	0	0	1	1	0	0	0	0	0	0	0	1	1	1	0	0	0	0	0	1	1	0	0	0	1	0	0	1	0
MR_Moffic_diploids01847_64	0	0	NA	0	0	0	0	0	2	2	0	1	1	0	0	0	0	0	1	0	0	0	0	0	1	0	0	0	NA	0	0	NA	0	0	0	0	2	0	0	0	0	0	0	0	0	0	0	0	0
MR_Moffic_diploids01847_85	0	2	NA	2	0	0	0	0	2	2	0	1	1	0	0	0	0	0	1	0	0	0	0	0	1	0	0	0	NA	0	0	NA	0	0	0	0	2	0	0	0	0	0	0	0	0	0	2	0	0
MR_Moffic_diploids01847_126	1	1	NA	1	1	1	1	1	0	0	1	1	1	1	1	1	1	1	1	1	1	1	1	1	1	1	1	1	NA	1	0	NA	1	1	1	1	0	1	1	1	1	1	1	1	1	1	1	0	1
MR_Moffic_diploids01847_196	0	2	NA	2	0	0	0	0	2	2	0	1	1	0	0	0	0	0	1	0	0	2	0	0	1	0	0	0	NA	0	0	NA	0	0	0	2	2	0	0	0	0	0	0	0	0	0	2	0	0
MR_Moffic_diploids01878_188	NA	0	1	0	NA	0	0	NA	0	1	0	0	0	0	0	0	0	0	NA	NA	0	0	1	0	0	0	0	0	0	0	0	0	0	0	1	0	0	0	0	0	0	0	0	0	0	0	0	1	0
MR_Moffic_diploids01878_195	NA	0	0	1	NA	1	1	NA	0	0	1	0	0	0	0	0	0	1	NA	NA	0	0	1	0	0	0	0	0	0	1	0	0	1	1	0	1	1	0	1	0	0	1	0	1	0	0	0	0	0
MR_Moffic_diploids01878_196	NA	1	0	1	NA	1	0	NA	0	0	0	1	0	1	1	1	1	0	NA	NA	1	1	1	0	1	1	1	0	0	0	1	0	0	0	0	1	1	1	1	1	1	0	0	0	1	0	1	1	0
MR_Moffic_diploids01878_198	NA	0	0	0	NA	0	0	NA	0	1	0	0	1	0	0	1	0	1	NA	NA	0	0	0	0	0	0	0	0	0	0	1	0	0	0	1	0	0	0	0	0	0	0	0	1	1	0	0	0	1
MR_Moffic_diploids01878_200	NA	0	0	0	NA	0	0	NA	0	0	1	1	0	0	0	1	0	0	NA	NA	0	0	0	0	1	0	0	0	0	1	0	1	0	1	0	0	0	0	1	1	0	0	1	1	1	0	0	0	1
MR_Moffic_diploids01878_206	NA	1	1	1	NA	0	1	NA	2	1	1	1	1	0	1	1	0	0	NA	NA	1	1	1	1	1	1	1	1	1	1	1	2	1	1	1	0	0	1	1	1	1	1	2	1	1	1	1	1	1
MR_Moffic_diploids01878_222	NA	0	1	0	NA	0	0	NA	1	1	0	0	0	0	1	0	0	0	NA	NA	0	0	1	0	0	0	0	0	0	0	0	0	0	0	1	0	0	0	0	0	0	0	0	0	0	0	0	1	0
MR_Moffic_diploids02028_131	0	0	0	0	0	0	1	0	1	0	0	0	0	0	1	0	1	1	0	1	0	1	0	1	0	0	0	0	1	0	0	0	0	0	1	0	0	0	0	0	0	0	0	1	0	0	0	0	0
MR_Moffic_diploids02033_76	0	0	0	2	1	0	2	2	0	0	0	0	0	0	0	0	0	0	0	0	0	0	2	2	0	2	0	2	2	0	0	0	0	0	0	0	0	0	0	0	2	0	0	0	0	0	0	0	1
MR_Moffic_diploids02034_79	2	0	0	0	0	0	2	2	2	2	0	0	0	0	0	0	0	0	0	0	0	0	0	0	0	0	0	0	0	0	0	0	0	0	0	0	0	0	0	0	0	0	0	0	0	2	0	0	0
MR_Moffic_diploids02035_32	0	0	1	0	1	0	1	0	1	0	1	0	1	1	1	1	1	1	0	1	0	0	0	1	0	0	1	1	1	1	0	1	0	0	1	0	1	0	0	0	0	0	0	1	0	0	0	1	1
MR_Moffic_diploids02035_35	0	0	0	0	0	0	0	0	0	0	1	0	0	0	0	1	1	0	1	1	1	1	0	1	0	0	1	1	0	0	1	0	0	0	0	0	0	0	0	0	1	0	1	0	0	0	0	1	0
MR_Moffic_diploids02035_52	0	0	0	0	0	0	0	0	0	0	0	0	0	0	0	0	1	0	0	1	1	0	0	0	0	0	0	0	0	0	0	1	0	0	0	0	0	0	0	0	0	0	0	0	0	0	0	1	0
MR_Moffic_diploids02035_57	1	0	1	0	1	1	1	1	1	1	1	1	1	1	0	1	1	1	1	1	1	1	1	1	0	1	1	1	1	1	1	1	1	0	1	1	1	0	0	1	1	1	1	1	0	1	0	1	1
MR_Moffic_diploids02035_61	0	0	1	0	1	0	0	1	0	0	1	0	0	0	1	1	1	1	0	1	1	0	0	1	0	0	0	0	1	0	1	0	0	0	1	0	1	0	0	0	0	0	0	0	0	0	0	1	1
MR_Moffic_diploids02035_70	1	0	0	0	0	1	0	0	1	0	1	0	1	0	0	1	1	1	1	1	1	1	1	1	0	0	0	1	1	0	1	1	0	0	1	1	1	1	0	0	0	1	0	1	0	0	0	1	1
MR_Moffic_diploids02035_71	1	0	1	0	1	1	1	1	1	1	1	0	1	1	0	1	1	1	1	1	1	1	1	1	1	1	1	1	1	1	1	1	1	0	1	1	1	1	1	1	1	1	1	1	0	1	0	1	1
MR_Moffic_diploids02035_82	0	0	0	0	0	0	0	0	0	0	0	0	0	0	0	0	1	0	0	1	1	0	0	0	0	0	0	0	0	0	0	1	0	0	0	0	0	0	0	0	0	0	0	0	0	0	0	1	0
MR_Moffic_diploids02035_84	0	0	0	0	0	0	1	0	1	0	1	0	1	1	1	1	0	1	1	1	0	1	1	0	0	0	1	1	1	1	0	1	0	0	1	0	1	0	0	0	1	1	0	1	0	1	0	1	1
MR_Moffic_diploids02035_89	1	0	0	0	0	1	1	1	1	0	1	0	0	1	1	1	1	1	0	0	1	1	1	1	0	0	1	1	1	1	1	1	0	0	1	1	1	1	1	0	1	1	1	1	0	1	0	1	1
MR_Moffic_diploids02035_91	1	0	0	0	0	1	1	1	1	0	1	0	0	1	0	1	1	1	0	0	1	1	1	1	0	0	1	1	1	1	1	1	0	0	1	1	1	1	0	0	1	1	0	1	0	1	0	1	1
MR_Moffic_diploids02035_110	0	0	1	0	0	0	1	1	0	0	0	0	1	0	0	0	0	1	1	1	1	0	0	0	0	1	0	1	0	0	1	1	0	0	0	1	1	0	0	0	1	0	1	1	0	0	0	0	0
MR_Moffic_diploids02035_114	0	0	0	0	0	0	0	0	0	0	0	0	0	0	1	0	0	0	1	0	0	0	0	0	0	0	0	0	0	0	1	0	0	0	1	1	0	0	0	0	0	0	0	0	0	0	0	0	0
MR_Moffic_diploids02035_117	0	0	0	0	0	0	1	0	1	0	1	0	1	1	1	1	1	1	1	1	1	1	1	1	0	0	1	0	1	0	1	1	0	0	1	1	1	0	0	0	0	0	0	0	0	0	0	0	1
MR_Moffic_diploids02035_118	0	0	0	0	0	0	0	0	0	0	0	0	0	0	1	0	0	0	1	0	0	0	0	0	0	0	0	0	0	0	1	0	0	0	1	1	0	0	0	0	0	0	0	0	0	0	0	0	0
MR_Moffic_diploids02035_139	0	0	0	0	0	0	1	0	1	0	1	0	0	1	1	1	1	1	1	1	1	1	1	1	0	0	1	0	1	0	0	1	0	0	1	1	0	0	0	0	0	0	0	0	0	0	0	0	1
MR_Moffic_diploids02035_145	1	1	0	1	0	1	0	0	0	0	1	1	1	1	1	1	1	1	1	1	1	1	1	1	1	0	0	0	1	0	1	0	0	0	1	1	1	1	0	1	0	0	0	0	0	0	0	0	0
MR_Moffic_diploids02035_176	1	0	0	0	1	1	0	1	1	1	1	1	1	0	1	1	1	1	0	1	1	1	1	1	1	0	1	1	1	1	1	1	1	1	1	1	1	1	1	1	1	1	1	1	1	1	1	1	0
MR_Moffic_diploids02037_57	0	0	0	2	1	0	2	2	2	2	1	2	1	1	2	0	1	0	0	2	2	0	0	0	1	0	0	1	2	0	0	0	0	0	0	0	2	0	0	0	0	0	0	0	0	0	0	0	0
MR_Moffic_diploids02038_54	2	2	2	0	0	0	2	2	0	0	0	0	0	0	0	0	0	0	0	0	0	0	0	0	0	0	0	0	0	0	0	0	0	0	0	0	0	0	0	0	0	0	0	0	0	2	2	0	1
MR_Moffic_diploids02038_216	NA	0	0	2	1	NA	2	2	0	0	0	0	0	0	0	0	0	0	0	0	0	0	0	0	0	2	0	2	1	0	0	0	0	0	0	0	0	0	0	0	0	NA	0	0	0	2	NA	0	2
MR_Moffic_diploids02043_25	0	2	2	2	1	0	2	2	2	2	0	1	2	0	1	1	2	2	1	0	0	0	0	0	1	2	0	0	1	0	0	0	0	0	0	0	2	0	0	0	0	0	0	0	0	0	2	0	1
MR_Moffic_diploids02043_27	0	2	2	2	1	0	2	2	2	2	0	1	2	0	1	1	2	2	1	0	0	0	0	0	1	2	0	0	1	0	0	0	0	0	0	0	2	0	0	0	0	0	0	0	0	0	2	0	1
MR_Moffic_diploids02050_16	1	1	1	1	1	0	1	1	0	1	1	1	1	1	NA	1	1	1	1	NA	1	1	1	1	1	0	1	1	1	1	1	1	1	1	1	1	2	2	1	1	1	1	1	1	1	1	1	1	0
MR_Moffic_diploids02050_22	1	1	1	1	1	0	1	1	0	1	1	1	1	1	NA	1	1	1	1	NA	1	1	1	1	1	0	1	1	1	1	1	1	1	1	1	1	2	2	1	1	1	1	1	1	1	1	1	1	0
MR_Moffic_diploids02050_33	1	1	1	0	1	0	0	0	0	0	1	0	1	0	NA	0	1	1	1	NA	1	1	1	1	1	0	1	0	1	1	1	1	1	1	0	1	0	2	1	1	1	1	1	1	1	1	1	1	0
MR_Moffic_diploids02050_42	1	1	1	1	1	0	1	1	0	1	1	1	1	1	NA	1	1	1	1	NA	1	1	1	1	1	0	1	1	1	1	1	1	1	1	1	1	2	2	1	1	1	1	1	1	1	1	1	1	0
MR_Moffic_diploids02050_52	0	0	0	1	0	0	1	1	NA	1	0	1	0	1	NA	1	0	1	0	NA	0	0	0	0	1	0	0	1	0	0	0	0	0	0	1	0	2	0	0	0	0	0	0	0	0	0	0	0	0
MR_Moffic_diploids02050_57	1	1	1	1	1	0	1	1	NA	1	1	1	1	1	NA	1	1	1	1	NA	1	1	1	1	1	0	1	1	1	1	1	1	1	1	1	1	2	2	1	1	1	1	1	1	1	1	1	1	0
MR_Moffic_diploids02050_60	1	1	1	1	1	0	1	1	NA	1	1	1	1	1	NA	1	1	1	1	NA	1	1	1	1	1	0	1	1	1	1	1	1	1	1	1	1	2	2	1	1	1	1	1	1	1	1	1	1	0
MR_Moffic_diploids02050_104	1	1	1	1	1	0	0	0	NA	0	1	0	1	0	NA	0	1	1	1	NA	1	1	1	1	1	0	1	1	1	1	2	1	1	1	0	1	0	2	1	1	1	1	1	2	1	1	1	1	0
MR_Moffic_diploids02050_154	1	1	1	1	0	2	1	0	2	1	1	1	1	1	NA	1	0	0	1	NA	1	1	1	1	1	2	1	1	1	1	0	1	1	0	1	1	0	0	1	0	1	1	1	0	0	0	1	1	2
MR_Moffic_diploids02050_174	1	1	1	1	1	0	1	1	0	1	1	1	1	1	NA	1	1	1	1	NA	1	1	1	1	1	0	1	1	1	1	1	1	1	1	1	1	2	2	1	1	1	1	1	1	1	1	1	1	0
MR_Moffic_diploids02050_229	1	0	1	0	0	2	1	0	2	1	1	1	1	1	NA	1	0	0	1	NA	NA	0	1	1	1	0	1	0	1	1	0	1	1	1	1	1	0	0	0	0	1	0	1	0	0	0	1	1	2
MR_Moffic_diploids02052_8	0	2	2	0	1	2	2	2	0	0	2	0	1	2	2	2	2	2	2	1	1	2	0	0	1	0	1	0	1	2	2	0	2	0	1	2	2	0	0	0	0	2	2	0	2	2	2	0	2
MR_Moffic_diploids02052_207	0	2	2	0	1	2	2	2	0	NA	2	0	1	2	2	2	2	2	2	1	1	2	0	0	1	0	1	0	1	2	2	0	2	0	1	2	2	0	NA	0	0	2	2	0	2	1	2	0	2
MR_Moffic_diploids02059_91	2	2	2	2	1	0	1	0	0	0	0	0	0	0	0	0	0	0	0	0	0	0	0	1	1	2	0	2	1	0	0	2	0	0	2	0	0	0	1	1	0	0	1	0	0	0	2	2	1
MR_Moffic_diploids02059_156	1	0	0	0	0	0	1	0	0	0	0	0	0	0	0	0	0	0	0	0	0	0	0	1	1	0	0	0	0	0	0	0	0	0	0	0	0	0	1	0	0	0	0	0	0	0	1	0	0
MR_Moffic_diploids02080_6	0	1	1	0	1	1	1	1	0	1	1	1	1	0	1	0	0	1	1	1	1	1	0	0	0	1	1	2	1	0	1	1	0	0	0	1	1	1	1	0	1	1	1	1	0	0	1	1	1
MR_Moffic_diploids02080_8	1	0	0	0	1	1	1	1	1	1	1	1	1	1	1	0	1	1	1	1	0	1	1	2	0	0	1	1	1	0	1	0	0	0	1	1	1	0	1	1	1	1	1	1	0	0	0	1	0
MR_Moffic_diploids02080_19	1	0	0	1	0	0	1	0	1	1	0	1	1	1	1	0	1	0	1	0	0	1	1	0	0	1	1	0	0	0	1	1	1	1	1	1	1	1	1	1	1	1	1	0	0	0	1	1	0
MR_Moffic_diploids02080_21	1	1	1	0	1	1	0	1	1	0	1	1	1	0	0	1	0	1	1	0	0	1	1	0	0	1	1	1	1	1	1	1	1	1	1	1	1	1	1	0	1	1	1	1	0	0	1	1	1
MR_Moffic_diploids02080_26	0	0	1	0	1	1	0	0	0	0	1	0	1	0	0	0	0	1	1	0	0	1	0	0	0	0	1	1	1	0	1	1	0	0	0	1	0	1	1	0	1	1	1	1	0	0	0	1	1
MR_Moffic_diploids02080_42	1	0	0	1	0	0	1	0	1	1	0	1	1	1	1	0	1	0	1	0	0	1	1	0	0	1	1	0	0	0	1	1	1	1	1	1	1	1	1	1	1	1	1	0	0	0	1	1	0
MR_Moffic_diploids02080_84	0	0	1	0	1	1	0	1	0	0	1	1	1	0	0	0	0	1	1	0	0	1	1	0	0	0	1	1	1	0	1	1	0	0	0	1	0	1	1	0	1	1	1	1	0	0	1	1	1
MR_Moffic_diploids02080_115	0	0	1	0	0	0	1	1	0	0	0	1	0	0	1	0	0	0	0	1	1	0	0	0	0	0	0	0	0	0	0	0	0	0	0	0	1	0	0	0	0	0	0	0	0	0	0	0	0
MR_Moffic_diploids02080_116	1	0	0	1	0	0	1	1	1	1	0	1	1	1	1	0	1	0	1	0	0	1	1	0	0	1	1	0	0	0	1	1	1	1	1	1	1	1	1	1	1	1	1	0	0	0	1	1	0
MR_Moffic_diploids02080_117	0	0	1	0	0	0	1	1	0	0	0	1	0	0	1	0	0	0	0	1	1	0	1	0	0	0	0	0	0	0	0	0	0	0	0	0	1	0	0	0	0	0	0	0	0	0	0	0	0
MR_Moffic_diploids02080_132	1	0	0	1	0	0	1	0	1	1	0	1	1	1	1	0	1	0	1	0	0	1	1	0	0	1	1	0	0	0	1	1	1	1	1	1	1	1	1	1	1	1	1	0	0	0	1	1	0
MR_Moffic_diploids02080_137	1	1	1	0	1	1	0	1	0	0	1	0	1	0	0	2	0	1	1	0	0	1	1	0	0	1	1	1	1	1	1	1	1	0	0	1	0	1	1	0	1	1	1	1	0	0	1	1	1
MR_Moffic_diploids02080_138	1	1	1	1	1	1	1	1	1	1	1	1	1	1	1	NA	NA	0	1	2	1	0	1	NA	1	1	1	1	1	2	1	1	1	0	1	1	1	1	1	0	1	1	0	1	1	1	1	1	1
MR_Moffic_diploids02080_139	1	0	1	0	1	1	1	0	1	1	1	0	0	0	0	NA	NA	0	1	1	0	0	1	NA	0	1	0	1	0	1	0	1	1	0	0	1	0	1	1	0	1	1	0	1	1	1	1	1	1
MR_Moffic_diploids02080_141	0	0	0	0	0	0	0	0	0	0	0	0	0	0	0	NA	NA	0	0	0	0	0	0	NA	1	0	0	0	1	0	0	0	0	1	0	0	0	0	0	0	0	0	0	0	0	0	0	0	0
MR_Moffic_diploids02080_143	0	0	1	1	0	0	1	1	0	1	0	1	1	1	1	NA	NA	0	0	0	1	0	0	NA	1	0	1	0	1	0	1	0	0	1	0	0	1	0	0	0	0	0	0	0	0	0	1	0	0
MR_Moffic_diploids02080_186	0	1	1	1	1	0	1	1	0	1	1	1	1	1	1	NA	NA	0	0	1	1	0	1	NA	1	0	1	0	1	0	0	0	0	0	0	0	1	0	0	0	0	0	0	0	0	0	1	0	0
MR_Moffic_diploids02080_198	1	0	0	1	0	0	1	0	1	1	0	1	1	1	1	0	1	0	1	0	0	1	1	0	0	1	1	0	0	0	1	1	1	1	1	1	1	1	1	1	1	1	1	0	0	0	1	1	1
MR_Moffic_diploids02080_202	0	0	1	0	0	0	1	1	0	1	0	1	0	0	1	0	0	0	0	1	1	0	1	0	1	0	0	0	1	0	0	0	0	0	0	0	1	0	0	0	0	0	0	0	0	0	0	0	0
MR_Moffic_diploids02080_204	0	1	1	0	1	1	0	1	0	0	1	1	1	0	0	0	0	1	1	0	0	1	0	1	0	1	1	1	1	0	1	1	0	1	0	1	0	1	1	0	1	1	1	1	0	0	1	1	1
MR_Moffic_diploids02080_231	0	0	1	0	1	1	0	1	0	0	1	1	1	0	0	0	0	1	1	0	0	1	0	0	0	1	1	1	1	0	1	1	0	0	0	1	0	1	1	0	1	1	1	1	0	0	0	1	1
MR_Moffic_diploids02080_243	1	0	0	1	0	0	1	0	1	1	0	1	1	1	1	0	1	0	1	0	0	1	1	0	0	1	1	0	0	0	1	1	1	1	1	1	1	1	1	1	1	1	1	0	0	0	1	1	1
MR_Moffic_diploids02080_247	1	0	0	1	0	0	1	1	1	1	0	1	1	1	1	0	1	0	1	0	0	1	1	0	0	1	1	0	0	0	1	1	1	1	1	1	1	1	1	1	1	1	1	0	0	0	1	1	1
MR_Moffic_diploids02086_12	1	1	1	1	1	1	1	1	NA	1	1	1	0	1	1	1	1	1	1	1	1	0	1	1	0	0	1	1	0	1	1	1	1	1	1	1	1	0	1	1	1	1	0	1	1	0	0	1	1
MR_Moffic_diploids02086_14	0	0	0	0	0	1	0	1	NA	0	0	0	1	0	0	0	0	0	0	1	0	0	0	0	0	0	0	1	0	0	0	0	0	0	0	0	0	1	0	0	0	1	1	0	0	0	0	0	0
MR_Moffic_diploids02086_17	1	0	0	0	0	1	0	0	NA	0	0	0	0	0	1	0	0	0	0	1	0	0	0	1	1	1	1	0	0	0	0	0	0	0	0	0	1	0	0	1	0	0	1	1	0	0	0	0	0
MR_Moffic_diploids02086_19	0	1	1	1	1	1	0	1	NA	1	0	1	1	1	1	1	0	0	0	1	1	1	1	1	1	1	1	1	1	1	0	1	1	0	1	0	1	1	1	0	0	1	1	1	1	0	1	1	1
MR_Moffic_diploids02086_30	1	0	0	1	1	1	0	1	NA	1	0	0	0	0	0	0	0	1	1	1	1	1	1	1	0	0	1	0	0	1	1	1	0	1	1	1	0	0	1	1	1	1	1	1	1	1	0	1	1
MR_Moffic_diploids02086_39	1	0	1	0	1	0	0	0	NA	0	0	0	1	0	0	1	1	1	0	0	0	0	1	0	1	0	0	1	1	0	1	1	1	1	0	1	1	1	0	1	0	0	0	0	0	1	1	0	1
MR_Moffic_diploids02086_43	0	0	1	0	1	0	0	0	NA	0	0	0	0	0	0	0	0	0	0	0	0	0	0	0	1	0	0	0	1	0	1	1	0	1	0	0	0	0	0	0	0	0	0	0	0	1	0	0	0
MR_Moffic_diploids02086_44	0	0	0	0	0	0	1	0	NA	1	0	0	0	1	0	0	1	0	0	1	1	1	0	0	0	0	1	0	0	1	0	0	1	1	0	0	1	0	0	0	0	1	0	0	1	0	1	1	1
MR_Moffic_diploids02086_56	1	1	1	0	1	1	1	1	NA	1	1	1	0	1	1	1	1	1	1	1	1	0	1	1	0	1	1	1	0	1	1	1	1	1	0	1	1	1	1	1	1	1	0	1	1	0	0	1	0
MR_Moffic_diploids02086_61	1	1	1	0	0	1	0	0	NA	1	1	1	1	1	1	0	1	1	1	1	0	1	1	1	1	1	1	1	1	1	1	1	0	0	0	1	1	1	1	1	0	0	1	1	1	1	1	0	1
MR_Moffic_diploids02086_72	0	0	1	0	1	0	0	0	0	0	0	0	0	0	0	0	0	0	0	0	0	0	0	0	1	0	0	0	1	0	1	1	0	1	0	0	0	0	0	0	0	0	0	0	0	1	0	0	0
MR_Moffic_diploids02086_80	1	0	0	1	1	1	0	1	0	1	0	0	1	0	0	0	0	1	1	1	1	1	1	1	0	0	1	0	1	1	1	1	0	1	1	1	0	0	1	1	1	1	1	1	1	1	0	1	1
MR_Moffic_diploids02086_111	0	0	0	0	0	0	1	0	0	0	0	0	0	0	0	0	0	0	0	0	0	0	1	0	0	0	0	0	1	0	0	0	0	0	0	0	0	0	0	0	0	0	0	0	0	0	0	0	0
MR_Moffic_diploids02086_113	0	0	0	0	0	0	1	0	0	0	0	0	0	0	0	0	0	0	0	0	0	0	1	0	0	0	0	0	1	0	0	0	0	0	0	0	0	0	0	0	0	0	0	0	0	0	0	0	0
MR_Moffic_diploids02086_114	0	0	1	0	1	0	0	0	0	0	0	0	0	0	1	0	0	0	0	0	0	0	0	0	1	0	0	0	1	0	1	1	0	1	0	0	0	0	0	0	0	0	0	0	0	1	0	0	0
MR_Moffic_diploids02086_122	0	0	0	1	1	0	0	0	0	1	0	1	0	0	1	1	0	0	0	0	0	1	1	1	1	1	1	1	0	1	0	0	1	0	1	0	1	0	1	0	0	0	1	0	0	0	0	1	1
MR_Moffic_diploids02086_132	1	1	1	1	1	1	1	1	2	1	1	1	0	1	1	1	1	1	1	1	1	0	1	1	0	0	1	1	0	1	1	1	1	1	0	1	1	1	1	1	1	1	0	1	1	0	1	1	0
MR_Moffic_diploids02086_140	1	1	0	0	0	1	0	0	0	0	1	0	1	0	1	0	0	1	1	0	0	0	0	0	1	0	0	0	0	0	1	1	0	0	0	0	0	0	0	1	0	0	0	0	0	1	0	0	0
MR_Moffic_diploids02086_141	0	0	1	0	1	0	0	0	0	1	0	0	0	0	0	1	0	0	0	0	1	0	0	0	0	1	0	1	1	0	1	1	1	1	0	0	0	0	0	0	1	0	0	0	1	1	0	1	0
MR_Moffic_diploids02086_161	1	1	1	0	1	1	NA	1	2	1	1	1	0	1	1	1	1	1	1	1	1	0	1	1	0	1	1	1	0	1	1	1	1	1	1	1	1	1	1	1	1	1	0	1	1	0	0	1	0
MR_Moffic_diploids02086_162	0	0	0	0	0	1	NA	1	0	0	0	0	0	1	0	0	0	0	0	1	0	0	0	0	0	1	0	1	0	0	0	0	1	0	1	0	0	1	0	0	0	0	1	0	0	0	1	0	1
MR_Moffic_diploids02086_165	1	1	1	0	1	1	NA	1	2	1	1	1	0	1	1	1	1	1	1	1	1	0	1	1	0	1	1	1	0	1	1	1	1	1	0	1	1	1	1	1	1	1	0	1	1	0	0	1	0
MR_Moffic_diploids02086_167	0	0	0	1	1	0	NA	0	0	1	0	1	0	1	1	1	1	0	0	0	1	1	1	1	1	1	1	1	1	1	0	1	1	0	1	0	1	1	1	0	0	0	1	0	0	0	0	1	1
MR_Moffic_diploids02086_169	0	0	1	0	1	0	0	0	0	0	0	0	0	0	1	0	0	0	0	0	0	0	0	0	1	0	0	0	1	0	1	1	0	1	0	0	0	0	0	0	0	0	0	0	0	1	0	0	0
MR_Moffic_diploids02086_171	1	0	0	1	1	1	0	1	0	1	0	1	0	0	0	0	0	1	1	1	1	1	1	1	0	0	1	0	1	1	1	1	0	1	1	1	0	0	1	1	1	1	1	1	1	1	0	1	1
MR_Moffic_diploids02086_173	1	0	0	0	0	1	0	1	0	0	0	0	0	0	1	0	0	0	0	1	0	0	0	0	1	1	1	1	1	1	0	0	0	0	0	0	1	1	1	1	0	0	1	1	1	0	0	0	0
MR_Moffic_diploids02086_177	0	0	0	0	0	1	0	1	0	1	0	0	1	0	0	1	0	0	0	1	1	0	0	0	0	1	0	1	0	0	0	0	1	1	1	0	0	1	0	0	1	0	1	0	1	0	1	1	0
MR_Moffic_diploids02086_184	0	0	0	0	0	0	NA	0	NA	1	NA	0	0	0	0	1	0	0	1	0	1	0	0	1	0	1	0	1	0	0	0	1	1	1	1	0	0	0	0	0	1	0	0	0	1	1	0	1	0
MR_Moffic_diploids02086_185	0	0	0	0	0	0	NA	0	NA	1	NA	1	0	1	0	0	1	0	0	1	1	1	0	0	0	0	1	0	1	1	0	0	1	1	0	0	1	0	0	0	0	1	0	0	1	0	1	1	1
MR_Moffic_diploids02086_194	1	0	1	1	1	1	NA	1	NA	1	NA	1	0	1	0	1	1	1	1	1	1	1	1	1	0	0	1	0	1	1	1	1	0	1	1	1	0	1	1	1	1	1	1	1	1	1	0	1	1
MR_Moffic_diploids02086_197	0	0	0	0	0	0	NA	0	NA	1	NA	1	0	1	0	0	1	0	0	1	1	1	0	0	0	0	1	0	1	1	0	0	1	1	0	0	1	0	0	0	0	1	0	0	1	0	1	1	1
MR_Moffic_diploids02086_204	0	0	0	1	1	0	NA	0	NA	1	NA	1	0	0	1	1	1	0	0	0	1	1	1	1	1	1	1	1	1	1	0	0	1	0	1	0	1	1	1	0	1	0	1	0	0	0	0	1	1
MR_Moffic_diploids02086_205	0	0	0	0	0	1	NA	1	NA	0	NA	0	0	0	0	0	0	1	0	1	0	0	0	0	0	0	0	1	0	0	0	0	1	0	0	0	0	1	0	0	0	0	1	0	0	0	0	0	0
MR_Moffic_diploids02086_207	1	1	1	1	0	1	NA	1	NA	1	NA	1	1	1	0	1	1	1	0	1	1	1	1	0	0	0	1	1	1	1	0	0	1	1	1	1	1	1	1	1	1	1	1	1	1	1	1	1	1
MR_Moffic_diploids02086_210	0	1	0	1	1	0	NA	0	NA	1	NA	1	1	0	1	1	1	0	0	0	1	1	1	1	1	1	1	1	1	1	0	0	1	0	1	0	1	1	1	0	1	1	1	0	1	0	0	1	1
MR_Moffic_diploids02086_215	1	1	1	0	0	1	NA	0	NA	0	NA	1	1	0	1	0	0	1	1	0	0	0	0	0	1	0	0	0	0	0	1	1	0	0	0	0	0	0	0	1	0	0	0	0	0	1	0	0	0
MR_Moffic_diploids02086_218	0	0	1	0	1	0	NA	0	NA	0	NA	0	0	0	0	0	1	0	0	0	0	0	0	0	1	0	0	0	1	0	1	1	1	1	0	0	0	0	0	0	0	0	0	0	0	1	0	0	0
MR_Moffic_diploids02086_220	0	0	1	0	1	1	NA	1	NA	0	NA	0	0	0	0	1	1	1	0	1	0	1	0	0	1	0	0	1	1	0	1	1	1	1	0	0	0	1	0	0	0	1	1	0	0	1	0	0	0
MR_Moffic_diploids02086_223	0	1	1	1	1	1	NA	1	NA	0	NA	0	0	0	0	0	0	1	0	1	0	0	0	0	0	1	0	1	0	0	0	0	1	0	0	0	0	1	0	0	0	1	1	0	0	0	1	0	1
MR_Moffic_diploids02086_233	1	0	0	0	0	1	NA	0	NA	1	NA	0	1	1	1	1	0	0	1	1	1	0	1	1	1	1	1	1	1	1	1	1	1	1	1	0	1	1	1	1	1	0	1	1	1	0	1	1	0
MR_Moffic_diploids02086_238	0	1	1	1	1	0	NA	0	NA	1	NA	1	1	1	0	1	1	1	0	1	1	1	0	1	1	1	1	1	1	1	1	1	1	1	1	0	1	1	1	1	1	1	1	0	1	1	1	1	1
MR_Moffic_diploids02086_239	0	0	0	0	1	0	NA	0	NA	0	NA	1	0	0	0	0	0	0	0	0	0	0	0	0	0	0	0	0	0	0	0	0	0	0	0	0	0	0	0	0	0	0	0	1	0	0	0	0	0
MR_Moffic_diploids02086_240	0	0	0	0	1	0	NA	0	NA	0	NA	0	0	0	0	0	0	0	0	0	0	0	1	1	0	0	0	0	1	0	0	0	0	0	0	0	0	0	0	0	0	0	0	1	0	0	0	0	0
MR_Moffic_diploids02086_248	0	0	0	0	0	0	NA	0	NA	1	NA	1	0	1	0	0	1	0	0	1	1	1	0	0	0	0	1	0	1	1	0	0	1	1	0	0	1	0	0	0	0	1	0	1	1	1	1	1	1
MR_Moffic_diploids02086_250	0	0	0	0	0	0	NA	0	NA	1	NA	0	0	0	0	1	0	0	0	0	1	0	0	1	0	1	0	1	0	0	0	1	1	1	1	0	0	0	0	0	1	0	0	0	1	0	0	1	0
MR_Moffic_diploids02086_251	0	0	0	0	0	0	NA	0	NA	0	NA	0	0	0	0	0	0	0	0	0	0	0	1	0	0	0	0	0	1	0	0	0	0	0	0	0	0	0	0	0	0	0	0	0	0	0	0	0	0
MR_Moffic_diploids02086_255	0	0	0	0	1	0	NA	0	NA	1	NA	0	0	0	0	1	0	0	0	0	1	0	0	1	0	1	0	1	1	0	0	1	1	1	1	0	0	1	0	0	1	0	0	1	1	0	0	1	0
MR_Moffic_diploids02086_257	1	0	1	1	1	1	NA	1	NA	1	NA	1	1	1	0	1	1	1	1	1	1	1	1	1	0	0	1	0	1	1	1	1	0	1	1	1	0	1	1	1	1	1	1	1	1	1	0	1	1
MR_Moffic_diploids02086_262	1	0	0	0	0	1	NA	0	NA	1	NA	0	0	0	1	0	0	0	0	1	0	0	1	1	1	1	1	0	1	0	0	0	0	0	0	0	1	0	1	1	0	0	1	1	1	0	0	0	0
MR_Moffic_diploids02086_267	1	1	1	0	0	1	NA	0	NA	0	NA	1	1	0	1	0	0	1	1	0	0	0	0	0	1	0	0	0	0	0	1	1	0	0	0	0	0	0	0	1	0	0	0	0	0	1	0	0	0
MR_Moffic_diploids02094_205	0	0	0	0	1	NA	0	0	0	0	0	0	0	0	0	0	0	0	0	0	0	2	0	0	0	0	0	0	1	1	0	0	0	0	0	2	0	0	0	0	0	0	0	0	0	NA	0	0	0
MR_Moffic_diploids02124_136	0	0	0	0	NA	0	1	0	2	0	1	0	0	0	0	0	2	0	1	2	2	1	1	0	0	0	2	0	1	0	0	0	1	0	1	0	0	0	0	0	0	0	0	1	0	0	1	0	0
MR_Moffic_diploids02124_137	0	0	0	0	NA	0	1	0	2	0	1	0	0	0	0	0	2	0	1	2	1	1	1	0	0	0	0	0	1	0	0	0	1	0	1	0	0	0	0	0	0	0	0	1	0	0	1	0	0
MR_Moffic_diploids02145_61	0	0	0	0	0	0	0	0	1	0	NA	1	0	0	0	0	0	0	0	NA	0	1	0	0	1	1	1	1	0	1	1	1	0	0	0	1	1	1	1	1	0	0	0	0	1	0	0	1	0
MR_Moffic_diploids02145_62	1	1	1	1	0	1	1	1	0	0	NA	0	0	0	0	0	0	0	0	NA	1	0	0	0	1	0	0	0	0	0	0	1	0	0	0	0	1	1	0	0	1	0	0	0	0	1	0	0	0
MR_Moffic_diploids02145_69	0	0	1	1	0	0	0	0	0	0	NA	0	0	0	1	0	0	1	1	NA	0	0	0	0	0	0	1	0	0	0	1	0	0	0	0	0	1	0	0	0	0	0	0	1	0	0	0	0	0
MR_Moffic_diploids02145_71	0	0	1	0	0	0	1	1	0	1	NA	1	1	1	0	0	0	1	0	NA	1	0	0	1	0	1	1	0	1	1	1	0	0	1	0	0	0	1	1	0	0	1	1	1	0	1	1	1	1
MR_Moffic_diploids02145_75	0	0	0	0	1	0	0	0	1	0	NA	1	0	0	0	0	0	0	0	NA	0	1	0	0	1	1	1	1	0	1	1	1	0	0	0	1	1	1	1	1	0	0	0	0	1	0	1	1	0
MR_Moffic_diploids02145_78	1	0	1	0	0	0	1	0	0	1	NA	1	1	0	0	1	0	1	0	NA	1	0	0	1	0	1	1	0	1	1	1	1	0	1	0	1	0	1	1	1	0	1	1	1	0	1	1	0	0
MR_Moffic_diploids02145_90	0	0	1	1	1	1	0	0	0	1	NA	0	1	0	1	0	1	1	1	NA	1	0	1	0	0	1	0	0	1	1	0	0	0	0	0	1	0	1	0	0	0	0	1	0	1	1	0	0	0
MR_Moffic_diploids02145_94	1	0	0	0	0	0	0	0	0	0	NA	0	1	0	0	1	0	0	0	NA	1	0	0	0	0	0	0	0	0	1	1	0	0	0	0	0	0	1	0	1	0	0	1	1	0	1	0	0	0
MR_Moffic_diploids02145_95	0	1	1	0	0	1	1	1	0	0	NA	0	1	0	0	0	0	1	0	NA	1	0	0	0	0	0	0	0	0	1	1	0	0	0	0	0	0	0	0	0	1	0	0	1	0	0	1	0	0
MR_Moffic_diploids02145_98	0	0	0	0	0	0	1	0	0	1	NA	0	1	0	0	0	0	1	0	NA	1	0	0	1	0	1	1	0	1	1	1	0	0	0	0	0	0	1	1	0	0	1	1	1	0	1	1	0	0
MR_Moffic_diploids02145_99	0	0	0	0	0	0	0	0	0	0	NA	0	0	0	1	0	0	0	0	NA	0	0	0	0	0	0	0	0	0	0	0	0	0	0	0	0	0	0	0	1	0	0	0	0	0	0	0	0	1
MR_Moffic_diploids02145_101	0	0	0	0	1	0	0	0	0	1	NA	0	0	1	1	0	0	0	0	NA	0	1	1	0	0	0	0	0	0	0	1	0	1	0	1	0	0	1	0	0	0	0	0	0	0	0	0	0	0
MR_Moffic_diploids02145_110	0	0	0	0	0	0	0	0	0	0	NA	0	0	0	0	0	0	0	0	NA	0	0	1	1	0	0	0	0	0	0	0	1	0	0	0	1	1	0	0	0	0	0	0	0	0	0	0	0	1
MR_Moffic_diploids02145_111	0	0	0	1	1	0	0	0	0	0	NA	1	1	0	0	0	1	0	0	NA	0	0	1	1	0	0	0	1	1	0	0	0	0	0	0	1	1	1	0	0	1	0	1	0	0	1	0	0	0
MR_Moffic_diploids02145_112	0	1	1	0	0	1	1	1	0	0	NA	0	0	0	0	0	0	1	0	NA	0	0	0	0	0	0	0	0	0	0	0	0	1	0	0	0	0	0	0	0	1	0	0	0	0	0	1	0	0
MR_Moffic_diploids02145_116	1	0	0	0	0	0	0	0	0	0	NA	0	1	0	0	1	0	0	0	NA	1	0	0	0	0	0	0	0	0	1	1	0	0	0	0	0	0	1	0	1	0	0	1	1	0	1	0	0	0
MR_Moffic_diploids02145_120	0	0	0	0	1	0	0	0	0	1	NA	0	0	1	1	0	0	0	0	NA	0	0	1	0	0	0	0	0	0	0	1	1	1	0	1	0	0	1	0	0	0	0	0	0	0	0	0	0	0
MR_Moffic_diploids02145_133	1	0	1	1	1	0	0	1	1	1	NA	0	1	0	1	1	0	1	0	NA	1	0	1	0	0	1	0	0	0	1	1	1	1	1	1	1	0	1	1	1	0	0	1	1	0	1	1	1	1
MR_Moffic_diploids02145_204	0	0	0	0	0	0	0	0	0	0	NA	0	1	0	0	0	1	0	0	NA	0	0	1	0	0	0	0	0	0	0	0	0	0	0	0	1	0	0	0	0	0	0	0	0	0	1	0	0	0
MR_Moffic_diploids02145_211	0	0	0	0	1	0	0	0	0	1	NA	0	0	0	1	0	0	0	0	NA	0	0	1	0	0	1	0	0	0	0	1	0	1	0	1	0	0	1	0	0	0	0	0	0	0	0	0	0	1
MR_Moffic_diploids02145_226	0	0	1	0	1	1	0	1	0	1	NA	0	0	1	1	1	0	1	0	NA	0	0	1	0	0	0	1	0	1	0	1	1	1	0	1	0	1	1	0	0	0	0	0	0	0	0	1	0	0
MR_Moffic_diploids02145_240	NA	0	0	0	0	0	1	0	0	0	NA	0	1	0	0	0	0	1	0	NA	1	0	0	1	0	0	1	0	1	1	1	0	0	0	0	0	0	1	1	0	0	1	1	1	0	1	1	0	0
MR_Moffic_diploids02145_245	NA	0	1	0	0	1	0	0	0	0	NA	0	0	0	0	0	0	0	0	NA	0	0	1	0	0	0	1	0	0	0	0	0	0	0	0	1	1	0	0	0	0	0	0	0	0	0	0	0	1
MR_Moffic_diploids02145_249	NA	0	0	0	0	0	0	0	0	0	NA	0	1	0	0	0	1	0	0	NA	0	0	1	0	0	0	0	0	0	0	0	0	0	0	0	1	0	1	0	0	0	0	0	0	0	1	0	0	0
MR_Moffic_diploids02145_251	NA	0	1	1	0	1	0	1	0	1	NA	1	0	0	1	0	0	1	1	NA	0	0	0	0	0	0	1	0	1	0	1	0	0	0	0	1	1	0	1	1	1	1	1	1	1	0	0	0	0
MR_Moffic_diploids02145_258	NA	1	0	0	0	0	0	0	0	1	NA	0	0	0	0	0	1	1	1	NA	0	0	0	0	0	0	0	1	1	0	1	0	0	1	0	0	0	0	1	0	0	1	0	0	1	0	0	0	0
MR_Moffic_diploids02236_15	1	1	1	1	0	0	0	0	0	1	1	0	1	0	0	1	NA	0	0	0	0	1	0	0	1	1	0	0	1	0	1	0	1	1	1	1	1	0	1	1	1	1	1	1	1	0	1	0	0
MR_Moffic_diploids02236_17	1	1	1	1	0	0	0	0	0	1	1	0	1	0	0	1	NA	0	0	0	0	1	0	0	1	1	0	0	1	0	1	0	1	1	1	1	1	0	1	1	1	1	1	1	1	0	1	0	0
MR_Moffic_diploids02236_20	1	1	1	1	0	0	0	0	0	1	1	0	1	0	0	1	NA	0	0	0	0	1	0	0	1	1	0	0	1	0	1	0	1	1	1	1	1	0	1	1	1	1	1	1	1	0	1	0	0
MR_Moffic_diploids02236_22	1	1	1	1	0	0	0	0	0	1	1	0	1	0	0	1	NA	0	0	0	0	1	0	0	1	1	0	0	1	0	1	0	1	1	1	1	1	0	1	1	1	1	1	1	1	0	1	0	0
MR_Moffic_diploids02236_91	1	1	1	1	0	0	0	0	0	1	1	0	1	0	0	1	NA	0	0	0	0	1	0	0	1	1	0	0	1	0	1	0	1	1	1	1	1	0	1	1	1	1	1	1	1	0	1	0	0
MR_Moffic_diploids02236_103	1	1	1	1	0	0	0	0	0	1	1	0	1	0	0	1	NA	0	0	0	0	1	0	0	1	1	0	0	1	0	1	0	1	1	1	1	1	0	1	1	1	1	1	1	1	0	1	0	0
MR_Moffic_diploids02246_225	0	0	1	0	0	0	0	1	1	1	0	0	0	0	1	1	1	0	0	1	1	0	1	0	0	0	0	0	0	0	1	1	0	0	0	1	0	1	1	1	1	1	1	1	0	1	0	1	0
MR_Moffic_diploids02246_226	0	1	0	1	1	0	0	0	0	1	1	0	1	1	0	0	0	0	0	0	1	0	0	0	0	0	1	0	0	0	0	0	0	0	0	0	0	1	0	1	1	0	0	0	1	1	0	1	1
MR_Moffic_diploids02246_227	0	0	1	0	1	0	0	0	0	0	0	0	1	0	0	0	0	0	0	0	1	0	0	0	0	0	0	0	1	0	0	0	1	0	0	1	1	0	1	0	1	0	0	0	0	0	0	0	0
MR_Moffic_diploids02246_232	0	0	1	0	1	0	0	0	0	0	0	0	1	0	0	0	0	0	0	0	1	0	0	0	0	0	0	0	1	0	0	0	1	0	0	1	1	0	1	0	1	0	0	0	0	0	0	0	0
MR_Moffic_diploids02246_237	0	1	0	1	1	1	1	0	0	1	1	0	1	1	0	1	0	0	1	1	1	0	0	0	1	0	1	0	1	0	1	1	0	1	0	1	0	1	1	1	1	1	0	1	1	1	1	1	1
MR_Moffic_diploids02246_239	1	0	1	1	1	1	0	0	0	0	0	1	1	1	1	0	1	0	1	1	1	0	0	0	0	0	0	1	1	0	1	1	1	1	0	1	1	0	1	1	1	0	0	0	0	1	0	1	1
MR_Moffic_diploids02246_241	0	1	1	0	1	0	0	0	0	0	0	0	0	0	0	1	0	0	1	1	0	0	0	0	1	0	0	0	1	0	1	0	0	0	0	0	0	1	1	1	0	0	0	1	0	1	1	0	0
MR_Moffic_diploids02246_251	1	0	1	1	1	1	0	1	0	0	0	1	1	1	1	0	1	0	1	1	1	0	0	0	0	0	0	1	1	0	1	1	1	1	0	1	1	0	1	1	1	0	0	0	0	1	0	1	1
MR_Moffic_diploids02246_253	0	0	0	0	1	0	0	0	0	0	0	0	0	0	0	0	0	0	1	0	0	0	0	0	1	0	0	0	1	0	0	0	0	0	0	0	0	0	1	0	0	0	0	0	0	1	0	0	0
MR_Moffic_diploids02246_256	1	0	0	0	1	0	0	0	0	0	0	1	0	0	1	0	1	0	NA	1	0	0	0	0	0	0	0	1	0	0	1	1	0	0	0	1	0	0	1	1	0	0	0	0	0	1	0	0	1
MR_Moffic_diploids02246_264	0	1	0	1	1	0	0	0	0	1	1	0	1	1	0	0	0	0	0	0	1	0	0	0	0	0	1	0	0	0	0	0	0	0	0	0	0	1	0	1	1	0	0	0	1	1	0	1	1
MR_Moffic_diploids02311_124	1	0	1	0	0	0	0	0	NA	1	0	0	1	1	0	1	1	1	NA	NA	0	1	1	0	1	1	1	NA	0	1	1	1	NA	0	1	1	0	0	1	1	0	1	0	1	0	0	1	1	NA
MR_Moffic_diploids02311_129	0	0	0	0	1	1	0	0	NA	0	1	0	0	0	0	0	0	0	NA	NA	0	0	0	0	0	0	0	NA	0	1	0	0	NA	0	0	0	0	0	1	0	0	0	0	0	1	1	0	0	NA
MR_Moffic_diploids02363_199	0	0	0	2	1	0	2	1	0	0	0	0	0	0	0	0	0	0	0	0	0	0	0	0	0	1	0	1	0	0	NA	2	0	0	0	0	0	0	0	0	0	0	0	0	0	0	0	0	0
MR_Moffic_diploids02363_269	0	0	0	2	1	0	2	1	0	0	0	0	0	0	0	0	0	0	0	0	0	0	0	0	0	1	0	1	0	0	NA	2	0	0	0	0	0	0	0	0	0	0	0	0	0	0	0	0	0
MR_Moffic_diploids02364_13	0	0	0	0	0	0	NA	0	0	0	NA	0	0	0	0	0	1	0	0	0	0	0	0	0	0	0	0	0	0	0	0	0	0	0	0	0	0	0	0	0	0	0	0	0	0	0	0	0	0
MR_Moffic_diploids02364_19	0	0	0	0	0	0	NA	0	0	0	NA	0	0	0	0	0	1	0	0	0	0	0	0	0	0	0	0	0	0	0	0	0	0	0	0	0	0	0	0	0	0	0	0	0	0	0	0	0	0
MR_Moffic_diploids02364_22	0	0	0	0	0	0	NA	0	1	0	NA	0	0	0	0	0	0	0	0	0	0	0	0	0	0	0	0	0	0	0	0	0	0	0	0	0	0	0	0	0	0	0	0	0	0	0	0	0	0
MR_Moffic_diploids02364_140	1	0	0	0	0	1	NA	0	1	1	NA	0	0	0	0	0	0	0	0	0	0	0	0	0	1	0	0	0	0	1	1	0	0	1	0	0	0	0	0	0	1	0	0	0	0	1	0	1	0
MR_Moffic_diploids02368_72	0	2	2	2	1	0	2	2	0	0	0	2	0	2	2	2	0	2	0	0	0	0	0	0	1	1	0	1	1	0	0	0	0	0	2	0	2	0	0	0	0	0	0	0	0	0	2	0	1
MR_Moffic_diploids02409_10	0	NA	NA	NA	0	0	0	0	1	0	0	0	1	0	0	1	0	0	NA	NA	0	0	0	1	0	NA	0	0	1	0	1	0	0	0	1	0	0	0	0	0	0	0	1	0	0	0	NA	0	1
MR_Moffic_diploids02409_40	1	NA	NA	2	1	0	NA	1	0	0	1	1	0	0	1	0	0	0	NA	NA	1	0	1	0	1	NA	0	0	0	0	1	0	0	0	0	0	0	0	0	1	0	0	0	0	1	0	NA	0	0
MR_Moffic_diploids02409_75	1	1	1	1	1	1	1	1	0	1	1	1	0	0	1	1	0	0	0	NA	1	0	1	1	1	NA	1	1	1	1	1	0	1	0	1	0	0	0	0	1	1	0	1	0	1	0	1	0	0
MR_Moffic_diploids02409_94	1	2	2	2	1	1	1	1	1	1	1	1	1	1	1	1	0	1	1	NA	1	0	1	1	1	NA	0	1	1	1	1	0	1	1	1	0	0	0	1	1	1	1	1	1	1	1	1	0	1
MR_Moffic_diploids02409_108	1	2	2	2	1	1	1	1	1	1	1	1	1	1	1	1	0	1	1	NA	1	0	1	1	1	NA	1	1	1	1	1	0	1	1	1	0	0	0	1	1	1	1	1	1	1	1	2	0	1
MR_Moffic_diploids02409_125	1	1	1	1	1	1	1	1	1	0	1	1	1	0	1	1	0	0	1	1	1	0	1	1	1	NA	1	1	1	0	1	0	1	0	0	0	0	0	0	1	1	0	0	0	1	0	0	0	0
MR_Moffic_diploids02409_136	0	1	0	0	0	0	1	0	0	1	0	1	0	1	0	0	0	0	0	1	0	0	0	0	0	NA	0	0	0	1	0	0	0	0	0	0	1	0	0	0	0	0	0	0	0	0	0	0	0
MR_Moffic_diploids02409_152	0	1	0	1	1	0	1	0	0	1	0	1	1	1	0	1	1	0	0	1	0	0	1	1	1	0	1	1	1	1	1	0	0	1	1	0	1	1	1	1	1	0	1	1	0	1	1	1	1
MR_Moffic_diploids02409_184	1	0	0	0	0	0	1	1	0	0	0	0	0	0	0	0	0	0	0	0	0	1	0	0	0	0	0	0	0	0	0	0	0	0	0	0	0	0	0	1	0	1	0	0	0	0	1	1	0
MR_Moffic_diploids02409_185	0	1	1	0	1	0	0	0	0	0	1	1	0	0	0	0	1	0	0	0	0	0	0	0	0	1	0	1	0	0	0	0	1	0	0	0	0	0	1	1	1	0	0	0	0	0	0	0	0
MR_Moffic_diploids02409_262	1	1	0	1	0	0	0	0	0	1	1	0	0	1	1	1	0	1	0	0	1	0	0	0	0	0	0	1	0	0	0	0	1	0	0	1	0	0	0	0	0	0	0	0	0	0	0	1	0
MR_Moffic_diploids02417_24	0	2	2	2	1	0	0	0	0	0	0	0	0	0	0	0	0	0	0	0	0	0	0	0	0	0	0	0	1	0	0	2	0	0	0	0	0	0	0	0	0	0	0	0	0	0	2	0	1
MR_Moffic_diploids02430_273	0	0	0	0	0	0	0	0	0	0	0	2	0	1	0	1	0	0	0	2	2	0	0	0	1	0	0	0	0	0	0	0	0	NA	1	0	2	0	0	0	0	0	0	0	0	0	0	0	0
MR_Moffic_diploids02468_247	1	0	0	0	1	1	0	0	0	0	0	0	0	0	0	0	0	0	2	0	0	0	0	0	0	2	0	0	0	0	0	0	0	0	0	0	0	0	0	0	0	0	0	0	0	0	0	0	0
MR_Moffic_diploids02468_253	1	1	1	1	1	1	0	1	1	1	1	1	1	1	1	1	0	0	1	1	1	1	1	1	1	0	0	1	1	0	1	0	1	1	1	0	1	1	1	1	1	0	1	0	1	1	1	1	0
MR_Moffic_diploids02480_52	0	0	0	0	0	0	2	2	2	2	2	2	2	2	1	0	1	1	2	1	0	0	0	0	1	0	0	0	0	0	0	0	0	0	0	0	2	0	0	0	2	0	0	0	0	0	0	0	0
MR_Moffic_diploids02480_60	0	2	2	0	0	0	2	2	2	2	2	2	2	2	1	0	1	1	2	1	0	0	0	0	1	0	0	0	0	0	0	0	0	0	0	0	2	0	0	0	2	0	0	0	0	0	2	0	0
MR_Moffic_diploids02480_130	0	0	0	2	1	0	0	0	0	0	0	0	0	0	0	0	0	0	0	0	0	0	0	0	0	2	0	2	2	0	0	2	0	0	0	0	0	0	0	0	0	0	0	0	0	0	0	0	1
MR_Moffic_diploids02508_158	0	0	0	0	0	NA	2	2	2	2	NA	2	2	2	2	2	0	2	0	0	0	0	2	2	2	0	0	0	0	0	0	0	0	0	2	0	2	0	0	0	0	NA	0	0	0	0	0	0	0
MR_Moffic_diploids02525_66	0	1	0	1	1	1	1	1	1	0	1	1	1	1	1	1	1	0	1	1	1	1	1	1	1	0	1	1	1	1	1	0	0	0	0	1	0	0	0	1	1	1	0	1	1	0	0	0	1
MR_Moffic_diploids02543_109	0	0	0	0	0	0	0	0	NA	1	0	0	0	0	0	0	0	1	NA	NA	0	0	0	0	0	0	1	0	0	0	0	0	0	0	NA	0	0	0	0	0	0	NA	0	0	0	0	0	0	0
MR_Moffic_diploids02543_116	0	0	1	0	0	0	0	0	NA	1	0	0	0	0	0	0	0	0	NA	NA	1	0	0	0	0	1	1	0	0	1	1	0	0	0	NA	0	0	0	1	0	0	NA	0	0	0	0	0	1	0
MR_Moffic_diploids02543_122	0	1	0	0	0	0	0	0	NA	0	0	1	0	0	0	0	1	0	NA	NA	0	1	0	0	0	1	0	1	0	0	0	0	0	0	NA	0	0	0	1	0	0	NA	1	0	0	0	0	0	0
MR_Moffic_diploids02543_126	0	0	0	0	0	0	0	0	NA	1	1	0	0	0	1	0	0	1	NA	NA	1	0	0	0	0	0	1	0	0	0	0	0	0	0	NA	1	0	0	0	0	0	NA	0	0	0	0	1	0	0
MR_Moffic_diploids02543_143	0	0	0	0	0	0	0	0	NA	0	0	0	0	0	0	0	0	1	NA	NA	1	0	0	0	0	0	0	0	0	0	0	0	1	0	NA	0	0	0	0	0	0	NA	0	0	1	0	0	0	0
MR_Moffic_diploids02543_146	1	0	0	0	1	0	0	1	NA	1	0	0	1	0	0	0	1	0	NA	NA	1	0	0	1	0	0	0	0	0	0	0	1	1	0	NA	0	0	0	0	0	0	NA	0	0	1	0	0	0	0
MR_Moffic_diploids02543_148	0	0	0	0	0	1	0	0	NA	0	0	0	1	0	0	0	0	0	NA	NA	0	0	1	0	0	0	0	0	0	0	1	0	0	0	NA	0	1	0	0	0	1	0	1	0	0	0	0	0	0
MR_Moffic_diploids02543_151	0	0	0	0	0	0	0	0	NA	0	1	1	1	0	0	0	0	0	NA	NA	0	0	0	0	1	0	1	0	0	0	0	0	1	0	NA	0	1	0	0	1	1	0	0	0	0	0	0	0	0
MR_Moffic_diploids02543_152	0	0	0	0	0	0	0	0	NA	1	0	0	0	0	0	0	0	0	NA	NA	1	0	0	0	0	1	1	0	1	1	1	0	0	0	NA	1	0	0	1	0	0	0	0	0	0	0	0	1	0
MR_Moffic_diploids02543_158	1	1	0	1	1	1	0	1	NA	1	0	1	1	1	0	1	1	1	NA	NA	1	1	1	1	1	1	1	1	1	0	1	1	1	0	NA	1	0	1	1	1	0	1	0	0	1	1	1	1	0
MR_Moffic_diploids02543_174	0	0	0	0	0	1	0	0	NA	0	0	0	0	0	1	0	0	0	NA	NA	0	0	0	0	0	0	0	0	0	0	0	0	0	0	NA	0	1	0	0	0	0	0	0	0	1	0	0	0	0
MR_Moffic_diploids02543_188	0	1	0	0	1	0	0	0	NA	0	1	1	0	0	0	1	0	0	NA	NA	0	0	1	0	0	0	1	0	0	1	0	1	1	0	NA	0	1	0	0	1	1	1	0	0	0	0	0	1	0
MR_Moffic_diploids02543_191	1	1	0	1	1	1	1	1	NA	1	1	1	1	1	0	1	1	1	NA	NA	1	1	1	1	1	1	1	1	1	0	1	1	1	1	NA	1	0	1	1	1	1	0	1	1	1	1	1	1	0
MR_Moffic_diploids02543_206	1	1	0	1	1	0	1	1	NA	1	0	0	0	0	0	1	1	1	NA	NA	1	1	1	1	1	0	1	1	1	0	1	1	1	0	NA	1	0	1	0	1	0	0	0	0	1	0	0	0	0
MR_Moffic_diploids02543_212	1	1	0	1	1	1	1	1	NA	1	1	1	1	1	0	1	1	1	NA	NA	1	1	1	1	1	1	1	1	1	0	1	1	1	1	NA	1	0	1	1	1	1	NA	1	1	1	1	1	1	0
MR_Moffic_diploids02543_233	0	0	0	0	0	0	0	0	NA	0	0	0	1	0	0	0	0	0	NA	NA	0	0	0	0	0	0	1	1	1	0	0	0	1	0	NA	0	0	1	0	0	0	NA	0	0	1	1	0	1	0
MR_Moffic_diploids02543_241	0	0	1	1	1	0	1	0	NA	1	0	0	0	1	0	0	1	1	NA	NA	1	0	1	1	0	1	0	0	1	1	1	1	0	1	NA	1	1	1	1	1	0	NA	1	1	0	1	1	1	1
MR_Moffic_diploids02543_242	1	1	0	1	1	1	0	1	NA	1	1	1	1	1	0	1	1	1	NA	NA	1	1	1	1	1	1	1	1	1	0	1	1	1	0	NA	1	1	1	1	0	1	NA	1	0	1	1	1	1	0
MR_Moffic_diploids02543_244	0	0	0	0	1	0	0	0	NA	1	0	0	1	0	0	1	1	0	NA	NA	0	0	0	0	0	0	1	0	1	0	0	0	0	0	NA	1	0	0	0	1	0	NA	0	0	0	0	0	0	0
MR_Moffic_diploids02548_13	0	1	0	0	0	0	0	NA	0	0	0	0	0	0	0	0	0	NA	0	0	NA	0	0	1	0	0	0	0	1	0	0	0	0	0	0	0	0	0	0	0	0	0	0	0	0	0	0	0	0
MR_Moffic_diploids02548_17	0	0	1	1	1	1	1	NA	0	1	0	0	0	0	0	0	0	NA	0	0	NA	0	0	0	1	0	0	0	1	0	0	0	1	1	0	0	0	0	1	0	0	0	0	0	1	1	0	0	0
MR_Moffic_diploids02548_18	0	0	0	0	0	0	0	NA	0	0	0	0	0	0	1	0	1	NA	1	0	NA	0	0	0	0	1	1	1	0	0	0	0	0	0	0	0	0	0	0	0	0	0	0	0	0	0	0	0	0
MR_Moffic_diploids02548_21	1	1	1	1	1	1	0	NA	1	1	0	1	1	1	1	0	0	NA	1	0	NA	1	1	0	1	1	0	0	1	1	1	0	1	1	0	1	1	1	1	1	1	1	1	1	1	1	0	1	1
MR_Moffic_diploids02548_23	0	0	0	0	0	0	0	NA	1	1	0	1	0	0	0	0	0	NA	0	0	NA	0	0	0	0	0	0	1	0	0	0	1	1	0	0	0	0	1	0	0	0	0	0	0	0	0	0	0	0
MR_Moffic_diploids02548_25	1	1	1	1	1	1	0	NA	1	0	0	0	1	1	0	0	0	NA	0	0	NA	1	0	0	1	1	1	1	1	1	1	0	1	1	0	1	1	1	1	1	1	0	1	1	1	1	0	1	1
MR_Moffic_diploids02548_26	1	1	1	1	1	1	0	NA	0	1	1	1	0	1	1	1	1	NA	0	0	NA	0	1	1	1	1	0	1	0	1	1	1	0	1	0	0	0	0	1	0	0	1	0	1	1	1	1	0	1
MR_Moffic_diploids02548_27	0	0	0	0	0	0	0	NA	0	0	0	0	0	0	1	0	1	NA	1	0	NA	0	0	0	0	1	1	1	0	0	0	0	0	0	0	0	0	0	0	0	0	0	0	0	0	0	0	0	0
MR_Moffic_diploids02548_30	0	0	0	0	0	0	0	NA	0	0	0	0	0	1	0	0	0	NA	0	0	NA	0	0	0	1	0	0	0	0	0	0	0	1	0	0	0	0	0	0	0	0	0	0	0	1	0	0	0	0
MR_Moffic_diploids02548_32	1	0	0	0	0	0	0	NA	0	0	0	0	0	0	0	0	0	1	0	0	NA	1	0	0	0	0	1	0	0	0	0	0	0	0	0	0	0	0	0	0	0	0	0	1	0	0	0	0	0
MR_Moffic_diploids02548_33	0	1	0	0	1	0	0	NA	0	0	1	1	0	0	0	0	1	0	0	0	NA	0	1	1	0	1	0	0	0	0	0	1	0	1	0	0	0	0	1	0	0	1	0	0	0	0	1	0	1
MR_Moffic_diploids02548_34	1	1	1	0	1	0	0	NA	1	0	0	0	1	1	0	0	0	0	0	0	NA	1	0	0	0	1	0	0	1	1	1	0	1	0	0	1	1	1	1	1	1	0	1	1	1	0	0	0	0
MR_Moffic_diploids02548_39	0	0	0	0	0	1	0	NA	1	1	1	0	1	0	0	1	0	0	1	1	NA	1	0	1	0	1	0	0	1	0	1	0	0	0	0	0	0	1	0	0	1	1	1	0	1	0	1	0	1
MR_Moffic_diploids02548_46	0	0	0	0	0	0	0	NA	0	0	0	1	1	0	0	0	0	0	1	0	NA	0	0	0	0	0	1	0	0	0	1	0	0	0	0	1	1	0	0	0	0	1	0	0	0	0	0	0	0
MR_Moffic_diploids02548_53	1	0	0	0	0	1	0	NA	0	1	1	0	1	0	0	1	0	0	1	1	NA	1	0	1	1	1	0	1	0	0	1	0	0	0	1	0	0	1	0	1	1	1	0	1	1	1	1	1	1
MR_Moffic_diploids02548_54	0	1	0	0	0	0	0	NA	0	0	0	0	0	0	0	1	0	1	0	1	NA	0	0	1	0	0	0	1	1	0	0	0	1	1	0	0	0	0	0	0	0	0	1	0	0	1	0	0	1
MR_Moffic_diploids02548_56	1	1	1	1	1	0	NA	NA	1	0	0	1	1	1	0	0	0	0	0	0	NA	1	1	0	0	1	0	1	1	1	1	0	1	0	0	1	1	1	1	1	1	0	1	1	1	0	0	1	0
MR_Moffic_diploids02548_59	0	0	0	1	0	0	0	NA	1	1	0	0	0	1	1	0	0	0	1	0	NA	0	1	0	0	1	0	0	1	0	1	0	0	0	0	0	0	0	1	0	0	1	1	0	0	0	1	0	1
MR_Moffic_diploids02548_60	1	1	1	1	1	1	1	NA	1	1	0	0	1	1	0	1	0	1	0	1	NA	1	0	1	1	1	0	1	1	1	1	0	1	1	0	1	1	1	1	1	1	0	1	1	1	1	0	1	1
MR_Moffic_diploids02548_62	0	0	0	0	0	0	0	NA	0	0	0	0	0	0	1	0	0	0	1	0	NA	0	1	0	0	0	0	0	0	0	1	0	0	0	0	0	0	0	1	0	0	1	0	0	0	0	0	0	0
MR_Moffic_diploids02548_71	0	0	0	0	0	0	0	NA	0	1	0	0	0	0	1	0	0	1	0	0	NA	0	1	0	0	0	0	0	0	0	0	0	0	0	0	0	0	0	0	0	1	0	0	0	0	0	0	1	0
MR_Moffic_diploids02548_75	1	0	1	1	0	0	0	NA	1	0	0	1	1	1	0	0	0	1	1	0	NA	1	0	0	0	0	1	0	0	1	1	0	0	1	0	1	1	1	0	0	0	1	0	1	1	0	0	0	0
MR_Moffic_diploids02548_77	0	1	0	0	1	1	0	NA	0	1	1	1	1	0	0	1	1	0	1	1	NA	1	1	1	0	1	0	0	0	0	1	1	0	1	0	0	0	1	1	0	1	1	0	0	1	0	1	0	1
MR_Moffic_diploids02548_80	0	1	0	1	0	1	1	NA	1	1	0	0	0	0	1	0	0	0	0	0	NA	0	0	0	0	1	1	0	1	0	0	0	0	1	0	1	0	1	1	0	0	0	1	1	1	1	1	0	1
MR_Moffic_diploids02548_82	0	1	0	0	0	1	0	NA	0	0	0	0	0	0	1	0	0	0	0	0	NA	0	0	0	0	0	1	0	1	0	0	0	0	0	0	0	0	1	0	0	0	0	0	0	0	1	0	0	0
MR_Moffic_diploids02548_83	0	1	0	0	1	0	NA	NA	1	1	1	1	0	0	0	0	1	0	0	0	NA	0	1	1	0	1	0	0	0	0	1	1	0	1	0	0	0	1	1	0	0	1	0	0	0	0	1	0	1
MR_Moffic_diploids02548_88	0	0	0	0	0	0	NA	NA	0	0	0	1	1	0	0	0	0	0	1	0	NA	0	0	0	0	0	1	0	0	0	1	0	0	0	0	1	1	0	0	0	0	1	0	0	0	0	0	0	0
MR_Moffic_diploids02548_107	0	0	0	0	0	0	NA	NA	0	0	0	0	0	0	1	0	1	0	1	0	NA	0	0	0	0	1	1	1	0	0	0	0	0	0	0	0	0	0	0	0	0	0	0	0	0	0	0	0	0
MR_Moffic_diploids02548_113	1	0	0	0	0	0	NA	NA	1	1	1	0	0	0	0	0	0	0	1	0	NA	0	0	0	1	0	0	1	0	0	1	1	0	0	1	0	0	1	0	1	1	0	0	1	0	0	1	1	1
MR_Moffic_diploids02548_115	0	0	0	0	1	1	NA	NA	0	0	0	1	0	0	0	0	1	0	0	0	NA	0	1	1	0	0	0	0	0	0	0	0	0	0	0	0	0	0	0	0	0	0	0	0	0	0	1	0	0
MR_Moffic_diploids02548_139	0	0	0	0	0	0	NA	NA	0	0	0	0	0	0	1	0	1	0	1	0	NA	0	1	0	0	1	1	1	0	0	0	0	0	0	0	0	0	0	0	0	1	0	0	0	0	0	0	1	0
MR_Moffic_diploids02548_146	0	1	0	0	0	1	NA	NA	0	0	0	0	0	0	1	0	0	0	0	0	NA	0	0	0	0	0	1	0	1	0	0	0	0	0	0	0	0	1	0	0	0	0	0	0	0	1	0	0	0
MR_Moffic_diploids02548_152	0	0	0	0	0	0	NA	NA	0	0	0	0	0	0	1	0	1	0	1	0	NA	0	0	0	0	1	1	1	0	0	0	0	0	0	0	0	0	0	0	0	0	0	0	0	0	0	0	0	0
MR_Moffic_diploids02548_155	1	1	1	0	1	0	NA	NA	1	0	0	0	0	1	0	0	0	0	0	0	NA	1	0	0	0	1	0	0	1	1	1	0	1	0	0	1	1	1	1	1	1	0	1	1	1	0	0	0	0
MR_Moffic_diploids02548_178	1	1	1	1	1	1	NA	NA	0	1	1	1	0	1	0	1	1	0	1	0	NA	0	1	1	1	1	0	1	0	1	1	1	0	1	1	0	0	1	1	1	1	1	1	1	0	1	1	1	1
MR_Moffic_diploids02548_179	0	0	1	1	0	0	NA	NA	1	1	0	0	0	1	1	0	1	0	0	0	NA	0	0	0	0	1	1	1	1	1	0	1	0	1	1	1	1	1	1	1	0	0	1	0	1	1	1	1	1
MR_Moffic_diploids02548_181	1	1	1	0	0	0	NA	NA	1	1	1	1	0	1	1	1	1	0	1	1	NA	1	1	1	1	1	0	1	1	1	1	1	1	0	1	1	0	1	1	1	1	1	1	1	1	1	1	1	1
MR_Moffic_diploids02548_185	0	0	0	0	0	0	NA	NA	1	1	0	1	0	1	1	1	0	0	1	1	NA	0	1	0	0	1	0	0	1	1	1	1	0	0	1	1	0	1	0	1	1	0	1	0	1	1	1	1	1
MR_Moffic_diploids02548_189	0	0	0	0	0	0	NA	NA	0	0	0	0	1	0	0	0	0	0	0	0	NA	0	0	0	0	0	0	0	1	0	0	0	0	0	0	0	0	0	1	0	0	0	0	0	0	0	0	0	0
MR_Moffic_diploids02548_192	1	1	1	1	1	1	NA	NA	0	1	1	1	1	1	1	1	1	0	1	0	NA	0	1	1	1	1	1	1	1	1	1	1	0	1	1	0	0	1	1	1	1	1	1	1	0	1	1	1	1
MR_Moffic_diploids02548_193	1	1	1	1	1	1	NA	NA	0	1	1	1	1	1	1	1	1	0	1	0	NA	0	1	1	1	1	1	1	1	1	1	1	0	1	1	0	0	1	1	1	1	1	1	1	0	1	1	1	1
MR_Moffic_diploids02548_195	1	1	1	0	1	0	NA	NA	1	0	0	0	1	1	0	1	0	0	0	0	NA	1	0	0	0	1	0	0	1	1	1	0	1	0	0	1	1	1	1	1	1	0	1	1	1	0	0	0	0
MR_Moffic_diploids02548_196	0	1	1	0	0	0	NA	NA	0	0	0	0	0	0	0	0	0	0	0	1	NA	0	0	1	1	0	0	0	0	0	0	0	1	1	0	0	0	0	1	0	0	0	0	0	0	1	0	0	1
MR_Moffic_diploids02548_198	0	1	0	0	0	0	NA	NA	1	0	0	0	0	0	0	0	0	0	0	0	NA	0	0	1	0	0	0	0	1	0	0	0	0	0	0	0	0	0	1	1	0	0	0	0	0	0	0	0	0
MR_Moffic_diploids02548_200	0	1	0	0	0	1	NA	NA	0	0	0	0	0	0	0	0	0	0	0	1	NA	0	0	1	0	0	0	0	0	0	0	0	1	0	0	0	0	0	0	0	0	0	0	0	0	1	0	0	1
MR_Moffic_diploids02548_203	0	0	0	0	0	1	NA	NA	0	1	1	0	1	0	0	1	0	0	1	1	NA	1	0	1	0	1	0	0	0	0	1	0	0	0	0	0	0	0	0	0	1	1	0	0	1	0	1	0	0
MR_Moffic_diploids02548_207	1	0	0	0	0	0	NA	NA	0	0	0	0	0	0	0	0	0	1	0	0	NA	1	0	0	0	0	1	0	0	0	0	0	0	0	0	0	0	0	0	0	0	0	0	1	0	0	0	0	0
MR_Moffic_diploids02548_214	1	0	0	0	0	0	NA	NA	0	0	0	0	0	0	0	0	0	1	0	0	NA	1	0	0	0	0	1	0	0	0	0	0	0	0	0	0	0	0	0	0	0	0	0	1	0	0	0	0	0
MR_Moffic_diploids02548_224	1	1	1	1	1	1	NA	NA	0	1	1	1	0	1	1	1	1	0	1	0	NA	0	1	1	1	1	1	1	1	1	1	1	0	1	1	0	0	1	1	1	1	1	1	1	0	1	1	1	1
MR_Moffic_diploids02548_242	0	0	0	0	0	0	NA	0	0	1	0	0	0	0	1	0	0	0	0	0	NA	0	1	0	0	0	0	0	0	0	0	0	0	0	0	0	0	0	0	0	1	0	0	0	0	0	0	1	0
MR_Moffic_diploids02548_247	1	1	1	0	1	0	NA	0	1	0	0	0	0	1	0	0	0	0	0	0	NA	1	0	0	0	1	0	0	1	1	1	0	1	0	0	1	1	0	1	1	1	0	1	1	1	0	0	0	0
MR_Moffic_diploids02548_251	0	1	0	0	1	0	NA	1	1	1	1	1	0	1	0	0	1	0	0	0	NA	0	1	1	0	1	0	0	1	1	0	1	0	1	1	1	0	1	1	0	0	1	1	0	0	1	1	1	1
MR_Moffic_diploids02548_256	0	0	0	0	0	0	NA	1	0	0	0	0	0	0	0	0	0	0	0	0	NA	0	0	0	0	0	0	0	1	0	0	0	0	0	0	0	0	0	1	0	0	0	0	0	0	0	0	0	0
MR_Moffic_diploids02548_261	0	1	0	0	0	0	NA	0	0	0	0	0	0	0	0	0	0	0	0	1	NA	0	0	0	0	0	0	0	1	0	0	0	1	0	0	0	0	0	0	0	0	0	0	0	0	0	0	0	1
MR_Moffic_diploids02548_267	1	1	1	0	1	1	NA	0	1	1	0	0	0	1	0	0	0	NA	0	0	NA	1	0	0	0	1	0	1	1	1	1	1	1	0	0	1	1	1	1	1	1	0	1	1	1	0	0	1	1
MR_Moffic_diploids02548_272	0	0	0	0	0	0	NA	0	0	0	0	0	0	0	1	0	1	NA	1	0	NA	0	0	0	0	1	1	1	0	0	0	0	1	0	0	0	0	0	0	0	0	0	0	0	0	0	0	0	0
MR_Moffic_diploids02549_132	0	0	0	0	0	0	1	0	1	0	0	0	0	0	0	0	1	1	1	0	0	1	0	0	0	0	0	0	1	0	1	0	0	0	0	1	0	0	0	0	0	0	0	0	0	0	0	0	0
MR_Moffic_diploids02549_134	0	0	0	0	0	0	1	0	1	0	0	0	0	0	0	0	1	1	1	1	0	1	0	0	0	0	1	0	1	0	1	0	0	0	1	1	1	0	0	0	0	0	0	1	0	0	0	0	0
MR_Moffic_diploids02549_141	0	0	0	0	0	0	1	0	1	0	0	0	0	0	0	0	0	0	0	0	0	1	0	0	0	0	0	0	1	0	1	0	0	0	1	0	0	0	0	0	0	0	0	0	0	0	0	0	0
MR_Moffic_diploids02549_160	1	1	1	2	1	1	0	0	1	1	1	1	1	1	1	1	1	1	1	1	1	1	0	1	1	1	0	1	1	1	1	0	1	1	0	1	1	1	1	1	1	1	1	1	1	1	0	1	1
MR_Moffic_diploids02549_203	0	0	0	0	0	1	0	0	0	0	0	1	0	0	0	0	0	0	0	0	0	0	0	0	0	0	0	0	0	0	0	0	0	0	0	0	0	1	0	1	0	0	0	0	0	1	0	0	0
MR_Moffic_diploids02549_212	0	0	0	0	0	0	0	0	0	1	0	1	0	0	0	0	0	0	0	0	0	0	0	0	0	1	0	0	0	0	0	0	0	1	0	0	0	1	1	1	0	1	1	1	1	1	1	0	0
MR_Moffic_diploids02549_220	0	1	1	0	0	0	0	0	1	0	1	0	0	0	1	0	1	1	0	1	1	1	1	1	0	0	1	0	1	1	1	1	0	0	1	1	1	0	0	0	1	0	1	1	0	0	1	0	0
MR_Moffic_diploids02551_66	1	NA	0	0	1	0	0	0	0	0	0	0	0	0	0	0	0	1	1	1	0	NA	1	0	1	1	0	0	1	1	0	1	0	1	0	0	1	1	1	0	0	0	1	0	0	0	1	0	0
MR_Moffic_diploids02551_75	1	NA	0	0	1	1	0	0	0	0	0	0	0	0	0	0	0	1	1	1	0	NA	1	0	1	1	0	0	1	1	0	1	0	1	0	0	1	1	1	0	0	0	1	0	0	0	1	0	0
MR_Moffic_diploids02551_81	1	NA	0	0	1	0	0	0	0	0	0	0	0	0	0	0	0	1	1	1	0	NA	1	0	1	1	0	0	1	1	0	1	0	1	0	0	0	1	1	0	0	0	1	0	0	0	1	0	0
MR_Moffic_diploids02667_205	1	1	1	0	1	1	1	1	1	1	1	1	1	1	0	1	0	1	1	1	0	1	1	1	1	0	1	1	1	1	1	1	1	1	1	1	1	1	1	1	1	1	1	NA	1	1	1	1	1
MR_Moffic_diploids02667_225	1	1	1	0	1	1	1	1	1	1	1	1	1	1	0	1	1	1	1	1	0	1	1	1	1	0	1	1	1	1	1	1	1	1	1	1	1	1	1	1	1	1	1	1	1	1	1	1	1
MR_Moffic_diploids02684_261	0	2	2	NA	NA	0	0	0	0	0	0	0	0	0	0	0	0	0	0	0	0	0	0	0	0	0	0	1	2	0	0	0	0	0	0	0	0	0	NA	0	0	0	0	0	0	0	2	0	1
MR_Moffic_diploids02685_15	0	0	0	0	0	0	NA	0	0	0	2	1	2	2	2	1	0	2	0	0	0	0	2	2	1	0	0	0	0	0	0	0	0	0	0	0	2	0	0	0	2	0	0	0	0	0	0	0	0
MR_Moffic_diploids02694_162	0	0	0	1	0	0	NA	0	1	0	0	1	0	1	1	1	0	0	0	0	0	0	0	0	0	0	0	0	0	0	0	0	0	0	0	0	1	0	0	0	0	0	0	0	0	0	0	0	0
MR_Moffic_diploids02695_257	0	0	1	1	1	0	1	0	0	1	0	1	1	0	1	1	1	0	0	1	1	1	1	1	1	1	0	0	1	0	2	1	0	0	1	0	1	1	0	0	0	0	1	1	1	0	1	0	1
MR_Moffic_diploids02695_260	1	1	0	0	1	0	1	0	1	0	1	0	0	1	1	2	1	0	1	1	1	1	1	0	1	1	1	1	1	1	1	2	2	1	1	1	0	0	1	1	0	1	1	1	0	1	1	1	0
MR_Moffic_diploids02700_214	1	0	1	1	1	0	NA	1	NA	1	NA	1	0	1	NA	1	1	1	NA	NA	0	0	1	0	1	1	0	1	0	1	1	1	1	1	0	NA	1	1	1	1	0	1	1	1	1	0	0	0	1
MR_Moffic_diploids02700_229	1	0	1	1	1	0	NA	1	NA	1	NA	1	0	1	NA	1	1	1	NA	NA	0	0	1	0	1	1	0	1	0	1	1	1	1	1	0	NA	1	1	1	1	0	1	1	1	1	0	0	0	1
MR_Moffic_diploids02700_233	0	0	1	1	1	1	NA	0	NA	1	NA	1	1	0	NA	1	0	1	NA	NA	1	1	1	0	1	1	0	1	1	1	0	1	0	1	1	NA	1	1	1	0	1	0	1	1	1	1	1	1	1
MR_Moffic_diploids02700_262	0	0	1	1	1	1	NA	0	NA	1	NA	1	1	0	NA	1	0	1	NA	NA	1	1	1	0	1	1	0	1	1	1	0	1	0	1	1	NA	1	1	1	0	1	0	1	1	0	1	1	1	1
MR_Moffic_diploids02700_268	1	0	0	0	0	1	NA	1	NA	0	NA	0	0	0	NA	0	0	0	NA	NA	0	0	0	0	0	0	0	0	0	0	0	0	0	0	0	NA	0	0	0	0	0	0	0	0	0	0	0	0	0
MR_Moffic_diploids02702_26	0	0	0	0	0	1	0	0	1	0	0	0	1	1	0	0	1	0	0	1	1	1	1	0	0	1	0	1	0	0	1	2	1	1	0	1	1	0	1	0	1	0	0	1	1	0	0	1	1
MR_Moffic_diploids02702_42	1	2	0	0	1	1	0	1	0	0	1	1	0	0	2	1	0	0	1	0	0	0	0	0	0	0	0	0	0	1	0	0	0	0	1	0	1	2	0	2	0	1	2	1	0	1	2	0	0
MR_Moffic_diploids02702_56	1	0	2	0	0	1	NA	0	2	1	0	1	2	0	0	0	1	0	0	1	1	2	2	0	0	1	0	2	1	0	1	2	1	1	0	1	1	0	1	0	2	1	0	1	1	0	0	1	2
MR_Moffic_diploids02702_68	0	0	0	0	0	1	0	0	1	0	0	0	1	0	0	0	1	0	0	1	1	1	0	0	0	1	0	1	0	0	1	2	1	2	0	1	1	0	0	0	2	0	0	0	1	0	0	1	1
MR_Moffic_diploids02702_70	1	2	0	0	2	1	0	1	0	0	1	1	0	0	2	1	0	0	1	0	0	0	0	0	0	0	0	0	0	1	0	0	0	0	1	0	1	2	0	2	0	1	2	1	0	1	2	0	0
MR_Moffic_diploids02702_83	0	0	0	0	0	1	0	0	1	1	0	0	1	0	0	0	1	0	0	1	1	1	1	0	0	1	0	1	0	0	1	2	1	1	0	1	1	0	1	0	2	0	0	1	1	0	0	1	1
MR_Moffic_diploids02702_115	0	0	0	0	0	1	0	0	1	0	0	0	1	0	0	0	1	0	0	1	1	1	0	0	0	1	0	1	0	0	1	2	1	2	0	1	1	0	0	0	2	0	0	0	2	0	0	1	1
MR_Moffic_diploids02702_137	1	0	0	0	0	0	1	0	1	0	1	0	1	1	0	0	0	1	0	1	0	1	1	1	0	0	0	1	0	1	1	0	1	0	1	0	0	1	1	0	0	1	0	0	0	0	0	0	0
MR_Moffic_diploids02702_147	1	0	2	0	0	0	2	0	1	2	1	1	1	0	0	1	0	2	1	1	0	1	2	2	0	0	0	0	0	0	1	2	0	0	1	0	0	0	0	0	0	1	0	0	0	0	0	1	2
MR_Moffic_diploids02702_148	1	0	0	0	0	0	1	0	1	0	1	0	0	1	0	0	0	0	0	1	0	0	1	1	0	0	0	0	0	1	1	0	1	0	0	0	0	1	0	0	0	1	0	0	0	0	0	0	0
MR_Moffic_diploids02702_156	0	0	0	0	0	1	0	0	1	0	0	0	1	0	0	0	1	0	0	1	1	1	0	0	0	1	0	1	0	0	1	2	1	0	0	1	1	0	0	0	2	0	0	0	2	0	0	1	2
MR_Moffic_diploids02702_161	0	0	0	0	0	1	0	0	1	0	0	0	1	0	0	0	1	0	0	1	1	1	0	0	0	1	0	1	0	0	1	2	1	0	0	1	1	0	1	0	1	0	0	0	1	0	0	1	1
MR_Moffic_diploids02702_175	1	1	1	1	1	0	1	0	1	1	1	1	1	1	0	0	0	1	1	1	1	1	1	2	1	0	1	1	0	1	1	0	1	1	1	1	1	1	1	1	1	1	0	1	1	1	1	1	1
MR_Moffic_diploids02702_179	1	0	0	0	0	0	1	0	1	0	1	0	1	1	0	0	0	2	0	1	0	1	1	1	0	0	0	1	0	1	1	0	1	0	1	0	0	0	0	0	0	1	0	0	0	0	0	0	0
MR_Moffic_diploids02702_180	1	0	0	0	0	0	1	0	1	0	1	0	1	1	0	0	0	2	0	1	0	1	1	1	0	0	0	1	0	1	1	0	1	0	1	0	0	0	0	0	0	1	0	0	0	0	0	0	0
MR_Moffic_diploids02702_203	1	1	0	0	2	1	NA	2	0	0	1	1	0	0	2	1	0	0	1	0	0	0	0	0	0	0	0	0	0	1	0	0	0	0	1	0	1	2	0	2	0	1	2	1	0	1	2	0	0
MR_Moffic_diploids02702_205	1	1	2	0	0	0	NA	0	1	1	1	1	1	1	0	0	0	2	1	1	1	1	1	2	0	0	2	1	0	1	1	0	1	0	1	1	1	0	1	0	0	1	0	1	0	0	0	1	1
MR_Moffic_diploids02702_239	0	0	0	0	0	1	NA	0	1	0	0	0	1	0	0	0	1	0	0	1	1	1	1	0	0	1	0	1	0	0	1	2	1	1	0	1	1	0	0	0	1	0	0	0	1	0	0	1	1
MR_Moffic_diploids02702_250	1	0	0	1	1	0	NA	0	1	1	1	1	1	1	0	0	0	1	1	1	1	1	1	1	1	0	1	1	1	1	1	0	1	1	1	1	1	1	1	1	1	1	0	0	1	1	1	1	1
MR_Moffic_diploids02713_154	0	0	0	2	1	0	0	0	0	NA	0	0	0	0	0	0	0	0	0	0	0	0	0	0	0	2	0	0	0	0	0	2	0	0	0	0	0	0	0	0	0	0	0	0	0	NA	0	0	1
MR_Moffic_diploids02731_6	0	0	1	0	1	0	1	0	1	1	0	1	1	1	0	1	0	1	0	0	1	0	0	0	1	0	0	0	0	0	0	0	0	1	1	1	0	0	1	0	0	1	0	0	0	1	0	1	0
MR_Moffic_diploids02731_11	1	1	1	0	1	0	0	0	1	0	0	1	0	0	1	0	1	1	1	1	1	0	1	1	1	0	0	1	0	0	1	1	1	0	0	1	0	1	0	1	1	1	1	1	1	1	0	1	1
MR_Moffic_diploids02731_15	0	1	0	0	0	1	1	1	1	0	0	1	0	0	1	0	0	1	1	1	0	1	1	1	1	0	1	1	1	0	0	0	0	0	1	0	0	1	0	1	1	1	1	1	0	0	0	0	1
MR_Moffic_diploids02731_17	0	0	1	0	1	0	1	0	1	0	0	1	1	0	0	1	0	1	0	0	0	0	0	0	1	0	0	0	0	0	0	0	0	1	1	1	0	0	0	0	0	1	0	0	0	0	0	1	0
MR_Moffic_diploids02731_30	0	0	0	0	0	0	0	0	0	0	0	0	0	1	1	0	0	0	0	0	1	1	0	1	0	0	0	0	0	0	0	1	0	0	0	0	1	0	0	0	1	0	0	0	0	0	0	0	1
MR_Moffic_diploids02731_38	0	1	0	0	0	1	1	1	1	0	0	1	1	1	1	0	0	1	1	1	0	1	1	1	1	0	1	1	1	0	0	0	0	0	1	0	0	1	0	1	1	1	1	1	0	0	1	0	1
MR_Moffic_diploids02731_43	0	0	0	0	0	0	0	0	0	0	0	0	0	0	1	0	0	0	0	0	1	1	0	1	0	0	0	0	0	0	0	1	0	0	0	0	1	0	0	0	0	0	0	0	0	0	0	0	1
MR_Moffic_diploids02731_46	1	1	1	0	1	0	0	0	1	0	0	1	0	0	1	0	1	1	1	1	1	0	1	1	1	0	0	1	0	0	1	1	1	0	0	1	0	1	0	1	1	1	1	1	1	1	0	1	1
MR_Moffic_diploids02731_47	1	1	1	0	1	0	0	0	1	0	0	1	0	0	1	0	1	1	1	1	1	0	1	1	1	0	0	1	0	0	1	1	1	0	0	1	0	1	0	1	1	1	1	1	1	1	0	1	1
MR_Moffic_diploids02731_66	0	0	1	0	1	0	1	0	1	0	0	1	1	0	0	1	0	1	0	0	0	0	0	0	1	0	0	0	0	0	0	0	0	1	1	1	0	0	0	0	0	1	0	0	0	0	0	1	0
MR_Moffic_diploids02731_67	0	0	0	0	0	1	0	0	0	0	0	0	0	0	0	0	1	1	0	0	1	0	0	0	0	1	0	0	1	0	1	0	0	0	1	0	0	0	0	0	0	0	0	0	0	0	0	0	0
MR_Moffic_diploids02731_72	1	1	1	0	1	0	0	0	1	0	0	1	0	0	1	0	1	1	1	1	1	0	1	1	1	0	0	1	0	0	1	1	1	0	0	1	0	1	0	1	1	1	1	1	1	1	0	1	1
MR_Moffic_diploids02731_80	1	1	1	0	1	0	0	0	1	0	0	1	0	0	1	0	1	1	1	1	1	0	1	1	1	0	0	1	0	0	1	1	1	0	0	1	0	1	0	1	1	1	1	1	1	1	0	1	1
MR_Moffic_diploids02731_116	0	1	1	0	1	0	1	1	1	1	0	0	1	1	0	1	1	1	0	0	0	1	0	0	0	1	0	1	1	0	1	1	0	1	0	1	1	0	0	0	1	1	1	1	1	1	0	0	0
MR_Moffic_diploids02731_133	0	1	1	0	1	0	1	0	1	1	0	1	1	0	0	1	1	1	0	0	0	0	0	0	1	0	0	0	1	1	0	0	0	1	1	1	0	0	1	1	0	1	0	0	1	1	0	1	1
MR_Moffic_diploids02731_137	0	1	0	0	0	1	1	1	0	1	0	1	0	0	0	1	1	1	0	1	1	1	0	0	0	1	0	0	1	1	1	1	0	1	1	0	0	1	1	0	0	0	1	0	0	1	1	0	0
MR_Moffic_diploids02731_139	0	0	0	0	1	0	0	0	1	0	0	0	0	0	1	0	1	1	1	1	0	0	1	0	0	0	0	0	1	0	0	0	1	0	0	0	0	0	0	0	0	0	1	0	0	1	1	0	0
MR_Moffic_diploids02731_140	0	0	0	0	1	0	0	0	1	0	0	0	0	0	1	0	1	0	1	1	0	0	1	0	0	0	0	0	0	0	0	0	1	0	0	0	0	0	0	0	0	0	0	0	0	1	1	0	0
MR_Moffic_diploids02731_147	1	1	1	0	0	0	0	0	1	0	1	0	1	0	1	1	1	0	1	0	0	1	1	1	0	1	1	1	1	0	0	1	0	1	0	1	1	1	1	1	1	1	0	1	0	1	0	1	0
MR_Moffic_diploids02731_149	1	1	1	1	0	1	1	1	1	1	0	1	0	1	1	0	1	1	1	1	1	1	1	1	1	1	1	1	0	1	1	1	1	1	0	1	1	1	1	1	1	1	1	1	1	1	0	1	1
MR_Moffic_diploids02731_155	1	1	1	0	1	0	1	0	1	0	1	0	1	0	1	1	1	0	1	0	0	1	1	1	0	1	1	1	1	1	0	1	0	1	0	1	1	1	1	1	1	1	0	1	0	1	1	1	0
MR_Moffic_diploids02731_156	1	1	1	1	1	1	1	1	1	1	1	1	1	1	1	1	1	1	1	0	0	1	1	1	1	1	1	1	1	1	1	1	1	1	1	1	0	1	1	1	1	1	1	0	1	1	0	1	1
MR_Moffic_diploids02731_174	1	0	1	0	1	0	1	0	1	0	1	0	1	0	1	1	0	0	1	0	0	1	1	1	0	1	1	1	1	0	0	1	1	1	0	1	1	1	1	0	1	1	0	1	0	1	1	1	0
MR_Moffic_diploids02731_177	0	0	1	1	0	0	0	0	0	0	0	0	0	1	1	0	0	1	0	0	1	1	0	1	0	0	0	0	0	0	0	1	0	0	0	0	1	0	1	0	1	0	0	0	0	0	0	0	1
MR_Moffic_diploids02731_184	0	0	0	0	0	0	0	0	0	0	0	0	0	1	1	0	0	1	0	0	1	1	0	1	0	0	0	0	0	0	0	1	0	0	0	0	1	0	0	0	1	0	0	0	0	0	0	0	1
MR_Moffic_diploids02731_191	1	0	1	0	1	0	1	0	1	0	1	0	1	0	1	1	0	0	1	0	1	1	1	1	0	1	1	1	1	0	0	1	0	1	0	1	1	1	1	0	1	1	1	1	0	1	1	1	0
MR_Moffic_diploids02731_197	1	1	1	0	1	0	0	0	1	0	0	1	0	0	1	0	1	1	1	1	1	0	1	1	1	0	0	1	0	0	1	1	1	0	0	1	0	1	0	1	1	1	1	1	1	1	0	1	1
MR_Moffic_diploids02731_199	1	1	1	1	1	1	1	1	1	1	0	1	0	1	1	0	0	1	1	1	1	1	1	1	1	0	1	1	1	1	1	1	0	1	1	0	1	1	1	1	1	1	1	1	0	1	1	1	1
MR_Moffic_diploids02731_204	0	0	1	0	1	0	1	0	1	0	0	1	1	0	0	1	0	1	0	0	0	0	0	0	1	0	0	0	0	0	0	0	0	1	1	1	0	0	0	0	0	1	0	0	0	0	0	1	0
MR_Moffic_diploids02731_206	0	0	1	0	0	0	0	0	0	1	0	0	0	1	1	0	0	1	0	0	1	1	0	1	0	0	0	0	0	0	0	1	0	0	0	0	1	0	1	0	1	0	0	0	0	0	0	0	1
MR_Moffic_diploids02731_225	1	1	0	0	1	0	1	0	0	0	0	0	1	0	0	0	0	0	1	1	0	1	1	0	0	1	1	0	0	0	0	0	0	1	0	1	0	0	1	1	0	0	0	0	1	1	1	1	0
MR_Moffic_diploids02731_235	0	1	0	0	0	1	0	1	0	0	1	0	1	0	0	1	1	1	0	0	1	0	0	1	0	0	0	0	1	0	1	1	0	1	1	0	0	0	1	0	0	0	0	0	0	0	0	0	0
MR_Moffic_diploids02731_242	0	1	1	1	1	1	1	1	1	1	0	1	1	1	0	1	1	1	0	0	1	1	0	0	1	0	0	1	1	1	0	1	1	1	1	1	0	0	1	0	1	1	0	0	1	1	0	1	0
MR_Moffic_diploids02731_259	1	0	1	0	0	0	1	1	0	0	1	0	0	1	0	0	1	0	0	0	0	0	0	1	1	0	1	1	0	1	0	1	1	1	1	1	0	1	0	1	0	1	0	0	1	1	0	1	1
MR_Moffic_diploids02732_10	1	1	1	0	0	1	1	1	1	0	1	1	1	1	1	1	1	1	1	1	1	1	1	1	1	0	1	1	1	0	0	0	1	0	1	1	1	1	0	0	1	0	1	1	0	0	0	1	1
MR_Moffic_diploids02732_13	0	0	0	0	1	0	1	1	0	0	0	0	0	0	1	0	0	0	0	1	0	1	1	0	0	0	0	0	0	0	0	0	0	0	1	0	0	0	0	0	0	0	0	0	0	0	0	0	0
MR_Moffic_diploids02732_17	1	0	1	1	0	0	1	1	1	0	1	0	0	1	1	1	1	0	1	1	1	1	1	1	1	0	1	1	1	1	1	0	0	1	0	1	0	1	0	0	1	0	1	1	0	0	1	1	1
MR_Moffic_diploids02732_18	0	0	0	0	0	0	1	1	0	0	1	1	0	0	1	1	0	0	0	1	0	1	1	0	0	0	0	0	0	0	1	0	0	0	1	0	0	0	0	0	0	1	0	0	0	0	0	1	0
MR_Moffic_diploids02732_22	1	0	0	0	0	0	0	0	0	0	1	0	1	0	1	0	0	1	1	1	1	0	0	0	0	0	0	0	0	0	0	0	0	0	1	0	1	0	0	0	0	0	0	0	0	0	0	1	0
MR_Moffic_diploids02732_25	0	0	0	0	1	0	1	1	0	0	1	0	0	0	1	0	0	0	0	1	0	1	1	0	0	0	0	0	0	0	1	0	0	0	1	0	0	0	0	0	0	1	0	0	0	0	0	0	0
MR_Moffic_diploids02732_29	0	0	0	0	0	0	0	0	0	0	1	0	0	0	1	0	0	1	0	1	0	0	0	0	0	0	0	0	0	0	0	0	0	0	0	0	0	0	0	0	0	0	0	0	0	0	0	1	0
MR_Moffic_diploids02732_37	1	0	0	0	1	1	1	1	1	0	1	1	1	1	1	1	1	1	1	1	1	1	1	1	1	1	1	1	0	1	1	1	1	1	1	1	1	0	1	1	0	1	1	1	0	1	0	1	1
MR_Moffic_diploids02732_38	0	0	0	0	0	0	1	0	0	0	1	0	0	0	0	0	1	0	0	1	1	1	1	0	0	0	0	0	0	0	0	0	0	0	0	0	0	0	0	0	0	0	0	0	0	0	0	0	0
MR_Moffic_diploids02732_40	1	0	0	0	1	1	1	1	0	0	1	1	0	0	1	1	0	1	0	1	1	1	1	0	1	0	0	0	0	0	1	0	0	0	1	1	0	0	1	0	1	1	0	1	0	0	0	1	0
MR_Moffic_diploids02732_47	0	0	0	0	1	0	1	0	1	0	0	0	0	0	0	1	0	0	0	1	1	0	1	0	0	0	0	0	0	0	0	0	0	0	0	0	0	0	0	0	0	0	0	0	0	0	0	1	0
MR_Moffic_diploids02732_48	0	0	0	0	0	0	1	1	0	0	1	0	0	0	1	0	0	0	0	1	0	1	1	0	0	0	0	0	0	0	0	0	0	0	0	0	0	0	0	0	0	1	0	0	0	0	0	0	0
MR_Moffic_diploids02732_58	0	0	0	0	0	0	0	0	0	0	0	0	0	0	0	0	0	1	1	0	0	0	0	0	0	0	0	0	0	0	0	0	0	0	0	0	0	0	0	0	0	0	0	0	0	0	0	0	0
MR_Moffic_diploids02732_73	0	0	0	0	0	0	1	0	0	0	0	0	0	0	0	0	0	0	1	0	1	0	0	0	0	0	0	0	0	0	0	0	0	0	0	0	0	0	0	0	0	0	0	0	0	0	0	0	0
MR_Moffic_diploids02732_76	1	1	0	1	1	1	1	1	1	1	1	1	1	1	0	0	1	1	1	1	1	1	0	1	1	0	1	1	1	0	1	1	0	0	0	1	0	1	0	1	1	1	1	1	1	0	0	0	1
MR_Moffic_diploids02732_82	1	0	1	1	1	1	1	1	1	1	1	1	1	1	1	1	0	1	0	1	1	1	1	1	0	1	0	1	0	1	1	1	1	1	1	1	1	0	1	1	1	1	0	1	0	0	0	1	1
MR_Moffic_diploids02732_95	0	1	0	0	0	0	0	0	0	0	0	0	0	0	0	0	0	1	1	0	0	0	0	0	0	0	0	0	1	0	0	0	0	0	1	0	0	0	0	0	0	0	0	0	0	0	0	0	0
MR_Moffic_diploids02732_103	1	0	0	0	0	0	1	1	0	0	0	0	0	1	0	1	1	0	1	1	0	0	0	1	0	0	0	0	1	0	1	0	0	0	0	0	0	0	0	0	0	0	0	0	0	0	0	0	0
MR_Moffic_diploids02732_105	0	0	0	0	0	0	1	0	1	0	1	0	0	1	1	0	1	0	1	1	0	1	1	1	0	0	0	1	1	0	0	0	0	0	0	0	0	0	0	0	0	0	0	1	0	0	0	0	0
MR_Moffic_diploids02732_108	0	0	0	0	0	0	1	1	0	0	0	0	0	0	1	0	0	0	0	1	0	1	1	0	0	0	0	0	0	0	0	0	0	0	0	0	0	0	0	0	0	0	0	0	0	0	0	0	0
MR_Moffic_diploids02732_127	0	1	0	0	0	0	0	0	0	0	0	0	0	0	0	0	0	1	1	0	0	0	0	0	0	0	0	0	1	0	0	0	0	0	1	0	0	0	0	0	0	0	0	0	0	0	0	0	0
MR_Moffic_diploids02732_129	0	0	0	0	1	1	1	0	1	0	0	1	0	0	0	0	1	0	0	1	0	1	0	1	0	0	0	1	0	0	0	0	0	0	0	1	0	0	0	0	0	0	0	1	0	0	0	0	0
MR_Moffic_diploids02732_139	0	0	0	0	0	0	0	0	1	0	0	0	0	0	0	0	0	0	0	0	0	0	1	0	0	0	1	0	1	0	0	0	0	0	0	0	0	0	0	0	0	0	0	0	0	0	0	0	0
MR_Moffic_diploids02732_163	0	0	0	0	0	1	1	1	1	1	0	0	0	0	1	0	0	0	0	0	0	1	0	1	0	0	0	0	0	0	0	0	1	0	0	1	0	0	0	0	1	0	0	0	0	1	0	1	0
MR_Moffic_diploids02732_165	0	0	0	0	1	0	0	0	1	0	0	0	0	0	0	1	0	0	0	0	0	0	0	0	0	0	0	0	0	0	0	0	0	0	1	0	0	0	0	0	0	0	0	1	0	0	0	0	0
MR_Moffic_diploids02732_174	1	0	1	0	0	0	0	0	0	0	0	0	0	1	0	1	1	0	1	0	0	0	1	1	0	0	0	0	0	0	0	0	0	0	0	0	0	0	0	0	0	0	0	0	0	0	1	0	0
MR_Moffic_diploids02732_178	1	0	0	0	0	0	0	0	0	0	0	0	0	0	0	0	0	0	1	1	0	0	0	1	0	0	0	0	1	0	0	0	0	0	0	0	0	0	0	0	0	0	0	0	0	0	0	0	0
MR_Moffic_diploids02732_179	1	0	0	0	1	1	0	1	0	0	0	1	0	0	1	0	1	1	0	1	0	1	1	0	0	0	1	1	0	0	1	1	0	0	0	0	0	0	0	0	0	1	0	0	0	0	0	0	0
MR_Moffic_diploids02732_180	0	0	0	0	0	0	0	1	1	0	0	0	0	0	0	0	1	0	1	0	0	1	0	0	0	0	0	0	0	0	0	0	0	0	0	0	0	0	0	0	0	0	0	0	0	0	0	0	0
MR_Moffic_diploids02732_191	1	0	1	0	1	1	1	1	1	0	1	0	0	0	1	1	1	0	1	1	1	1	1	1	1	1	0	1	1	0	0	1	1	0	1	1	1	1	0	0	1	1	0	1	0	0	0	1	0
MR_Moffic_diploids02732_192	0	0	0	0	0	0	0	0	0	0	0	0	0	0	0	0	0	0	1	0	0	0	0	0	0	0	0	0	0	0	0	0	0	0	0	0	0	0	0	0	0	0	0	0	0	0	0	0	0
MR_Moffic_diploids02732_199	0	0	0	0	1	0	0	0	1	0	0	0	0	0	1	0	1	1	1	0	1	1	0	1	0	0	1	0	1	1	1	1	0	1	0	0	1	0	0	0	0	0	1	1	1	0	0	0	0
MR_Moffic_diploids02732_201	0	0	0	0	0	0	1	0	1	0	0	0	0	0	0	1	1	0	0	0	0	0	0	1	0	0	0	0	0	0	0	0	0	0	0	0	0	0	0	0	0	0	0	0	0	0	0	1	0
MR_Moffic_diploids02732_202	1	0	1	1	1	0	1	1	1	0	1	0	1	0	1	1	1	1	1	1	0	1	1	1	1	1	1	1	1	1	1	0	1	1	1	1	1	1	0	0	1	1	1	1	1	0	0	1	1
MR_Moffic_diploids02732_208	1	1	1	0	0	1	1	1	1	0	1	0	1	1	1	1	1	1	1	0	1	1	0	1	1	0	1	1	1	1	1	0	1	1	1	1	1	0	0	1	1	0	1	1	0	0	1	1	1
MR_Moffic_diploids02732_219	0	1	0	1	1	0	0	0	1	0	1	0	0	0	0	0	0	1	1	1	1	0	0	1	0	0	0	0	1	0	0	0	0	0	1	0	0	1	1	0	0	0	1	0	0	0	1	1	0
MR_Moffic_diploids02732_238	1	0	0	0	0	0	1	0	1	0	0	1	1	0	1	0	1	1	1	1	1	1	0	1	1	0	1	1	0	0	1	1	0	1	0	1	1	0	0	0	0	0	1	1	0	0	0	0	0
MR_Moffic_diploids02732_245	1	0	1	1	1	1	1	1	1	0	1	0	0	1	1	0	1	1	1	1	0	1	1	1	0	1	0	1	1	1	1	1	1	0	1	1	0	0	1	0	1	0	0	0	1	1	1	1	1
MR_Moffic_diploids02732_253	1	0	0	0	1	0	1	1	1	0	1	1	0	0	0	1	1	0	1	1	1	1	0	1	0	0	0	1	0	0	0	0	0	0	0	1	0	0	0	0	0	0	0	1	0	0	0	0	0
MR_Moffic_diploids02732_259	0	0	1	0	0	0	1	0	0	0	1	0	0	0	0	0	0	0	0	0	1	0	1	0	0	0	0	0	0	0	0	0	0	0	1	0	0	0	0	0	0	0	0	0	0	0	0	0	0
MR_Moffic_diploids02732_261	0	1	0	0	1	1	0	1	1	0	0	1	0	0	1	1	1	1	1	1	1	1	0	1	0	1	1	0	1	0	0	1	0	0	0	0	1	0	1	0	0	1	1	1	0	0	0	0	0
MR_Moffic_diploids02732_263	0	0	0	0	0	0	0	0	0	0	0	0	0	0	0	0	0	0	0	1	0	0	0	1	0	0	0	0	0	0	0	0	0	0	0	0	0	0	0	0	0	0	0	0	0	0	0	0	0
MR_Moffic_diploids02732_266	0	0	0	0	0	0	1	0	0	0	1	0	0	0	0	0	0	0	0	1	1	1	1	0	0	0	0	0	0	0	0	0	0	0	1	0	0	0	0	0	1	0	0	0	0	0	0	0	0
MR_Moffic_diploids02741_126	0	1	0	0	0	0	1	0	1	1	1	0	0	0	1	1	1	0	1	1	1	1	0	1	1	0	1	0	1	0	1	1	0	0	1	1	1	0	0	0	1	0	0	1	0	0	0	1	1
MR_Moffic_diploids02773_8	1	0	0	1	0	NA	NA	0	NA	1	1	0	0	1	0	1	1	0	1	NA	0	NA	1	0	1	0	1	0	0	1	1	NA	1	0	1	1	1	0	1	1	NA	0	1	0	0	1	0	0	1
MR_Moffic_diploids02773_10	0	0	0	0	0	NA	NA	0	NA	1	1	1	1	1	0	1	1	0	0	NA	0	NA	0	0	0	1	1	0	1	0	0	NA	0	0	0	0	0	0	0	1	NA	0	0	1	1	0	1	0	0
MR_Moffic_diploids02773_14	1	0	1	0	1	NA	NA	0	NA	0	0	0	0	1	1	1	0	0	0	NA	1	NA	1	0	0	1	0	0	0	0	1	NA	1	0	0	1	0	0	1	0	NA	1	0	1	0	1	1	0	0
MR_Moffic_diploids02773_19	1	0	0	0	0	NA	NA	0	NA	0	1	0	0	0	0	0	1	0	0	NA	0	NA	0	0	0	0	0	0	0	0	0	NA	0	0	1	0	0	0	0	1	NA	0	0	0	0	0	0	0	0
MR_Moffic_diploids02773_20	1	0	1	0	1	NA	NA	0	NA	0	0	0	0	0	0	0	0	0	0	NA	0	NA	0	0	0	0	0	1	0	0	1	NA	0	0	0	1	0	0	0	0	NA	0	0	0	0	1	1	0	0
MR_Moffic_diploids02773_26	0	0	0	0	0	NA	NA	0	NA	0	0	0	0	0	0	0	0	0	0	NA	0	NA	0	0	1	1	0	0	0	0	0	NA	0	0	0	0	0	0	0	0	NA	0	1	0	0	0	0	0	0
MR_Moffic_diploids02773_77	0	0	0	0	0	NA	NA	0	NA	0	1	0	0	1	0	1	0	0	0	NA	0	NA	0	0	0	0	1	0	0	0	0	NA	0	0	0	0	0	0	0	0	NA	0	0	0	0	0	0	0	0
MR_Moffic_diploids02773_78	1	0	0	1	0	NA	NA	0	NA	0	1	0	0	0	0	0	1	0	0	NA	1	NA	1	0	0	0	0	0	0	0	0	NA	0	0	1	0	1	0	0	1	NA	1	0	0	0	0	0	1	0
MR_Moffic_diploids02773_81	0	0	0	0	0	NA	NA	0	NA	0	0	0	0	1	0	1	0	0	1	NA	0	NA	0	0	0	0	1	0	0	1	0	NA	0	0	0	0	0	0	0	0	NA	0	0	0	0	0	0	1	0
MR_Moffic_diploids02773_83	1	0	0	1	0	NA	NA	0	NA	1	1	0	1	1	1	1	0	0	1	NA	1	NA	1	1	0	1	1	0	0	0	1	NA	0	0	1	0	0	1	1	1	NA	1	1	1	1	0	1	0	0
MR_Moffic_diploids02773_86	0	0	0	0	0	NA	NA	0	NA	0	0	0	0	1	1	0	0	0	0	NA	0	NA	0	0	0	1	0	0	0	0	0	NA	0	0	0	0	0	0	0	0	NA	1	0	0	0	0	0	0	0
MR_Moffic_diploids02773_96	0	0	0	1	0	NA	NA	0	NA	1	1	0	0	0	0	0	0	0	0	NA	0	NA	0	1	1	0	0	0	0	0	0	NA	0	0	0	0	0	0	0	0	NA	1	1	1	0	0	0	0	0
MR_Moffic_diploids02773_101	0	1	0	0	0	NA	NA	1	NA	0	0	0	0	0	0	0	0	0	1	NA	0	NA	0	0	0	0	0	0	0	0	1	NA	0	0	0	1	0	0	0	0	NA	0	0	0	0	0	0	0	0
MR_Moffic_diploids02773_105	0	0	0	0	0	NA	NA	0	NA	0	0	0	1	1	0	0	0	0	0	NA	1	NA	1	0	1	0	0	0	0	0	0	NA	0	0	0	0	0	0	0	0	NA	0	0	0	0	0	0	0	0
MR_Moffic_diploids02773_108	0	0	0	0	0	NA	NA	0	NA	0	0	0	0	1	0	1	0	0	0	NA	0	NA	0	0	0	0	1	0	0	0	0	NA	0	0	0	0	0	0	0	0	NA	0	0	0	0	0	0	0	0
MR_Moffic_diploids02773_110	1	1	1	1	1	NA	NA	1	NA	1	1	1	1	1	1	1	1	1	0	NA	1	NA	1	1	1	1	1	1	0	0	1	NA	1	0	1	1	1	1	1	1	NA	1	1	1	1	1	1	1	1
MR_Moffic_diploids02773_111	1	0	1	0	0	NA	NA	1	NA	0	0	0	0	0	0	0	1	0	1	NA	1	NA	1	0	0	1	1	0	0	0	1	NA	0	1	0	1	0	0	1	0	NA	0	0	0	0	1	1	0	1
MR_Moffic_diploids02773_117	0	1	0	0	0	NA	NA	0	NA	0	0	0	0	0	0	0	0	0	0	NA	0	NA	0	0	0	0	0	0	0	0	1	NA	0	0	0	0	0	0	0	0	NA	0	0	0	0	0	0	0	0
MR_Moffic_diploids02773_118	0	0	0	1	0	NA	NA	0	NA	0	0	0	0	0	0	0	0	0	0	NA	0	NA	1	0	0	0	0	0	0	1	0	NA	1	0	0	1	0	0	0	0	NA	0	0	0	0	0	0	0	1
MR_Moffic_diploids02773_131	1	0	0	1	0	0	0	0	NA	0	1	0	0	0	0	1	0	0	1	NA	1	NA	0	1	0	1	1	0	0	0	0	NA	0	0	1	0	0	1	0	1	NA	0	1	1	0	0	0	0	0
MR_Moffic_diploids02773_133	0	0	0	1	1	0	0	0	NA	0	0	0	0	0	0	0	1	0	1	NA	0	NA	0	0	0	0	0	0	0	0	0	NA	0	0	0	0	0	0	1	0	NA	0	0	0	0	0	0	0	1
MR_Moffic_diploids02773_134	0	0	0	0	0	1	1	0	NA	0	1	0	0	0	0	0	0	0	0	NA	0	NA	0	0	0	0	0	0	0	0	1	NA	1	0	0	0	0	0	0	0	NA	0	0	0	0	0	0	0	0
MR_Moffic_diploids02773_137	0	1	0	1	1	0	0	0	NA	1	1	1	1	1	1	0	1	1	1	NA	1	NA	0	0	1	1	0	1	1	1	0	NA	0	1	1	0	1	1	1	1	NA	1	0	1	1	1	1	1	1
MR_Moffic_diploids02773_152	0	0	NA	0	0	0	0	0	NA	0	1	0	0	0	0	0	1	0	0	NA	0	0	0	0	0	1	0	0	NA	1	0	0	0	0	0	0	0	0	0	0	0	1	0	0	0	0	0	0	0
MR_Moffic_diploids02773_155	1	1	NA	1	0	1	0	0	NA	0	1	0	0	0	1	0	1	0	0	NA	0	0	0	0	0	0	0	0	NA	0	1	0	0	0	1	0	0	0	0	1	0	1	0	0	0	0	0	1	0
MR_Moffic_diploids02773_167	1	1	NA	1	1	1	1	1	NA	1	1	1	0	1	1	0	1	1	1	NA	1	1	1	2	1	1	1	1	NA	1	1	1	1	1	1	1	1	1	1	1	1	1	1	1	0	0	1	1	1
MR_Moffic_diploids02773_210	1	0	0	1	0	1	1	0	NA	1	1	0	0	1	0	1	0	0	1	NA	1	0	0	1	0	1	1	1	0	0	0	1	1	0	1	0	1	1	1	1	0	0	1	1	1	0	0	0	0
MR_Moffic_diploids02773_212	1	1	1	0	1	0	1	1	NA	0	1	1	1	1	1	1	1	1	1	NA	1	1	1	1	1	1	0	1	1	1	0	0	1	1	0	1	1	1	1	1	1	0	1	1	1	1	1	1	1
MR_Moffic_diploids02773_221	0	1	0	0	0	0	0	1	NA	0	0	0	0	0	0	0	0	0	0	NA	0	0	0	0	0	0	0	0	0	0	0	0	0	0	0	1	0	0	1	0	1	0	0	0	0	1	0	1	0
MR_Moffic_diploids02773_225	0	1	0	0	0	0	0	1	NA	0	0	1	0	0	1	0	0	1	0	NA	1	0	0	0	0	0	0	0	0	1	0	0	0	1	1	1	1	0	1	0	1	0	0	1	1	1	1	1	0
MR_Moffic_diploids02773_250	0	0	0	0	0	0	0	0	NA	0	0	0	0	0	1	0	0	0	0	NA	0	0	0	0	0	0	0	0	0	0	1	0	0	0	0	0	0	0	0	1	0	0	0	0	1	0	0	0	0
MR_Moffic_diploids02773_253	0	0	0	1	0	0	0	0	NA	0	1	0	0	0	0	1	1	0	0	NA	0	0	1	0	0	0	1	0	0	1	0	1	1	0	0	1	0	1	0	1	1	0	1	0	0	0	0	0	1
MR_Moffic_diploids02773_263	1	1	0	0	1	0	1	1	NA	0	0	1	1	1	1	0	1	1	0	NA	0	0	1	1	1	0	1	1	0	0	1	0	1	0	0	1	1	0	1	1	1	0	1	1	0	1	1	1	0
MR_Moffic_diploids02773_265	1	0	0	0	0	1	0	0	NA	0	0	0	0	0	0	0	1	0	0	NA	0	0	0	0	0	0	0	0	0	0	0	0	0	0	1	0	0	0	0	1	0	0	0	0	0	0	0	0	0
MR_Moffic_diploids02773_266	1	1	1	1	1	1	0	0	NA	1	0	0	1	0	0	1	0	0	1	NA	0	1	1	0	1	1	1	0	0	1	0	1	0	1	1	1	0	1	1	1	1	1	1	1	1	1	1	1	0
MR_Moffic_diploids02774_87	0	2	2	0	0	0	2	2	2	2	0	0	0	0	0	0	0	0	0	0	0	0	0	0	0	0	0	0	0	0	0	0	0	0	0	0	0	0	0	0	2	0	0	0	0	0	2	0	0
MR_Moffic_diploids02845_23	0	2	2	2	1	0	0	0	0	0	0	0	0	0	0	0	0	0	0	0	0	0	0	0	0	2	0	1	0	0	0	0	0	0	0	0	0	0	0	0	0	0	0	0	0	0	2	0	1
MR_Moffic_diploids02928_230	1	1	0	1	1	1	1	1	1	1	0	1	1	0	1	1	1	1	1	1	1	1	1	1	1	1	1	1	1	1	1	1	1	1	1	1	1	1	1	1	1	1	1	0	1	1	1	1	0
MR_Moffic_diploids02928_232	0	0	0	0	0	0	1	0	0	1	1	0	0	0	0	1	0	0	0	0	0	0	0	1	1	1	0	1	1	0	0	0	0	1	1	0	0	0	1	0	0	1	1	1	0	1	0	1	0
MR_Moffic_diploids02994_131	0	0	2	0	0	1	2	0	2	0	0	0	0	0	1	2	1	1	2	2	2	1	0	1	0	0	1	1	1	0	1	2	0	0	1	2	1	1	0	0	2	1	1	2	0	0	0	1	1
MR_Moffic_diploids02994_133	0	0	2	0	0	1	2	0	2	0	0	0	0	0	1	2	1	1	2	2	2	1	0	1	0	0	1	1	1	0	1	2	0	0	1	1	1	1	0	0	2	1	1	2	0	0	0	1	1
MR_Moffic_diploids02994_140	2	0	0	0	2	0	0	0	0	0	2	2	0	0	0	0	0	0	0	0	0	0	2	0	2	2	1	1	0	2	0	0	2	0	0	0	0	1	2	2	0	0	0	0	2	2	2	0	1
MR_Moffic_diploids02999_62	0	0	0	0	0	1	1	1	1	1	1	1	1	1	1	1	1	1	1	1	1	1	1	1	1	1	1	0	0	1	1	1	1	1	1	1	1	1	1	1	1	1	1	1	1	1	0	0	0
MR_Moffic_diploids02999_89	1	1	1	0	1	1	1	1	0	0	0	1	0	1	1	1	1	1	1	1	1	1	0	1	0	1	0	1	1	1	1	1	1	1	1	1	1	1	1	1	1	1	1	1	1	1	0	1	1
MR_Moffic_diploids02999_106	1	1	1	0	1	1	1	1	0	0	0	1	0	1	1	1	1	1	1	1	1	1	0	1	0	1	0	1	1	1	1	1	1	1	1	1	1	1	1	1	1	1	1	1	1	1	0	1	1
MR_Moffic_diploids02999_242	0	1	1	1	1	1	1	0	0	1	1	1	1	NA	1	1	1	1	1	NA	1	1	1	1	0	1	1	1	1	NA	1	1	1	1	0	1	1	1	NA	1	1	1	0	NA	1	1	1	1	1
MR_Moffic_diploids02999_259	0	1	1	1	1	1	1	1	0	1	1	1	1	NA	1	1	1	1	1	NA	1	1	1	1	0	1	1	1	1	NA	1	1	1	1	1	1	1	1	NA	1	1	1	0	NA	1	1	1	1	1
MR_Moffic_diploids03003_55	0	0	0	0	0	0	0	0	0	0	0	0	0	0	0	0	0	0	0	0	0	0	2	2	0	0	0	0	0	0	0	0	0	0	0	0	0	0	0	0	0	0	0	0	0	0	0	0	0
MR_Moffic_diploids03008_127	0	0	0	0	0	0	0	0	1	0	0	0	0	0	0	0	1	1	1	1	1	1	0	0	0	0	0	0	0	0	0	0	0	0	0	1	1	0	0	0	0	0	0	1	0	0	0	0	0
MR_Moffic_diploids03010_81	0	0	0	0	0	0	0	0	0	0	0	0	2	0	0	2	0	1	2	2	2	0	0	0	1	0	0	0	0	0	0	0	0	0	0	0	2	0	0	0	0	0	0	0	0	2	0	0	1
MR_Moffic_diploids03010_138	0	2	2	2	1	0	0	0	0	0	0	0	2	0	0	2	0	1	2	2	2	0	0	0	1	0	0	2	0	0	0	2	0	0	0	0	2	0	0	0	0	0	0	0	0	2	2	0	0
MR_Moffic_diploids03013_56	1	0	1	1	0	1	0	0	NA	0	0	0	0	0	0	0	1	NA	NA	0	NA	0	0	0	0	1	1	1	0	1	0	1	1	1	1	1	0	0	0	0	0	0	1	1	0	1	0	1	1
MR_Moffic_diploids03013_69	1	1	0	1	0	1	1	1	NA	1	1	0	1	0	0	1	1	NA	NA	0	0	1	1	1	1	1	1	1	1	1	0	0	1	1	1	1	0	1	1	1	1	1	1	1	1	1	1	1	1
MR_Moffic_diploids03013_99	1	0	1	1	0	1	0	0	NA	0	0	0	0	0	0	0	1	NA	NA	0	0	0	0	0	0	1	1	0	0	1	0	1	1	1	1	1	0	0	0	0	0	0	1	1	0	1	0	1	1
[truncated: 7,910 more rows]
[truncated: 147 more columns]
