# Supplementary material for: Population structure, genetic diversity and core set construction of an international collection of 256 Melissa officinalis genotypes
Source: BMC Plant Biol. 2026 May 1;26:794. doi: 10.1186/s12870-026-08853-8 (PMC13135265; doi:10.1186/s12870-026-08853-8)
Supplement: Supplementary file 4 — Supplementary Material 4: Table S4 ‘Mock reference’ of 79,075 sequences/contigs based on 256 genotypes built by vsearch clustering. Details in manuscript. [file 12870_2026_8853_MOESM4_ESM.fasta]

>MR_Moffic_all00001
TGCAGGAGTAAAACACTTCGTTTAACCAATTGCAGCAGGATGACTTAAATATTGTCGCTTTTAAACTTTTGTTTTCTTAG
GCGCTCGCCCAACAATACAGCTCAGAACTACTTCAAGCTGAGCTCGAAAGGACAAGGATCAACACCGCTTGCTTCGTGGA
ATCACTTCCATTGGACTCTCTACCAGAATCAGCCAAAGCAGCATATGCTTCTTTTAGAGGGTCGATGGATTCTCCCAGCA
GAAACTACAGAAACTCGCAGTCGTTTGGTTCGCCGAGTTACTCCCG
>MR_Moffic_all00002
TGCAGTTTACTGTCCCACAAATCAAAGAAGAAATGGAGAAAACTCTTCAATGGCTAGTCCCCATGGCTACCAATACAACA
AAGTAAAACTGCAATTCTCATTACTCTTTGAAACGAAGTCTATTTGTTGAGTGCTAATATGTCATTGCCGATTTCATAAC
TTTGGGTTAGAAAGAGATATTTACCTAAATATTTATCTATAAAGTCCTTTTCTGATATCTTATGATTTGTTTTTCACTGG
AACTTCTCTAAATACTGATACATACCTCGACTATGTGCCATGACCG
>MR_Moffic_all00003
TGCAGGGCACCAATAATTAAAGAGAGAGAGAGAGAGAGAGAGTGAGAGAGAGGGCAAGACTACTCTACAATTTACAATTT
ACCTAAAACTCAACACTAACAACACCTCAACAAAGCAAAAAAAATAAACATCACACTTATATCCTGTAATGTGCAGGCTC
TACAAATATGGTGTTGACCTTACCAATTGCCATTATCATCCCAATCAAGAATCATCTATCCATTGCTAGCAAGATGGTGG
CTGAAGCTGTTTCAACCGCCGCACCACCTGCTTCATCGTCGGCCG
>MR_Moffic_all00004
TGCAGTATGTGGAATTTCTCTGTAGTGCAGTGACACCTACTTCAAGTTATGCTTTGCTGATTCCCACTCTTGATGAACTT
GTGCATCAATATCATCTTGATCCCGAGGTCTCTTCATTTCTTTTTTTGATTCTTTGGAACTCTTTTCTTGTTCGTTTGTG
TGAAGTTATTAAAGTTATTCAATTTTTAATAGCAAAACGCATTGCTCAAGTAAATAAGGAATCTAGTACTTAAAACGTTG
CCCCTCCTTTCTCTATATTTAGGTCGCCTTTTTGATTTATCGGCCG
>MR_Moffic_all00005
TGCAGGGTATTCATTACTTTAAAATTTTTATACATGGTTGGTGGAGAAAACAGTGTTACAGTTGATCCAGTAACTATTTA
GATGGAAACATTTTCCATGTAAGCAAGAATATCCAAGTTAATTAACTCTTCTGAAGGTTCAAGCTTCAAAGGTAAAGTTA
TTAGTTGATTAAATTAATTGATTGAACAGTCCAACTTTCAGATGTTTTAAGAAAAATTACAGTCTTTAGGTACATACATA
TATTCTGTTAATAACTTATTAGCTGATTTTTCCTAGTTCCTTTCCG
>MR_Moffic_all00006
TGCAGCAGCAAGTGTTCAGTCACTTGCAAATGTAAGTCATAGTTTTAATAGATAAAAATAATATAGGCTAATCCATCACA
AACAAGATCGACTAACTGTCGTCGTGGTTTCTCAATTAGGGAGAAGGCCCAAGTGCGACGGATACGGCTCACTGTGTTAC
GATCCACGTTTCGTGGGAGGCGACGGCGTCATGTTCTACTTCCATGGATCAAAGGGGAGCGACTTCGCCATCGTCTCCGA
CAAGAACCTCCACATCAACGCGCATCTCATTGGCGCGAGGCCGCCG
>MR_Moffic_all00007
TGCAGAAAAAATCGTGACGAAAAGATATGTTTTCGACAAGGAAATGCTGACAAAGCTCAAGAATAGTTTCAAAGCTAGCT
ATGAAGTGAAGAACCCTACCAGAGTCGAAGCCGTTTCTTCCTACATTTGGCGACGGTTCATGGACACGGCGAAAGCCAAA
GACGGCATGAAAACGACGTCGTGCGCTGCTGCTCATGCAGTGAATCTGAGGGCAAGAAAGAGCCCGCCATTTCCGCAACA
CATGTTCGGAAACTGTTGGAGACCTGCGATTGCATTGTCCGAACCG
>MR_Moffic_all00008
TGCAGCCACCGCTGCCTTCTTCTTTGTTCGGTCATAAAATCAGCAACAGAAAAGCGGTGACCCGCACCGCCGCCTCGGCT
TTGTCCACAATCGACCACCACCGCCGCTGTGAATCATATGCAGCAGCGATTTCACCGCTGCCGCCGTGAAGCAGCGCCCG
CTGCTCCTCCTTCTCTCCTTCTATTTCTCTTTTTTTTTTTCTAATTCTCTGTGTTAAATTCTAATTCATATCTTATTATG
CAATTTCAGATTTTTGGTGAATTCTAATCATGTAGGTGAACTGCCG
>MR_Moffic_all00009
TGCAGCTCCAGCCTCTCCATCTCCAACGGCACAACATCATAACCAGAACGCGAAAAATCTTGATGGGAATTCCCAAAGCT
CCTCAAACCACCATAGGTGTGCGAGAGAAAATAGTCATTCGCAGATCTCTTGAAGAGCCTGCCACGCGTCGTGGCAGACG
AACTTGCAGTCCAGGGACTGAAGGCTGCGCCAAGTCCGCGATTCTCTTGCCATCCAGATGGCTCAAACTGCCACGAGAGA
TCCCCCTTCCACGACTTGTCATCATCAGTCGCGAAGGGGGAGGCCG
>MR_Moffic_all00010
TGCAGAATGCCCGAATAGAGCTTAAAGAAACTCTTCCAGGGACTGGAGGGGGTCAAAATCCAAATGAAGATCTTCTTGTC
AAATTTCTTGTTCTGCTTCCACTTTTGTTCTTTGCTTTCTGTTATTATCGCTCATCCTTACAGGTTAGCAACTGTGATTT
TTTCCCCCTTCTCTTTATCATCAGATTTGTTATGGCTGACATTTTAAGTTTGTAACTTTTATATATTACTACAGACACGA
TCACTGTTTGATCATATCAGACACCTGTACTATAAGTTAAGATCCG
>MR_Moffic_all00011
TGCAGCTAAAAATGAAGAACTCGAAAAGAAGGAAAGCAAGTGAGAGAAGAATCCAAATCTCAATCTACTTTACTTCAATC
AGGCTCATCTAAATTTTTAATATTGACGGCGACGATCAGAGAAATGCGGCCGTGGAGAAATTAGGGTTGAAAGGGAATTA
GGATTGGATTGATTTTTCTGATTTAATACCTCTTAATTTAGGGCTGGACAAACCTACGTCGTTTTGACATGTATTTCCAA
GTCATCAGATATTTTTATTTTATTTTTAATCCACGTAAACTCTCCG
>MR_Moffic_all00012
TGCAGATGGCAAAATCTGAACAACAATGTGACCCCCAACCAACACCACTGCCAATCCCTTGCACAGCTTTGTATATCCAC
TGTAATTGCTCATTCCGCCCTAATTCAAACAGCAGAAACAGAATCAGCAAAGGGAAAAAAAAATTCAGCTCACTTCACCA
AAAAAATTGAAGAAAAAGAAACTGTCAGAACTCATTTCAGATCTGACGAAAACTTGAGTGTTAAGCGACTAAATTGCATG
AATATGAAGTTGTTAGAGTGTGATTAGCGAGAAGAACTCACTCCCG
>MR_Moffic_all00013
TGCAGGATCTATGGAAAAGCCGTTGTTGCCTGAAAGAGATTGAAGGGTTTGATAATTCAGTTGTAAATACCACATTGGGG
GCATGTGGAGGTGTATCAGTTGCAGAAGACAGTCCTTTTCTGCCCTATTTTATTTGGCAGTGTGGCGAGACCAAGGTATT
CTTGTGTTTGTCATTTCTGAAGTTTTTCGTACATCCTGATTCATTTTTAACTTTTACCCCAGATTCTCAGCAAAATGGCC
ACTGTCTTGGAGTTTGATTTCTCAAAACCGATGAGCGCTTGTACCG
>MR_Moffic_all00014
TGCAGTAAACCCTCATCGCCTGCTTATTGGGGAAAGGAGTTCCGATCGCTTCGTGATTGTTGAACACTCTGATCGGAATG
TTATCCACCATGAATCTGAAATTAATTCGATCACATTCAGATTTCATTCAACACAAAACCAAATTAAGTTGCGTTAATTT
CTACACCAACAATTGTATTGTACTCACATGATGCGTTGGGGATTCCAGACGATGGAGTAGGTGTGGAAAGAGGAAGTCGG
ATCGAACCAGAGACGGAACTGCTGTTCCTTATCCCCTTTCCCGCCG
>MR_Moffic_all00015
TGCAGGTCAAGCTAACCACTATCGTTTTCTCCCCCATGCTCGACACCCTCAGCTGCATCAATTCATTATTCAAATAATGT
GGAGAGAGAGAGAGAGAGAGAGAGAGAGAGAGAGAGACCTCTAGAAGTTCAATTGGAGCCGATGGCATTACAAAGGAGGT
AGATGAAGGCGCAGACGAAGATACACAAGAATCGTAATAATTCTCCATCATTCTAGTTCTCTTAATCGGCTTGGAAGCAG
AAAAGGCAGTGGATTCAGCTTGATGATCCGAGTAAAAAACCG
>MR_Moffic_all00016
TGCAGATGCAGCTCCAGAGGTTGATGCAACACCAACAAAATTCAACAATAACTGATGCCACACAACTCCACGAGGTATAT
ATATATATATATTCAATCATTTCTACAAATTTGTATAAAAATTTTCCACGATGAGAAAATTGGAGAAATTAATCATACTA
GTTTGTGGTCAGATTGTTGACAGAAAATCCGAAGAAAAGGAGGAAAATGGAGTGGTATTGGTTCCAAGGCAATTCTTGGA
GTTAAACAAGCAGATGAATGATGAACAATCTGGTTCATCTTCCG
>MR_Moffic_all00017
TGCAGACAACTAAATCCTGCCTCACCGAGCAAGAAGAAGCAAAAACCCCCAAAATTCCAGATAAATCAACTAAAAAACCC
TAGCTACACGACTGCATAGTCCCGTACCTCTTCATTTTTCATGGAATCTCTCTCGAGATCTTCGCACAGAAGAAAGCACT
CCACCACCGCGGCGAATGTCTTCTCGTCGTCTTTCTCCTTTAAGAACCCCTACGGAGACGTTTTGCTGTCGAATGGAGGT
GAGAGCAAGTCGCTGCAAGTTCACGAGTACTCCGAGATTTTCTCCG
>MR_Moffic_all00018
TGCAGTTCCTTTTCGGGCGGCTGTAGGACGGACGGCCGCCTATAGGTGGTAGGGTAGGGTGGGTGGTACCGCTCAGATTG
CGGCCAATCTTCCTAGCCGCTTAGGGCCG
>MR_Moffic_all00019
TGCAGTTGATGTTACGGATCAGCCTCACTCTTCAGGCCAGCAGCTTTGCTCAGCATTTTCTGCCGATTGTCAGCCTGTTC
AGCTGACCTCAGAGGATTCCAGTCACCCG
>MR_Moffic_all00020
TGCAGAGGAGGAATCCAAGCTGAGCCAAGAAGAGCAGAAGCAGGCAGTGAACAAGCTGAGGAAGCAGCTCTACAGCCCAC
ACATATACAACATAATCAAGAGATTAGGCAACAAGTCCACCGCCAGCAGCGGGCGCCGCCGCGTCGAACGACGACGAAGG
CAAAAGGTGTGCGGTTTGCCTCGAAGATTTCGAGACGAAGCAATTTGTGACCATCACTCCCTGCAACCACATGTTTCATG
AGGAATGCATAGTTCCATGGGTGAAGAGCCAGGGGAAATGCCCG
>MR_Moffic_all00021
TGCAGATTGCTTCTCTAATTTTCTTGTATGATTGACCCCAAACTTGATCCACTATTCTAGCTGTTGAGGCATGGAAATTT
GAAGTGTTATTCCCTTCCTGAATATGCAACTTTAATCTTCAATCAATCGCTTGTTGGATTGGTGCTTGCAGATCTTGATT
CTTTTCCATAATAATTGCTTGACAGGGGTAGCACCG
>MR_Moffic_all00022
TGCAGCAATGTGACTAAAAGAAAGCCAGTATTTTGCCCTCGTCTTTATTTGTTCAATTTGCGGCCAGATGAACATGGACA
AGCAAATCTTGTGACCGTGTAAAGCCGCCCACATGAAGAGTAGCATGATTCCCTAAACTTTGAATAAGTCCCCATTCAAG
ATGATGTAGGGGATATCTCAGAAAGCCTCAATCATTGAAATAAACGACCTTCATTCATAGAAGAAATAGAAAACTCACAG
AAATAGGCCGCTTGGATATTGGCGTATGAGTTATCTTCTTCCTCCG
>MR_Moffic_all00023
TGCAGCCAAAGACACTGAAATACTGCGTCTTCAAAAAATAATTCAAAATCAAGAGGTGGAGCTTAAATCTAAGGATGATG
AGCTCATGCGTGCAGGCATCTCTGCCTCCCAAGACTCCCAGCATATCTCGGAGTTGGCTCAAGGTCCTTTAGGAGTCATT
GTATAGTGTAGGGTTAGAACACTTCAATAAAATGATGATGTCATAGAGGATGAAGGTATACCTCAATCAAATAGTGCGGT
GGTGAAGGTTAGCTTCAGGTATGATCCGATCTCAAAGTCCTCACCG
>MR_Moffic_all00024
TGCAGTAGCAAAGGAGCTAACTCCTTCTTATGATGTTACTAAGCAGTTAGCTGAACTAACCAAGCAGGTGGAGCTGTTGA
GGACATCAGAGACACATCCTTCACCGAATTTACTAGTTCCACAACCGTTGATGGGAGAGCACTGTGGCATATGTGGAGAG
TATGGGCATGGGGCAAATGTTTGCCCACAAATTACTCAAACGTCGATAGAAGATGAAGCTCAAGCTGTCATTCAAGGTTT
CCAACCAAGAGCGAGGTTTGATCTATACTCCCAAATATATAATCCG
>MR_Moffic_all00025
TGCAGTAGCAAAAGAGGTAACCCCTTCCTATGATGTTACTAAGCAGTTAGTGGAACTAACCAGCAGGTGGAGCTGTTGAG
AACATCAGAGACATATCCTCCACCGAATTTACTAGTTCCACAACTTTTGATGGGAGAGCACTGTGGGATGTGGAGAGTAT
GGGCATGGAGCAAATGTTTGCCCACAAATGATTCAGATGTCGATAGAAGGTAAAGCTCAAGCTAATGTTATTCAAGGCTT
CCAACCAAGACCGAGGTTTGATCCGTACTCCCAGACGTATAATCCG
>MR_Moffic_all00026
TGCAGGCTCAAGTTTCGATTGAAGCACAACAACTGATTTTTATTTTGCAGACTGCATGCTCAAGTTTCGATTGAAGCTTG
AATTTTGAGTCAAAAGATTCTTCACTTTTTGAATTTATTGGACACAAACTACAAAACATGTCACATCCAATTTTGGCTGT
TTGAATATAAATTGAGGCTAAAAATCTGATTGAAAAAATGTTTGCAAAGAACATAATAATGTGGCTGGGTTTGTTGCTGG
AGCTCGAGCATTTCCAATCGCCGTTGTTGAAACAATGAGCATTTTCCG
>MR_Moffic_all00027
TGCAGATGAAGCCTTGCCCACCAACCTCGCTTCAAGTTTCGCGATCTTGGAGGATTGATCCGATTGGTTCGAAGAATTGG
AAGAGAAGTGCAAGATCATGTCGTCCGACATTGCTCGTCTATCGAAATTGAAGGAAACAACGAATTTCTGCTTGGATGAA
TCAAGTGATGCCTCCAAAGACCCTTTTAAGCTAAAAAGAGCATTAATTCATGAATGGTGCGTATACATTAACTCTTACAG
CAAAATTTCGCCTCTATCTCTGTATGCTCATGTGTGTGCGAGTCCG
>MR_Moffic_all00028
TGCAGTGAACCAGGCAAAAACACACTTTTATCAACAAAGTAGAATAACTTGAATTATGTATGATCACAAACTCCAGACAT
GTGGAACAACAAAAGGAAGAGAAAGGAATTCAGCTGATATACCTCCTTCACGTGTGCCTCCTCATCATATTCAACATTTA
GGCTCCTTGCATATCTTTCCTGAATTCTTCTCTCAATCTCCTCAACATCCTCTTGCTCATCCTCACGTGGGAGCAGTGGA
CGACGATGGATTCGTCTATCATCCTCATCAGGTATATCAGCTCCCG
>MR_Moffic_all00029
CGCGGATATGCTGGTCGAGAAGTCCGGTACATCCG
>MR_Moffic_all00030
TGCAGTTTTGCTTCTTTTCGAACTAACACAGGATTATCGAATCGTTCTGCCACTTTTGGGAGCTGTGGGATTCTCTGCAT
GGATCACATCCGACAAGACAAGGAAAAGGGTAACTGACAGTTCCAAAGAATTGAAACATGGAACTGTTGAAATATAGGTT
CCGAGAGTATCTGAACTGTGCTCGTCGTATGGTGGAAGATGTGTGGTTTCGTGCACGACGACCCCAAATGTGAGTCTCCT
TACTGCTCTCACTCTGATGAACAGACAGGGCGTGACCCAAGTGCCG
>MR_Moffic_all00031
TGCAGCTGCCCTCTCCATAACTGGAAGCCACCATGCCTCATCATCATCACCATCAATTTGGCCTTTCCAGGACGGAGGTG
GAGGGGTGGTTTTAATTATCTCGTCGTAAGGAATGTTGGCTCCAGGTCCGTACATGGCGACCATGGGCCAAGCGGATTCA
ACACCGACCTAAAGGAAGTATCCTATCAGATCTCACGCATCGAATAAATACTGCTTACTATTGCGGTATTCTTTTGCTTA
GTTACTCATGAAGAATGCGAAGGCATTCTTGACCAGCGGGAGTCCG
>MR_Moffic_all00032
TGCAGACACTTGTCATTAAGAGAAAGCATTAATTGTTAAAACACCCAAAACCATAATTATTCACATGATAATGACTAAAG
TAAAGTGTCTCAATAATAGAGATGCCACGACAAATGTTAAATTATTGAGATAATTAGAAAAGTATTCGTATTTTTTTTTC
TTCCTTTTTTAGTCTTTAAAAAATAAAAAATAAAATCCTAAATAATCGAATGAAATTTACTTTACAGATTTTCCGTGATC
GTAGCCGTAATACGATAAATACCATCTGACAAACTTTCTCAACCCG
>MR_Moffic_all00033
TGCAGATCACATTATTCGAGTGCGAATCAAACAGTTGGCTCAAGTTGACAGGCGAGGAACACAAACAAGAAGATTCAATC
TCTTCCAACAAAAGCGCTGTCTCATCCTCCCTAATAAACTCGATAGATTGCACCCAGTTGCTGCTGGAAGATTGACATGT
TCTTCGAGTTATGAAACTCATTTGCGAAGTAAATGATAGATATACTCTTCAATCTTCATGTTAACAAGTTTCGATATAAT
ATTCCAGCTGATGTAGCAGTATTGAAATTATACAACACCTTGGCCG
>MR_Moffic_all00034
CGGTTGGTGAGATCGGAGAGAGAATTCATTCCTCATGAGCAGCGGCTTTGCGTGAGGGAATTCATGGCCATGCAACGGGT
AGGAGGAGTTGGGACGTCGCAAGCAGCGGGCCACGATGAGGATGAGGCCGCTGAAGAGGAAGCTGAATATGAAGAGGGAC
CTCGAGTCCATACTCAGCCTCCTATGCCG
>MR_Moffic_all00035
TGCAGTGGCCAAGGAGGTAACTCCCTCATATGATGTTACTAAATAATTTGCTTAATTGACTAAGCAAGTGGAGCTGTTAA
GAATATCAGATGCACATCCCCCACAAAATCTGCTAGTTCCACAATCGTTGGTGGGGGAGCACTGTGGGATATATGGAGAG
TACGGGCATGGAGTGAATGTATGTCCACAACTGACTCAGATGGTTGAAGATGAAGCTCAGGCGAATGCTATTCAAGGATT
CCAGCTAAGGGTGAGATTTGATCCTTACTCCCAAACTTACAATCCG
>MR_Moffic_all00036
TGCAGTATAAACGGAAAGTAGTTTATCTTGACTACTTGTTTACATTGAAATGTTTTAACATATTCATTGGATCACAGTGA
GATGTGTTCTTCTAACTAACCTTAGTGAAGAACCAAGATCTCGGTGACTTAACGTAACCTGATACGGTTTTAGACATGTT
TGCGTGTCTGTGTGTCACTTTAATTTACCATGGGTGAGAGTTATTGACATCTCAATATACTCTGTATCTTGGGTGACGGC
AGTTCGTATACGATGTTGAGTAATCTGTATTGGGTTATCATATCCG
>MR_Moffic_all00037
TGCAGTTGACGAGTCACTGAAAAGAACATTCAAGGTAGCACTAGTTTTCTTTCCTTATTTCCTTACCTGTTTATGTATTC
TCGAAATTCTTGCGTCTTATTTTTGAACTTTTGTCCAAAATCTAAGATCTTTTATATTGTATCATGCCAATGCAAGTCGG
CAACAAAATGCATGTCTATCAGTTGTAATCATGATGCCACTATCTTGACAATTTGTATATGCCAATCAGTTTCACTATAA
TGTTGTAAGGCGGCAGAACGAATTTGGATTTGGATTTGAGTAGCCG
>MR_Moffic_all00038
TGCAGCCATGAGGGATGCTGCCAAGCATTTTGTAGGGAAGCATGACTTCTCTGCTTTTGCTAATGTTTCACGCAATGATC
GGACACCAAATCCG
>MR_Moffic_all00039
TGCAGATAAGACGTCCCAACCACCCCTGACAAGGGGCATGGTAGTAGTCAGATTAGGTTGTACATGCGACATCCCCTTTT
CTCTCATGAAAAGGCGGGAGTCATGTCAATAGGTACGGATAGGTATCTCACATATATTCCTGCATGCACACTCACAAGAC
ACAATGAATCATAATACCACACACGCATATTCCTCTAGAGCATTCTCTCTTCCACCGATTGAGTTTCTGACTTAGGCATA
GAGTCTACTCATAGAACCCCTCGGGTCCTGTCTTGCAGATCGTCCG
>MR_Moffic_all00040
TGCAGTAGCAAAAGAAGTAAATCCTTCCTACGATGCTAAGCAGTTAGCTGAACTAACCAAGCAGGTGGAGCTGTTGAGAA
CATCAGAGACACATCCTCCACCGAATTTGCTAGTTCCACAACCCTTTATGGGAGAGCACTGTGGGATATGTGGAGAGTAT
GGGTATGGAGCAAATGTTTGCCCACAATTGACTCAAATGGCCATGGAAGATGAGAATCAAGCTAATGTTGTCCAAGGTTT
TCAGCTGAGAGCGAGGTTTGATCCGTACTCTCAAACTTATAATCCG
>MR_Moffic_all00041
TGCAGCTACTAATAGTCCACCTCGCAAGCCATAAAGCCTACAATAATTCACAATTGGCAGCTTTAAGTGATTTGCAGAAC
CAATGAATTGTTTTTGGGATGTGAAGTTTTGCATCACTTCTGGTGATCTAATTGTCCTCGAATGCCCTCTCAAATTGTAT
AGTTGATGCATCTAACATAAACTTTTCAAAGTCAAGCCAATGCTTTAAAGACCAAGCTGACAGCAAAGTCAATTGATTAA
CTCCAGCAGAAGTACTTCAAATATTTCAGAAATTAGACAACATCCG
>MR_Moffic_all00042
TGCAGCCGCAATCCCTAAGATCACTCGCACCCTCTGCTTCCACGGCGGAACACAAGTTTTCAGCCACGTCTCCATATCCT
TCCCATCAATCCATTCAGTTACGACCGCCTTGAACCTACGGGTGTCGCACCAACCCACCACGCGCACCACGTTTCTATGC
CGCAGCCG
>MR_Moffic_all00043
TGCAGTCAGAACCGCAATGGCTTGGAGTCAGAACAGAATCATGAGCATCGCAGAAGTTGTTACCGCACCAGAGATCTCCT
TCGGTCCTGGAGATGATAGAGCGTTGCTCAGACCCCACGATGACACTCTGGTAATAACGGCTGACATCGCTTTCCATGAT
GTAAAATGAATTTTCGTCGATACAGCCAGTGGAAACTTCCTTACAGGGTTTTGCAGGGGAAGTGGTCACTCCTAGGGGCA
TGATAACGCTTGATCTGACCCTAGGCAGTGATAATAAAATGTGCCG
>MR_Moffic_all00044
TGCAGGCATTTGAGGGATGCCATTGAAAGAATGCTGCAGAATGGTCAACTGCTCTAGTTCATCCATCGTGAGGATGGAAG
AGGTGAGAAGCAAGGTCGAAAAGACCGAGGAAATGCTCCTGTTGATCAATTTCCCCCACCACCTCTGAAACGAGGAGTTA
TTAACATGATTTTAAGTGGCCCCACCAACGGGGACAGTAACAGAAAGAGAAAAGCTGTAGCTCGGGCTGCTTGGGCTTGG
AATAACCAAGGGATTATACATATACAAGAAGGAACATGTTGTGCCG
>MR_Moffic_all00045
TGCAGTATTCCGAGTCGATGATCCATCACAAGCATTGAGAAAACTTGATTTGGGGGTGGGGAATCGCTAGGGCTAGGAGC
AGGCGCAATTTTGTAATTATCAAGCCTCACTGAAATCTGATTTGAAGAATTTGTGACCGTGAAACTGAGGTAGGCCAGTT
CCTTATTGAACTTGAAGTGACGAAATTCTTCTCCACTCCTCCAATACACAGCCGACGCATTCCACTTCAGCTCGATCTGA
GTGGTGCCGTCCTTAGCTCGAGATATCTCCGCCGAGAACATCCCCG
>MR_Moffic_all00046
TGCAGCTCATCCTTGGATGCAGCATCAGCTATTACTGTTGTCGAATCCTTGCTGATTGTTATCTTCCTCGCAGTTCCCAA
CTGGTCAATATCAGTCTTCTCCACAAACAACCCCAAATCAGTTGCTTGATACTCAGCTCCTGAAGAAGAAATTGCCAAAT
AAAACTATCATCAGATAAAAATCATCAAATGCACAAACCAAGCTCACAAGAAATCACTCTTTACCAGTCATAATGGCTAT
ATCTTGAAGAAGAGCTTTCCTTCTTTCTCCAAAACCG
>MR_Moffic_all00047
TGCAGTAGCAAAAGAGGTAAATCCTTCATATGATGTTACTAAGCAGTTAGCTGAACTAACCAAGCAGGTGGAGCTTTTGA
GAACATTAGAGACACATCCTCCACCTAATTTGCTAGTTCCACAACCCTTGATGGGAGAGCACTGTGGGTGTGGAGAGTAT
GGGCATGGAGAAAATGTTTGCCCACAATTGACTCAAATGGCCATGGAAGATGAGAATCAAGCAAATGCTGTCCAAGGTTT
TCAGCCGAGAGCGAGGTTTGATTTGTACTCTTAGACTTATAATCCG
>MR_Moffic_all00048
TGCAGAATGCACATCCGAGAAAACAACCACTACGAGACCAGCAATGCATATAACTACACCAGCCAACTTCTTAAATCTGT
ATTTCGTCTTCAAAAAGAACCAGGTGAGGAAAAGGACGCATGGGATGGTCCAACAGTCCAGCAGCATGACACTCGTAATT
GATGTATACTGATATGCCTTCACCACTGTCATGTCAAAAGGTGCTTAGTTTATTCTTCAATAAGTATGAAGAAGGGATTA
TATACTTCCATTCTTCTCAGAGTTTACTTCTAGTTCATCATGCCCG
>MR_Moffic_all00049
TGCAGCGGCTGTCGTCTACGGCCAGCGCTTGCGTCGCACAGCGGCGCTGCTCGCCACCGCGTCGCGCGTCGCCGCCGTCT
ATTCCAACACCCGCTGCGCGGACCACCTTCCGCTTCTCTCGCCCCACGCCGCCGCACGCAGGCCCACTGCAGCAACAATG
AGCAGCAGCGGCCTACTGCACCGCGCGCTGCCGCCGCCGCTGCTGCTGCCTGTGCCCCAGCGCGCTGCCGCCGCCGCTGC
TGCTACTGCCTGCGCCACCGCGCGCTGCCGCCGCTACTATTGGCCG
>MR_Moffic_all00050
TGCAGCTCGGGCTGCTTGGACCTGGAATAATAAGGGTGTTATGCACATTCAGGAGGACACAGTGCTATGCGAGATCACAT
TTGGACCATCGGATGATGGGTCCAAAATGAGGCCACATGATGATGCTCTAGTCATAACAGTCGATATTGAATTCTTTGAT
GTTAAAAGAATATTCGTGGATACTGGCAGCAAAGTTGGTCGCGCTCGAAAATTGAGGGCTTACTTCTTATATCACAAAGT
CGTAGTCCAGACTAACTTACCCTTTAGGTAAATTTTGGGACACCCG
>MR_Moffic_all00051
TGCAGGAAGAGAAGTTGTCCCAACCATGGACAAGTATACAGAAATGTGGTCACCTCCATCAAGATTGATTGTCACTTTCC
TGCCAAACTCCCACATCACATTTTAGTACAATCATCAGCATAACCACCCTAATAAATATACATAAGCTCAAAGCTTACAG
GTAAGGAAATTCCTAACAATAGTATTTTTAGCCATAAAACTAAATAAGTCTCCCTTATTGTTACAAATAACCCATTGATT
AAAGCAGATAAGAGAAAAATAAGTAACATGCCATTTGTAGTCTCCG
>MR_Moffic_all00052
TGCAGCAGACGATGCTGCGGTTGGAGGACGAGTTCAGAGCCCTCCTCGAAAGCGGCGGCGGGTCGACTGACTCGACTCGC
CACGCCGATTACTCCGACGAGGAGGATGACGACGTCTCCGTCGAGTTCGAGGACGACTCGATCCCCTTGGCGCAGCAGGT
GACGGATTACGAAATTTTGATCGACGCTCTCCCGCCAGGGACCATCGGCGATTTGCACGAGATAGCGAAGCGGATGGTGG
TGGCCG
>MR_Moffic_all00053
TGCAGGACGTTGACAGGCAACTCTCCGGCCCAGTCGCTAACCAGCAATCCGAATGCAGGGCCATGGTGCTTCAATCAACC
TCAAGGTCACCAATGGCTGATCCCTGTGATGACTCCTTCGGAAGGATTAGTGTACAAGCCGTATCCTGGGCCGGGCTTCG
TCAGCCCG
>MR_Moffic_all00054
TGCAGAAAAACTCTCTGGACAGTTTTGTTGTTGATTTCAGAAAAATGATATTTGTGTTGTGTGATGAAGTAGATAATAAA
ATACTTATTTAAATACTTAAAGGAGTGGATTTTGATTGTGAGTTGGATAAAGTGGATTTTGTTTGTCTTTGAGAAATGGT
TATGAGTTTGTAAAATGTGTGCGTAAAATCTCGACGTTTTGAAATTTAAAAAGAAATCGAGTTAGAGTATGGTTGGTGCT
CTACAAGAGAATTTAGTTTAAATTAGTAAGGGTTTAGTAAATACCCG
>MR_Moffic_all00055
TGCAGCAAGCCTGGCAGCGGTTGCTGAATACTGATTTGCATATGTACCAGGCGTGAAGTAGGAGAGGGTGAAGTGAAACA
TTTAATCTATATCACTACTACATTTCTGAAAAGATAGTACGGGTTAATGATTTATATTTCTAAAGATCAAATTTTGGTGT
AGTCACCACGCCTTAAGTTTAGAAAATGGATTTCAAAAATAAATAAATTCACTAAAATTGAAAATACGAATTTAATCAAG
ATAAAAATAATCCG
>MR_Moffic_all00056
TGCAGAACAGAAAGTGGTGACGAGTCTTCAGACACAGATGAAGAAGAAGTATCTGAGGGATCTTCTTCGCCAGTACACAT
ATCTGAACCCACGAAAGAAGGAGGTACTCAGAAGCTTGAATGCTGACTAATTTTGCGTTTCTTATCATACATACGACCCC
AAGTATAGCACCCGATGAAACAAAAAAACAAGAAACGAACCAGTAACTCAACGATTTTCTGGAGATGGTTTTTTCATTTT
ACGAATATGGTTTGTGCAGGAGGAGGCAGGCTTCAGAGACAAGCCG
>MR_Moffic_all00057
TGCAGCCAGCTAGTGTGGATATCCTGAGCAATTTCTAAGTCGGCCGACATTAACCCCTTATGGACCAAGCCCGCGTCTAC
TCGTTTTTCTCTGGTCTATTTCACATTGATTCAGTCTTCATTTCAGATAAACGCTAATCTAGATGAAAACATTACAATTG
ATAAGGTCTCGTCAGGGCGCCTTAAATTCATCGTATAGGCAATTCCAACTCCATCAAGTACGAACAGTTAACTACCTTCC
CCGTAGAAACGATTGAGTTTTGCAATCGGGCGACAAGGTGAGACCG
>MR_Moffic_all00058
TGCAGGTCCTGAGCAGGGTTCCAGTTTGGGTCAAAAATAACCACCCGATTCGCGCTTACAAGGTTTAGACCAAGCCCGCC
AGCTCGAGTGGATATGAGGAACACCTGAATTCAGAAAATTTCTCATAAAAATTGCAGAAATACAACATGAACTCGAGTTA
GGTGAGCAAAAGGTGTGACCTGTTTACTTGGACTTGAGTTGAAGTCATCCACAAGAGACTGCCGTAGACTAGTAGGAGTG
GAGCCATCTAGTTTCGAAAAGCTATAGCCTTTCCG
>MR_Moffic_all00059
TGCAGAAAAACTCTCTGGACAGTTTTGTTGTTGATTTGGGAAAAATGATATTTGTGTTGTGTGATGAAGTAAATAATCAA
ATATTTGTTTAAATACTTGGAGGAGTGGATTTTTATTGTGAGTTGGATGAAGTGGATTTTATTTGTCTTCGAGAAATGGT
TATGAGTTGTAAAATGTGTGCGTAAAATCTCGACGTTTTGAAATTTAAATGGAAATCGAGTTAGAGTATGGTTGGTGCTC
TACTTGAGAATTTAGTTTGAATTAGTAAGGGTTTAGTAAATACCCG
>MR_Moffic_all00060
TGCAGCCTTCAACATATCCACCATCCCATTCACCAAAGGCTTCACCCCTCTATTTGGTGAACCCAACATCATCCGCTCCC
ACGACGATCAAGCCGTCCAACTTCATCTCAACCAATACACAGGCATGTATCCACACACACACAACCACACCATCATATCA
CATACATATGATGATGGTGATTCAACATGATGATCATATATATGCATACATCCCTTCTATTTATATTTATTTATATATAT
GATATATAATTTCTGTACATATATATATATATATATACAGGCTCCG
>MR_Moffic_all00061
TGCAGTAGGCAAATATTACAGTCTGCTCCAAAGTATAATCTGCAAGTATGATAATAACATTACCAAATATTACAAAACCA
AAGTATAACCTGCAAGTTATGATAATAACATTACCAAAGAGTGGTGAGTTCATGACATTTTCAATTGCAGCAATTTCTCC
AAATGATTTGAATGAGAACATGTGAGATGGAAAGTTGTCTTCATAAAATTCACATATTTCTTTTTTCTGGGAAATAACCA
TTCGAAATTCATGGCTTGTTGTTTTGCATCTCATATGATTGGGCCG
>MR_Moffic_all00062
TGCAGCCCCACAATAAAAACCAAAGTAAATGTGTGCTGCGAGTAAATACAAATTTCCACGCCAACTTTCCATTAATATAC
GAGATAAATTGCATCCTACAATCTAACTATTATTGTTTTTCATAAAGGTCACGTGCATGTAATTTCACATCGATCTAGAA
GTTAATCACTAGCTAGGTTTGGTTTGGCACCTCATCACTTTCCCATATATATCCAACTCAATAATTTTTATTTTTATTTT
CAAATTAATTATTATTAATTTTTTTCAAAAATTAAATTAAAGTCCG
>MR_Moffic_all00063
TGCAGAAATAATATGTCCCAAGTAGTTGATGTGACTTTGACCAAAATGGCATTTGCTTTTCTTGGCATATAATTGATTAT
CCCTAAGAATAGTCAGCACCCTCCTCAGATGTATAAGATGTTCCTCCCATGTTTTACTGAACACTAGAATGCCATCAAAG
AAAACCAGTACTAACTTCTTCAATAAACTTCTGAAAATCTGATTCATGAGTGATTGGAAGGTGGCAGGTGCATTACACAA
TCCAAAAGGCATCACCAAGAACTAGAGGTGTCAAAACTCCAGGCCG
>MR_Moffic_all00064
TGCAGCTCGATTTGAGATGAAATCTGGCAATAGCTCTAGGGCAGATTCTGCACCGAGTTGGGATTGAGCTTTGACTAAAG
GAAAAGCAGGAGCGCTTTGTCAGAATCATAGCACGCCACATTGTGAGAGGGCACGCCCAGCAATCCCACTAACCCACTAA
GGGCGGTTGGCATAAATAAGATTATCGCCACGGGACGTTGTCATATCTTTTTCAAAACTTCACCGAGTCACCTCCGCGGG
TCCG
>MR_Moffic_all00065
TGCAGACAAAAACCCGTAGAAAATGCTCATAATTCAGCAGTTGTTCAGAAACCTACCATCAACAGATTCTACTCATATGC
CTATAATGTAACCCTTGTCCGAATATAAGGGCAATAATGTTAAATATTAAAAACAAGAAGACAGGAACAAATTAGACTCG
CACAATCACTCTAGTTTAGAACACTACTAAATGGAACTATCTACAAATTAGAAAGTTGTCCATAGAAGTGATGTAACAAA
TTAGAGGGTGCTACTAACAAGCCTGTTTGCTAGAAATAGTTTTCCG
>MR_Moffic_all00066
TGCAGCTGCAATTTCTCAATGAGGATGATAGTTGGCGTCTACTACGCGAAAAGGCCTTTGGAGGAGAAGATTGTCCGTTG
GAATTGGAAGCCATTGGAAGGTCTATTGCTCAGAGTTGTAGAGGACTTCCTCTTGCCATTGTTGTAGTTGGAGGTCTCCT
GTATAATGAGCACAGAACGGAGGGAGATTGGATGCGTATATCAAGAGATTTACATTCAATATTAAGTAAAGATGATGAGC
AATGTTTGGAGATACTAGGTTTGAGCTATAACCACCTGCCTCACCG
>MR_Moffic_all00067
TGCAGACATTTGAGAGATGCCATCGAAACAATGCTCCAGAATGGGCAGTTGTTGGAATTCATCCACCGTGAGGACGCGAG
GGATGAGAAACGAGGCCGAGAGGACAAAGACAAAGCTTCCATTGATCAATTGCCCCCACCTCCTCCGAAGCGAGGAGTTA
TTAATATGATCTCTGATGGCCCCACTGACGGGGATAGTAACAGAAAAAGAAAAGTGTCAGCTAGGGCCGCCTGGGCTTGG
AATAACCAAGGGATGATGCATATCCAGGAAGGGACCATTTTTCCCG
>MR_Moffic_all00068
TGCAGAAAAGGTAGAAATTTAAAAAAAAAAAATAGTGGTGGATTATTACAGATTGCAAACACGTTTATGAGCTAATTAAA
CCGTTGAAAAATTAAAGTAAAATTAAAAGTCCCGTCAAATATCTCAACCTAATGAACACCACTAAGTAATTTAAAATGGT
TAATTTTTGCCAGTTGAAAACAGTGTTAACATAGTGATCCCATCTTAATCTACACTATAATCTTGTTTCAACTGATTGAG
AAATGACTAGAATTTAATAAATTAAATATCAAGAATTGATGCCG
>MR_Moffic_all00069
TGCAGACGCCTTAGTTGAGCTTGAACGTGACCGTGCCGCGTATCAGGCTCATGCTTGGTGCCTTGCCTGCCGCTTCACGC
TCGTAACGCCAATCACGCGCGTGCTTGAGCGCCGCCGCATCGAGCAGCGGGTAGCCGCTGGATCGGGACAGGATGATCGC
CTGGGTCTTGCCCTGCGCATCCAGCAGCAGCATCAGCTCGACACCTCCCTGCTGGGCCTCGCGCATGGCGGCCGCAGGAT
ACGTCGGGACCGACGAAAGTCGCCGCTGGTGCCAGCCTCCTTCCCG
>MR_Moffic_all00070
TGCAGACGATTTGACCGATCCTGCCCCTGCTACCACATTTGCACATTTAGATGCTACTACCGTACTATCAAGAGGATTAG
CTGCCAAAGGGATCTATCCG
>MR_Moffic_all00071
TGCAGTACCAATCAAAAAGACGGTTGTCGCTACTGGACGGCGAAATTTATTTTGGAATTTTTTAACATTCTCTAAAAAAG
GTACTGTTAATAATCCCGCAGGTACTGAAACCATTAAAAGAACACCCAACAATTTATTGGGCACTGTACGAAGTATTTGA
AATACGGGAAAGAAATACCATTCAGGTAATATTTCCAAAGGGGTTGCAAACGGATCTGCCG
>MR_Moffic_all00072
TGCAGACGATTTGACCGATCCTGCCCCTGCTACCACATTTGCACATTTAGATGCTACTACCGTACTATCAAGAGGATTAG
CTGCCAAAGGGATCTATCCG
>MR_Moffic_all00073
TGCAGCAGGATTTGAAAAAGGAATTGATCGTGATTTTGAACCTGTTCTTTCCATGACCCCTCTTAATTGAGATAAGACAG
GAAATCTAATGCTTGAATTGAAGTAGGAATCACTTTGATTTCATCATATATATTGGGATCAGGTTATACTTAAAAAGTAT
TCCTTTATTCTTTTTTTTTCAACTCATTTCTATCTAATCGATTTTTCTATTTTTTCTGGCTTGGCTAGGTGGGATAGCCG
AGCCATCCCCCCTTTCTTTATGATACCAATCCG
>MR_Moffic_all00074
TGCAGAGGAGAAGTTTGACTTCCGAGAGCGGATCCTAGCTTGGACTGATCTTTGACCAGGCGAAAGGATACGTAGGTTTT
TCTTCCTTCTTCTAAATGGGATCCTCTTCACCG
>MR_Moffic_all00075
TGCAGTTATGCAAGATAATGTTGTGTGATCTCTCTACGGCAGACAGGAGCATATATCCACAAAATACCCAGAGAACTCGG
GTAAGATAATAGAAAACCGCAACAGAAAGAACACGTATATTTCCAGGAACTCTCCCTTCTCCCG
>MR_Moffic_all00076
TGCAGAACTTGTGAGAATTGTGGTAAGGAATTCTTGTCGTGGAAATCTTTTCTAGAACATGGTAACGGCAAATGCAGCTC
CGACGACGCCTCCGAGTCTCTCGTCTCCGACTCCGAGGAGGGGGACGACGAGAGGCGAGGCGGCGGAGGATGGTCGAAAC
GGAAGCGATCGCTGCGGTCCAAAGTCGGATCGCTCAGCTCCACCTACACGACTAGCGAGGACGATGATATCCTCCTCGCC
ACGTGCCTCGTGCAGCTGGCAAACACCACCGTGGATCTGCCG
>MR_Moffic_all00077
TGCAGAAACAGAAGAAATTATTAGGCACAATTCAAGAAATCAAATTTTAGGCAACATTTAAATGAGCTGCAAGAATTTCA
AGAAATAAAGCAAAAATGCCACAGGGGAAATTCATCAAACAGTTGGTGAGCAACACAGAAAAACATCCCCAAATCATTTT
TCCAAAACAAATCAAACATGAAATCCAATTCATAACAAAATCCCATCATAATTCAGAATCAAAGAGCAGATACATACCCA
ACAACCTGACGAAATCCCTTATTATACCGCTGCAAATGCCTCCCG
>MR_Moffic_all00078
TGCAGAGCAGAATGAGCTAATTATTGGTGTGGGACTGTGCAGGTTGCATGGCGTTGCTGATAACAAAATCCATGTCAGCT
ATCCTCGTGTTGAGAGCTGAGTGCGGAGTAGCAAGCTCCAGCTTGTACGGACGCCGACGGCGAGGCTGTATTGTCCGCGC
CGCCACGAAACCTTTCACCACTCCCAACTAGCCTGGATTGGACCTCCATATTCGTTTGTTGTGAGGTGGGAGGGGTTTTA
GGTTTCTCCATCATAAACTCCAGTGGCTCACCCATGATGTCCG
>MR_Moffic_all00079
TGCAGGAAGCACGGCGAGAAGAAGTGGAAATGCGACAAATGTTCCAAGAAATACGCCGTTCAATCCGACTGGAAGGCACA
CTTCAAGATTTGCGGAACAAGAGAGTACAAATGTCAATGTGGAACCGTGTTCTCGAGGTGAGACTGCTTTGAATTTATCC
TTTGTGAAATCTTCAAGTTGAATCGATTGCTTATTTTGAATTTATTGGATTGCAGGAGGGATAGTTACATAACGCACAGG
GCATTTTGTGATGCTTTGGCAGATGAAAGTGCAAAAGCTCCGCCG
>MR_Moffic_all00080
TGCAGCTGCAAGAACGAAACAAGGTCATCAAGAGGTGCCAAGATTTGGTGCTTATAAGTCTCATAAAGATTGAAAGAAAG
GGTTGACCCAAAAACATTAGGTAATCAAGGTAAAGATAAGTAATCATGCATACAAAAGCCACACGCTAATCATGAATGAA
GGGAAGAAAGGCTGCATACCCATCATGAGCGAAAGCTGCCTGATGAAGGACGCTCATAAGGTCCAGATCTGTCACGACTA
TACTTATCACTTCCTGATCCACCACGACTACCAGAGTCTCTACCG
>MR_Moffic_all00081
TGCAGACGTCCTCGCACTGCAAATCCTCTCCAAATCAAAACTGGAAAAATGCGAAAAGGTCTCCAACTCAGACGATCCCC
TCAACTGCACTTCAAAGATCATACTCGATCTGGCCGTCCCTAGCGAATCAGTAAGTGCGTGTGTTTTGCGACACCTTTTT
ATCTCCTATGTCATGATCTTTGGCCTTTGCTTTTGTAGGGTGGGAGGGAGGCGTCGATGGTGGCGGAGATATTGGAGGCG
GAGGAGAATTCCACGAACAACATGCGTACTCTTCGAGTGCCGCCG
>MR_Moffic_all00082
TGCAGCCACAGTCGAAAACGCCCAGCAACTACCTGTAGTAGTGTCATAAAATACGAAAAACGAATGCACTTATAAGTAAT
GGCTACAAACAATTTTTCTAAAATACAAGTAATTTCCATATATAGTGATATCCTACCACAATGGCCTTGATCTTTGATAG
CGTTGACAGCACCTTTCTTCCTCCAATCAATGGAGGTAGGAACATTCTGGACATTCTTGTACATGAAGCTTCCATTTCGT
CCTAGGTTTCCTTGCAACATTCGATGATGCTTCACCTTCGAACCG
>MR_Moffic_all00083
TGCAGAGTGCCCAAATGGATCAATCTGCCATCCAGCACGAGGGGTCTTATTAAATTGACTCTTTATCAATTGATGGCCTA
GAGTTGTTTGGTCGATCATGTCAATATAATGAGTAGTTGCTTCATCATGCATGCACCATCCCCCATTTCTGCAAAGACGA
GTAGTTGAAATCGCCATGTCAAAATTGTAGAAGTGAGTTAAAAACATCAGGCTACAAGCAATCACCATACACGAATTCCA
ACTGGCCTGCATCGACCAGCTTTCTTACTACTTCTTGAATTTCCG
>MR_Moffic_all00084
TGCAGTGTCGGACTGGGAAGCGCACGGGCAAAGGCGCTGTGAAGATCGCGACGGACATGGTGAAGGAAGGGCTCGTTGAT
ACTCGACTGGCGGTCAAGATGGTTGAGCCCCAGCACCTCGACCAGCTTCTTCACCCACAGGTGCATTATCTCCCTCTGCT
GCTACATAATTGTATTACAACTAGTGTAGCTATTGTAGCTGATAGTCATGTTGTTTTTCTTGTAGTTCGAGGATCCATCC
TTGTACAAAGACAGCGTGATGGCCAAGGGGCTGCCTGCGTCTCCG
>MR_Moffic_all00085
TGCAGTACTAGTTCCGAACTCTTTCTCCCTACTTTAATATTCCACCAAACAACAGAGCCCTATTATTATTAACCTCCCTC
CAAAGCAACTCCACATATTCAAGAGAGAGAAAGTAACACCCACACACACACACCAGGCAGGAACCAATTAACTTATTATT
TCTCTTCTCTGCACTGAGAACCCCCAAATTCATCAATCGTCATGGATTCTCAGATCTATGGCTCCCCCAATCTCCTCTCT
CTCACTTTCCTCGCTCTCCTCGCCATCACAGCTTCTGCATTGCCG
>MR_Moffic_all00086
TGCAGCAGTAGACATTGGTTGTTGCTACGCTGCTCGTGTTCACTTAGAATCATCTCAAGACGTTTCTCGTCTGTATGCAG
GCACCAGGAATGCTTTCAATGATGAGGGAACTCCGTTTACAACCATTAGGAAGCCACCATCTTGGCATCGACGATTCAAA
AAATATTGCAAGAGTGTTGCAGCATTTGCTCACTGATGGTGCCTTTCTGCAAATTACAGCGGAAAGAGTCGGCAGCTCGT
CTAATGCTGTCAGATTTCTCTTTCAGAATCGTATCTAGTAGCCCG
>MR_Moffic_all00087
TGCAGCGGTAGCCATTTTTGTAGATTGTAAGACTAATTGTGGCAGTGGAGACCGAGTTATCGAAGTGGCAGTGTCTTATT
CTCTTAAAACGATACCTTTTCAATTTATATATATAATAATAGGTTGTAAGTGTAATTTGATTTTTTGTTTTCAATAAAAT
TGTTATAAAACCTTATCCAACCCCCACTCTCAAGTCTGAAAGCCTAAAACCCTCTTCGTGTTGGGGATAGGGTTTAACGT
ATTCCAATTCGATCAGCCATGGAGGGGATGCGAATGCAACCACCG
>MR_Moffic_all00088
TGCAGCTGCTTCAAATTTGTCAAACTCTTAGGTATGACTCCCACCAGCTTATTATCATTTAAATACAATGATTTTAAGCT
AGGTAAACTGGCGTATGAACGTGATATAATTCCAGGAAAATTCTGCTTGGAGAAATTGATCACGACCACGCTTCCCTTCT
CACACGTAACAAACTGCCATTGCTGACATGCATCATTCCCTTCCCAGGCTTCTGCTAAGGCCATTGGATAGTACATTGAA
GCTGCAATCTCGAGCATCACGGTAACCTGGGGGTTACACGGGCCG
>MR_Moffic_all00089
TGCAGGTAAAATAATAAAGGAACTTGGAAGGCTCACTTCCCTCATAAAAATACACCTTCATAGTAATCTCTTGACAGGTA
TGTTGTTAAAATTCAATTTCTTAATTTGTTGAATGACACATACTTGGATCTTCCGTTATCAAATATTCATTTTATTTAGA
TTATGCAATTATTCAAACAAATTTCTCGGAACTCTGTGTTATATATATCTCAGGAGAATTACCAGAAGAGCTTTCTAATT
TGGCATTACTGCGTAATCTGGTTGTGTCAAATAATTCCTTATCCG
>MR_Moffic_all00090
TGCAGATCTCTAAGAAGGTATTTTAAATTTCCTAATTCAAAACCGTTTGGAAATTATGAATTTTTAAAGTAGACTGTTCT
GCAGAAAAAATTTCTGTGACAGTTTGTTGTTGAAGTAGAAGAAAAATTTGTGAAGTTGTTATTCTTTGAAAAATCATTAT
GTGAGTTAAGTACGTGATGTTATAAGATGAGTTCATGTGTATTTTAAAAGTCAGAGTTAGGTTATGTTGGTGCCCTAGCT
GAAAGTTTTAAGTTCAAAAGAAACCGAACCAGGTTTTGAAAGCCG
>MR_Moffic_all00091
TGCAGAAGGCAGCTCAGATAGGCGCTGCTGCATCAAACGCGTCCCTGCTGAGGGGTCTTGGGATAGTTTCGTCTTCCTCA
TCTCCAAATGTCACTGAGGAGTGGAGTCAGCAGAAGATTGAGTCGAATGGGGGATCATTAGCTTCTGAGCTTGGCCTCGG
ACTAGGCTGTGATAGTGGGTCTGGTTTGAAGGAATTGATGTTGGGAACTCCATCTGTTTTCGGTCCTAAGCACACTACTC
TCGACCTTCTTGGGCTGGGGATGGCTGCTAGTGGTGGCTCAACCG
>MR_Moffic_all00092
TGCAGTTAATGATCTTTGCTTCGATATCGAAGGTGAATATATTGGAAGCTGCTCCGATGATGGTTCTGTTGTAATAAATA
GCCTTTTTACTGAGGAAAGATTGAAATTTGAGTATCATCGTCCTATGAAGGCAATTGCTTTAGACCCCGATTACGTGAGA
AAATCATCCAGAAGATTTGTTACTGGAGGTTTAGCTGGGCATTTATATTATAACGTGAAGAAGTGGATAGGCTATCGAGA
CCAGGTTTATTTAGGTTTCTGATATGTTAATTTGTATGCTGTCCG
>MR_Moffic_all00093
TGCAGCCTAAACCAACAATTAGTCCTTAAGTTATCTCAATTGTGATCATGATTTTATATCTCATAAGGTTAATTCAATCA
TATGATCTTCTGTTATCTACAACACACCATATGATCTACTATGAACGAGATAAAGAGACAACATATGCAATATGTGTGAT
AATTCAGATATGAGATTAAATAGTAAAAACTGAGAATATACAAACCCAACAGGTGCTGGGCTTGAACTCTATGTCATACT
CACCTAGCTCCACTTGCCATTTCACCATCCTTCCAAATAGGTCCG
>MR_Moffic_all00094
TGCAGTTCTACGCAGTAGCTGGGCCTTCTCTCAAGCGAGCAAGATTATAGTTGAGAACCAAGATGCATTCTTCAACACGT
TTTCACGCTCGCTATCTTACACAGCAATCGATGTTGAACCAATAGAATGCTTCTCAAGGATCGACAAATTGAGGCTCTCT
AAGCTCGTGAGGGAGAAAAACAGTGACCATCTGAAACAGCTTAGAGAAATTCAAGGGTTAGTCTCCGAACTCAAAACTGA
TGTCGACAAGGGGATTGAGTCTGATGCTGAAGCCATTTCCCTCCG
>MR_Moffic_all00095
TGCAGAAATTCCCAATACCTTAATACTTTCCACTAAATCTAATTAAGTAGAGATATGAGATCAGTCATATTACTATGAAA
TTTCCTCGTCAATAACATATATACACACACACACACACACACACACACACACACATATATAAATCCCACCTTCATCAAAC
TCAGCCAAAACCAGTCCTCCCTCCCTCTCTCTCTCTCTCTCTCAAGCACAATGCCGCAGAACACAGGAAACGCCACATCA
GCGACGTTGTTCGCATGCTTCGGCGCCTTATTCGTCTCCACTCCG
>MR_Moffic_all00096
TGCAGTTGACAGTAAGATCAGATCAATCGGAGGTGAAAAGGTAACTAAAATACATACAGCATTATCTCAGCATCCATTAT
ACTAAATACTACAAAGCGTACTATACAAAGATTCATATGATGGTTGGATGACTTGGATTGGAAGGGCCAATTTGTTTGTA
TGTTAAATTGGGATGTTGTAAAAAATAATGATAGGTGCATGATATTGGAACTTATTGATCCTCTGCTTTTTCCCCTTTCT
ATAAAGAGTAACTTGAGCATTGATAAATGATAAGGTTATAGCCG
>MR_Moffic_all00097
TGCAGGTGCAACACAGTTCTTTTATTTGATATTTATATTATATTCTGCATGCTTATATTAGTCAATATATTTTTCAGGTT
TGGGAGCTAGCCTGGCGTTTCTTAGAGGTGCTAGAGCTTGGGCAGCCTTTCACGTTTCAGGAACTTGAATCCGAGCTTGT
AAACCCTTGGTTAGATAGCTACCCTTTGGATTCAAGGCATGAAACTGTTGAGACTGGAGATGGTGCTTCCTCCAGTTGCG
AGAAGGTTTCTCAAGCTGGATCAACTTCTATTGGCAGATGTACCG
>MR_Moffic_all00098
TGCAGTTAATTAATCCCAGCGAGCACTATTTTCTCTTACCTTCAAACATCTGCAACACTCCATCGGACCACCCGCCACCA
GCGTGAACCGCTCCTCCTCCGTGGTCTACCGCCAGCAAATGCAGCTGACATATGAGGCCGAGAATGGAGAAGGCGACAGC
GGCTTTTCGCTTATATTAGCAATTTGGCTGAAAATTTAGAGAAGAATGAGAGAAAGACGAAAGGAAATAAGATTGCGATG
CGAGGCCGACGGCGGGCGGCGGTGGCGGATGAACGATTTCCGCCG
>MR_Moffic_all00099
TGCAGGGAATTCTCCAGCTAAGGCGGCCACTGAGACCACATCAGAAATTTTTGAGGCAAGTTCTCTTTTTTTTTTGTGCA
AATTATTACACTATGCAGTAAAACTGTTTTCCTTTACAAAATAACCCTAGTGAAATCAAATCCTTATAAACTATATGAAT
TTTCACTTTGAAAAAAACAGTTCTTTATCATGAAGATGTTCTCATTTTGTGATTAGTGATTATAATGTGCCTTCGCAACG
TGTCAAATCAGGTGGAGAAAGCAGCACCCTCGAGTTCTTCCCCG
>MR_Moffic_all00100
TGCAGTCACTCATCCATACTGAAGAAATTTGTGACACTGTAGATTATTTAGTGTGGCCATTCAATATTATTATTCAACAT
TATCTTTGAAGAAAACCAGGCAAACATAAAGTTTCTACATTGAATTTTCAGTCGGTCAAAGAGAAAACGCTCAGCTCAAA
ATGTGGAGAATACAGAGAGTGCACCTCCTGGTATGCGTATGTTATGTAAACCAATTGTAAATTTCTCTGAAAGAGGTTTT
TGTCCTGATCTTACACCTATTTAATGTGTGCACAAAAAAGTTCCG
>MR_Moffic_all00101
TGCAGCTTCCAATGGATAAACAATGATATTTGGTACGGGAATGCCAAAAGTTGACATCTCATACGATCCAATCAGATACT
CCAGTGATGCTGACAGGAGTGGAGAAAATCTTTGTTTCATTCAGTTATCATCAGGGATTGCTGATGTGGCCCAACCTTGT
CATTATCGTTAGAGAGAGAGAGAGAGAGAAGCAGAATCTAGCACAGAGAAGTCCAACTAAAAGGAATTCTTTTTGTGATC
TCAGCCATCTTAATCTGACAATAATACTTCGATTGGGGTTCCG
>MR_Moffic_all00102
TGCAGCTCAGGAAACTCGTTCGACAAAATCCATGGAACCACGTTTTCGCCTGAGATTTTGTTGTAAGAAAGATCAAGAAC
GTGAAGCGATGTTAGCCCTGAAACAGAAACCGCCCGTTCATCAAAAGGATTTATTGTATTCCCCGAGAGATTGAGAAAAA
CCAAACTGGGGCAAAGTCTAAGTGTTGAAACATCAGAAATAGGCCCAGAAATCGCGTTTTCAGCTAGATCTAAGGAGTTC
AAGAAACTTGTACACGAGAATATTGGAGGAGAATGGAGTGCACCG
>MR_Moffic_all00103
TGCAGGTGATGTGTTTAGCTATGTACGCACCTTTTCGTGCTCTTTTTTTGCTTTCCCTTTTTTGCCTTTTGAATATCAAT
TATTAGCTTTTAATGATCGATAAAGCTTTACTTCTACACACACAAAAGCAGGTCAAAAATTGGACGGTTAAAATATTAAA
AATAAATGCTTTTATACCAAATTTAGTTGTATGGGGGAGAGTTGACATTTCAAAATTCACTTTCGTATATTGGAGAATTT
AAGTCCTTAAATCCATTTTTTCAGAGTCACTCTCCTCTGCCGCCG
>MR_Moffic_all00104
TGCAGTAGATGCGATGCTCGTGTGCAATGTAGTTTGAAGGGCTTATCACACAGCCGCCGTGGCTGCACTTGAAACAAGCC
TTATGATACGAGTTCCCATCAACTGCTACCTACAGAATAGAGCTAGAGCCATCATCAACATTTGTTGAATCCAGACGTGA
CAGCATTTTGATTTTCTTGACAGCTCTTGGAGAACACGAGTACCTTTACGAGAGGGTATACTTTTTTGTCGCAAGCAATG
CATTTATCCTGAGTTCCTGCAAACAAACTTGAAAATTTGGTACCG
>MR_Moffic_all00105
TGCAGCTTGTTCCTGTCTCCTCTTGTTAATCTTACATAGGTTGAATAGAGCATTCAGGACCTTCAGCAAATGAAAGAGGA
CAGACAATGTCTATGAGAAAGATCAAGTATGCTGAAGGAAAAATTAAATAATTAAAGAGTATTAAGCGCTCAGTTTAAAA
AGATAATAGAACTGTATGGTTTAGTATTTGGCCAACTGCATGTACTGATACCACCTAACCCTAACTATAAGAAAACACTC
ACATTCAAGCATACTGGAGCTCTTTTAGCATATGGTCAATAGCCG
>MR_Moffic_all00106
TGCAGAAGGCCAAGAGAGATTAAAATACACAGCACAGGAAACCTGTAGATTAACATATACACAATCATCAATTGACCAAA
GTGTTGATCTAAACCCAAATCAATGTAAGACTTTACTTCAAACCTACATTTCCAAATACAGCAACAGCTGATCTATTCTG
CTGCATCCCCTTAATCATTTTACTAGGAACCCTCATGTAAGCTGCCACTTGTTCACTTATACTCTGAAGGAGAGTAAAAA
GGTCAGTAGCAGATAGTGCAGATCTCATGCAATGAGAAAATCCCG
>MR_Moffic_all00107
TGCAGAAACCATGATCGAATCCAACACAGTTGACAACCAAGTGGTGGCAAACCAAACATATCCACTCTCCATCATCCCAA
GCTTGTAGGCCGCATTGAAAACCTCAAGGCCGATCGCAGCATAGGCATGAACAATGATCACACGTGATTCCATCAACGAC
ACCTTAACCAGTTCCTTCATGATATCCTCACTAGTAGCTAAGGATTCAGGGGGGAGCAATGCTTTGTAGAAAATTCGACA
ACGCCTCTCGGCAAGATTTTCGCCTAGAGCTATTATGCTGCCCCG
>MR_Moffic_all00108
TGCAGCATGATCTTGTACAGTTTCGCCTCGATTTGGCTCGAGAAATCCCTCAGCAGCCCAGAATATGAACAACTTGGAGG
TCGAAATCACCTTATTTTGAGAGAAAATTCCAATGTAGAGAAAACACACTTTTAAGAACTGAGGCAAGTGTTGATAGCTT
GGAACTAAAATCTTGGAAATTTGATCGTACGCAGCCATGAAAACCG
>MR_Moffic_all00109
TGCAGCTTTTCTCTTTCTGTTGTTGTCCCCATCGATGGGACCTCCAGAAGTCAGAAGGATCAATCGTCTCTGGCTTCCTC
GGCCATATCACTTAGAAATCTGAAGGTTTACGATGGCTGTTTATTAAAGATTGATCCTCCACAGGCTACATTGAGAAATT
GTCGTTCATTGGGTCTCAAGCTATTAACATAGTACTAGATCAAGTCTTGGTTAGAGATGTTGTGCTACGGGCACTTGGCC
AGCATCAATTTGAACCTATTCTAATAATCAAATAAAGATTATCCG
>MR_Moffic_all00110
TGCAGTCTCTATAGCAAGTTTGGCAACCTTGCCAATTATAGAATCAAATGTGAGGATTGAGCCAATGTTCACTACATTTG
GCCTTGCAGATTGACTGTTATAGTTGTTGAAGAAGGCCAGTATTATCAAACCCCCAAATTCTCTCTCTCTCTCTCTTCTT
CTGCTCAGATGTGCAGACATCCTTCTTTTCTTGATGAGTGCAATTTTCACTTGAAAACAACTTAAAACTTTATATGATTT
ACTGTGAATGAAGCTAAAATCTGATAATTTTTCAGGATCAGCCCG
>MR_Moffic_all00111
TGCAGGTAAATAAAACACACACACACCGACAAGTGTGTGTGTGATATATACATATATATATATGTTTGTATGTGTATGTA
TTTTGAAGTTTATAATTATTTGTATACAAAGAAAACCCTAATGAGAAAAAAAGAAGGCCATCTTTTTCTTCTTCCTTTTA
TACTTTGTTATTTGATGGAAACTAATATATACCTGAAAAAAATATTTTATTTTTGTGTGTTTGATTATTCTAGGGCTGAA
GCGCACCGGAAAAAGCTGTCGTCTCCG
>MR_Moffic_all00112
GCAGTATGGGTTGCATTTCTACTGCAGCGTTTCGACAAAAACTGCGGTCCATGGGATTGGGTCGTAGTATTCGCATATGG
GTCGCAGCTTTTGCATTTCGGGCACAGTTCTTTGCGCAATTTTTGAATGACTAAAAATAGAGCACATCTTGACTTTGGGG
ACAAGCTTTTTCATACCCAATAGCTTAGGAACGAATTTTAGGATTTTATTCTTTATTTTTCATGTTCGTTGCTACTTGAG
GGAAGATCGAAGTCAAAGATTGAAGCCATTCAACCG
>MR_Moffic_all00113
TGCAGAAAAGAAGGTATCTTTCTGCCATAAATCAAAACTGTTCGCCACCAACATCCTTCCCTCTCTCTCTCTCTCTCTCT
CTCTCTCTCCCCTCTCAACAGAAATAACACAACTTCAATACGATCGAATAAATATCAGTGTGTATAATACAAATAACAAT
AACACACACAAGAATATGTGATTTTTGTATTAGAAATTGTCTTATTCTCTCTCAGAATTCGTTTGCCCCTTCTCTTCTTT
GCTAATGAAACAGCAAAGAAGGAAGAGAGAGATGAATTCCG
>MR_Moffic_all00114
TGCAGCTCAGGCTGCATGGACTTGGAAAAATCAAGGGGTTTTTCACATCCAAGAAGGCGTAGTGTTGCCCGAGATCACTT
TTGGACCATGGGATGATGGCACCATCATGAGGCCCCACGATGATGCTTTGGTTATTACAGCCGACATCAAATCTTTCAAT
GTTAAAAGAATATTTGTGGATACGGGAAGCTCAGTGAATGTGATGTTCCTGAGTTGCTTCGAGAAGATCAAAAGCAAAGA
TACCCCACCACTACAGCCAGTGGAGACCGCTCTAATTGGTTTCCG
>MR_Moffic_all00115
TGCAGTCCTCATGAACCTCGCGCTGCACGTACTCTTCTTCTGTCTCGACTAAGCACATGAAGTAGGGATGCATGAAGGAT
CACATGTACAGGAGCTCACCTATTAGGTAATACTTAGCATAACTTGCTCGTTTGGGCACCTGCGGGTGCACCATCCACTG
ACTTGTCTTCAGATAATGAAGTATTGGAGCTCACCAATCAAGCACTTCCTCCACAGCCCCGACCTCTATGCCGAAAGCCT
TGCCCTCTGCTCTGAGAAACGTTATCTAGCCTTTAGAACTCTCCG
>MR_Moffic_all00116
TGCAGCAATAACCTTAGGAATTTTACATTAACAGAAACATAGTTTATTCAATACATATTAAACTACACCACATTGCTCAA
ACTGATGAGGGGTGCCTAAACTCAGAACAAAGCTTTCAATCAGAAAGAAGTTGAATGATTGATGGAATCCTCATGAGAAA
CAGATCGAAGTCTTCATCTCTGCCCAGCACACTGAGCCTAGCAAACTCCCCG
>MR_Moffic_all00117
TGCAGTATTGGGCTTTGGCGGTATTTATCATGCACTTCTGGGACCCGAGACACTGGAAGAATCTTTTCCATTCTTCGGTT
ATGTATGGAAAGATAGAAATAAAATGACCACAATTTTAGGTATTCACTTAATCTTGTTGGGTCTGGGTGCTTTTCTTCTA
GTCTTCAAGGCTCTTTATTTTGGGGGCGTATATGATACTTGGGCTCCG
>MR_Moffic_all00118
TGCAGATCATCAAATTAACAAGAAATCAAATTATATAGACACTTTTTTTTTTAATGGAAAATCAGTTTATGAGATTTACC
AACCTTTTCTTGTATTTGGGTGTGTAAACAGCGGTGACGCTAGCAACAGGACTGGTGACTGATGATTGATCGGATTGATC
ATGAGAAGGCTTATCCTCGGCAACATTTTGTTCTTGAAATTCAAGAATAGTCTGATCGGGTAGAGAATGCGTCGTCGTCG
GAGACGGGTAGAACGGCTTGTAAAGCTCTTCCAGTTCATCGCCG
>MR_Moffic_all00119
TGCAGCGTCACCTCTCTTTGATATCTCACCATCATCATCAGCAATATCCAAAATTCCCCTTCCTAAATTGCAAGAAGATC
AGATCCCTCTCCTGCTATCTCGCTCTCTGTCCCCTCTAATACTGTCACGGCTTTTTATACATCTGAGCGGGGTTTTTTTC
ACCCCTCATCTCTTTTTCTACCGCCGAAGTCGGAAAGGGGACGAATTAGGTGCTGCATGCACCGATTGCCGCTGGAACAA
GGGCGCGCCGACTGTCTCCGAAACAGGGGCGCCGCTGTTATCCCG
>MR_Moffic_all00120
TGCAGTTACTAATAGTTGCAACCCCCTTTGATCCAATATCAGCTGAATTAGTAATGTTTACATGTCATAAAGAGCAGAAA
AGTTTCCTTAATAAGTAAATCATTATGTTCTTTTTTTATCTCTTTTTTTTTTTTTTTTTTTTGTAATTACACGCACATAA
CAATGAATAAATTATAGACAGACCTTCAACTCCAAGATAATTGTATTCATTTTCAGATAGCATGCTTCCAGGCGTCGCAT
TGTTCACAAGCACCGAAGCCTCTTCCCATGTCGGATATCCG
>MR_Moffic_all00121
TGCAGTTTGATTGGAAACCCTATTATTTTCTGGTTTTATAACTCCTGCACCACAAAATGAAGAAACAGAGCACTCTGTAT
CCCAACACAAACCCCAACATCACACCCAAATTACTCCACCTATGCGACTGCTTCAACCCTTGCTGCCTCAGATAATCATC
TCCTGAAAACACACACTCACTCCCCACTTTCTCCACACACTCCCTCCCTCCATACTCGTTTATCACCAAGCACTCAAACG
GATACTTGAACATACTCAGATAGTGCATGAAGATCCAGTAATCCG
>MR_Moffic_all00122
TGCAGTTTATTCAACAACATAAGTTTTGGACCAAAAAAAAAATTCCAAAAACATAGTTAAGAACATTTATAATACATCCA
ACACCATCTCATGCAATATGCATCACTAGTCAAATTAAGTGGGTAACATTTAATGACACAACCACATCAAATAGCTGAGT
AACTGTACTCATCTTCAGGTGGTGCCTGACAGAGGGTGGTTAAGATGACGAAGGTGCCGAATAAGACAGTGACGATGGCC
GTGAAATTCACAAGGAAGGCCTCTGTGCCGTATTTGTCAAGCCCG
>MR_Moffic_all00123
TGCAGCTCGGTTGAAATTACCTCACATGGATAGTCCAATCAGTAGCTAAATTCCATCTCAAAACGAGTTCATTTCCAAGC
AGTAAGTCCTCCTCTTCACCAGCATCCTCGCAGCTGTCCGAAACGGCTCCTCAAATGCTGAGGCGACCCAATTCCCTTCT
GAACTCACAATCTCCTTCTTCGGCTGCTCACTAGGTCTAATTGCAACCAAAGTCGCCCCTTTCAACACCATCCCATTCGG
CAACTCCAATTGTGGCGCGTACCACAGCCTCATATTCAGAGCCG
>MR_Moffic_all00124
TGCAGCATATGGAGCTTTGTGTTCCATGTTGAGTTCATTCTTGATATCCTCAAATGGAAGGCAGAACCATGTTTTACTTG
CCAGTTTGATTGATCGTTTTATTGGTTGGTCATTGCCCTCTCTGAGCAATACTAGCAATGGGACTTCAGAACTAGCTTTG
GAGAGCCTTCATGAGTTTCTTAATGTTGGAGAGGGTGGAGCTGTTGAGAGATATGCTTTGCCAATTCTTAAAGCGTGCCA
GGAACTTCTTGAGGACGAGAGAACCTCCATGAGTGTGCTGCCCCG
>MR_Moffic_all00125
TGCAGCGCTGGCACATAAGTTGCTTCATACTCAGAAGCTTCTGGATGCTCGGGAGGAGCAGTATCAGGAGCTTAAAAAGA
CGCTCAGGGGTTCGAGTACGGGGTTAGGGCTTGTTGACGCCTCCTCTTCTGGTCTGGAGCTGGACAAACCTTCCTCTAGG
ATCTGCACCTTGGGCTGCTGGAGCGCTACAAGCAGAGTGCTCATTTTTTGAACGACTTGGGGCCCTACATCAACATTTTC
TCCAATTTGGTGGCGAGGCCATGCGCCAACAGATCAAGGAGTCCG
>MR_Moffic_all00126
TGCAGCAGAACTATGATGAAGAGATCATCGTCAATCTTGTCGGCGATTTGCTGGTGAAGAAGAGAGAGAGAGAGGGAGAG
AGAGGGAAGATTGCCGAGATAGATTAGGTGGAAATAATTTTTTTTTTTAATAACATAAAACGACGTCGTTTTGTATTATA
TGAAATTAACAGCGACATCATCCTCCATTACTCCAAGTCAAAAAATTCTCGACGTTACATAACTGGGCTATATTTGTAAC
AAAAAGAAAACTAACGAAAATCTAATCCACAGGCTCTCAATTTCCG
>MR_Moffic_all00127
TGCAGAAAAAGAAAAAGTGTTTTCAGTTTGCTGTCCAATTATGTTAATTAGCAACTGTTGTTCATTGCTCCAAATCCATA
TCCAAACATATAATCTCTTCGTTTCATTGTAGTATTGCAATGCAGGAGCAGGAGCGTGAGTGGATTGAGAGGGTGAAATC
AGGAGGCAATGTTCCTCTCCTCGAGCCAGACAATTGCTCGAATGGTTGGGCTTCTCCTCGCGGAGATGCATTCATGGTTA
GAGGCGGAGAATATCTAACGACAAAGGAGAAGATCCCCG
>MR_Moffic_all00128
TGCAGCTCTTCTAGCTTGATGATCATCAATCACGTGGCTATAAAACCTATCAAGTTTCTTGTTCAAAGCCTTCATTTTCT
TGACATATCCTTGCAAATCAAGAAAACTAAGCCACGGTATCCAATCACCGATGTTGAACACAGCATTGAGCGAAATCAAC
TCATCAAGCATCCCCTCCACCTCAGCCAGCTTCACGATAGCCTCATCATGCTTCGATTCAACAAAGTATTTGTTGCCG
>MR_Moffic_all00129
TGCAGCACAATGCCCGTCGTCTCCCTCTTCTCTGCCCTGCCTTGAGCTGTCACTACGTTCTGCTGGTTCTCCAATGGCTT
CCGCAAGTAGATCATAGTGTTCTGGAACACGGCTGCCGCATCGCCGAAGATGATGTCGACAGTGCCG
>MR_Moffic_all00130
TGCAGAAAAACACGAGAATCAAGTAATAGGCTCAAAGAAGTTCTTTATTAATCTGTAATTGGTAATAATTTTGGAGTACC
TCTAATTGGCTGTGTGTGGCTTGATTTTCAGTTAGATTAGGTGCTGCTGCTACAGCTGCTCTTCATAAACTACAGAAAGG
AATTCCACCTTGGGTTCCTCTCAAGGGGCACGAAGACAAAACTTATAAGCAGCTTCAAGAAGAAGCATACGAGAGCAAAC
GACGCGATTTGGCTGTTCTAGAGGCTAATGGTGGTGTTTGGCCCG
>MR_Moffic_all00131
TGCAGTACCCACAGTTTCTGCATGCTCCTGACCCGAAGAGGGACCTTCAGTCATAGGTGCATTTGGAGGGAACCTTCCTT
CGATGGTAGACTCCAGCTCGCAGATTATGGCTGATAAGTCCACTTGCAGAGGTGCAATCTTGATGCTTTTGTTCCAACTC
ATATCTGCAAACATAGAAAAAAGGAAAAGTCAGTATCAACATAACAAGTTAGTATCAACATAAAAAGTATCAACATAACA
AGTCTCATATATTAGAAGTAATACTTAGGGGCGAGTTATCGTCCG
>MR_Moffic_all00132
TGCAGTATTGGGCTTTGGCGGTATTTATCATGCACTTCTGGGACCCGAGACACTGGAAGAATCTTTTCCATTCTTCGGTT
ATGTATGGAAAGATAGAAATAAAATGACCACAATTTTAGGTATTCACTTAATCTTGTTGGGTCTGGGTGCTTTTCTTCTA
GTCTTCAAGGCTCTTTATTTTGGGGGCGTATATGATACTTGGGCTCCG
>MR_Moffic_all00133
TGCAGTCGCAATGAAAACATTAAGAAATCTCATTCTGAATAAGCTCAAGTTCCTTTATTCAGTGTTGCAATCAGCTCTTT
TCCTTGCAAGACTGACTTCCGACGTATCATGTAGAATCACCACAAGTTATCGCAAAATTTCAACCAAAAACAATCAATAA
CTTTACTTTGGCTTTAGGGATAGCTCGAGTCTCATCGCGTAAGCGATTTTTGATATTTTGAACCTGAAGCTCCATGCCAT
TTAATGCCGCATCTATCGCCGATAGATCGCCGATGCTGCCAGCCG
>MR_Moffic_all00134
TGCAGAAAGGAAGTGCAGGAATACGTGAAACACATGATTGAGCTTAGGGAGACGATGGCGGAGCTCATGTCGGAGGCGTT
GGGGCTTCCGACCGATTACCTGTCGAATATAGAGTGCATGAAAAGTGAGGCGATGGCGTGTTTGTATTACCCAATTTGCC
CCGAGCCTCACAAAACCTTAGGAACGCCGAAGCATTCCGACACCACTTTTCTGACTTTACTGATGCAAGACACCATCGGC
GGTCTGCAAATTCTTCACGACGGTCAATGGGTAGACGTGCCTCCG
>MR_Moffic_all00135
TGCAGAAATAAAGAGGAACAAATTTAAAAAGAGAGCAATTTAAAAATAAAAGAGAGGAGTCATAACACAAAGAAATACCT
GATGTTTGTGCTGAGCAACGTACTGGACCACTTGATCCAGCGAAACCTTTTGGCACCACTCGCGATCAGCAGTGCATGCA
GCAGTCTTAGGGATGAGGAAAGGTGACAAAGTATTCCTCTCTCTCGGGGGTGATCACCCTAGAGGTGGTAGAAATGGGGG
CCGTCAGAGCAAGGGTTTTCCTCTTCTTTTTCTTCTTTGCCGCCG
>MR_Moffic_all00136
TGCAGCGGCAATGAATTCAGTTGTCATTGTCACATCAGCGGTGGGCACAGTAACTCAATTTTCCATTATTTATTTAATTT
TAATTCATATGCATGGTTTGCTTAGCTACCTACATTTACTTCCACTTTAATACACAGTCAAAATAAAAGTAAGTGGCTAG
AAAACTTATGTTCGTATTTCGTCTCGTATTTCATAATAAAAGTAAGTAGCTAGAAAACTTATGTTTGTATTTCGTCTCGT
ATTTTTGTAGATACGATAATTTTGGAGTTCAAGCAATACAGCCCG
>MR_Moffic_all00137
TGCAGGGCTGGTCGCGGAATCGGCCACGGGGGCCGCCAATCCGCGCTTCCGCCTGCGCGGTGTCGGCACCAACGACTTCT
CGGCCACCGCCACCCCCGCCGTCGGCATTTACGAGGACGAGGTGTACCTGATGAGCGGGGCGGCGCAGAGCTTCCCGCTC
TACGATCTCGACCATGTCGAGGTGTTGCGCGGGCCGCAGGGCTCGCTGTGGGGCAAGAACACCACGGCGGGCGCCATCCA
CTTCGTCACGCAGAAGCCCACGCAGGAAACCAGCGGTTATGCCCG
>MR_Moffic_all00138
TGCAGCCTTGCCCACCTCGAGAAACTGTCGCTGGGGTACAACGAACTTCATGGCCGCGTCACAGAGGATTTGAATAGGTG
CTCATCGCTCATCTATTTAGACATCGGAAACAACTTTTTCTCTGGCCAATTTCCAAATATATCATCGATCCATGGATTGG
TTTATCTCTACGCTAATTGCAGCGGATTTTCCG
>MR_Moffic_all00139
TGCAGGGTGCGCGAGCGCGTGCCCTGGTACAGCTCCAGCGGCTTGTCCAGCAGGTTCTGTGCTTCGAAGTACATGCTCAC
CCGCGGGGTGAACTTGTAGTCCAGCGAGAAATCGAGCTGGGTGTTGGGCGCCACGAAGATATCGAACGCGCGGCCCTTGC
CGATGCTGTCCAGGTACTCGCTGCGGTACACCGCCGCCAGCCGCGTACTGACACCATATTTTTCATAGCCGATGTGGGCG
CTGTAGACATGCTTGGAGGCGCGCGGCAGGGTGAAATCCTCCCCG
>MR_Moffic_all00140
TGCAGTATAAACGGAAAGTAGTTTATCTTGACTACTTGTTTATATTGATATGTTTTAACGTATTGATAGGATCACAGTGA
GATGTGTTCTTCTATCTGACCCTAGTGAAGAACCAAGATCTCGGTGACTTAACGTAACCTAAACCCTGATAAGGTTTTAG
ACGTGTTTGCGTGTCACTTTGATTTACCATGGGTGAGAGTTATTGACAACTCAATATACTCCGTATCTTGGGTGGCAGCA
GTTCGTATACGACGTTTAGTAATCTGTATTGGGTTACCGTATCCG
>MR_Moffic_all00141
TGCAGATTCTTGAATTGAACAGAAGAAATATGAAGGGAAAAGGAGATGAAGAAGCCGATATTGATCGACTGCCTGTCGAT
TTGTTGGCCCATATATTCTGTCTATTCACTTCCTTCAAAGACTTGGCTCAGTGAGTTGATTAATTTGGTTTGAGTTTATT
CTTCTTTATGGTGATCAAATTGTGCTTATATATGTCTGGTTGTGTAGGGCTAGCGGCGTGTGTGGAAAATGGAGGCAGGG
AGTGAAGGAATCTCTGGCTCGGAAGGAATCGCTGAGTTTCTCCG
>MR_Moffic_all00142
TGCAGCAAACTTAGTTTAAGAGTTAGTGCCTGGATTCATTGATCTTTCTTGACATCGTGTCTGGATCACTTTTACAGGTT
AATTTTGAGGACACTTGCAAAGGCTTCCTGGAGGTTGCAAAGGTATGTTGATCATTCCCTATTACGTCATCACTTGTTTG
GACTTTTAATGCAGCCACTGTCATTTCTTGTGCTCCTTCCATTGAATAATCAAAGCTAATTCTGAACACTAATGTTGCCA
TTTTTATCCTTTATGTTGTTAATAAACTGTGGCAATGTTCTGCCG
>MR_Moffic_all00143
TGCAGCCACAATCATGCTACATATCATCTTCATTCCCTTGTTTAGTAAAAATCTGAAAGGAGATATTTTACCTATTAATT
CTCAGAGAAGCTTCCTCAGCTACGTCTCACATGATATTGTAATTGACGTTGTTTGTTTTCAATACACTAGCGAGAATGCC
ACTATAAGAAAAATGTGAACAGGAAGCCAAACTTGAAATTATTCTCTGAAATCAGCATGTGCATTAAGCAATTGTGTAAA
AATTAGTGACGAAGAACCTAGAAAACTGAAGTGGAACTTAATCCG
>MR_Moffic_all00144
TGCAGCTTCGACTTGTGCTCTAAGATTGTCGCGATTTTCTGCTATAGTTTTCTTTTTCTCATCTTATGTGTGCTGATTCA
TTGATCACTAGAATCCATACATGCATTCTATTTACTTGATTGAGATCATATCTGAGTAAAATTATAAATTTTCAGCTACT
GGAAGAGTGACAACAAAAGTTGATGTGTATGCTTTCGGAGTTGTGTTAATGGAGATTCTAACTGGTAGAAAAGCCCTAGA
TGAAACCGTGCCAGACGAGAGATCCCATTTGGTGACATGGTTCCG
>MR_Moffic_all00145
TGCAGTTCATATAGGTAGTGAGTCTTTATCTATTATTTTCGTTATATATTTAGATCTATGACGTTTTAAATTTAGATCTA
CGATGTTCTTTGTTTGATGATATGTGGTGTGATTGTAGAGTTGTGGTGAAATGTTGTAGTTGTACTTCTGTAATGGTTGA
TGCTTTAAAGCTAATGACAGTTGTTCTTTGTAAAATGCCTTCAGATGACTTGGTGAAAAAACAAATGAACTCAAGAACCT
CATGCTTTAAATGCAGGCCTTCCGTTTAAGGATCTAGGATCTCCG
>MR_Moffic_all00146
TGCAGAAGAAGCGAGCATGGCGCCGCCGCCGCAGGGAGGTTTTCTGGAGCCACGAAATGCAGGTGGAAACGGGCGGCGCC
GCCGTTAACTTGTAGTTGATGTGGAACGGCGCGAAGAGGCTTCTAGCCGCCATGGATTAATCTAATCAAATTAAATATTT
TTATCTTTTTTAGTTGAATTAAACTAAATATTTAAAATAGCAAGAAGTTAAATTAGTTAAAGTCCAAAATTGTAAGCATC
CGTATTAAAATCAAATGTGGTCCGCGAATTTGTTTAAATGGGCCG
>MR_Moffic_all00147
TGCAGCTCCCTACCTGCTCTTCTGCGCTGCACAGGAAAGGCGCGAGCTGTGCTGATAACTAGGCTAGTGTGTTATAGTGC
TGAGTGTCATTTCTCCTACAGAGCAGCGATCGATCATGCTGCCAGCACTGCGCTGCTTAAGTCTTCGGTGTTGTGCTGCG
CAGATTACTCCCAATCAACCACTCCCCCCTACTCTAGGAGACTTTCGACGAATGAGTCATCTTCTAGAGTAAGAAATAGT
TCTTTGCCCTACTCTGATTTATGTCCTTCGCTTGGTTCTACTCCG
>MR_Moffic_all00148
TGCAGCAACAAAATCTACGCCCTCCACGTGTCGACCATACTCCTTTCTTCCGAAGAACCCCACATCGGCATAGTTGACCA
TCTCTTCACCATCGACTATGACCTCGAACAAAAATATTTCCTCCAAATCCTCAGCAACCCTCTTCCCTTTAACCCCCGAC
GAGCCAATATCCACTAAGTTCATGACAAAACTCAACTCTACTAAACTCGCTCATCGACTGTCTCAACCATGGCGGCTCCA
CCTTCAACTTGGGATTTTAATTTATATTTAATGGCACTCTCGCCG
>MR_Moffic_all00149
TGCAGTAGTTGAGGCACTAACAAAGAAATCCACATGGGTAAGAAACTAGGGATTTCACTGATAATCAAATACAGATTCCA
AGTATACATTTTTGCAGCCAAGATTTTCAATCAAGAAGCATTGAAATGAAAAATTAATAGACAGCACAAAGGAATTTTCC
TAAGTCCTAATTCTAATTGAAGAGTCCCTTTAAAAAAAATCTAATCGAAGAGAGAAATCTTACCGTGAGTAGAACGTTGA
CACCGAGAAGATTCCGGCAAGAAGCTACGAGAAGAGGCACCGCCG
>MR_Moffic_all00150
TGCAGCTGCATGCCTAGATATTCTGAGCACTGTGGCTCAGAGGCGGGATTTTCTTAATGAAGCCGGGGAGGTTGCCGCGA
AGCGTGCGAGGCTCGAATTTGAACAGCATTTCCCCTGTCAATAATTAACTATGTCCTCAGCAAACTTGTGAAAATCCTAC
CTGGGTTCACTGCAGAAGCTCAGGTAACAGACTTATCTACCGACCTTTAACACAGTTTCCGGTACATATGGCACCACATG
TACCGGATGGACCG
>MR_Moffic_all00151
TGCAGTATAAACGGAAAGTAGTTTATCTTGACTACTTGTTTATATTTGTATATTTTAACGTATTGATTGGATCACAGTGA
GATGTATTCTTCTATCTGAGCTAAGTGAAGAATCAAGATTTCGGTGACTTAACGTAACATAAACCCTGATAAGGTTTTAG
ACGTGTCTGTGTGTCACTTTGATTTCCCATGGGTAAGAGTTATTGATAACTCAATATACTCCATATCTTGGGTGGTAGCA
GTTCGTATACGACGTTTAGTAATCTGTATTGGATTACCTTATCCG
>MR_Moffic_all00152
TGCAGAAAAGCGGGGTGATGGCTACCCATTTTCTCAACATATCCATGTGCTGCCAAAGAAATGTCGTTGGGCAAATCAGT
TTCCTGTTCTTTGCACACCACAACAAATACACCTCAATGCTATTCACCTTGTTAGATTCATTTTTTCCACAAATATTATA
AGCAATAAACTTATGAGTAACAGCTAGAGCAGGATCTATAATGAAACTACAAGACATGCCAGATGAGTTCCAGTTATTAC
ATCCCGACAATTCCACTCATTTTTCCCTTGTGTTAAAATCAGCCG
>MR_Moffic_all00153
TGCAGCACTAGGTGTATAGTATACCTCCTCTTCATTCTCATCGGAGTAAACCTTTTCTCTCTTAGAATCGGTTAAGGCGT
CCTCCACAACCACAGTCTCTTTTTTCTTCCCGACCTCAACTCGGGCAGCAGTCTATTTCGGCCCTGTCCTATCCTCTTTT
CGAAGGCGGGATTTTGTTCCTCAGGAGTGGCCTCCACAACTGAAGTTGAGTTCAGATTTCCCGAGATGACCTGTTGCATC
ATCATATTGATCATCACAACCTGCTCAGCAGTAAATGGCAGCCCG
>MR_Moffic_all00154
TGCAGAAACTTCAGAGCAACATGCAGGTGGCAGAGAATCAGCTTTAATCTGATCGATAGGAGAAAAAGGCATTGCTGAGC
TAATCTATGACGCGCACTGAAAAAGTTGGCTAGTATTGAGATTGTTCATGTTGCTGAACAAATCTGGTTTAATCCCAACA
CCATTAGTATGACAATGTCTTAATAGAAAGCAGAAAATAAATTTTCTCATTTCAGTAGCGTTTCAGCTTCAATGTACCTG
TTCAAGCCGCTGAAGAAGAGAAGTTTTGAACTGTCGAACCCCCCG
>MR_Moffic_all00155
TGCAGATTATACAAGAATCAGCAATGAAGAAACTATCTTTGACATAGAAAAATCATCAGCTTCAGTTGTTGAGAGCTTAG
AAGTGTTTTAGGAGTACTATTGAGTGATGAAATATTGCAAGAAAACTAATGCAAAGAACAAAATTCAACTGTCATTCAGG
ATAAGATTTGAGCAGAGATTTGGGGAAAATATTCTGGTTTTGTAGATTCGAGTTGCATTCAAAATTGAATAAATTTGTCA
TCAAAGTGAAAGGAGACTAATAAGGGAAATCTACCTGTTGGTCCG
>MR_Moffic_all00156
TGCAGACCAAGACTTAGATCATCATCTTACATTACATATTATTACACAAACTATTAGACAAGATTTATGTACAATCTGCA
CATGTCAAAAAATTCATTGCAGAATTGCCACAAAATCTCTACTTAAACAAAAAACAAAAAAAAACTAGTATTTTTTCCTA
AACCATTTGCACATCAAAGAGCAGCCCAATCTATCTCAACTGAAGGGTATTTCTCAAGCAGCAAACTATCACATTCACCA
AAGGAAGGCTCCGAGAAGTCCAAGAAAGCGGCGTCGGACTCCG
>MR_Moffic_all00157
TGCAGGATTGATCATCTGTCACAAGCACATATTTGGTTAATCTCAAAACATTTCTTGAATATAATTGTGTGTTTGAAGTC
GTCCAATACCTCTAACCAAGGATAGGATCTAGTGAGCTCGTATGATGCAAAACCTCCACTACTATTCTGTAGCATCAATA
GTGAAGTTAATTGGCAATCACTCATTAATATGTGCATAAAGCTGGCGTTTTTTTGAAATGTGTCACGGTAAGAGATAGCA
CCTGAAGGGATAAGATTAGATCGACGGCGTTGTGGAGCTTCTCCG
>MR_Moffic_all00158
TGCAGAGCATCAATGGAGTCAGAATCAACATCCTTCACACTCCATTCAGTATTAGTAGCCTTGGGATTTGGTTGGGAGGA
CAGCTCGTCCACCACCAAAGCGATTCCGCCTCTGGAGGAGGAAGAAGAAGAAGAAGGCGCAATAGTATGAAGCACCTCCT
CATACCCATCGTCCTTCCAGTACACCTTAGGCTTGTAGGAAGTAATGTGCCCATTTGGTATCTCAAGCTTCACTGAGCTT
CCATTTCTGACAGTCAGCTCAACCGTCGGGATGACGCCG
>MR_Moffic_all00159
TGCAGCAACCCCGAGGAAGAGCGCAAGGCGCAGGAAGCCGCCGCGGCCGCCGTGCAGGCACAGAAGGAAGCCAAGGCCGA
GGACGTGGCCAAGCAGTACGACATGGCCGTGGCCGCGCAGGACTGGGAGCGTGCGCGCCTGCATGGTGCCTCGCTGCTGG
ACCAGTACAAGGACACCGCCGCCGCCGAACGCATCGCGGCTGGCTTCGACGAAGTAAAGGCCAAGGGCGATGCCGCGCGC
GACCTGCGCCGCATGCAGGGGCTGTGGCAGTACAACCAGATCCCG
>MR_Moffic_all00160
TGCAGTGCACAACATCATGCCGTGAACGTACTGAAATAAAAAGAAAAAGAAAATGAAGAGAAAAAGAAAATAAAAATGAA
AAAGCGGAAAGTAGGATGTTTTGCAGTCTAGGTGCTGAGTACCGCAGGTCATCCAAGCCCGTGTTACATCTATATATATT
TGAGATATTACTAATTAAATCACAAGTTTTTGGTGTCGTTGTAAATTCGATTCAAATTTTGAATTATTGTAATTTAGATT
AAACTTTATAATTTGTAGTAAATTAGAATCCCCCTAAATATTCCG
>MR_Moffic_all00161
TGCAGCACTGCTGGAAATCTCCTTCTGTCTGGAAGATGACAGAACTCTTCTTCGGCCTCACAATGATGCCCTGGTGATAA
CCGCAGACATCGCCTCCTATGATGTAAAGTGGATCTTTGTAGATACTAGAAGCTTTGCCAATATCATGTTCTGGGATTGC
TACAAACAGATAAAGGTCAACGCCACCCTGCAAGCAGTTGAGACCTCTCTGCTGGGCTTTGCCGGAGAAGTTGTTAACCC
AGTGGGCATGGTGACCCTAGACCTGACCTTGGGCACAGAACGCCG
>MR_Moffic_all00162
TGCAGTAGCTAAGGAGATAACTCCTTCATATGATGTTACTAAACAGTTGGCTGAATTGACCAAGTAGGTGGAGCTGTTAA
GAACATCTGATACACATCCTCCACCAAGTCTACTAGTTCCACAACCATTGGTGGGGGAACATTGTCGGTTATGTGGAGAA
TATGTGCATGGAGCAAATGTTTGTCCACAACTGACTCAGATGACTATGGAGGATGAAGCTCAAGCTAATGCTGTCGATTT
CAGCCAATGGTGAGGTTTGATCCTTACTCCCAGACTTATAATCCG
>MR_Moffic_all00163
TGCAGCATTGATACGTCACGGATGTGACAGTCCAACTACCCCGAACGCAGGGTATGGCAATGTACTTCATAGCTAGTAGG
GGCGACATCCTCACTCAGATGGAGAGGTACGAGTCACATCAATAGGTGGGATCAGGTAGCTCACATATATCCTCGTACTC
AAACACATAACAAACACAAGAAAAATCATACAAATACACATGAATACTCTCTAAAAAGATATATCTTTAGCTCGACGGAG
TACCTGACTTAGGCATCGGAGTATCTGCCCGGAGCATCCCCTCCG
>MR_Moffic_all00164
TGCAGGCAGCAGAGCATTAGTCTCCAAATGAGGAGGATCTACTATACCAGTCTTAATCTTCTTAGAGGCGACATGAATCC
ACTCTCCACCAGTCTTAAGAACAAGACATTGCCCTACATTGCTGGTTGACCCCGATGTGGAACAAAGGCCTTCACTTCTC
TGTCTCAGAGGAACCTCATTTTCGATTTGGGGAGGAGGGCGTGCCCTACCAGATGTAGAGCAATGTTTCTGCTCATTGAC
TGAAGCATCAGATAGATTTTTCTTCTTTGAAGACAGTCGTATCCG
>MR_Moffic_all00165
TGCAGATCTTGGCGGCGGCGGGAATTACCGTTGGTACGGTGGTCTGGCCGTTTGGTCCGAAATAGAGGGTGAAGGAGGCG
GCGATGGGCCGAGACAGAGGAAAGATGGCGGCGGCGGATGGCGGCGTCTGTTGTTGCAAGGCAGTCGGTGGTGGCAGTTG
TTGCCGTTGCTGCTGTGACAGTGAGAGGGCGAGCAGAGAGGCGGCAGCAGGGGTGGTTGCTGCCGTCGATCGATTGAAAC
AGAGATGGCGACTGCTGCTGCTGCATGTAAACGCAGTGGTGGCCG
>MR_Moffic_all00166
TGCAGCTGGACGGCGGCGTCGATGGCCGCTAGAGGCTGAGGCGGCACCGTTGTTGTTGTTCGACATCGGTGAGAGATAGA
GGGGAGATGAGGGAGGTGTAGGTGGCTGATGACGGGGCAACGGCGGCGTCGCGCTGCTGCTGCTGTTTCCG
>MR_Moffic_all00167
TGCAGTTCATGGAAACTTGAAGGAGTTGCTTGCCCGCCTTCAGATTGGCCATTTGGAGGCGAAACACAAAGCGCTCGACA
GCCTCGTGGAAGTGATGAAAGAGGATGAGAAGAATGTGTTGGCTGTGATTGGCCG
>MR_Moffic_all00168
TGCAGCCCCCCACTCTCTCTTTCTCTCGACTCTCTCCACCTCACTCTGCTCTCCTCTCTCTCATCCTCCTCTTGCTCAAA
CTCACACACCACACAATTGACCTCTCTCTATCTATCTCTCTCGCCAGAAATCAACAACAGCAGCGGCTAAGTCGCCGCTG
ATCGCTGTCCTACACTCCTCTAACCTTACACCACCCGCCTCCCTCGATCTTCCCTCTCACAGCCCGTCGGAAAAACGACA
GCAGCAGCAACACCGCGCCGCCGTTGAGTGATATGGGAATCACCG
>MR_Moffic_all00169
TGCAGAATCCAAATCACATCTGTTGGCTTGATAGACATCAGAAAGAGATTCCTCTGATATTCCAGGAAAGATCATTTGCA
GGTAAGCCAAGTCCATGTCAGAGTCTTCATCAAAGCTTGGCTTTTCGGGCACTTGATTTGGGTACTGTGACGTCGAAGCA
ACAAATTCACTACTGCGATGATCTTTCCATTTAGGATATTCAGCAGTTTGGGTAGCACCAGCATTCTGGGGATAACTTTG
AGTAACATTTTGGTGCTGACCTCGTGGAAATGTATTTACAGGCCG
>MR_Moffic_all00170
TGCAGCATAATTTATAATTTGGCTCACTTGGCCGGCCCTCAATCATCTTGACCTACTTTGACAAAGCAGACAATGTGGTC
TCTAGGGCTACCACCTTATGTCCAGTCTGCCCAATAAATGCATTTTGTTGATTCATTATCAACTGCATCATCTCTTCAAG
TGATGGCCTCTTCAACTCATTGATGATCCCATTAGTGACAGAAAATCCAGGTGGAGGCTGTTGGGCATTGTTGGGGTTGG
CATATGAAAAATTTGGATGACTCATGTTGTTGAATTGATATGCCG
>MR_Moffic_all00171
TGCAGGCGCGTCAGGATGACGCATGGCTTGACAGCTGGGTGTTCGCCGCACGTAATGGCGCGCTGCGATCGGTCTGGCGC
CATGGCCGCCAATGCGTGGCCGAGGGCCGCCACCTGCAACGCGAGGCGATCACCACCGCCTTCGCTGCCGCCCTGCGCGG
CGTGCTGGGCTGATCGTCTTCCGCCACCGAGACCCCATTACGTGAAGGCCAGTAAGTCCGCCACGCTCAACCAGCGTATC
CGCAGCGATCTGGAAAGCCGCATCCTCAGCGGAGAGTGGGCGCCG
>MR_Moffic_all00172
TGCAGACTGCCATTCTCTCTCTCTCTCTCTCTCTCTCAAGAAATGTGAGGACAGAAGAATGAAGGAAGAGGTTATGGTGG
CAGTAATTTTGTTGGATATGGAGGTGTGTTTGGTTCGATGAGTTGAGTAGTGATGTGTCGATGCTTATTGGTTTCTGTGA
CTGTTCTTGGTTTTGGAATTTTTTTTTTCTTTTTTCTAATTGTATAGATCAATGATCATTGTAGACTTATTATGCTTTTA
GCAAATACTCCCTCCATCCCTTAAAAATATGCATCATTTGACCCG
>MR_Moffic_all00173
TGCAGGTTTACTCATGGGAGCCTGTAATTTGCCATGATTCAGTTGATATGGGATGGTCAACACTTGGTGATCTTTGCATC
CACGATGGGAAACTTTTAGGTGGCGCATATTATGAAAACTCGGTTGCAGTTTGGATAGCAGATGTTTCGGTATTTGCCTG
TTATTCTGATATTTCATTGTCTTTAGTCTCCTGCATTTTAGAACCTCATTATTTCTTTCCATAACAATAATTAAATGCCA
TTTGTGTATCAGCTTCTGGAGCCTTATGGTACAAGATTGGCTCCG
>MR_Moffic_all00174
TGCAGCTCCCGTTATTTCTATAAATAAATAAGACGACCTTTGATTTCTATGTCTGGTTTATGTAAAATATTTATGACTAG
TGAAATATTGTGTTGATTATGCGTGCCAAATAAGCTTAGAATTAAAAACTCTGTTAGTTAATTGCCGAAAATGGACTAAT
TGCAAATTAAGGCACCACCTTAGGTCGAAATCTGGTTTACAACATCACTTTTAATGTGTAGCAAAAACATTGTCAATTTT
TGAATTTGCTACAATTCGAATCACGCCTAATTTTTTCGGTCACCG
>MR_Moffic_all00175
TGCAGGGTAAGTTTGATAAGAATTTTCCTTGTTTTACTGTCTCATTCATCTTGAAGTGGCTGTTGCATGTGATGAAGTGA
AATGAATGGCTTCTCATTTCAAGAACATCAATCTGAGTGTTATATTCTGCATGGAATTGAAATCTTAACCTTAAAATTAA
ATGATTAAATTTTCAGGCATTGTTTTATTCTGCACTGAATTAATGCCGAATCTTTGCATAAAGCCTTATGTTCTGTATAG
GATCTTGGGGGGCTTTATTTATCTAAGTTCTTGGCCATGTACCCG
>MR_Moffic_all00176
TGCAGATTCTCTTTCTCACTCAAGAACTTATCTTTTCCATCTCCATGGCTCATATTCGACAACACTTCATAATATCACAC
CATAATCAAATTAATAACCTTTCTCGACCCACATCTTGATCGACTTTAAACCATGTAACAACAATTCATCGAGCCAACAT
TAGAGTAAAACCAAGATTTTTGCACTCTCAGCAGCAAAATAAACGACCCAATCCTATAGAGCTAAAGAAAACGAATATTT
ACAGAGCATTGAACTCGTACCTGGAATTTTCTAGGGTTTAAGCCG
>MR_Moffic_all00177
TGCAGTATTAACATAAAGTAGTTTATCTTGAATACTTATTTATATTGATATATTCTAACGTATGGATTGGATCACAGTGA
GATGTATTCTTCTATCTGACCTAAGTAAAGAATCAAAATCTCGGTGACTTAACGTAACCTAAACCTTGATAAGGTTTTAG
ACGTGTCTGTGTGTCACTTTGATTTACCATGGGTGAGAGTTATTGATAACTCAATGTACTCCGTATCTTGGGTGGCAACA
ATACGTATAAGACATTTAGAAATCTGTATTGGGTTACTGTATCCG
>MR_Moffic_all00178
TGCAGCAAAAAACCCTAGCCACATTCTACACGAAATTACTTAGCCAAATATAAATTCTTCTTCTTCCCTTAGTTCGAAAA
TTTCCTCTTCTTTAAAATTCCTAGAGTACACTGAAATCCCCTCCGCTGGTCGTCGTCGTCGTCCGCTGCTCAACAGTCTG
TCGTCGTCCGCTGCTCAACAGTTCATCCACAAACAACGACGTTCCGTCGAGGGGCTCCTCCCTCCCCGCTGCCTCATCTT
TCCTCAGTAGCTTCGTCAGAGAATCCAGCCCTTCAAAAACGTCCG
>MR_Moffic_all00179
TGCAGAACAGAGGTGCAGCACAACCTAGCTGCGGAGCAGAGGCACTGTAATGTGGATGGGACATCTCAACTACCCCTGAC
ATAAGGTATGGGCATAACCTGTCTAGCCTGTACGCACGACGTCCTCATTCTCTGAAAAAGGTACGGGTCCCATCCTAGGT
TGAGGTAGGTAATTCATATACCAACCTAGTACCAAACATATAGACATTTTTAATTCATATTCAGTCCAACAACACACACG
GACAATACACCTTCTCTCTCTAGTTCTCCTTCTAGTTCCCCTCCG
>MR_Moffic_all00180
TGCAGTATAAACGAAAAGTAGTTTATCTTGACTACTTGTTTATATTGGTATGTTTTAACGTATTGATTGGATGACAGTGA
GATGTATTCTTCTATCTGACTTAAGTGAAGAATTAAGATCTCAGTGACTTAACGTAACCTAAACCATGATAAGGTTTTAG
AGACGTGTCTGCGTGTCTGTGTGTCACTTTGATTTATCATGGATGAGAGTTATTGATAACTCAATATACTTCGTATCTTG
AGTAACAGCAGTTGTTTATTAATCTGTATTGGGTTACCGTATCCG
>MR_Moffic_all00181
TGCAGCAAGCAGTATTTATTCGATGCGGGAGACCTGATAGGATACTTCCTTCAGGTGGGAGTCACAACAGCTCGTCCCTT
GGTGGCTGCTTATGGAGCTGAGTTCGACATCCCTCTTCGTGAGCTGATCGCTAAGACCCCTCCTCACCCTTCTTGGGGGG
GAGATCTAAACGCAGACGACGAGGCTGCTTGGTGGTTGCCTATCATGAGAAAAGCTGCCGTGGTCCTTTCTGAAGGTCTG
GCTTTCGAGCGCGTCATTGGGCCTCTTCGTTATGATCTTGAACCG
>MR_Moffic_all00182
TGCAGGAAGGTGTAGCGGGCCTGTGCATAATCCAGCTGCGCCGAGAACAGGATGCGCTGGTTCTGGATCACGTCCAGCAC
GGTACGGGTACCGACTTCCAGGCCGACCTGCGACGCGTCGTACGCGCTCTGCGCCGAGACCACCGCCAGGCGGCGGGCTT
CCACTTCGCTGATGCCCTGCACCAGGGTCTGGTAGGCATTGCGGGTGTTGCGGTCCAGGGCGCGCTTCTGCTGCTCGTAG
CCGTCCTGGGCGATGTCGCGCTGGGCCAGTGCCTGGCGCACGCCG
>MR_Moffic_all00183
TACTGGAGCGTTACAAGAAAAGCTCCCAGTTCCTGAATGACCTGGGGCCCTACATCAACTACTTTCTTCAGGTTGGTGGC
GAGGCTATGCGCTAGAAGATCAAGGACTCCGGCAGCAATGATGCTGAAGTGGATTACGATGCTGTTCTGGCTTCTGTTCC
CACGCCTGACTGTTTCAAGGGCGATGAGAATGAGGAGCCAGATTTTGCATGGTGGCTGCCTATCATGAAGCAAGCTGCTC
TGAAGCTTTCAGGTGCTGACATGATGCAATCCG
>MR_Moffic_all00184
TGCAGACTTACCAATTACCAGACGTCGTAGATAGAAACGATGCGGTCTTTGTGGTGTGGCTGGCATACTCGCTTAACTTA
TATCAATAGAAATAGAGATGTTTGATTTCCATTTAATTTTGTTTTTAACTTTTTGGTGTATTAACTTAACAAATATTTGT
AATTTTATTTCACCATTTTAATCAATTAAAAAAATAAAGATTATATGGTACAACTGGTCCCATATAATCTTCAAAGGATG
TACCGAATTTACCGGATGTACTTGATATTATGCGCATAATATCCG
>MR_Moffic_all00185
TGCAGGCGGCCGTCACGCTGCAAGGCGTCGAGGATGCGGCGATCAAGGTTGTCGAGCTGGTACTGCATTGGATTTCACCT
TTGGCGACCCTGGCCGCATGGAATCTCAATATTCTCGAATCGAATGGCATCAACGCAACCCGATTTCGCGATCGGACCGC
TAGTATGGGCCACCCCTACCTCGTTGTGCCGTTCCATGGACGCCCGTACCACCCTCCCCCTGCCCGACACCTGCGATACC
GCGCCGCGTGCCGAATTCCTGCGCGGCCTTCGCGCTGCCGTGCCG
>MR_Moffic_all00186
TGCAGACTTCTACTCATCACCAGGACGGATACGAATTTGGTGGTATCCGCTACGCAAATCAAGTTTGGATAATGACAAGA
TTGCCGCACCACTCAATTGATCAAGGAGGTCATCCAAGCGGGGAATGGGAAAGCGATAGCGGACGGTAATCCCATTGATG
GCTCTACTATCCATACACATCCTCCATGAACCGTCTTTCTTCGGGGTTAATAATGCAGGAACGGCACAAGGACTAAGGCT
CTCACGGATCAAGCCTTTGCTAAGTAAAACTTCAACTTGCCGCCG
>MR_Moffic_all00187
TGCAGGCATAAGAGCTTTTTCCTTTATGTTCGGCAGAAATCACATGTTCTACCATATTTTCTTTTCCGAAATAAATATCC
ATGTTATGCTACAAGTCTAAGTTTCAAAAAAAACGAATGAGATTGGGTCCCCTCAGATCTAAACAATCTTGTTTTTTTGA
ACATGAAGAAATAAAGAAGCCATTGCAATTGCCG
>MR_Moffic_all00188
CGGCAGAGCAGATGCCGCAACCCCCTCCACCAAAGCACGGAGTTATCAATATGTAGCTGGAGGCCCCACTGATGGGGACA
GCAACCG
>MR_Moffic_all00189
TGCAGCTGTAGAGTGGATGCCCTGCACTTTCGTCCATTGCCAAACAATCTCTATCTCCAAAAATACAAGGAGAAGATGGT
TACAAGAAATTTTAAGTTTTGTGAGTCTGCATATATAGTGGCTATTATCAACTTATTTATAGACTGAAGAGTGATTGGTG
GGAAGATAGACGATGACTTGTTGACTATAACAATTATGGAAATCGATATGTTCGTGGAAAATATTATTATGAATTAGTTA
TAAACATCGTGCGTGACTAATCAGTGGGTCCGACCG
>MR_Moffic_all00190
TGCAGCACGAGCCATCTAGGCGACTCGGGGATGATGCACAACGCGAATGCAATGAAGACTGATGGAAGAATCCCAACAGC
AAGCATCACTCTCCAGTTGATATGCGCAGGAAGGCCG
>MR_Moffic_all00191
TGCAGTACATCAACTACCGCATGCGGGTGACGATCCAAGACGGCCGTCAGCTCATCGGAAAATTCATGGCGTTCGACCGC
CACATGAACCTCGTCCTCGGCGACTGCGAGGAGTTCCGCAAGCTGCCGCCGACCAAGGGCTCCAAGGAGGAGCGCGAGGA
CCGCCGCACCCTCGGCCTCGTCCTCCTCCGCGGCGAGGAGGTAATCTCACTCACCGTCGAGGGGCCCCCTCCCCCCGACG
ATTCCCGCCTCAAAACCGCCTCCGCCACGGCGGTCCCCG
>MR_Moffic_all00192
TGCAGCCATGACTAAAGTGATAATATGATGAAAGGAGAAGTAAGTATTATTGAAGATAATATCGTTCCTAGCATGCCATA
TCGTCCAAGGCGTGGTAATGAAAGCCACTTTCCACAAAGCACCAATTTGAGAGCTGAACTGCATGTTCATGGCATGCAAG
ATGAGAGAATTTGCATCCATGCAAAGGGGCATGCTCTTGTTAAAAATGTTCAGGACGTAACTCCAGATATCCCTAGTTTT
ATCACAATCCCAGAAAAGATGGTCGATCATTTTAGAGTTCCTCCG
>MR_Moffic_all00193
TGCAGGATACGATCGAGACCTATTACGAGCTGGTCGACAGCCGCGTGCCGAACCATGATGAGGATGTCGCGCGGTTGAAG
GCGAACCGCATCCTGATCGACGGATCGACCGCGGAGGGCATCCTGCTCCAGATCTTCACCGAGCCGACGTTCGGGCCGAT
CTTCTTCGAGATCATTCAGCGCAAGGGCAATGAGGGCTTCGGCAACGGCAACTTCCAGGCGCTGTACGAGTCGATCGAAT
TGGACCAGATTCGTCGCGGCGTCGTGACGGTGGACGAGTGAGCCG
>MR_Moffic_all00194
TGCACAGATAGAGTTCCGGAGCTTATTTGACCGAAGTGTCACCAAGGGAAGAGACATATTTGAACTATGCTCAGTTTATA
CAGGGCTGGTTCCATATTGAATAGCCCCGACATCACTTTACGCTCCCGAGCTCGAGGTCGGACCAGGCTCAAAACACATG
AATAGTACACGACAAAGGCTCTAACTGACTCTAAAAAGATTCCCAGGACCACTTAGGACACGTGGCCTCATCTCCTTCAT
CAAGTAGTTGCACACCCATGTATAAATACGCCAAACACCCCCCG
>MR_Moffic_all00195
TGCAGCTAATGAAAATCGGCGATTTTCACACGGTTAAGATTCCAAATTCTCTCTACAGGGCGCAACTTCACTCTTTCAGA
TTTGCGATGATGGGCCGTCTGATTCTTCGCAAAGACGATAAACCTCAAACACTGATTGATCTCAAGGCAGAGCTCACTGC
CGTCTGGAAATCTAACGCTTCCTGGAGACTTATTTCTTTGGGAAAAGGGTACTACACTTTCAAGTTTGAGGACAAACAAG
AATTTCGACAAATTGCTGTGAAACCTACATGCAAGCTTTCAACCG
>MR_Moffic_all00196
TGCAGAATCCAACTCTATGGATGCTGTTGCAGTCGCATCAGATGTGCATGAGCTGCCGAAAGAAATGCATGAAATGAAGA
TTAGAGGGGATGGAAATGATGACCATGAGAACAGTGTAAAGGTTCCTTGCAGATTTATTTCCTTCAAGAATTTGGATTTT
CACACTAGAATGAGAAATTATAAGTAAATGGATTTGGTGAAAATCTCGAGTTTTGTTGTTGAACTTGTGAATTCTTCCCA
GGATATGGAGCCAACTGTTGTTAGCGGCAATGGAACTGAACCCG
>MR_Moffic_all00197
TGCAGCTGGTCGAGGAATGGAAGAGTGAAAAATTTCTACTAGGTTACTTTCTTTTGAAAGTCATAGTACCACCTCCCGTG
AAAGGGATACTGCACACAGGATCGAAACATGTATCTATTTTTCGGACACGATTTGCTATCTTTTTTTGCTTAAGAAACAT
GTCCTAGAAAAAACCATAATATTTGACTAATTTAAGACTCAAAAATGAATGAGTTTGCACATTTTTAAGTTGTCTTGCTA
TTCATCATTCATACTCTCAATTTTTATTCGTTTAAAAAATGTCCG
>MR_Moffic_all00198
TGCAGAAGCTTTCTTGTGCATATGCATGTAGAATCCGTGTGCAAACATTAATGTTCTGGCTGTATATGCATATATATGAG
ATTGTATAGGTCATGCTCTCGGGTTAGTCTCTCATTTTTTTGTACATACTAGAAGTGCCATGCTGCGTGGAATCTTGAAT
GTGTGTATATATGTATATGTCCGTGAGCAGTCCATGTACAAACTTTAATATTCATGCATTAATACTTGTCTGCTCGTGCT
ATATTCGTTTGGGCGTACACAAGCATCTTCGCCCTTTTCAAACCG
>MR_Moffic_all00199
TGCAGCTCCTTGTGCACAAGTTGTAAGATCTTTATAGAGAGGTGAACAAGGTTAAGATGAGAAGAATTTAGAATATGGTG
AATGGTATTCTTAAGAGAAATCAGTGCAGCATAAGCAGCCATTCCTCCGATCTCAGAATTGGTTGTGGTGAAGGGTGGTG
GGATGAGTATGTCTGACTTGCAACTAGCAAATTTCATTCAATGGTTCAATTATATTATTATACCTGCTCAATTATTTAAG
CCACCAATTAGCGTTGCTAATACAAAATTAGTTTAAGCTGGGCCG
>MR_Moffic_all00200
TGCAGATGCATGTAAACTGCACCACCAATCAATCAAGATCACAAATCAACTTACCATTTCTGGTGAAGGCTATACGAGCA
TTGAACACAAAACGAGTTATTTATTTTCTGCTCTGTGTGTGTGTGTGTGTGTGTGTGTGAGAGAGAGAGAGAGAGAGAGA
GCGGCAGTATTTGAAGAATTGATGAGTGGTGGGAATGTTGAAATAAAAAAAAGGTGCAAGGCAGTCGAAAAGTAGGGCAA
TGAAGGTGGTGAAAACGCAAAAGCAAAAGGCAATGCCGCCG
>MR_Moffic_all00201
TGCAGCGGCACCAGCCCTTCCTCCATCTTGGAACATATCTCAGCCAGCTCCGCCACCTGCGCCGCCAGCTCCACCGCCTT
GTCGTCGTCCAACGGGAACATGAAGGAGTCGGCCAAATCCACCAACCACTGCGCCACCCTCTCCATCCTCTGCACCTCCT
CCAACAACCCTGCGCTCCCTTTCTTCTCCTTCTTCTTCCAATCCTCTCCGATCTTCTCGATGAGGCCGCTCATCGGCTGC
GCCCAGTTCAACTGCTTCGGCACCG
>MR_Moffic_all00202
TGCAGCCTACACTTTCGTCGCCATGGTTTTCGCTGTCTGGTGTAGTTTGCCATGATGCTGAAAAACTTAGGAATATGTGC
GAATGGCATCATTAGGTTTGCTTCCCACTACCAAAATTTTGCGAATTACTGACGGAATTGGCAAAGAAAAATGATCCGTT
TGTAACCACTGATGGTTTCCCAACGGAAAATTGTGTCATCAACTTTTAGAAATTTACAAACGGATCGGCGACGGACACTA
TACGTCGTTGAAAAGTTATTTTTTTTAAAAAATAAAAAACTACCG
>MR_Moffic_all00203
TGCAGGAAAACTCACTAAAACTTTACGAACAAAGTAAATTTGAAAAAAAAAATGGAACAATAGAGGCACAGAGAAAATGA
CTAACCGATGATGGTGCCGTGCACGACGGTGCCATTTTTTAGCTCAATCGACACGGTCTCGTTGTTCAACTTCATCAAAA
ACCTGCTCGAATCACAACAATAAGTCAAACCTCGACCGTAAGAGAAACAAATCGAAGCGTCTTAGCAGAATACGAGGAAG
AAAAACTCACCTGACGAGCTTCATCGTCGCGTCGCCG
>MR_Moffic_all00204
TGCAGTATTTCCCATACAATCCGTTCTTTTCCACGAATTTTACTCTTAGCAACTCCTATGTTCGAAGCAAGATGTTGTCT
AATTAGACCACGAATTACAAATGTCTGGAAAAGCTCTATTGCTATTTCGCGCGGCAATCCACACCG
>MR_Moffic_all00205
TGCAGCATCGGAGATCAGTTCCTGCGCGGACTCGTCATAGCGCATCGACGTCCGCGTCATCGGGCAGACGAGGCGTTCGA
GCAGCCACGGATCCAGAGTCGTCATCGTAAAGCTCCTTCGCCGCGCGATGGCGGCGCCGCGGCGGCTTGGGCAATGCGAC
CAGCCTCGCTGCCGATCCGCCGCTGCGTCGCGATGTATTCGATGGCCGCGATCTTCTTCGGATCGAACAGATTGGCGAAG
AACATGCCGATCATCATCACCGCGCCGTGCGCACGCCCCTTGCCG
>MR_Moffic_all00206
TGCAGACATTGGGTAACTAAACGACCACTGTGTGAATTTGGGTGTCAACTCTGACCTTTCTTGATAGTATCCGATGTACT
TCAGAATTTGGGGGAAGAACGCGTGAATGTTTTTCGTCTGATCTCCAAGTGATGGTCTTCAAATTTGTGTTGGTTAGAGT
TATAGATAGTAATCATCGCTTGTCTCATATCCAACACTAACGTGGCCCAATGATGGTTAAAGCAGCAAACCATTACAACC
TAAAGCAACAACCGAATTCATCAGAATACATGTACCTCATATCCG
>MR_Moffic_all00207
CGGATTTTGCATGGTGGCTGCCCATCATGAGACAAGCTGCTCTGAAGCTTGCGGGAGCTGATATGATGCCGTCCG
>MR_Moffic_all00208
TGCAGCCTTTCTCTTTCTGTTGCTATCCCCATTAGTGGGGCCGCCTGAAATCATGTTAATCACTCATCTTTTTAGAGGAG
GTGGGGGTATCTGATCAACAAGAGCTTTACCTCTGTCATCCCTGTTGTGTCGGGTTAGAACACTCATAACAAAGATATGG
GAGTTACCTTGTCTTCTTGATGATAGCAAGGTGACGTTGCTGCTTCCGGTGGTTAGGCTCGCACTTTGGTCTCCTTGATG
GTGAACGGGCACAATCTGCAAAACAGGACCG
>MR_Moffic_all00209
GCAGATACGCTGTGCTGCAGATATGACAGTTTAACTACCCCTGACACAATGTATAGGCGCGACATTTCTAGCCTGTACGG
ACGACATCCTCACCTCATGAAAAGGTGTAAGTCACATCTGTAGGTTGAGGCAGGTAATCCACATATAACCTCGTACTAAA
CACACAACACACACAATCAATCGAGCATACTCACACACGCATACCTCCCTCTCGAGCTTTTCTCTATATTCCGACGAGAT
CTTTAACTTAGGCATCGGAGAGTCTACCCAGAGCACCCCCTCCG
>MR_Moffic_all00210
TGCAGTTTTCTCAGCATCCACCATTCACCGCCGCCGTCTGCTACTGTGCACCGCTAAACGCCGCCGCTGTAGTTTTCTCC
GGCCATCACCGCAATTCCTTTCTCCATTATTTCCCTTTGTTTACTCCCTTAATTTGTTCTGTTTTAATCTCTTAGTGATT
CCTTTTCTTACAGGGCGTTGTTTATCCACTTCCACCACTATTATTTTCGCCAGAATCCGAGCATGGCAAGAGGGAAACGT
ACAATTGCAGTTCGTGATCAGTCGAGGGAGGAGGACGAGGCTCCG
>MR_Moffic_all00211
TGCAGGTTCAGTGCATTGTCGGCGGGCTTGCGGTCGGCTGCGACCAGCTTGTTGACGATGTCCGAGATGTTGAGTCCCGA
GCCAATGCCACCGTATCCAAAGTCTGCCACGTCGTTTCTCCTGGTATACGGGCCGGCCCGTCGTCAACGAAAATAGCGGC
CTGCGCCGCTGGGTCTTGAGGACTTCGTTGATGCATGCGCCGTGCCAATGGTCTGGCGCGGGTTCTGGCACGCAGGTTGC
AGGAGGGTTGGGGCAGGGTGCGGGGAAGTTCACCGCGGGCTGCCG
>MR_Moffic_all00212
TGCAGACATGACAATTCAACTACCCCTGACATAATGTATGGGCGTGGCATTTCTAGCCTGTATGGACGACATCCTCACTT
TCATGAAAAGGTGTAAGTCACATCCGTAGGTTGAGGCAGGTAATCCACATATAAACCTCGTACTAAACACACAACACACA
ATCGATCAAGCATACTCACACACACATATCTTTCTCTCGAGTTTCTCTCTATATTCCGACGAGATCTCTAACTTAGGCAT
CGGAGAGTCTGCCCGGAGCACCCTCCG
>MR_Moffic_all00213
TGCAGAAAGATCCGACGCTGATTTGCTCCAACCGCACGATGTGGTACCATTATGCTTAGTGGGATACGCAGCGCCTACAC
CGTTCCCCCTCAGTTTGTGAGGTTATTGGCACTCCCATGTAAAAATTGCTTTGGAACAAAATTGAAGAACAGAAAATTTC
CTTTCCAACCGTGTTTTTATTTTTTTTTCAAGATTTTCTTTTAATTGAGATATGAACAAAAAAGGCAAAACTGTGGGCTC
ATTTGGAGTTTCTGACTCTTACCATTTTAAAATTCTCAATTCCCG
>MR_Moffic_all00214
TGCAGAGATTCACAGATACACATAGATATACAGAGATACATACCGCGAAGATGCCGCAGCGGCAAAGCGTTTTAAGCTAG
GCAATCTTACGACTTTGTGAAATCTGGAGGGTTAAAGGATGACTCAATCTTGGGATTTTGGGCGGATCGGTGACGTTGCC
ATATCGCCCAACCTCCCCTCGCCCACCTTTGATCCTACGAAGAGATGTAATTGATTGAGTCCATATGACAGAATAATACA
ATCAGAAAGGAGACTCCCATAAGAGCCCATGGAAACTCTTTTCCG
>MR_Moffic_all00215
TGCAGAGTGTTGGCCGTGATCAGCTTCTTGATCGCCACCACCGCCCCTTGTGTCGTCGCCTTGTACACGGTTCCGAACAC
TCCTTCTCCGATCATGGCGGCCTTGCTCAGCATGGAATCGAGATCTGTGTTACTGAGCCAGTCTGCAGAACGCCGTTCTT
GCCAAGGTTGTATGTCTTTTTTCAACCTACTCAAGTCCAATCCATTTGGACCTCTTAGAGGTTCTAACCAAGGAGCACGC
AGATCCCAAAAACGCATAGTTTCTCCTCCAAAAATGACTTCTCCG
>MR_Moffic_all00216
TGCAGGAGAAAGAGCTTGATTCAAAATGGGGGTTTTTCTCCCCCAGGGGGGAGTTACAGTGTTGCAAAGTTGCACCTTTC
AAAAATTCATAACTTCCGCGTAAATCATCCGATTGAAACGCGGTTTTCACCAAAAGATGCGGCTTGTAAAGCACTTTCAT
GTCATTTAAACGGAATTCAATTTGATTAATTTTTGACTTAGTTATCGTCATTTTTGTGATTTTTAGGCCACTCAAAATCT
ACTTAAAGTGAAATAAACAAAAATTATATTTTTTGATTTTGACCG
>MR_Moffic_all00217
TGCAGTGGTTTGGGAAGGGAAACTAATTAGAGACACTAATACCACTAAAAGAGTGGTATCTAATGAGAGCTTTGAGCCCT
TCTCTTTCTTCTCCATCTTTGCTTGCAATGAAATTTTAAGTTAGCTTCGACCCCTTTAAATAGGTTTAGATTTTACCTCT
TTAACTCAATTTTGAGGTTGCCTATGTAAATAAATTACCTAGATATCATACTTTTTCAACATTTGGAAAATGAAATATTA
TTATATTAATAGGTGTTGAACGACTTACTATACAAATTAAACCG
>MR_Moffic_all00218
TGCAGTGATTTTGAACTGCGCGCCACTGAATTTGTGGCGCGAAGTTAGATGAGCATACCTCTTTAATCTATAGACTGTTT
TAGTAGAGCGATATATCGTATCGATTGCCGTCCGAGGGCCTCTGGTTCCAAACAAACTCTGGTTCAATGTAATTTCCCCA
TAAGCGGATTTTTGAATGGAAATTCAGGGTATTAAATCAAACAATTTATGCGACCTTTTTGCGATTATGAATTCTCCGTC
CTCGAAAATGCTTAATTTTGCCTGGTTCCACCCGTAAAACTGCCG
>MR_Moffic_all00219
TGCAGGGAGTCATACTGTTCAGCTTCCTCCGTGGCATGCTAGGAGGGGATTGGTGAAAGGTCACGGGGATTGTGATTAAA
CTTCAACGGGGATTTATTTAAGATCTGACTTCGAGAGAAGGGAATTAGTTATCCCG
>MR_Moffic_all00220
TGCAGACTTTGATACTGAAAGAAACTTGTTCCGCCCATTACACGTGCTCTCTCACTTCTTCGAAAGAAAAAAAAAAACAA
CAAATGTGTGATACTATTGCATGTGTATAGAGATTGAATTTAAATTATTTGTACAGTAGTTTTTCATGTGGTGTTTGTTG
CTAGTTTTGTTGTTTCTTCTTCATCGTTGCTTAGAATGCATGGTGGTGAAGAAAAGGGTAAGGTGTTGGCGGGAGAGCAA
CCATTGTCTAAGATAGCCATCCACAAAACTGTTGCTGCCCTCCG
>MR_Moffic_all00221
TGCAGATACAATGTACTGTACACATGACAGTTCAACTACCCCTAACATAATGTATGGGCACGACATTTCTAGCATGTACG
GACGATATCCTCACTTCATTAAAAGGTGTAAGTCACATCCGTAGGTTGAGGCAGGTAATCCACATATAAACCTCGTACCA
AACACACAACATACAATCGAATCAAGCATACTCATACAAGAATATCTTTCTCTCGAGTTTCTCTCTATATTCCGATGAGA
TCTCTGACATAGGCATCGGAGAGTCTGCCCGAAGCACCCCCTCCG
>MR_Moffic_all00222
TGCAGTTGTATTTCTCTATCTTTTAAATTTGTAATTTTTATTGTATTTCTTCTGCATTCTGTGAATTTTATTAGTTAAAG
CTGTGGAGCTGGGCATGCGTCTGTTTGATACTTGTTTATCAACTGGTAAAGTGTGTGTGTTTGTAAAGTTCATTAATCAC
TGGTAGTTTTATGGCGAATAAGGTAAAATTCAAGAATTAGTATGAAATTTCATAAGTCTGGAGAAACTTGGACTGAATAA
TATACAAGATCTGAACTTGGCTCACTTATATAGTTACTTTCACCG
>MR_Moffic_all00223
TGCAGTATAAACGGAAAGTAGTTTGTCTTGACTACTTGTTTATATTGATATGTTTTAACGTATTGATAGGATCACAGTGA
GATGTGTTCTTCTATCTAACCCTAGTGAAGAACCAAGATCTCGGTGACTTAACATAACCTAAACCCTGATAAGGTTTTAG
ACGTGTTTGCGTATCTGTGTGTCACTTTGATTTACCATGGGTTAGAGTTATTGAAAACTCAATATATCATGGGTGGCAGC
AGTTCGTATACGATGTTTAGTAATCTGTATTGGGTTATCATACCG
>MR_Moffic_all00224
TGCAGTTGGACGGCCGCCCTATGAGCGGAGATATTGGTCGAGGTGCAACTAGGGAAGCGATCAAATTTGCTCTACATTTA
GCCTCTCTAGAAGACAAGCCAAAAGGTTTGGTAAACTTGCTATTCTCAGTTGCAATACTTTATTCATGAAGAGATACCAA
CATTTTCGTCGAACATTTTGTGAAACATGACGCCACAGGTTTTCTTCAACTAGCTGGTGGTACGAATGCTCACACGGTAG
AGGGGTTAAAAAGGGAGAGGCTATTTCAGACCACCACCCTATCCG
>MR_Moffic_all00225
TGCAGTGATCCATTAGAAAACTGCAAAATCATATATGACAGGTTTGGATTCGATGTGAATCCAGATAACTTTTTAATGAT
TGCCATTAAGCTGGGATTAGGAGAACCATTAGACGATCATGCGTTTAGTGTTGAATTAAGTTATGAGTTCAGAGAAACAA
TCTATCCACGCATCGATCATTCTAGAACCCCCCCCCCCCCAAAGAAGATCAAAGGGACAGATTCGTTGCAAAGCTTTCTT
CAAAAATTTGTTGTCATTGCACCAAATTTGTAAGTGTCATAACCG
>MR_Moffic_all00226
TGCAGTTTGTTAAATACAAGTCCGAACACAGTCAGTAGTATTGAAGGAATTCCATCATTTCACCTTTTGCCATCCATCAC
TGTGTCTATGAATAAGCAATCACGGGTAGGTCGCCCAGCGTGTTGACCCCTCAGTATTGAGCCATCAGGTAATACCAACT
TCTTTAGTATATTGAAGTCGTGGATGCCCG
>MR_Moffic_all00227
TGCAGTGAAAATACAAGAACCACTTTATCAACAAACTATTACAACCAGACAACCTAGACGACTTCTACTGCGTGTTTCTT
GTTTCTCTCTCTCTCATCTGTGTGTGTGTGAGAGAGAGAGAGAGAGGGACATATATATTATGCAAATCCAACTGCAAAAT
GACACTGAATCTATATATATATATATATATACATATACATACATTTATGATTCAAGTTTAGTTCATTTTATTTTTCGACA
CACAATTTGAGAGTTGATGCTTACAAGTAACCG
>MR_Moffic_all00228
TGCAGGAATCCCAAGGCATACCCACGCCGCTCGCGCGGTACATGCTCGGCGACGAACACCCAGGCGCTCGGCACCTCACC
GCCCACGGCGGCGCCCTGGACGATGCGCAAGGCGAGCAGGAGCAGCGGCGCGGCATAGCCGATCTCGGCATAGGTCGGCA
TCACCCCGATGAGCAGGCACGGCAATGCCATCATCAGGATGCTCAGGCTGAACATTCGCTTGCGCCCCAACCGATCGGCG
AAATGCGCCATCAGCACGCCACCCAACGGCCGCGCCAGGTAGCCG
>MR_Moffic_all00229
TGCAGGTCCGTCTTTTCCTGCTAGCGGAGAATCGCTCATTTAAGTGGAAAAGATTCAACGTTAGAGGAAGCCCCTTTTTA
AGGCCGTAGGAGAGGATGAATAGCAGATGATTGAGCTACACCCATTTCATAGCCCTCCATTGGGCATTGTCTCATTGATA
GCAGAGATAGCCG
>MR_Moffic_all00230
TGCAGAGAGCCGATTGACTGCACCCAGAATAATATATCCAATCAGTACCCCCAAACACAAATGTAGGCGATAAACAATTA
ATATCTTCTATTTTTAATTTTTTAAAAGAAAAGATCAAGGGGTTCAAAAAGCAGGTAGGTAGAAAACGGAGAGCTAAGCA
TTTGAATGATAGTTCCAAAAGCTGACAAACAATTAAGAAAAACTAGAATAACAACCAAAAGCATGGAGTGGAAACAAATT
TTTTTTTAAAAATGTATGTTTTCCAGCTTGGGAGGCCTCATGCCG
>MR_Moffic_all00231
TGCAGCTTGGGCTGGTTGGTACCGAGCATGTGCTTGAGCGGCACGCGCTGGTGGTCCTGCTCGTTGCGAATGCGTTCGTA
GACGAACATTTCGGAAATCGCCGCCGACAATTCGCGGCCATGGTCGCGACTGATCATGTCCAGCGGCGCGGTGCCGCCCG
AACTGGTGAAACGATTACGGTCGAGGGTGAACAGCCGCGTGCTCATGGCCACCCGCGGGAAGGCTTCCTGCATCGCCGCC
AGGCACTCCCAGTGCACGCTGCAATCGAAGCCATCGAGCAGGCCG
>MR_Moffic_all00232
TGCAGGACAATGAGTTTGAAGGTGAAATACCCAATTTTCAGCAACAAGGCTTGAAAACATTCAATGCATCCAATAATAGA
TTTGTTGGCCAGATCCCTCAAAGCCTCAGCCGTTTAGATGCTTCCTCATTTTCTGGTAAACTAATTCTTTCTTCCCATTA
TGTTTCTTCTTACTCTATAGTTTCATCAATATTCATCATACTATATATTTTTGGCAATCAGACAATGAAGCCCTATGCGG
GACGCCGCTTCAGGCATGCCCCTTTGACGGCGGCGGCCACCACCG
>MR_Moffic_all00233
TGCAGAGCAGAGACACTGCACTGTAGATGGGACATCTCAACTACCCCTGACACAAGGTATGGGCACAACATGTCCAGCCT
ACACGGACGACATCCTCATTCTCTAAAAAATGTACGAGTCACATCCTAGGTTGAGGTAGGTAATTCATATACCAGCCTGG
TACCAAACATACGGAGAGATTCAATTCAGAAAAATATACATAGGCATATAATATACATTCTCTCTCAAGCTCTCCTATCT
ATATTCTGACGAGATCTCTGACTTTGGCATCGGAGAACCTGCCCG
>MR_Moffic_all00234
TGCAGATTGACGTCGAGCACGCGGACGTTCTGCGTGTTCAGTCCGACGATCGCCTCGTCGCGGATCACGTCCATGTATGC
GGCGACGACGTTGGTGAACAGGTCGGCCTCGGTTCCGCGCAGCGTCGCGCGGCCCGCCTCGACACGCGTCTTGGCGGCGG
CGACCGAATTGCGCACCTGCCCCCCCTGATACAGCGGCACCGAGACATTGGCGCGCGCTACGGCCTGACGCGGCAACGCG
GTGAAGCTGTTCGCAGCCGTCACGACGAATTCGGTATAGTCCCCG
>MR_Moffic_all00235
TGCAGCCCTCATGCACCTCGCGCAGGACATACTCTGCCTCCGTATCGGCTAAGCACCGTAGGTAGGAGTACGTGAAGGAC
CGCCTATAAAGGTGCTCTCCTATCATGCAGTACTTGGCATAACTCGCTCGTTTGGAGACCTGAGGGTGGTTCATCCGCTG
ACCTATCTTTAAATAATGCAGTATCGGAGCCCGCCAATCAAACCTCTCCTTCACGACTCCTATCTCAGTATCGAATGCTT
TGCCTTCTGCTCTAAGAAATGTTATCTACCCCCCAAAATCATCCG
>MR_Moffic_all00236
TGCAGATAGGCTCTTGAAACTGCTGCTTCCCTCACTTAGGTTCCGCGACCTCCAAGACTTGCGTGGCTTTGAGGAGTTGA
TATCGCGTTCGATATCATTTTCGACTCTGAGCTTAGCCACGACCAGCTTGACTATGTTGCTCCTGCAGAACGCCGTTCTT
GCCAAGGTTGTATGTCTTTTTTCAACCTACTCAAGTCCAATCCATTTGGACCTCTTAGAGGTTCTAACCAAGGAGCACGC
AGATCCCAAAAACGCATAGTTTCTCCTCCAAAAATGACTTCTCCG
>MR_Moffic_all00237
TGCAGAAATTCCCAATTCCTTAATACATGCCACTCAACTACGTAGAGATATAAAGATCATTCATATTAATTACTTTGGAA
ATTTCCTCATATATAACCTACACACGCACATATATATACATATATATCAAACCCCACACCAATTCATCCAACTCAGCCAA
AACCAGTCCTCCCTCCCTCTCTCTCTCTCTCCCTCTCTCTCTCTCGCACAATGCCGCAGAACGCAGGAAACACCACATCA
GCGACGTTGTTCGCATGCTTCGGCGCCTTATTTGTCTCCACTCCG
>MR_Moffic_all00238
TGCAGTATTGGGCTTTGGCGGTATTTATCATGCACTTCTGGGACCCGAGACACTGGAAGAATCTTTTCCATTCTTCGGTT
ATGTATGGAAAGATAGAAATAAAATGACCACAATTTTAGGTATTCACTTAATCTTGTTGGGTCTGGGTGCTTTTCTTCTA
GTCTTCAAGGCTCTTTATTTTGGGGGCGTATATGATACTTGGGCTCCG
>MR_Moffic_all00239
TGCAGCAAGCTGGTTAGAGATGGCGGATACAATAACAGCTTCTGCCTTGTGAGCTGCCAACATGATCTTTGTTTCCAAAC
TTTCTAATTTCGGATCTTTGCATTTCCCATGATTAGGAGAAGAATTATCGAGAAAATCCAGCAAAAAACTGACCTTTTCG
TGGAGGGATTTCAGTTGAGCTTTGTTAAGAGAAACCCGTGCAGATTGAAGTAAGCTATCAAGAATTTGCAGAAGAGAAAC
CAGTGCCGCAGAAGCCGCCATTTCTACTTGCCG
>MR_Moffic_all00240
TGCAGATATGTTGTGCTGCAGATATGACAGTTCAACTGCCCCTGACACAAGGCATGGAGGCGACATTTCTAGCCTGTACG
GATGGCATCCTTACTCTCATGAAAAGGTGTAAGTCACATCTATACGTGACAGCAGGTAGCTCATATATAACCTCGTACTA
AACACATAACACACACAATCAATCAAGCATACTCACACACTCATACCTCCCTCTCTAGCTTTTCTTCATATTCTGACGAA
ATCTCTGACTTAGGCATCGGAGAGTCTGCTCGGAGCACCCCTCCG
>MR_Moffic_all00241
TGCAGCATAAGAGCCCACACTCCTGCCCAGAATCAACCTTGTATTTTTCTGATTTTTGTTTTAAGGTTGTATTGTTTGAT
TACTACTTTCTTTTACTCGAATGAAGGAAATGAATTAAGAAGCTTTTATTTCTCTTCTTTGTTCTCTCTCTGGATTACTT
ATGATCATATGTTCTCTTGATCTCTTCTGTGTTCTCTCTTCTGTAGATTTGATATGTTACATTCAAAATTACGTAGTTTT
AATAGTGGGACACGATCATTTCTGGAAAATAGGATCCG
>MR_Moffic_all00242
TGCAGCCGTTGTTCTCTCAGCCCCGACCAAAACGCTGTGCTACACATTGCCACATTGCTAGGAATATACATTACCTCCAG
CAGTTCATGAAGATGAACCCCTTCTGGCCTGCACCAGCTGGCTCTGCTTCTTTATTTGGGTCGAAGCCTTGCAATCTTAA
CGTCATGCCTGGGTTGGAATTGCACGGAAATGTTGCTGTCAGAGGCGTTAACAGCGCTCAGGATAAAGGCCAGAATGTTG
CTAGCATCCCTAATCATGTTGGGAAGGAGAAGAGTTCTCAACCG
>MR_Moffic_all00243
TGCAGGATCGTAATATTAAACTAAAAGGATTCCCTTTTCCTCACTTAAAAAAATGGAGAATTATGTTTCTTTTACAAAAG
CTATAATGCTTCTTTACTTGTTTGCTTGTCACCAGAATCTAATGCCATTGATTATAAATCACGGGGAGAAGAGAAGAGAA
AACGACTTACCAATTGAAAAGACATTGCAATTTGTTTTATATGAAAGTTTTACTTCTTAATAAAATGAATAGTGTGAAAA
ACGTAAAAGTGAAATTTCCACTTTTATTTTTAAAAATTATACCG
>MR_Moffic_all00244
TGCAGGTGTTCTAGATTCAATCTATGATGTGTCTTCTAATGATAGCATTACGCAGCTTCTTCAGTGTCTGGAAGGAGAAG
AAAAAGATGAGCTCCGTCAATTTCTTTTGAATCCTGCATGGTTTGTTGGAAAGCAAATGGATGATTCTCATATACAGAAC
AGCAAGTGGCTTCCTATTTATAGAGTTTATGATGAAGAATCTGCTCAAAATTTCAAGTATGCAGATTTAGTGAACCCTAA
TAAGTTCTTGCCCCCATTTGACTGTCCAGAGTGCTTGTTTTCCG
>MR_Moffic_all00245
TGCAGCTTTGTCACATTGCTCCCAAAAGATGATCCATCTGAACTGGCAACAGAATAAAATGGCATGTTCTGAAAGCTTCC
ACTGCCACTGCCATGAAAGCTTCCACTATTATTACCGCACCCACTAGATACATGGGACATCGCAGTTGACACAGACTGCG
AAGTAGACTGGGATTCCACAGGCTTTCTTGAACGGTTGCGACCTCGGTGCATATGCCGCTCGCAATATTTGGAGTCTGGA
TGTGCATCTTTGGAGCACCTCCACTTCTTCCCATCCGTTCTCCG
>MR_Moffic_all00246
TGCAGTCGAGATGTGAAGGGAAACATAATCGGCGTTTGCTTTGTTGGGCAAGACGTCAGTGGGCAAATGAGGATATTGGA
CAAGTACAATCGCGTACAAGGTGATTATGTTGGTATTGTGAGGAATCCCTGTCCACTGATTCCTCCTATTTTTATGATGG
AGGAGCACGGGCAATGTGTGGAATGGAACGAAGCAATGCAAAAGATATCTGGTGTGAAGAGGGAACAAGCCATTGATCAA
ATGCTTGTTGGTGAGGTCTTCACAGTCCATTCTTTTGGCTGCCG
>MR_Moffic_all00247
TGCAGTTGATCATGCATAAATGAACATAATAGGACAAAACAGCTTTGGTGCAAAAAAACATGAGGCAATAGGTTTGACAT
TCATCAAAGCCCAAGGCTGGTGCTGTAACTTCTGTGTATAGCATAGAACATAAAGGGCCAGCTGCTACCCCTTACAGAAA
CTTACCAACAATCAGATGTAGAGAAATCCAAGTAGCAGAAAATACATCCTCTTGTTAATCATTGTCTTATCAAGACAGAT
GTAAAGGCTTATGCAAATATCAAGAAATTTTGACATACATACCG
>MR_Moffic_all00248
TGCAGGGAGCAAATCTTCCCTTTGTAGTCCTCAGGTTTGAGAAAGAAGTAGTGCCACCAAAATGGAGTCAGTGAATATCT
TTATAGGATAAATTTGATGTTCATAGCATACCAAAATATCATGAATGACCATGAAACTTGAGCTTGAAGGATGTATTTTT
CGAAGAGTTATTGACACCTAAATATACGAACTTTGGGGGTATTCTGGTTTTGCACATGAACTTTGGAAGTTGTGTATACA
CAATCTTTGACATTGTAGTAATTTTACCACGTTTTTATATTCCG
>MR_Moffic_all00249
TGCAGTGTTGCATAATTTTCTACCATAAAATTATATGGACTTAAATCTGATCTTATCTCATTTATCATTATCAACGTGGG
TGGAAAACAAACACTTGATCTGTATAATGTAAAAAAATCATAACTAAAGCATATTTTGGAACTCATTCTCTTTATGATGA
TTGATTGATTAAACCTTTACTTGGTGAAAAGCCCTTTATATGATTGGAAATCCATGGAAAGAGATGGATTTTCATGGTGG
ACGCGGCGTTTAAGACGGGCTCAGAATTTGTTTGATGAATTCCG
>MR_Moffic_all00250
TGCAGATTAGGTAGAATATTCGTAATGTTAAAGAGATATTATTTGATTAGGTTTGGAGAATATAGCAAAATGTTGATCAT
ATATTGATTTCTTCTGTCATCTAAAGACTCTGCACATTATTTGAGTGCAAATTAATAGTTGGCCACAAACATAATTTTGA
TAAATTCTAGCCAAGTTTGACGCGAACTGACGAAAAGAGCATATAGCGAGCAAGAAAATCGAAGGCTATCAAATTAAGAT
TTCTCACCCAAAAACAATTTCTTTTCCCCCTTGCTTTCTTACCG
>MR_Moffic_all00251
TGCAGCTGCAGGATGGGATTCAAGGCGCCATTTTGCACTGCAAGAAATCATTCAATGCCTCCAGAGGTACTTTTTTCTTT
TCCTTTTGTTCCTTTACTAAAACTATATTTTCTTGAGAATTGAATTAAATTCAAGTTTTACTACAATCGTATCGCAGTAA
TTAGAAATAGAAAAATGTGCAGATATTGATTCATCTTCAATATTATGCCGTTCAGTGAGTGATCCATCGTACGAGAAGTC
TGTAATGATGCCAAAATTCTTGAGAGCTTCGGCGTCAACCGCCG
>MR_Moffic_all00252
TGCAGCCTATGAGATTTTCTTTCTGCTTATTATTGATTTATTCTGCCTCAATTATGTCTCAGAGATGTCTGAAGCTGTGG
GTGTTGCATCAGAAGCTAATCTAGATTCTCTCCCAACGGTGGAGGATCCTATTCCAGAGCAAACTACTTCAGAAGCTGAT
AATAAACTACAATCGTCTACAAAATCTGTGATTTTCCCCAATCATCTTCATGTACCTGAAGCTTTTAAAAATTCTTTGAT
GTTTGGAAGTCTGGAGTCTTCTCTAGGACTGAACAACGACTCCG
>MR_Moffic_all00253
TGCAGAGATGATAGCTGAGCTATCGTTGAGATTATCTAACAAATTTTACCCTAATCAAAATCTCTTCAGGTACTGCTTAA
ACTGCACATCATCTTCTCCAAGAACCCTAGCCCCCAAATCTTTAAGCTCTGCTCCGTCTTCAAATTCAGCAATTGCAATA
TTTTCTTTACTCCATTCTGAATCGCGCCCACTTGGAAAAAGGCCAGTTTTAAGCATTCCCTTTTCTGGGTCTTCTTCAAT
TCTTCATTTTGGATTACGTTCGTTTCAAATTAAGCTTTCTACCG
>MR_Moffic_all00254
TGCAGGAAGCAACTGCGTGACCCACCATATTATACAATTATGGCAATAATCCGGTAACCTCTCATAAACGATCGAAGAGA
ACGTGCAGTCTCCGCTTCAGATCAACTCACTTCCACGCCTCCCTTTCTTCGAAAGGAAAGGAATGATAGCTTTAAAGCAT
GAAAGATGATATAGAGGAGAAATCCAGTTTAATCGACCATCGGAATAGCTTTTTCAGAAGCTAGATCGGATTGTATTTTA
GTAGCTTCACTTTCGATAGGCCTACATCTCGCCTTCCACTACCG
>MR_Moffic_all00255
TGCAGGTGCAGAATATATATATATATATATTTTTTTTCCCTTGTGGAAAAATGGAAAATAGTTTGTGGGGTTATTTAAGG
GAACCTCGATGCTAATTTGGAGGTGCCCTAGAGTTGAGAATGGATGGAGAAGTGAGAGAATGGGCGGTTTGAAAATTAGA
AAATTGGGAGGGGAAAAAAGAAAGTAAAAGGAAAAAACGAAAATGGAGAGTTCCACTCGGAATCATGAAAGTGATTGGGC
CGCGTCAATGGGAGAGCTTTCCTTCTCCTCTTCATTGACACCCG
>MR_Moffic_all00256
TGCAGCAGGGTCCATATTCAATGGCGGTGGTGGCTGCACCATAGGAGGCACCTGCATATAGGGAGGCACCATAGTTGAAT
CACCCATACTGGAAGCTACATTGTCGACATATTGTAGGTTCTTAGATGCAATCTTATGAGGCTTGCTCAACGCCAATTTC
GCGCTCTCCACATTCTTATACGTAAACAAACAGAAACCCTTTGGCTTGCCCGTCTCTCTATCAAGCCCCAAAGGGCCCTC
CTCGATTTCCCCATACTTGGAAAAGAAATCCTTCACCTTCTCCG
>MR_Moffic_all00257
TGCAGAAAACCTAATATGCATACATTCAGCATTTTTTATTCCTTCAAAAGCTCAAACCTTGCAACGATGGCAAAATTTGG
AAGCACGAGTTTTCAACCTAATACTTCCAAATCCACACACGAAGCAATAATTAAGCTCGCACAACAAATTCGACCAAACA
AAAAGACTCTCAGCACTGTCAACAAAAATCCAAAAACCAAAGTGAAAACTTACGATAGTATCATCAAGCGTGGCAACAAG
AATAAACTTCCCATTCGGCGAAAACTTAGCAAATGACACCGCCG
>MR_Moffic_all00258
TGCAGATGAGCAGCTCACGTTTTGTGTCTTTTATTGCAAACTTTGTCCAATTGTGTGTGTTTTACGTCCACATTAATAAT
CATTAATTCCATCAAATATATGTATTTTATGTAGCTTGTTAGCGTAAACTACCAGGAAAATAATAAGCAATTTCCTACGT
GTTGGTGGATTCTTGACTATTTATATATTTTTTTCACACACTATTAAAAATCATAGCAACACACGGAGTCAATTGCGCGT
TTTCTCATTCATAACATTCATTTATGTTGCCATAATATGGTCCG
>MR_Moffic_all00259
TGCAGCCACACTATCAATCTTTGTCAACTTCACCATATCCACAACATGCTTAGGACGCTTTTGATATACAATAGTAAAAG
GTGCTCTGCTCATAGAATTATGGCCAACACTATTAAAAGTAAATCCTCGGGGAAGCGAAAGGCCTTGCTGCCTCCCCCCG
ACTCCGTACCCCAACAAAAATAGATCCGGCTCGGGGGAGAGAAGACAACTTCTAAAAGAAGTATCAAACTCCCG
>MR_Moffic_all00260
TGCAGTCTGTTTCTTCAAACACAGCTGCCACAGCTGCTCAGCTACTTCATCCAATACTTGTTCCTCTTCCTTCTTCAACC
TCTCACTCAATCCACGAGCGCGACAACTCAGCTCTCCGCCGCCCTCCTCCTCCACCACCACTACCTTCCTAATGGCCTTA
GCTATCTCCTCCCCTTTATACACCACCCCATCCTCACTTCTTGAGACCTCCACACAGCTGCCAGCCTCTACCATCATCAT
AGCATTGATAGGCTGATCAAATCTCATAGGCATGGCTACGACCG
>MR_Moffic_all00261
TGCAGCCAATATTACATACATATATATAATTCAAAGTAACAAAATAAGCAAAACTACATAGTAAACCAAAAATTAAAAAA
CTCAACTTATTACATCACTACAGTACAAAATTTATTCTAGAGTTTCACCAAATAAGCAGCCCAAGTCTGTGGAAATCAAA
AGTACTTGTTCCAACACTAAGCGCATATATTGTTGGATATATAGAACCATTTACAATCTCCCTTTGAGTTGATATATATA
TATATATATATTAAATTAGTTGCAGCCTCTACTGGTTCTCCG
>MR_Moffic_all00262
TGCAGCTCAAGCTTAAGCAAGAATTTGCAAGCTAGGAAGAAAGAAAATTATCAAACATGAATTAGAAATACAACTCTATT
TTTTTTAATTATATAGATGAATAAACAATGTTCAGTTAAAGAGTATACGTTCAACAAAAAGGAACAAATCATGCATAAAA
CTAGAGGTGCTCATCCAAATCGGAACCGGAACCACGGTCAATGGTTTTGGATCCGAAACCGCGGTCAACGTTTCCGGTCT
AGGCGGTTTGGTTCCG
>MR_Moffic_all00263
TGCAGCGGGTAAGCTTGAATTTAAAGATTTGAGTTCTGCTTCAATTTCAGCTCCCAAGTCTCACATTTATGATCGTGATC
AAAGATTTAACTCGTTACTCATTGATCACGGCTACTTGGCTGAGGTTCTGTCGAGCACAGATTGTGGTTAGTGTTTTACA
GAATCAAGAAAATGTTATATGTGCGTTGCGATTTTATGTTTGGATTTGTAATGTCAGTGCTTCTCTTGCGAAGAATCAAA
TGGTTCGTAGTGCTTTAGGCAATGCCCTTTATAGGAAAGGTCCG
>MR_Moffic_all00264
TGCAGCATGTTCAGTTGATTGTTAGCGCAGAGGAGGCCCGTAAATCAGCAGGGGAGCTGCGCTCAAGAGTCGAGGAGCTC
GAGGCAGACGTGGAGAGGAAGCAGGAAACGATTCTTGTAGGAGCGGAGGAGAAACGCGAAGCAATAAGGCAACTTTGCTT
CTCAATCGAGCATTATCGCAGTGGATATCACCAGCTTCGGCAGGCTGTTGTCGCGCAGCAGCGGCCG
>MR_Moffic_all00265
TGCAGCCCTAATTAAAGATCGTATCAGATTGGAATTAATCAATTGCAAAATCTTCAAATTCAAAATTAACAAAAAAAAGA
AGAAGAAGAAAAAAAACAACTTCAATTCGTGCTTTACATGCAATAATAATTTTGCAAATTTAATTTCCTAGTGAGCACAA
ATTTCTGTGTGTTTGTATAATCCTCAAATAAATGGTACATCAATCGTTTTTTTCTTTTTTTTTTCTCTTCAACAACAACC
GATCAAAAGTAGCTCCACAGACTTTCAACATCTGAATTTTCCG
>MR_Moffic_all00266
TGCAGCTGCATCTGCCAAGAAAATTCAAGAGGCAAAGGCAAAAGCTCAGCCCCAAGGCTCTACGTTCAAGCTCTCCGTTT
TTCCTCCTGCTGATTAATGAATGATCAATCTTGACAGGTAAATTATATATCATCTTTCCAATCCCAACTCCTAATGTCAA
TTGTCTTTTTCGGCATTTCACATTTTAAGCTTCTTAACTATCAGGTATTATATATTGTGCTCAAGTTGTGATTGCATACA
AAGTTTTAGCAATGCCCCTTGATTTTGTTCTCACTATTAATCCG
>MR_Moffic_all00267
TGCAGTACTGGCACTGGAACTCTCAGTCCTGAAGGTATGCGCGAGGCTGCCAGCACCAAATAACCTTTGCTTCTTATCCA
GACCGCCTCCAACAACATCTATATATATCTTGTTCAAATCGACCTCTTGCCGCTCAGCCGTATCAGGAAGGGATTGCCTC
ATCTCCTCAGCAATCTCCTGTACTCGTCTCTATTCAACAAATGAAAAGATATTATAAGTATAAAAATGATGAAACATTGT
TTGAAAGCTATGTAATAAGTAGAAGTTACACTTACATCAATCCG
>MR_Moffic_all00268
TGCAGCTCTCCACTTCAATGGAGAAGTCATCTTGGCTAACACTTCTAGACACAGGCTCTCGTGTTTCATCAAGCTCGTTG
CACACGAGCTTCAGAGCTTGGACTACTTCCCCCATGAAGGGGCGATGGGAGACCTCAGGCTGGACACACATTGATGCTAT
GGCAGCAACTCTAGCCAAATTATCTAATGGCACAGCTGATCTTAGAGATGGATCGATGATCATTTCAAGACCTTCCTTCG
TTGCAAGGAGAGGCCGAGCCCAAGCTACAAGATTTTCCTGCCCG
>MR_Moffic_all00269
TGCAGCTGTATGCTCCATAGTATTAGCATGCATTCTATGCAAACGTTGAGGACGTGTCTCTTCACTATAAACTTGAATGG
AAGTACTACTAGCAATTGTGTTGTTATTAGAGACCTGGCCATGCATCCCATGCATATGTCCAGAAGAGCTCTCTTCCATA
TGACTGTGTGAGGGGTCAGTGGAATGAGAGCTATCATTTCCATGCAAATCAAAATCATCGTCATGAGTACCCTCGTTGAT
GAAAGTGTCTGTATCAAAAACCTTATCAAAGTTTCCAGCGTCCG
>MR_Moffic_all00270
TGCAGCCTCCATCCATTACTCCAATTTCATTACAACCCCGAATTCATCAGCATATCAAAACAAGAGCTCATTGTAAATTT
GTAAGCTGTATCATGTTAAGCTCATCATACACCAACATCCAACAAATATTTACCAAATAAGGTGCAAGAATGAGTAACAG
ACATCAATTCACATAAAAAAAAAATGAAATCTTGCATTCCAATATAAACATGTACACAATCACATTATCATCCAAGGGCA
GCAATATACAAAATTTAGACTTACAAAGAGAAAGTTAGAACCG
>MR_Moffic_all00271
TGCAGGGAGCTTGGCTGAGCTTGGCTGCAATCTTGTTATGTTTGAGGGCGTTCCTCATTTTGTAGACCAACTTCTCCAAA
GCATTCTTGGCCTCAACCTTCTTCCGATACTCCTCATCCTCCCGCTTGTACTTCTCGGCCTCCTGCACCATCTTCTCTAT
TTCTTCGTTGGACAGCCTACCTTTGTCGTTGGTGATGGTGTACTTGTTCTCCTCCTTTGCCGACACAGTCAAGATACCAT
TCGCATCAACGTCGAAGAACACACAGATTTCAGGGACACCTCCG
>MR_Moffic_all00272
TGCAGTCTATTCGAGCACCATGCATCTTTTGAAGATAAGAACTCAATTGCAAAACAATTCTCGATTTGAGATCAATCAAT
TTTCTAGTAGGTATTGGGATGAATTGGAAACTCAAAGAACAACCAAACTCCTCATTACTCAACCAAACTGTTGACAGATG
AATAAGTCATGGTTCCATATTTCAAAGAATTACAAACAAAATTCAGGTAGACATGAGTATGGGGTTCGACACAGTTCATA
TAATCCTCTACTGTACCAAGAGCTTCTAAACCCG
>MR_Moffic_all00273
TGCAGATATGGATGCATGCTGACCAAAACCGCACTGGCTTTCTCAGTCGTCCTGAGTTTTATAATGCTCTTAAGCTTGTT
ACAGTGGCTCAAAGCAAGCGAGAATTAACGCCAGATATTGTCAAGGCAGCCTTATATGGTCCGGCTTCTGCTAAAATCCC
ACCCCCACAAATAAATGTACCTGCTACACCTGGACCACAGCCAAGTCCAGTAGCTGCTTCACCTTTGACACAGGTGGGTG
CAACCTCTCAGCCATCTTCTCAAAATTTTGGATACAGAGGGCCG
>MR_Moffic_all00274
TGCAGTATAAACATGAAGTAGTTTATCTTGACTACTTGTTTATATTGGTATGTTTTAATGTATTGATTGGATCACAGTGA
GATGTGTTCTTCTATCTGACCTTTGTGAAGAACCAAGATCTTGGTGACTTAACGTAACCTAAACCCTGATAAGATTTTAG
ACGTGTATGTGTGTCACTTTAATTTACCATGGGTGAGAGTTATTGATAACTCAAATACTCCATATCTTAGGTGGCAGCAG
TTCGTGTATAAAATTTAGAAATCTGTATTGGGTTACCATATCCG
>MR_Moffic_all00275
TGCAGTAAGTCCTACCACTATACGTCTCACCTAACTGGATTTCAGATCTTCGCCATACGCTCACTTAACTTGTATGGTTA
CAGATGCATGGAAATTCTTTCCAGAGAAAATTTACGATTCTTAAGCACGGAGGTGCTCCAGTTTTGGATGTAAGCTGTTC
TTCCCTCTCGTTCGTTCTCTTTGTGAAACTATACGATGTTTGGTGAGTGAAATTTGTGTTTTTTGTATTGAAGAAACCCA
AAAGAAGAACTCCCGTCTCATACGGGGGAAGGTCTGCCGTACCG
>MR_Moffic_all00276
TGCAGATCATTAAGCTTCCCACTAACGTAGGGCCTCTTTTGAGGAGGGTCGTCACTCCCAGCACTGGGGAGTCTGCTGAG
GCTAGGGGCTCTGGTGCCACCACGCAGGAACAGGCTATTCCTTCTACTGCTGGTGCCGAGGGTGCCGCCAATGCCAGCAT
CTCTGGGGCTGCTGCCTCTATCCCCTCCCGTGCTGACGATGTAGCAGTAGTTACCATTCCAGCGGAGGAACGGACTCCGC
ACAAGAGGATTTGACGCTCCGACGAGGCCTCCACCTCTGACCCG
>MR_Moffic_all00277
TGCAGCTCTACCTCTTGGAACAATATTCGTCATTGTTCTCATATATACACTAGTATCAGTTCCCCTACTTGCCCTAGGTG
GAGTGTTTGGACACCGCTACAAATCTGATCCCCCATCATCACCTATCACTAAGAAAGGTCCACGTGAGATTCCTCCGTTG
GCGTGGTACCG
>MR_Moffic_all00278
TGCAGCCATTAATTAAATTAAATTGATTAAGAAATGGAGAAATTAATTGAATATATATATATATATGGATGAAGAGGACC
TGCGGGAGGGGGAGAGCGGCTGCGAGATCAATGGCGAAATTGCGTTTCAAATAGCGGGAGGCGATGAGGTTGGAGTCGGT
GACCAAATCGCCTCTGCCGAAGACGGTGGAGTTGGGGGCGATGTAGGCGGTGCGGAACTTGATGAGGATGTGGAAGGCGG
AGAAGAGGTCGACGATGGTGCGGGTCATGACGAGGAAGCCG
>MR_Moffic_all00279
TGCAGCGAAATTGGAATGAAATACCTGCGCCCGACCTGCATCTTATTCGGCCCGTAAAAACTAATCGTAAATGACACTTT
TTAAATAATAAATGATACTTTTATTAATAATAAATGATATTTTTATTATTTTAACATAGTATCATTTATAGTTATATTAT
TGTTTATAATAATAGAGTTATTGTATCATTACTATGAATAAAAATATCATTTACCCGGACGGATTAACGAATCGCGGATC
AGATTTGGGTCGGATCACCCAATCCAACCCGTTAATATCATCCG
>MR_Moffic_all00280
CGGCGACGCATCATTCAAATTTCTGCCCTATCAACTTTCGATGGTAGGATAGTGGCCTACTATGGTGGTGACGGGTGACG
GAGAATTAGGGTTCGATTCCG
>MR_Moffic_all00281
TGCAGGATAATTCTCCACTTGAACTTGTTGTGGTTGAACAACAGCAGGAACTACATTGGGCCTCATGCTAATAAAGGAGG
GATTCATTTTCATGTGGACGGCAGGAGTGAACTGTTGAGGAGAAGCTCCTGCAGCCATGGGCTGCTGAGTGTAAACCTGC
CTCACAGTCCCTAAAATTTGAGTAGGGAATCCCATCTGGGGAGGAAGTTGCACATAGTTAGCATGACTCAAAGTTTCTTG
GTGAGGATCTGGATAAGCTTGCATGTAGGGTGAAGAAGATGCCG
>MR_Moffic_all00282
TGCAGATGGTGCAAAACTGCCACTCACCGATAAAATCTTATATTTGGATTCAACCCAACTGCAACTTTCCCTCGAATCTT
AAAATCTGAAAAGAACTTGTTAAGTCCAGCAACCCATAGTGCTTCTGCAAGAGCAACATCATCACTTATCTAAGTTCAAA
ATCCTTTTCGATTTCACAATTTATTCAGTCAATAGAGAAGCATAACTAATTAAATATAATTTCTGTTCTTAAACAATAAC
CTGCCGAAATTATTCTCAATTCAACAAATTCATTCCCAATTCCG
>MR_Moffic_all00283
TGCAGTGTCGAATGCTATCATTTCATTCCCGACAACATGATATATTTGAGGAGGAAGCAGAGGGATGGGGCCAAGATTGT
AGGCCAATGGAGGCGGACAAAGACTGAGGTCGATACTCTCCATCAAGGCAGTGACCACCCTTCCCATAACGGGGAGTCAC
CAGGGATCATCGTCTTCATCCTTTACCCGACCCTCCCAGGACGGAGGTGGAGGAGTTGTCCTAGCCAAGTCTTCATATGG
GAGCTTCACCTCGGATTTGAAAAAAATAGCCGATCATATCTCCG
>MR_Moffic_all00284
TGCAGTGAAAATCATTTATTAAACGATGATGATGAAAGAGTACAGGCATGAAATGAAAAGAGAGAACAGGTGAAGTGTTA
CCTTGACTAGAGCGTCAGAAGTCTGGTATATTAGAGAATTGGGGGACATGTTGGCCATCCGTTCGCGATCCAAAGCGGAA
AGGATATTTCTCAAGATATCCACGGACTCGGATATCCCTGTTTCAGTTAACCCCATTTCGGGGAGGTTGACTGTCCAGGT
CGGGGTCTTCTTAGCCTCCCCAAGGCGGATCTGCTTCTGGACCG
>MR_Moffic_all00285
TGCAGCGCACCCACCTCATCCTCAAAGCACTTCATGCACTGAGAATAGTTAGAGACCCCGGTGACTGCCTTGGTCACCGC
TTCATTCCTTTCGGTAACCACCAGACTCAGCCGATCGATCTCAGCATCGCGAAAAGTGATCAGTACTTCATTTTCTGAAG
ACTCCACCACCAAGGAGCGGGTTATCAAATGCTCAAGCCAGATGTCAAGCTAACAAACAAACAAAATGGAGACAAATTAT
AGAACAGTGTCAGAAGTGGATAAACATGTTACAGAGAAACACCG
>MR_Moffic_all00286
TGCAGTGGCCTCCTTTGGTTGAAGTTGTGGACACATGGGAGTTGCCTCCAGTGTTGATTGAAAGATACAACACTGCTGGT
GGAGAAGGAACAGCTCTATGTGGAATATTTCCAGAAATACGACGGGCTTGGGCATCAATTAATTAATATTTGCCTCTTGT
GATATCCTTCAGTTGTCACTGTATATGTCTGTAAGTTTTCTCTGGGTTGCATCATCTAAAATGTGCGGAAATTATTTGTG
AAAAGCATATGTATGCAGCATCTTTTGAATTTAAACTCAGACCG
>MR_Moffic_all00287
TGCAGGCATAAGAGCTTTTTCCTTTATGTTCGGCAGAAATCACATGTTCTACCATATTTTCTTTTCCGAAATAAATATCC
ATGTTATGCTACAAGTCTAAGTTTCAAAAAAAACGAATGAGATTGGGTCCCCTCAGATCTAAACAATCTTGTTTTTTTGA
ACATGAAGAAATAAAGAAGCCATTGCAATTGCCG
>MR_Moffic_all00288
TGCAGCTCTTCTTTCTTTGCTCCTACAATCCTGTCCAAGATCTTCCCTTCTTTGAGGAAGATGAAGGTTGGCATTGCCTC
CACTGCCCAGTCACTAGCAACAGACTGCAAAAAAAAAGACGAAACAACATTTTCAACTAGCGTGAGTACCTCCATGGATC
GAGTTTAAGAGCTATGGAATAAGTGTTCGTCTAGATTTACCTTCAACTCATCGACATCCACCTTGAGGAACGTCACGCCA
GGGAACTTCTTGGCCAACTCAGCGAAGAACGGGGCGATGAACCG
>MR_Moffic_all00289
TGCAGTTTAACAGAATTGGAACTTTCGAGATCGTCGTGCCCTTTATGTTTCTGAAGTGAACATCGCTAATCTTGACGTTC
GATTGCTGGGGAAGGAAAAGCTCGAAACGAGTTTAGTATTGAAACACGATAGAAAATAGAGACATAGGTACAATGAATTA
GTATTGTATATTATATGTACCTGAGGCTTAGTTTTGGAGTCGTAATGCTGATCGATGATGATGGGGTTCTTGACTTTATC
CATGATTATGTCTTGGTAAACGATGGTGGTGGCGGTCAGCACCG
>MR_Moffic_all00290
TGCAGAGCAAGCTGCCGAGGATTATGAGTTTGTCATCAGGCAGCTCGTCAAGACCCGTGTGATCAGCGTGTCTGAGATCA
ACGACTGTCCAAAGTTCGACCTCATCCTCCTCGGGATGGGACCAGACGGGCACGTTGCGTCCCTATTCCCCAATCACTCT
GTGTTCAATGAGAAGGAGCAGTGGGTGACTTTCATCACTGACTCTCCCAAGCCTCCACCTGAGAGGATCACCTTCACACT
ACCTGTCATAAACTCTGCATCAAACGTGGCCGTAGTCGCGACCG
>MR_Moffic_all00291
TGCAGTTTGCAGTAAATTTTGACTTTAGAGCCTCCAACAACGAAGTAGAGTACGAGGTGCTAGTCAGGGCATTGTAAATT
CTAGCAGATCTGGGTGCCCGACGAGTCAGAGTATGCTTGGATTCACAACTAGTAGCTCAGCAGGTAGAGGGACTCTGAGA
GATGAAAAATGACAGAATGGCAAAGTATCTCTAGAAGGGTTTCGAAGAGTATGTCGTCAAACAGATTCCTAGAACAGAGA
ACAGCAGAGCAAATGCCCTCGCCAGAATAGCCAGCACTGCACCG
>MR_Moffic_all00292
TGCAGCGGCGATAAATGAAGGTGGCTCTCACAATAATCGCAAGTCGAAAGGAACACGGTGGCGGCGCTGCATGTGTAGTG
CCGACTATTGGCGGTGACAATTGTCGCCACTGTAGCAACCCCACCGAAAAGGAGTAAGCGAGAGATAGAGGGAGGATGAA
GGGGAGTGGTAGAGGACGGTGGCAGCTGATGTTGTCGCCG
>MR_Moffic_all00293
TGCAGCTGTTGCTGTCACACTCCGCCACTGCCGCTGTCACACGCCTCTGCTGCAATACTCTCCCGCCACCGCCGCTGCCA
CACTCCCCTATTCCTAGTGAGTTTTAACCCATTCCTAGTGAGTTTAGTGTTCACACTCAACGAGTGGTATGAGGTCTTAG
CTCTGAATAAATCAATGGTTATAGCTCCCTACAATGACGATTGATTTCTTAGCTTTCAATATCACAACATTAATAATTTC
AGCTATCTAAAGATCTTCAATCTTCTGCATTTTAATTCCATCCG
>MR_Moffic_all00294
TGCAGAGCATAAGTCTTGTACACTGCCGCAAGTATGTTCTAATATTGCACTTGACCCTTAACATATCTTTTCTAGAATTT
AATTACTTTCTCGTCTCTTTACAGATTTGTTGATTTAAATTTAAGAAGCAGTGCACTGTCATCAATCACAGTTTCTAATT
GTCCTTCTCTCCAGACAATCAGTATTGCATCAAATGCCCTCAAAGTATGCTGTTTCTTTTACAAATTTTTCTCTCTCCAG
TTGTGATCCCTTGGGTTAAGCAAATGATTTTGTCCTGATCCCCG
>MR_Moffic_all00295
TGCAGTATCAACAACCTTTGCAAGTTCCGAAACTGAAAAGAGACCTTCGGTTATAGATTTAGGAGGAAGGAGCTATCCCT
CAATGGTAGACTCCAGTTCACGGATGATAGCTGTCAAGTCCACCTACAGAGGGTTAATTTTGATGCTCTTATTCCAACTC
ATATCTGCAAACATGGAAAAAGAGAAGGGGTCAGTATCAACATGAAAAGTTTATAAATCAAGACGGAATCAAAATATATA
TATATATATATTGGAAGTAATACTTAGAGGAGTGTTGTCATCCG
>MR_Moffic_all00296
TGCAGGTGGCCTCGCGAAAATCGGTGACAGGCGAGAAGTCGGCGATAATCGGACGGCCG
>MR_Moffic_all00297
TGCAGCTTATATAGGTGAATCCATGGAGGGTCATCATTAAATCACTGTCCAATCAGACAGAATATTTTCTAAGTATCGTA
CCAACGCATGACTTGATATGTATGGTAGAAGCAAATCAGATTTCTTAGTAAAAAGAGCTTGGTAACAAGATTTAAGATCA
GTTAACTACTTCTGTCCATTAGATCTCCAGATAGAGTGGATCCGATTGGTCCATTTGTATAGAAATATGATAATAGGATC
GAACAGGTTCACTAATCGGAGTTGTTTGAGTAAAGAATGTACCG
>MR_Moffic_all00298
TGCAGCCGCCCTTTCCATAACCGAAAGCCACCACACTTCATCATCATCACCACTAAGCTGACCCTTCCAGGATGGAGGGG
GAGGAGTGGTCTCGATTATTTCATTATAGGGAATGTTGGCCTCAGGACCATACATGGCAATCAAAGGCCG
>MR_Moffic_all00299
TGCAGCTCAGGCTGCGTGGGCCTGGAACAATCAAGGGATTTTTCAAATCCAAGAGGGGGTGGTACTACCCGAGATCACTT
TTGGGCCGTGGGATGATGGTACTATCATGAGGCCTCACGACGACGCTTTGGTAATCACAGTGTAATGTCGGGTTAGAACA
CACAACAAATACATCGAATATAGAAGAGAATTATACCTCAGTTGAAAGGTACGAAAATGAAGGTGATCTTTGAAAAGGGA
TTGAACTTCAACAAACACAGCAACGATCCTGCAAGACAGAGCCG
>MR_Moffic_all00300
TGCAGTCTCACTTTTTATGTCACATTGAGAGAGTATTTTAAGCTATGTGCTACCATGCCTCACTAATATTTGATTTGATC
GAGTAATAACATGATATAAGGTTTCAATACAAATAGAAAATAAGTTTTCAAATTTTTTATTATACATTTGTTTCAATACA
TAGCACCTTGTTGGTTGAACATCATGATTTGCCTTAGATTTCCTCACTATACTTTTCTAATATCTGAAAATTCAATGGAT
CTCTTTAAGGTTAGTCAAAGATTGATGGTGCAAGGATATTCCG
>MR_Moffic_all00301
TGCAGCAAACGCAGGGAATCGTTTGATGAAGAGAGTTTAATGAATCAGTTCTCGAATTGGATGACGACACATCGATGGGA
GGGCATGAAGCAACTCTTTGAGTTCTAGAATTGAGAATTGAAGCCGACATGATGTTAATCTCTATAATCATTATTTGCAT
GCGAATGTGATGATTGGGGCATCTGATGCAGAATGGCTTCATCTTGTGAATCAAATGGATAATTATGGGGTCGTGCCGAA
TGCTGCTTCCTTTGATTTCATGCTCAAAACAATGGTGAAGACCG
>MR_Moffic_all00302
TGCAGGCTGGTCCTGGAACTATTGCAGAGGCCACGATACGAGGACTTCCCATTATCCTAAATGATTATATTGCTGGACAG
GTAATGACAGTTCTCCAACTTGCTTCTTTAAACTACAAGAAAAATTTCCTTGCTGTTGGTAAATGATTGTCTGTGATGCT
GGACTTAAAGAGCCAGTGATCTTTCTTTCATCAAATAATTGACACGAACCACTTTGGTCTGCGCTTCTACGCTGTGTATA
TAAGTGACATGTGCATTATTTGTACGTTGCAGGAAGCCG
>MR_Moffic_all00303
TGCAGATTCACAGGACTAGCATGCAACATATCCAAGAAGGCAAAGAAAGTTATGATTGCAGTAAGTATGATTTAGTTTCA
GAAAAACCACCACTTTTTAGATAACTACTAAACCAACTGCACAGCCTCAGCAAAAAATATAAACACGATCAAATGGAAGA
GCACGCATATAGCAGCAGTGAAGCTCCAAGATCAGATAAGAAATTTAGACTCCTCTTAGAATTCAATAAAACAAAGTTGG
TACTAGAGATTGTAGTTTACATAAATGCTAATCTGTCAAAGCCG
>MR_Moffic_all00304
TGCAGCTGATTAATGATTCATAAATACACATTATTTCATGTCATGACTTTATTCATTACATATATATATATATATATATA
TATGTAGAGAGAGAGAGAGAGAGAGAGAGAGAGAGAGAGAGTAATGTGAATGTGGATGTTGATGGCACAAGCCATGAATG
AGGTCATTTAGAAGGTGGAGGCGGTGAACACATTAAGATACCACTTAAACCACCACCACTGGCGAGACCATGGAGGCGCC
GCCCTGTCAAGCACTTCAAGATACCATTTAAACCACCGCTACCG
>MR_Moffic_all00305
TGCAGTATTGGGCTTTGGCGGTATTTATCATGCACTTCTGGGACCCGAGACACTGGAAGAATCTTTTCCATTCTTCGGTT
ATGTATGGAAAGATAGAAATAAAATGACCACAATTTTAGGTATTCACTTAATCTTGTTGGGTCTGGGTGCTTTTCTTCTA
GTCTTCAAGGCTCTTTATTTTGGGGGCGTATATGATACTTGGGCTCCG
>MR_Moffic_all00306
TGCAGCTCGAGCCATGTGGGCCTGGAACAATCAAGGAATTTTTAAAATGTTTGAAGGGGTAGTGCTACCCGAGATCACTT
TCGGGCCATGAGACAATGGTACCATCATGAGGCCTCACGATGATGCACTAGTGATCACAGCTAACATCGAGTCATTTGAT
GTAAAGCGAATTTTCATGGATACAGGAAGTTCAGTGAATGTAATGTTCATGAGTTGTTTCGAAAAAGTAAGAAGTAAGGA
AACCCCGCCACTACAGCCAGTGGAGACCGCCCTAGTCGGATCCG
>MR_Moffic_all00307
TGCAGTGCAGAAAAGGAGAGCTGGCAGAAAAGGAAGAAGAGAGATTAGTATTACTGATCAAGAAATGTCCGAACATGAGA
GTTCTCAATCAAATCCACGCCCTGATTCTCACTCATCCCCACCTCTCTCACTCCACCTACTCTTTCTCTCTCTCCAAAGT
CCTCTGCTTCGCCGCCTACCGCAACGTCCAACATGCGAAGCGCCTGCTCTTCCAGCTCCGATGCCCCAACATCTTCGCCT
ACAACACGGTGATACGAGGATTCCTGCAGCAAAATCCTTCTCCG
>MR_Moffic_all00308
TGCAGCAGTGATCGAGAAGTTACCACCTCTGTGGAAGGATTTCAAAAACTACCTCAAACACAAACGCAAGGATCTTACTC
TTGAACAATTGATTGTACGATTGAGGATTGAAGAAGACAACCGCAAAGGTGACGGAAAGAGCATCAAGTCGTCAATGGAG
GAAAAAGCAAACTTGGCCGAATCCAGCCACAATAGCAAGAAGCGCAAGTTCAAAGGCAAGAAACCAGTATCTAAGAAGGC
CAAGAGGATCAAAGGCAACTGCTACAACTGCGACAAACCACCCG
>MR_Moffic_all00309
TGCAGTTTAAGGAGTTTGTCCCACTCCAAATTTTCCAAACCTTCCAAACTAAACAATAAAGATGTCGGCACTTTGTGCAT
AATCTCCAGCGGAATCCTGCCACCCAAAATTCTCTCTTATCAGCATTCAAACCATATACATTTAAATAATAATAATAATA
TAGTGCAGTCAGAATAATAACAATAACTTTTATGTATGGAACATTCAAGACGAGCATTTTGACTCAAAATTAAACTTTTT
TCCACCCCACCTGCAATTTTTTATTCAACTAATTTCTTTTTCCG
>MR_Moffic_all00310
TGCAGTCTTGGCACATTCTCCACTTTCCTGTGTTTCCTTTGGCAACCATGACAGCGTTCGAGAGCCATTCTGGAAATTGA
ACGTAGTGGATATGCCCAGCTTCCAACAATTTGGTAACCTTTTCTCGAATGACTTAATCTTTTTCAGGAGCAAAGTTCCT
CAGCTTCTGCTTAATAGGCTTCACTTTTGGGTCGACATTTAGCAAATCCATGGCAACCTTGGGATCGATCCCGATCAGGT
TTGACGTTTCGAAGGCGAAAACATCGGAGTTCCTCCGAAGACCG
>MR_Moffic_all00311
TGCAGCGGAGGTAATAGAAAAACAGCAGTCACAGATTGAGAGAATGGAAAGAGAGCTAAGGGAGCTCAGAGAACTGAAAA
AGATGATGCTAGCACAGCAAAGTTCTAGGACAGCTGCGGCAGAACAGGAAGAAAGCCAGGCCCCGTCTTACTGGCATCCC
TCCG
>MR_Moffic_all00312
TGCAGTTAATCAGTGGTTCATCTCAAAACGGTGGTGAAAAACTCCAAAGAGCAAGATTTGTAGGGTGTTCTTGCTCAGTG
ACAAGCAATATGGCGTGTGATAATGCATTTAAGGACTCTGCATGTCCTTCAGAGGCTACAGAGCAAGAATCATGTGTGCG
TGCAAATATCACCGAACGACAACAAGGAGCTGGATATCAGGGTAGTACTTCTGAAGCTAGTAACCTCCCATATCATTGTA
GAATAGAAGATGTGGCATGCCTTTCTAGTAATGGAGATGGCCCG
>MR_Moffic_all00313
TGCAGAGTTGCTACTACTGCTGCCCCCTCTGCCTCTGCCTCTCTGCCTGCACTGCACCTCTGGAATTCTTTCGTCCAACT
TTTTCTTTTCTTTTTTTTTTTTTTTAGGCCACCAATAATAATATTTTTAATTTTAATTAAATGAAAAGGGAAATAGGGAA
ATATTTAATAATCACTGTATAAAGATTGAAATGACGTGTTTAGACCCACAGAAACAAGATTTTTCCCGATTGTCTGCCTT
AAATGCTTTTGTCAAATCACACCTTACTAAATCTTCTGCCACCG
>MR_Moffic_all00314
TGCAGCACAGCTAAGCTGCGCTTCAGACAAGACGTCCCAAGCGTAGAGGGCATGGTAGTAGTCAGATTAGGTTGTACGGG
CGACATCCCCTTTTCTCTCATGAAAAGGCGGGAGTCATGTCAATAGGTACGGACATGTATCTCACATATATCCTTGCATG
CACACTCACAAGAGACACGATCAATCATAAAATACATACACGCATATACCTCTAGGGCATTCTCTCTTCCTCCGATTGGG
TTTCTGACTTAGGCATCGGAGAGTCTACCG
>MR_Moffic_all00315
CGCGGGAGCACGCAGTTGCCGAAGCACGCACGAGGCGCGCGCTGTCCGCCACGATCGCGGCGACGGCGTTCCACGGGCAT
ATCAACTGCTCGGGCTTTGGCCGCCGCCACAATCCGCGCTGGTCCGTGCCCCGAGTCGATCGGCGGACCG
>MR_Moffic_all00316
TGCAGGTGTCCAGCAATAAACAGAAAGCCATCTCATGATACCTGTCACAAGCCTTCCAGAAACAACGGGACTCCAGTCAA
TGGCATAGCCTTCATCCTTGTGTCCAGCAAACTTAACTAGAGGAGCTTGATTGAACACTGTCGATCCTCCATTATTAGTT
GCAGTATCAGATTCTCCCAAAGCATGTAAATGAGAGCTGAAGTCCCACACCTACAGAGCATCCATTGAGTTAGGACGAGT
GGCATGCGTAATAGCATATTCAATGTATCTTTTGTTTTTTTCCG
>MR_Moffic_all00317
TGCAGATGGGACATCTCAACTACCCCTGACACAAGGTATGGGCACAATATGTCCAGCCTGTACGGGCGACATCCTTATTT
TTCCAAAAAAGGTACGGGTCACATCCTAGGTTGAGGTAGGTAATTCATATACCAACCTGGTACCAAACATATTAACATAT
TTTTTGAATGGAGAAAAAACATACATAGGCATACAATATACATTCTCTCTCAAGCTCTCCTATCTATATTCCGATGAGAT
CTCTGACTTTGGCATCGGAAAGCCTGCCCAGAGCACCCCCTCCG
>MR_Moffic_all00318
TGCAGTATCAGCAACCCCTACAGGTTCCGGAACGGAAGAAGGACCTTCGGTGGTAGGTTCATGTGGAGGGATCTATCCCT
CAATGGTATACTCCAGCTCATGGATGATAGTTGTCAAGTCCACCTGTAGGGGGTTAATTTTGATGCTCTTATTCCAACTC
ATATATGCGGACATGGAAAGAGAGAAGGGGTCAGTATCAACATGAGAAGTTTATAAATCAAGACGGAATCAAAATATATA
TATATTGGAAGTAATACTTAGAGGAGTGTTGTCATCCGATTCCG
>MR_Moffic_all00319
TGCAGCAAAATGTTCTACATTTCCGAGCAGATTTGGTTCCAGAAATCCCTCAGAAATCAACATATTAGTGAGCTTGGATG
TGCAGATCTTATATTTTTCACGAAAAGCCCCCATGTAGAGAAAGTATGGTTTCTGATGATGTGCATTCATGAAAACTGAT
TTTTCTTTACCTGAAGCTACATCGTTCCAGTAATCTGGATCCTTCTCCACTTTTAGTAGTTGATCGCCCACTTTGAGAAG
TAGGAGAGGAAGACCATCACAATTCTCTGCAATTTTTCACCCG
>MR_Moffic_all00320
TGCAGACCGAGCGTACCCGCTCGGCTGCGAAGTAAGGAGCACCAGCCATGCCGAAGCGCGTGCTGACGGGAACGGTGGTC
TCCGACAAGACCGACAAGACGGTGGTGGTCCTCGTCGAGCGCAAGGTGAAGCACCCTGTGTACGGCAAGATCATGCGTCT
CTCGAAAAAGTACCACGCCCATGATGAGGCGAACACGTTCAAGGAAGGCGAGATCGTCCGCATCGAGGAATGCGCGCCGA
TTTCCAAGCTGAAGACGTGGAAGGTGTTGTCCAAGGCGAACCCG
>MR_Moffic_all00321
TGCAGCCAAAGTCCAAGAATCTACCACAAATGAATCTTGGATGAAAGAACTGACCTCAGAAATAAATTTTCACTCATTTC
CAAACAGTGAACACATTTCATCTATTTACAACATAGCTAATTATCAAATGCTACAATTGTATTAACTGAGATACCCCTTC
CAGCAAGTTTACTTGAACTATGCCGTATAGAAGCTCCATGGCTCAAGCCATGTCATCATTATCTTCAGCAGTTTCATAGT
TGCATGAACAATCATGGTTCAAGTATGAGAATCGATAGTCACCG
>MR_Moffic_all00322
TGCAGGATTAGTCTTGCAGAAATCCTCCAAAGGATCTCCACTCCCCTCCGCACCACCATTCGGCCACTTGCTCGCCACCA
AATGAGCCAAATCCACAACCCTTTGACTGAAATCAAACACTTGCAAATATAACTTTCCATAAATAGTAATTAACAAAAAT
CAGTTACAAATATGAAATACCTGTATCCCCACTCGTTGTCATACCAAGCCACCACCTTGACCATGTCGTCTCCCATCACC
ATCGTCAGCGACGAGTCGATGGTGGAGGAGACATCGCGGCACCG
>MR_Moffic_all00323
TGCAGCAGAACAATCCACTCTGACATCATCTCAGTTTATGATGGTGGAGAATCCCACACCACTCCACAGCATTCCAGCAA
GCGATGTGGATGTCCCTTCCACCCAAAAATCCAAATCACAAAAGAGGAAGAGGCCTGGTACAACCAAGCCAACTTGACGA
TCGGAGAGAATCACTCGCCAACCACGGAAGGGAGGTCCAAAACCCCCTGTTTATCTTGATTTGGTTGATGATCCCTCGGA
GGAAAAAGCCAGCAGTGGACCGTGTTGAGGAGGATGTCCCGCCG
>MR_Moffic_all00324
TGCAGTACAAATCCGAAGCCATGCACAGAAGTTTTTCTCCAAGGTTAACTCTTCTCATAAGTATCATTATCTTCCATTAT
GTCCATATGCTCCTTCCTTTTAAGTAAGTCATCAAGTTCTTGTGAGGCTAGGCATCCAAACTGCATTGTTTTAACTTTGG
AGTGAGGTGGTTCTGTACTTAATTGTGGATGACTGGTGTTTAGGTTGTTCGTGAGAGTAATAATGGAGACGGCAGCAATG
CAAAACTGATAGAAATTCCTCCTCCTAGGCCCAAGAGGAAGCCG
>MR_Moffic_all00325
TGCAGCGTGCGGTCAGCCATCTGAAGGTCGCGTTGAGCTTGGGCTTTTGCGGCTTCGGTGGTTCGCAATTGGTGGGTGTA
GTAGAGTCGTGCCTTCACCATCAGGTGATGCTGTGCTTCTACTTCTAGCAATCCCTGTATTCACCCCATGAGATTTTTTA
AAAATTAGGGCATGCATGCATGCTTGCATTTACGACGTCGTCGTATGAGATTTCATGTTACATTTCGCGTACCTCTTCGC
CTTTCTTTTTGGCCACGGGCGTCGTGGAGGCTTTGGGCGACCCG
>MR_Moffic_all00326
TGCAGCTTTTCTCTTTCTGTTACTGTCCCCGTCAGTGGGACCCCCTGAAATCATGATTATTACTCCTCTCTTCGGAGGAG
GTGGTGGCAATTGATCCATAGGAGCTTTTTCTTTCTCGGTCCTCTCGACCATGTTTCTCACCTCTTCCATCCTCACGATG
GATGAACTCGAGCAGTTGACCATTCTGCAACATTCTTTCAGTAGTATCTCTCAAATGCCTACAATCATTGGTATCATGCC
CGTAATCGCAATGGTAGGCACAATTAGGGCTGTCAAAGCTTCCG
>MR_Moffic_all00327
TGCAGCCTTCGTGAACCTCGCGCAGCACGTACTCTGCTTCTGCTCGGCTAAGCATCTCAAGTAGGGATGCGTGAAGGATC
GCCTATACAGGTGCTCACCTATTAGGTAGTACTTGGCATAACTTGCTCGTTTGGGCACCTGCGGGTGCTCCATCCACTGA
CCTGTCTTCAGATAATGAAGTATCAGAGGTCGCCAATCAAGCCTTTCCTCCACAGCCCCGAACTCTGTGCCGAAAGCCTT
ACCCTCTGCTCTGAGAAATGTTATCTGGCCTTTGGAACTCTCCG
>MR_Moffic_all00328
TGCAGCGGACGCATGACCATCATCGCTTCGAGCAAGATCCTCATCATTACACTGGTACTGGTTTGCAGTCTGGTGAGAGG
AGAGAGAGAGATAGTTGTACTAGAAAACATTTTTCATTAGTGTTACTTCATTTGTCTAATTTATCAGTGGTGTTTTTGTG
TTTTTTGTTGAAGTGATGGAGGGTGAAGGTGAAGCAGAGCATAACCACCACGGCGAGAAGAAGTCGGTGCTCACCAAGGT
GAAGAATAAAGCCAAGAAAATCAAGGACAAAATCAAGCACGCCG
>MR_Moffic_all00329
TGCAGTACTGGAACTAGAACTCTCAGTCCTGAAGGTATGCACGAGGCTGCCAGCACCAAATAACCTTTGCTTCTTATCCA
GACCGCCTCCAACAACATCTATATATATCTTGTTCAAATCGACCTCTTGCCGCTCAGCCGTATCAGGAAGGGATTGCCTC
ATCTCCTCAGCAATCTCCTGTACTCGTCTCTATTCAACAAATGAAAAGATATTATAAGTATAAAAAAGATAAAACATTAT
CTGAAAGCTATGTAATAAGTAGAAGGTACAATTACATCAATCCG
>MR_Moffic_all00330
TGCAGGGATTATCAATGAGCACAGACACCCAGTCAACCCATCCTCCTGTCTTATATTTTACAATATATGTGAATAAATTA
GTGCTTACTCCAATCAGCTCAAAAGTCACTTGATCAAGCTCTGCCTGCCACCTGCCTTGTTCCAGCTGTGCAGCAAGCCC
AGCACAACCTGCTCCAGCACCTAAAGATATCCTTCGATCTCCAACTAAGCCAGAAGCCACTGTAGATGAAGATGCTTGTG
ACGATGTGTTATAAATAGATGATGATGGAGCTACAGATGAGCCG
>MR_Moffic_all00331
TGCAGATATGGTCTGTTTGGTTGGGTAAACGTGACTACTTATTTGGTATACCTATTATTAGATTTATATGAAGATATGTG
GAAATAAAGGGGGATTTAATGCAATATTCAACACTATGAATGTTGTGGCAAATGTGTTACAATATCAATAATTTAATTTA
GAATATGATGTAGCAGCGTACAATTTGATCATCTTTTCTTTACATTCGTTTTCTTTCAAAGAATTAAGTTGCGAAGCCTA
TTTTATAAAATAAAAGTTATATTAAATACGTGGTGTGAGCTCCG
>MR_Moffic_all00332
TGCAGACGGTGGTACAGGGGTCTTGCTACGCGGATTTTGCTGCTGCAACGCAGTGGCGCAAGGCAGCGGCAGGCAGCACC
TCTGTGAGGTGCGCTGGCGGCGGCGGCAATGCGTGTAGTGTGGCGGCGCACGGGTGACGGCGCAGCAGCGGTGCAGAGGG
CGGCTGGTGGCAGGGTGGCGCGCTGAGGAAGGAGCTGGCGCCATTGCTGTCCACAAACCCGAATTGGGTTGTTGCAGCAA
AACCCTAACTGCGCAGGTCGGGTTGTGGGTTCGGGCTTGACCCG
>MR_Moffic_all00333
TGCAGTTGAAAATTGATCAACTTTGATAACACTGCATTTTTATTTCTGGGCAGAACTGATTGTAATTGTGAAGCAGTGTT
TGAAAATGGAGTTCAAGCGCAACCATACCCAAAAAAGAATGATTCCTCAATCATGTATTCAGGTGAAATTGCGACATAAT
ACAAAGATAACAGAACAAGTTTTACTGTAATAAGCATTCATATATCTTATGCATCTGTATTTTGTACTATTTCTAGTTGT
TTGGAACAGGTTACTATAAATACTACTCATTTTGCAGTTGTCCG
>MR_Moffic_all00334
TGCAGCTGGGAGAAACCTCCTGCGTGGTGATTTCGTCGCGAGAGGCGGCGAAACAGGTGATGAAAACGCAGGATCCGCCT
GCGCGGGAAGGGCCGACAGCATCGGCATTAACATCATGTTTTACGATAACAATGACCTCATCTTCACTCCCTACGGCGCG
CACTGGCGCCAGATGCGCAAGATATGCGTTTTCGAGCTGCTCGGCGCCCGCAACTTCAGGTCTTACGAGATGATTGGGCA
GGACGAGATGTCGCGGCTCCTCCAGTTTCTCCGATCGTCGGCCG
>MR_Moffic_all00335
TGCAGCGGCATTTCACTCCTTTCTGCTTATCGCCCAAACCCTACATTCAGCAGGAGGTAGAAGAAATCGAAATGGGTAAG
AACAATAATTCTATTCGTAACTGCAAAAAAAGGGGGACGCATATCAATTTCACGAGCACTGATAGTTGCTCCTTGTTTTT
TTTTTGAAATTTTTAGCGAGGATTAAGGTTCACGAGCTGAGGCAGAAGAACAAGGTGGAGCTTCTGGCGCAGCTGAAGGA
TCTGAAGGCGGAGCTGGCGTTGCTGCGGGTGGCGAAGGTGACCG
>MR_Moffic_all00336
TGCAGCTGCTCTTCATGCCGACACCCTTATCTTTCATGGGTTAATGATGTGGAAACCATATGCATCACAGTCCCTGGGTA
TCCCTTCTTGCATGTTCTATTTGCATATTTCATAATTGATTCATTATACGGATGCTGACGCATATACATATCCTCATTTT
TGCAGATATGAGTTGGACTGATAAGATCAAACTCACCCCTATTTCCTTCAATTTGGAGGAAATTTTGAGGGATATAGAGT
CCACAATCGAAGGTAGGACTCCTTCTACCGAAGACTCACCTCCG
>MR_Moffic_all00337
TGCAGTTGTCTGACTTCCTTCCCCATTGTGATTTGTCTTATATTGGTTTGGTAACAGGATGCGAGGTTGATACGATTTCA
AAACTAGTTATTGGAGGTGAGTTTTATTGCTGTACTTGAGTACATCATGATCCATGCTTAGGTTGTTTGCATATATAACT
CTTGGAGAAACTTATCTGTCGTGGATGACATATAATTCTAATCCCTTTTAACCTAAAACTACAGATGATAGTGAAGTTGG
TGTGGATTGTTTTTCTCAAGTCAAGCCTGGAGCAGCACTTGCCG
>MR_Moffic_all00338
TGCAGCCTCTTCAATTCAATTCTAAAACTAACTAGTTTTACTTAATTGACAACATCTTATTCATTTTCTGCAACAATAAG
TTTAGTTTGTGTTGAGAATCTGTGACACCAACAACACATGGAATGTTTTCGGACTCGTCTTCCTCTTCTTCTACTGCTGC
ATGCCTTCCTCTTGCTCTTATCTCTGCAAGTTCGCTCTGATGGTAATGCCTCTCTCTCTCTCTCTCTCTCTCTCTCTCTC
TCTCTCTGTAGAAGAGAAACATGCTGCTTAAATGACAACCCG
>MR_Moffic_all00339
TGCAGCACGAACTCTTTCAACTTCTTGGGCAAATCCATGATCATCCTAAAATGCGCTATCCTCTCCAATGTCATCTTCTT
CTCCACTGTCAACGACAACAGCTCGTGGATCATCGCCACCGCCCGCTTCTCCATCCTCCTCTGCGCCTCCAGCGACCGCA
GATCATACCCCGAAACATCCTCGTACGGCGACCAATACGGCAGCCTCTGCCATTTCCACATTGCAATCTTGTAATACTTG
CCGATTTTGAATCCCG
>MR_Moffic_all00340
TGCAGATATCTTAATTCCTTGAGATGAAGCTCTTGGAGAAGTGGAAAGTGGGAGTTCTCTGAGATGATCCAATCTTCTAA
ACCTTCACACTTCTCCAATGCTAGTAACTTGAGGCTCCG
>MR_Moffic_all00341
TGCAGACCTAAAGCATCCATCGCCGTCTCGCGCTCTGGATTTATACGCGTATTTTTATTTTTATTTTCAAATAGTATTTC
ATCTCTAATTCGAAGAGAAGTAGAGTTGCCACGTGGCGTAACGTATGTGTATGCATGCATACGCCTCTCTCTCTCTCTAT
AGCTATGTATATAAGTTCACCCAAACCCTCTAATTTATTGATCCTTAATTAGCATTTAGCAGTATCGTTAGTTTCTCATT
TTCCAGTAATGAACATGGCGGCAACTACTTTCTTACCG
>MR_Moffic_all00342
TGCAGGCCATCGAGAAGGCCCGCGACCACAATGCCAAGGGCGGACGCCTGCGGGGGGCCAGCACGATCAGCCAGCAGGTG
GCCAAGAACCTGTTCCTCTGGCAGGGCCGCAGCTGGATCCGCAAGGGCCTGGAGGTCTGGTACACGGTGCTGATCGAGGC
GCTGTGGCCGAAGGAGCGGATCCTGGAGATGTACGCCAACATCGCCGAGTTCGGTGATGGCGTGTACGGCGCGCAGGCGG
CGGCGAAGAAATTCTGGGGCAAGGATGCGGCGCGGCTGAGCCCG
>MR_Moffic_all00343
TGCAGCTGCCGCCGTTCTACCACCTGTCGCCGTCGTTTTGCCACCCGTGGCCGCTGTTCCAAAGCATCGACCACCACCAT
TCCGCCAATTTAGCGAGGTAGGGTTTTTTTATTGAAATCATAATTTCCTCTCTTTTAAAATAAACCTTCAACCATATCGG
TTCTCGTTTCAGCCACCCACCGTCATTCCGCCGCCGCCTTCGTTCCGCCGCCCACTACTGTTGTTCTGCTACCCTGCTGC
TGTCCTCACCTCCATTCTCAAGCTCAAGCTCAAGCTCCATTCCG
>MR_Moffic_all00344
TGCAGTTCTGTGCTGGGTGCCCCGCACTTCAGTTCTGTGCTGGGTGCCCCGCACTCTATCTCTGTGCTGGGTGCCCCACT
GCAGTTCTGTGCTGGGTGCCCCGCACTCCAGCTCTGTGCTGGGTGCCCCACTGTAGTTCTGTGCTGGGTGCCCCACACTT
CAGACAGTACTACATAGATTACTCCAGCACTGGGGTGCTGTACGGATTACTCCCTATCCAGTGCCTCATTCAACAAATCA
CCAGAATCTTCAAGTATTCATCGGAAAACTCAAACATTCGCCG
>MR_Moffic_all00345
TGCAGCTGCTCTTTCCATAACTGGGAGCCACCACGCTTCATCATCATCACCACTAAGCTGACCCTTCCAGGATGGAGGGG
GAGGGGTGGTCTCGATTATTTCATTATAGGGGATGTTGGCCTCAGGACCATACATGGCAATCAAGGGCCG
>MR_Moffic_all00346
TGCAGTTATCACAAGAAAGATTATAATTGAGAAGAATCTCGAAGCAAAAGTCGTGATCGCTAGATTACGCCGTCAACAGT
AATTGGAAAAGAAACCATCACAAGTCATACATATATATATATATATACGTACAATTATGTGTGTGTGTGTGTGTGTTAAG
CAAGCAGATGTTAACACAACACAACAACACCTCAAGAACCGTGAAATCCCATAACCACCAGACAACGACGAGATCGAAGA
GCTCTCCACCAATCACAGCTCGACAGCACATCCTTAATAAACCG
>MR_Moffic_all00347
TGCAGTTGAAGAAGCCTTAGATGAAATTATCAATAGGTTAACCGAATAGATGACCCATTGTTTCGATGGCATTATACTAT
GATGAACTTTTTAAATTTCGAGGTGTATTATATTAAATCACTCGCCATAATCTGCATATTTTTCTACGTATCACAGTGTT
CCAACACGATTGACTATAGAATTAAGAATTCGAAGGTGCGAATCAATAATTTGACTTATTTTCTTCACCATCCCAAATTT
CCTGTCATCTCATACCTCGTTGACTCGGTGAGTTTGTGATTCCG
>MR_Moffic_all00348
TGCAGCTAATTCTAGCTTGCTTTAATTTCACTAATTAATTAACCCTACCTACCTACCTCATGATCAGGAACCGAAGCCAT
GTTTGCTGATCTAGGCCACTTCAATGTACCTGCTGTCCAAGTAACTCCATCTTCAATCCATTCTTCAATTTAATTAAAAT
CTTTCTACTTATTGTAAATTAATTAATTAATGTGTTCAACTTGCAGATAAGTTTCTCGGGAGTTGTGTTACCTTCTCTGC
TGGCGGCATATATTGGGCAAGCTGCATATCTTTTAAAGTTCCCG
>MR_Moffic_all00349
TGCAGGAGACAGACCTCACAATCCAAGGTCCGACAAGTATTGTGCTTTCCACTGTAACTACGGTCACGATACTAATGATT
GCCGACACTTGAGGGATATGATCGAGCATATGATTCAGAATGGGCAGCTCCTCGAATTTATTCATAAGGAGGATGGACGG
GGAGAGAAGAGAGGTTGGGAGGATAAAGGAAAAGCCCCGCAGAGCAGATGTTGCCACCACCTCCACCGAAGTACGGAGTT
ATTAACATGATTTCTTGAGGCCCCACTGATGGGGATAGTAACCG
>MR_Moffic_all00350
TGCAGCAGGGATTTGGCCAATTTGTACTCAGTTGCATACTAAACCAAAGAGAATAACCATTCAGGCACTATATATCACTT
AGGCAGCACAACTGTTGCCGCCATAGGCCATCAATTACAAAATTTCATAGCAATCAGACGAGGGAAAAAAGGATTTTGAG
CTTAGAATGAGAATTACCTGCTGACGCAGGAGAGGCGAGCAATATCGTGCGGCGTGAGCCTAGCCAGGATAACACATAAG
ATTTCGTCGGGAAGAACGCGCAGATCGCCGAGCGCATCTGTCCG
>MR_Moffic_all00351
TGCAGAGCAGCGGCGATTTGCAGCCGCCGCAGCAATCGACGAATTTATTCGATCAAATGTTTTACGCTTCATCATTGGCG
GGATTGTATTCATCATCATCATCTTCTTCATCTCAATCTCAGCCCTCATCGATTTTCTCCTCCTCAACTCCCCAATATCC
GATGCTGTTTTCTAGCGGCCAAACGATACATTTTTCACAGCAGGGAAATAATCAGCACACTCGCGGAGGTGGCGGTGGCG
GTGGCGGCGGCAGTGACGGAAGCGGCGCGAGTCTGCCG
>MR_Moffic_all00352
TGCAGCCCATCCACTAGATCACTCTTTATTTTAATTTAATATTTAGATTTAATCATAAAAGTACAAATAAAATAAATATG
GGTTAATTAGACTATATGCCATGGCTTTTTGACCGAGTTACAAAAATGGTATGACCTTTCAAATATTCAGAAAAAACCAT
GACCTTTCAATTTAGTTGCAAATGTGGCCCGAATTGAAAATTCTGGTATCGAAAACATAAGGTGGAAGTCAAATTCCAGT
TTGGATATTGAAATTTAAGATTTCAATATCCACGCAGGAATCCG
>MR_Moffic_all00353
TGCAGCCTAAAGTAGCAAATGCCCATAGTTGTAGACCGGGCGAGAGAGAGGGATGAAATGTTTCCAGAATTTATGACGAA
TTCTACTTTAAAAATCAATAGAGCACATAGCTGGTAACATAAATTTTTCATAGAAATCTCAAGAGTAATTCCAAGTTTTC
TTGCAAAGAAGAAAACGAGAGAGTATTATCAATGAAAAAGATTGTTGGAGATTTCCTGGGAAATGAATCAAACTTTATTA
AACTTCAAAACCAACTGATTGTAACATCTGACTTGGTACTTCCG
>MR_Moffic_all00354
TGCAGCCCTCGTGCACCTCATTCAGGACAAACTCTGCTTCCGCTTCAGCTAAGCACCGTAGGTAATGGTGCGTTAAGGAC
CGTTTACAGAGGTGCTCCCCTACCAGGCAGTACTTGGCATAATTCACTCGTTTGGGGACCTGACGATGGTCCATCCGCTG
TCCTATTTTTAATAATGTAGTATCGGAGCTCGCCAATCAAAACTCTCCTCCACGGCTCCGATTTTAGTACCAAATGCTTT
GCACTCTACTCTGAGGAATGTTATCTGCCCCCCAAAATCATCCG
>MR_Moffic_all00355
TGCAGCCCGATTGAACCTTTCTAAGTACAATCTCAGGGCTTCTCCCTGTTGTTGCTTTATTGTGAGCAAGTACATTGGTG
GCTTAGTTTCTCGGCAAGTACTGGAAAAATGAGCCCAAAATAATCGACGGAAGTCGTCAAAACACCTGATTTTCCCCTCG
GGTAATTGCCG
>MR_Moffic_all00356
TGCAGCTTTCCAGGTTCGCAACTCTAGGGCTCGTAGATCTTCTGTCGGTCGATTGAGTGTTGAGTTTCTTCTCCCAAGAA
AGCGTTGATTTGGTCCGCGCTCTGAGTTGAATGAGTGTCTTGGGGCCCCTTTTTATTGATTTCTGCTTTCCTCTTGTCTG
CGTTCTGGCCCG
>MR_Moffic_all00357
TGCAGTCCCCTATTACTTCTATCTCCGGTACTACTACACCACCAACTTTTCCATATATCATGTCGCCTAATTTTGGAGGT
ACTTTCTCTACATTTCTGATTAACATCACTGGTATACGTGAACCTGCTACTTATAAAGAAGCTTCACAATATCAAGAATG
GAATGATGCTATGCGTGCTGAATTGGATGCTCTTGAGAGAAACGGCACTTGGGTTATTACACCTCTCCCACCTGGAAAAC
TAGCTATCGGCTCAAAATGGGTTTATAAGATGAAGTTACTGCCG
>MR_Moffic_all00358
TGCAGGGAGACCCCTAGAGCATTGATGCGAAACGTTAGACTGAGGAGGTACATTGGCCAGGTCATCAATCTGGTGAAGGC
AGATCGGTGCGGTTGGGCCTACCGCTTATCATTTCTCAGAACCACAGCACAGCGGTCTACCGCTGACTGACTTTCTTTCC
ATAGGAGATCTGGTTGCTTCCCGCGAATGCG
>MR_Moffic_all00359
TGCAGAATTGATCACAAAGAAGCAGGAAAAAATTGAGAGAATGGAGAGAGAATTGGATGAGCTCAGGGAGCTCAAGAAAA
CGATATTGGAACAGCAGGCGGCTCGGGATGCCGAGACCGTACAAGAGGAGAGCCGAGCTCAATCTCGGTTCATTACCCGA
ACTCAAGGACAAACATCGACTCTTGCACCGATAGGGACAAGAGGTCCTTTCACTGAGGAAATTTTGGTTGATCCCTTGCC
CAAGGGATTCAGAGCCATCAATTATAAATACCAGGGATTGACCG
>MR_Moffic_all00360
TGCAGAATCTGCAAAATTGGAACTCACTTCATTCTAGTAGACCAAGAAAAGCACTAACATTCAAGAAAAGAAATGGGATT
AAGCCTCTTTATTGATAGTTTTTCAAGTATATCATGCTATTCAAAACTATGGCATTCTACTATTTCAGATGATCTTCTTA
CCGACATCATAAAATCTGACATTCTGTATTCAAATAACTAAGCTCCTGAGCTAGAGAGAGAGAGAGAGAGAGAGAGAGAA
ATTACAGATAATCAGCATATGAGACAGAGCTGGCAAACCTACCG
>MR_Moffic_all00361
TGCAGAACTCTGTTTTAATAAATAGATAGATATAGATAGATAGATAGATTCTGAGCCTTTCAAAATAATGCAACAGTCCA
AACTTCCAAAACTAATTTAATGATGATAACCCATTAACATGTCTAGTTCAAGAAGGTGAAGAGGAGGGATTCCTAATGGT
TCAATTTCTACCTTGTGTTAAAAATGTATGTGTGTGTGTGTGTTTTCTTTTATTTTCTGGATGATGCTTTGTCATTGCTG
ATTTATGTTTGCAACATCTAAGGTAGAGAGATAAATTGTGGCCG
>MR_Moffic_all00362
TGCAGGCCTAGATATTCTGAGCATTGTGCTCAGAGACAGGATTTCCTTAATAAAGTCGGGGAGGTTGCCGCGAAGCGCGC
GAGGCTCGAATTTGAACAGCATTTCCCCCGCCAACAATTTGTTGAGGACGTAGGTAACTATGTCCTCAGCAAACTTGCAG
AAATCCTACCTCGGTTCACTGCAGAAGCTCAGGTAACAGAAGTGTAGGTAACAGTTTCTGGTACATCCAGTACATATGGC
ACCACATGTACCG
>MR_Moffic_all00363
TGCAGTAAAAGTGAAGTTACTCAAGAAGTTGATATGGTTCAATCTAGAGGGCCAAATAGCGTTGAGGCTATGCATTATGT
TCCGAGTTTGATGAGTCTCAAGAGCTTCGTTATGGAAAAAGTTGTCATGTTTTAGTTTGTTTGCAATGGCGTTTGTAAAT
TACATTCCTGAAAATCTGAACTATATTTGATGTTCGGTTTTTATTAATACAATGTTGAATCTTTCAGATTATCTTACAGT
TCTTGATGTTTTCTTTGATTGTTTACTCTTGATTTGAATCCG
>MR_Moffic_all00364
TGCAGCACAATAGAAAAAAAATTAGAGCATAAGTTCCCGTACGTGCAAATAAGAGGTCATTTCCCCCAAAAAAATAAACA
AAAATAAGTGTGGTGGGATTGTATGGACAGTTCAACATCCTATACATCATAAGTTCATCATCTAAACCAAAAACAGCAAA
TTCTAGCATCACAACAACTCAATAAATCTATCATCTAAGGTTATGAGAAAAAAATCAAACAGAGAGCAAAAAGGCAAGTG
AGGTGTTTCATTGCCAAGTGCATGAGAAGTTAAACCGCTGCCG
>MR_Moffic_all00365
TGCAGTTATCACAAGAAAGATTATAATTGAGAAGAATCTCGAAGCAAAAGTCGTGATCGCTAGATTACGCCGTCAACAGT
AATTAGAAAAGAAAGTCATACATATATTATATATATATATATATATTCGTACAATTGTGTGTGTGTGTGTTAAGCAAGCA
GATGTTAACACAACACAACAACACCTCAAGAACTGTGAAATCCCATAACCACCAGACAACGACGAGATCGAACATCTCTC
CACCAATAGCAGTTCGACAGCACATCCTTAATAAACCG
>MR_Moffic_all00366
TGCAGAAGTACCTAAAAATATGGTTAAACCTCCAGTTCCTTTTCCTCAGAGATTGGCCAAAACAAAGGCAGATGACAGGT
TTCAAAAAAATTTAGAGATGTTTCTACATGTAAACATTAACATACATTTGTTAGATGCCCTCAGGGATATTCCAGCGTAC
GTTAACTTCTTGAAAGATGAAGTATCCAGAAAAAGAAAGCTGGAGAAATTCGAGACAATTAATTTTTCAGAAGAATGCAG
TGCAGTGTTGCAGAAAAAGCTCCCTACCAAGCAAAAAGACCCCG
>MR_Moffic_all00367
TGCAGTACTGGCACTTGAACTGTCAGTCCTGAAGATATGCGCGAGGCTGCCAGCACCAAATAACCTTTGCTTCTTATCCA
GACCGCCTCCAACAACATCTATGTATATCTTGTTCAAATCCACCTCTTGCCGCTCAGCCGTATCAGGAAGGGATTGCCTC
ATCTCCTCAGCAATCTCCTGTACTCGTCTCTATTCAACAAATGAAAAGATATTATAAGTATAAAAAAGATGAAACATTAT
TTGATATATATTTAATAAGTAGAAGTTACACTTACATCAATCCG
>MR_Moffic_all00368
TGCAGCACGTTCTCAAAACGTATTTAAACCCCCAATTACTTTTACTCAGAGATTGGCCAAAACAAAGGCAGATGAAAGGT
TCGGTAAATACTTAGAGATGTTTCAACGTGTAAACATCAACATACCTTTGTTAGATGCACTCAGGGATATGCTAGGGTAT
GTAAAGTTTCAAAAAGATACAGTATCCAAAAAGAGGAAGTTGGGGAAATTCGAGATAGTTAGTTTGTCAGAAGAGTGCAG
TGCAGTTCTCCAAAAGAAACTCCCAATCAAGCAAAAAGATCCCG
>MR_Moffic_all00369
TGCAGGTACATAAACCGCTTGAATAGAAGTTATGGATCCTTCTTTGGTAGAAGTAATTCTTTCTTGTAAAGAGCCCATTT
CAGTACTCAGGGTGGGTTGATAACCGACAGCGGAAGGCATTCTACCCAATAAGGCCGATACTTCGGATCCG
>MR_Moffic_all00370
TGCAGTGCTGTGAAAGAATTAGACTCGACCTGGGCTTCCAAACTGGACAGCACGAGCTCTGGCCATGATGAGAAAATTCT
TCATGCTCTTAATATTGTTGTACGTCATAAGAGTCCTCCAAAGATTATTCATGTCGTTTGGCGGTCTCCCCCAACTTCTT
GGATTAAAGTAAACACTGATGGTAGTGTTGATGATGCAGGTGATATCCACGGTGGTGGCGTTTACAGGAACAACCGAGGG
TTAGTGTTGGGTTGCTTCCATGGTGGCGGTTACAGGAACAACCG
>MR_Moffic_all00371
TGCAGAAAAAAGTTCGTCATTAGGCACGATCTTAGTTATTTCATCGCGTGAGAGAAAGAAGAAGACAGGGCGACGTGTGT
GAGGTGGATGGTATTCGAGTGCATACCATGAAGAAACCCTGCACATTGTGGCGCGATATCCTGATGAAAACATGTAGAGC
CAATTTAGTCGTGCATGAATCTTGCTGTGTCTGTAGAGTCTTCGTACTATTCAGCTACGCGTGATGCAATGAAGCGAAAG
AAGAAGAAAAATAAACACTTACTTGCATGTTCAGTAGGAAGCCG
>MR_Moffic_all00372
TGCAGACAAGTTAGCTAAATATGCTTTAAATAATTCAGTTGATTTTGTTTACTCTGGTCCACTTCTGGACTTTGTTAACT
TTCCCACTCCTATGGGAGTTGTTTCTAATTAATGGATTTATCTTTGATCTCAAAGAAAAAATATATACCGTACATTCATT
TGCATACAAATTTTTGTCTTTTTAAAAAAAATAAAAAATAAGAGAACTATAGTAGATAGCGAGTAAAATATGATGAAGAG
CTGGCAAAATTGGCCCGGTCCGATGGGCCGGCCCG
>MR_Moffic_all00373
TGCAGAGATATACTGATATGTCTTAATGGGTCAAAATACCCACTTTTGATAATATATATGTTGAATCTATCCATTTTTAT
AAAAACATGTAAGATCTAACCAAATTTCATGTGAAGGGACTAATATGCCCTTAATTTGTGATGTAATATTCTGAAAAGTG
TACCTACTTTCTGTCATTCGCACTAATTTTGAAAAAAGGTACCCAATGATTGAAAATGATTGAGATGTAATTACATGACA
TTACAATTTATAAGAAATCCAGTCGATGGATTCTTTAGAATCCG
>MR_Moffic_all00374
TGCAGAGCAGAGGTACCGTATGATGGATGGGACATCTCAACTACCCCTAACACAAGGTATGGGCAAAACTTGTCCATCCC
ATACGGACGACATCCTCATTCTCCAAAAAGGTACAAGTCACATCCGTAGGTTGAGGTAGGTAATCCATATACAAACCTTG
TACCAAGCATACAAAGGGGATGGAGAAAAACACACACACACACGCGTATACCATACTTTTCTCTCTAGATCTTCATATCT
ACATTCCGACTAGATCTCTACACCTGACAGGAGCACCCCCTCCG
>MR_Moffic_all00375
TGCAGAAAAAGTTTCTGTGACAGTTTGTTGTTGAAGTTGAAGAAAAATTGTAAAGTTGGTATTCTTTGAAGAATCATTAT
GTGAATTAAGTGCGTGATGTTAGGAGATGTTGTTGGTTTTTGAAGTTAGGTTTGTTGATCCAAATTTAAGAAACCTTGAG
AAACATGAATTGAAGTGTATGTGTTAAGTCTCGACTTGTTGAAATGTTAGTCGAGAGAGTATTGTTGGTGTTCTACTTGA
GGGTTCAAGTAAAATAAGATGAAATTTCAAACTATAATCCG
>MR_Moffic_all00376
TGCAGCAGAAGTGATAGAAAAGCAACAGTCACAGATAGAAAGGATGGAAAAGGAGCTGAGTGAGCTCAGAGAGCTGAAAA
GGATGATGCTAGCACAGCAGAGCTCCAGGACAGCCACAGGTAGAGCAGGAGGAAAGCCAAGCCCCATCATACTGGCGTCC
CTCCGGTCTGGGCCGACAGAGTCACCCCAGAAGGAGAGTCTTTCTCGAGAAAATATGGCTGACCCACTCCCAAAAGGGTT
CAGAACGGTCTCTTATGAGTATCTGGCACCTCAGATCCG
>MR_Moffic_all00377
TGCAGAATTTGCAACTGAAAATCTTGGTCGGGAAAGCCCTCGTTTCCGGTTGCGTCTCTGATGGCTCCACGTTCAGGTTC
AATCTCCACTGCTCATCCGCCCGTATTTCTTGAATCTGGATCATTGCGTGTGTGTCTTTTTCTTTTTCGATGACGATGAT
GATGGAATGAATCGAGACTGATGTGAATAACGGCTTATTATAACCATTCGCGTCTTCTTGTTACGTGTCCCCACTGAGTA
TGCCTAGGTTTTCAGCGTTGCCTTGGTAAATTCAATGCTACCCG
>MR_Moffic_all00378
TGCAGCTGGAGCCTCCCAGGTCGGGAACATTACTACCGAACAGACTACCCAGACTGAAGGGTCAGCTCTGTCGTTTACCA
CTGAACAACTGATGCTGATCAAACTGATGACGCAATAAGTCATGGGTGGAAACCCGACGCCGATTCCGACTCCG
>MR_Moffic_all00379
TGCACATCTTGCGTTTAGCTCGGGTTATCTGGTACTTGATGTTCAAACTATGCACGCTCGAACACGGGTTGCCGATTGAG
CCCCTGCACGGGGCATGTTGTTCCTGCACGGAACGGGTTCACATAGCCTCAGAAATCTGTCCCTTTGACACCTTCCCTTG
CCCGTTGTTGAGGAATGAAAGAAACCAGAAACCTTCCTCTTTCGTTTATTACGTTACGAGACGGGTTAGCTCGTCCCCCA
TTCACGTTCATGTTGATTGGCATATTGATCACCTATTGATTCCG
>MR_Moffic_all00380
TGCAGTAGACACGCGGCCCCCGCTGCTGCTGTCGCAGCCTGTCGCTGCCGCTACTGCTGCTGCGCCGCCGTCTGCCGCTG
CTGCTGTGTGCTGCTGTTGGCCGCTGCTGCTAGGGTTTGCAGCAACAGCAGCGCCGCCAGCGCTCTCTTCGCGCTGCCTT
GCTTCCGGCCGCCACCGCTGCTGGTCATCAACACACAGCGCAGTGCCGCTCACTGTGTCAGCCCCG
>MR_Moffic_all00381
TGCAGGCATTTCGAGACATGCGTCAATTACGCGTCTGCTGATTTTGGAGCTCTTGATTTTGAAGGTAAATAGGAATAGAT
ACTCACCCCACAATGAACAGTACCAGAGAGACGACGAGCAGGACATACTGGTAACCCTTGTATTTGGCCG
>MR_Moffic_all00382
TGCAGCTAAAGCAGAAGAGAGAATAGTTCCTCACTCGGCGTGGTACGTGTAAGCAGAGTAACTCGTTCACAGGAAAGCCC
TAGTCGCGGTCTCGCTTCCTTACTTTAGTAGAGAGAGGATTTACGGGACACGAACCCG
>MR_Moffic_all00383
TGCAGACGATTTGACCGATCCTGCCCCTGCTACCACATTTGCACATTTAGATGCTACTACCGTACTATCAAGAGGATTAG
CTGCCAAAGGGATCTATCCG
>MR_Moffic_all00384
TGCAGTTGCTAGCATCGGCACCCGTTTGGGTCCGAGACAGGGGTGCAACGGCAATCAAAGATTTCTGCTGGCCATTCGAC
TTAAGGAGGCGGCGATCGACAATGGTGGTGGCGCTGCATGCATCGCCG
>MR_Moffic_all00385
TGCAGCAATTGCTTGATAAGCAATGCTCTATTGCTCGATCACATAATCATAGCATGAGAATCGTACTTCTCCTACTAGCG
TGAAAAAATGGAAGATGTCTGCTACAATTAAATTAACTTCCACGAATGCAAACAAACAAACTGAATCCATAGACATAGTC
TTCTGCAAATTGAAGCGACAAAAAGATGAGGAAGTGATTAAAGCACCTGAGTTTTAGAGGATGAACCAATAAGGGCGTTG
GCGAGAGCTCCAAGGGGGTTAGATGAAGAAGACGACCCCG
>MR_Moffic_all00386
TGCAGCTGACGTGGAACTACAACTACGGGGCCGCGGGCCGGGACCTCAAGTTCGACGGGCTGAACAATCCCGAAATCGTG
GCCACGGATGTACTCATATCGTTCAAGGCTGCCTTGTGGTATTGGATGCAAAATTGTCACACTGCTATTGTCACGAACCG
>MR_Moffic_all00387
TGCAGTCGTTGACGAAGTCAACATGGTTGGCAACCCAATAGGGTGGTGGGTAGACACCGGTGCCACTAGACATATTTTGC
GGACAAGACGATGTTCTCCACTATGACCCCGTCACGAAAAGAAGAAACTCTACATGGCAACTCCGCAACCTCCAAGATCG
TTGGAAGTGGAAACATAGTGCTCAAGATGACGTCGGGCTTGAAGGTTACGCTTCAAAATGTACTGCATGTTCCCGACATC
CGCAAAAATCTAGTGTCCG
>MR_Moffic_all00388
TGCAGCGATAAAATTTTCCCTTCACACGGGATTCCCTCGCCTCTTCCGAAGTTAGGTGGCATGGATTGCAATTTCCCCTT
GGCCTCAAGGATGCCGCCGCTGAGACATGGGGTTGCACTACGCTACTAGCCTGTTGCAAGCCATTTCCCGCTGGTGAGAA
ACTACGGAACGTGGACATGGGCCGCGTGAATGTTCCCCGATGCGAGCCATTTCTCGCTAGTGAGAAATACTGAACATGGA
CACGGGCCGTGTGAATGTTCCCTGAGTTAGTGCTGATTTTGCCG
>MR_Moffic_all00389
TGCAGTTCTGTGCTGGGTGCCCCGCACTTCAGTTCTGTGCTGGGTGCCCCGCACTCTATCTCTGTGCTGGGTGCCCCACT
GCAGTTCTGTGCTGGGTGCCCAGCACTCCAGACAGTACTACATAGATTACTCCAGCACTGGGGTGCTGTACGGATTACTC
CCTATCCAGTGCCTCATTCAACAAATCACCAGAATCTTCAAGTATTCATCGGAAAACTCAAACATTCGCCG
>MR_Moffic_all00390
TGCAGTAGCCAAACTAATAGAAGCTGAAGCAGAACTAAGGTCTAGCTCATAACTTTTTACGTGAATGTAAAGAAGAAGTT
GTGTTTGTTTATACTTCCTTTTTATATATTCTTTTTCATTGTTTATATATTAAAAAGCTTAATTGTCAGTCTACCATTGT
AATGTTGTTTGTATTTATGTATGGGAATGATCAACAGAGAGGCTGAGTTGGAATGAAGTCAGGTACGGTGTTCACAAGCC
ATTCCAGACTTGGAATGCCGGTATCGGCTGAGTGCTTCTTCCCG
>MR_Moffic_all00391
TGCAGAAGGATGAGATGGAGCGATTGGTGGCGGAAATGCTCGCGGTAGGAATTATCCAGCCAAGCACCAACCCATATTCT
AGTCCAGTTTTGATAGTCAGGAAAAAGAATCAAAGGAAAATGACGGGTGGTGGCATTTTTGCGTGGACTATCATGAGCTG
ATTAACAAGATTACTGTTCCAAAAAATATATTTTATTCCG
>MR_Moffic_all00392
TGCAGCTGCTCTTCATGCCGACACCCTTATTTTTCATGGGTTGATGATGAGGAAACCACGTATATCACAGTCCCTGGGTA
TCCCTTCCTGCATGTTCTATTCGCATATTTCACAATTGATTTATTATACAGATGCTGACGTACATACATATTCTCATTTT
TGCAGACATGAGTTGGACTGACAAGATCAAACTCACCCCTATTTCCTTCAACCTGGAGGAAATTTTGAGGGACATAGAGT
CCACAATCGAAGGTGGGACTCCTTCTACCGAAGACTCACCTCCG
>MR_Moffic_all00393
TGCAGGAGCAGGTGGGAGAGGGTGGATGCTTTGGAGGGGCAAATAAGAGATTGTGCACATAAACTAGAAGATGTTCTTGA
ATTCCATGAATTAAATTCATACGAAGATGAGGAAGTAAGGCAAGAGATTACTTCATATGTCGAAAATATGGAGAAGATGG
AGAAAGACTACGTTGAAGAGTTATCCAGTCCAGTTCCAGAAGACGACGATGACGATTCTGTTTCGTCATATGTTGATTTT
GGTGTGGAGATGGTTGGATATTCCAATCAATTCACCTTCATCCG
>MR_Moffic_all00394
TGCAGCCAATTGAAGAGTCCGAGCCCTTGCAAACTCTTATCTATATATACTATTGGAGTGTGCGGTTTGTGCATACACAT
AGAGACTATTAGTTAGATTTGTCTCTCGTACAATCTCCATTTTAGTCAAGTCCCGTCTTGGGCTCGCTGATCTTCTTTCA
ATTTCAATCAAGACTTTCATTTTTCTATTTCATCATGGTCTTAGTAAGTAGTATATTCTCGTCGAGCCCATTACGTTAGT
GCGCAATAGCGTTAGTGGGCAAGACAGGCTGCAAGCAATAGCCG
>MR_Moffic_all00395
TGCAGCCTTCCCTCCTGAAATCATATTTATTACCCCCCATTTTCGGCGGTGGTGGAGGTAACAGTTGCTCAGCGGAGCCT
TCCCCTTGTCTTCCCAACCTCGTTTTTCACCTCGGCCATCCTCCCGATGGATGAACTCGACAAGTTGCCATTCTGTATCA
TTCGTTCAATCGCATCTCTCAGGTGTCTGCAATCATTTGTATCATGGCCATAATCGCAGTGATAGGCACAGTATTTGTCC
GACCTCGGATTGTGAGGTCCATCTCGAGCAGTTCTGGGGTACCG
>MR_Moffic_all00396
TGCAGTATAAATGGAAAGTAGTTTACTTGTTTATATTGGTATGTTTTAACATATTGATTGGATCACATTGAGATGTGTTC
TTCTATCTGACCTAAGTGAAGAATCAAGATCTCAGTGACTTAACGTAACCTAAACCCTGATAAGGTTTTAGACGTGTTTG
CGTGTCTGTGTGTCACTTTGATTTACCATGAGTGAGAGTTGTTGATAACTCAATGTACTCTGTATCTTGGGTGACAACAG
TTCATATACGACGTTTAGTAATCTGTATTGGGTTACCGTATCCG
>MR_Moffic_all00397
TGCAGCTTGAGATTCTTCAGAAGCCTGTTTACGTCGAGAAATTAATGAGTTCGATAAACACGATAATGAGAAAAAAAAAA
ATGCAGCATGCATGTGACATGCATGAAATAAAAGTTTATTTTATAGTAGTCAAGATGTATTAATGAATAAAATGTTGAGG
TACGTACCTGTGGTCGTTGGTATAGGCTTCGTAGTTAGGAATGGGCACTTGATCGGTCTCGATCTTGATTATGTCCTTTT
CTAAGGCGTGGTAGTGGCGGCGGACGTCGTCGGCAGATTTTCCG
>MR_Moffic_all00398
TGCAGTAGTTTATTGTTTTGAATTCCTTTCATCATGTCAAATTTGCTACCATAAGATGAAGTATGAAATGAGCCAAATAA
TTCTGCATTCAGCTATAATGTTGCATGCTTAGAAGTTAGGTAGGACACACAGTTGTATCCAATTTCTATGACTATGCTCT
TATTTTGTAATTTTAATTTATTGATGTTAGTTTAATACTAATGTATACAGGATTTGGACATCTCAAACATCTCTGTGTTG
TATGACATAGACGAACCAACTGTTCGTAGTCTTAATGGATGCCG
>MR_Moffic_all00399
TGCAGGAAGCCTGGAGCCGAGTGCTATTGCTGATCTGCCTGAAGCATGGGGCTTCGTCGGACGAATGGCGCGCGGGCCTG
AAAACCATGGACGAGTTGATCTGGAGCGTCGAGCCGCACGATGGGCCCGAGGCACGCATGCGCCTGCTGGAACTGGTGCC
CAGCCTGCTCAAGGCGCTGCGCGACGGCCTGACCAGCTCGGCTTTCGATCCGTTCGCCACCAGCCAGTTTTTCAGCCAGT
TGGAAGTGCTGCACGTGCAGGCCTTCCAACAGGGCGCGGCCCCG
>MR_Moffic_all00400
CGGATTTGAATTCCGGACCTGAATTCCGGATCCGAATGCCGGACCTGAATTCCTGATCTGAATTCCG
>MR_Moffic_all00401
TGCAGCCTGACCTTCTTCCTCAGTTTGGGCATTCATCGCTTGAGCCCCTTCCTCAACTTGAGGATTCCCAACTGGGTTGG
GGTCAAGAAGAACAGGACCGAAGTCATATCTGAGGGGACCGAAAACACGGTTGAGGTAGCTGCCCTCTCCATGACAGGAT
GCCACCAGGCCTCATTGTCATCACCATCAATTCGGCCTCCCCAGGATGGAGGCGGAGGGGTGGTTTTAATTATCTCATCG
TAGGGAATGCTGGCTCCAGGACCGTACATAGCAACCAAGGGCCG
>MR_Moffic_all00402
TGCAGTGGTGGAAACCACTCCAGAAGGAAAAACCGCCCTTGTCTTTGGAAAGGGAGACAAAACTGGGCCATCTGGGCCAT
CGCCAACTGCTGCCCGGGCTGAAATGGGTAAGAAAAAGGAGACCGACCTGGTCGAGGATGCCTTTGATTCTCCAAATGCT
GCTGAACTGATTACTAAACAACAGGAAAAAAATAGACTTAATGGAAAAAGAACTGAATGAGCTCAGGGAGCTCAAGAAAA
TGATGTTATCACAACAAGGGGCTCAAGATGCCGAGACCATGCCG
>MR_Moffic_all00403
TGCAGTTCTGGATGACGGTGACGCCGACAGCGCGGGTGTCGTTGCGGGCCTGAGCGGTCACCGAGCAAGCCTGGTTCGGC
AGTGGCTGTCTGACGGCGATGACGCAGTTTTGGAAGACGGCTGCCGCGTCGCCCCAGATGATGTCCATGGTGCCACTGAT
GCGGCAGTCGCGGTAGAATTGACGGTAGATGTGGGCGTAGAGGGTGCTTTGGTAGCTACTCATGTGCACGTTATAGAACA
CGGCTTTGTCGCCG
>MR_Moffic_all00404
TGCAGCTGTCCTCTCCATAATCGGAAGCCACCATGCCTCATCATCATCACCATCAATTTGGCCCTTCCAGGATGGAGGGG
CAGGGTGGTTTTGATTATCTCGTTGTAAGGAATGCTGGCGTCAGGTCCGTACATGGCGATCAAGGGCCGAGCGGATTCAG
TACCGACCATAAGGAAATACCCGATCAGATCTCCCGCATCGAATAAATACTGCTTTCTATTGCAGTATTCTTCGATCAGT
TGCTCGTGAAGAATGTGAAGGCATTCTTGTCCAGCGGGAGTCCG
>MR_Moffic_all00405
TGCAGAGCTGATATTAATCAGCAAGCCACAATTCCACGCTTGGTTTGTATATAGTAAACATGTCATTTTCTCGGCCAGCT
CCCTCCCTCTCTCTCTCTCTCTCTCACTCTCTCTCTACATAGACAGACGTATATGCCAACCTAGGAGCTAAAGCGAAACA
TGTACAAAGAAAGAAAGAGGTATATATGTATGATGATTTCATTGAAGAGAGGCTGAGTTAAAGGGGTTTTTGAAGGGATT
GTTTGGAATTCGTGTAAGCTTTCGGGAAAGCAAAATTCTCGCCG
>MR_Moffic_all00406
TGCAGGACTGTCTAACAAGAAATTAGTCCTGGATTTAGCCAAAATCCCTTTTCTCTAGTGTGGGGCCGAGCCCCCAATTA
TGATTTTTTTTTTCCAAGCAAAGCACCCAACTATTTACTAGTAATCCCCCAAGAATCTCAGCGGCTACAGAGAGAGAGAG
AGAGAGAGAGATGGGGGTGGAGGAGGTGATGAAGTTTGTGGTGGAGAAGCTGAAGGAAGCTCTGCTTGCGGTGGAGAACT
TGGGCGGCGAGGCGCTCGCTTGGTTCGACGATGTGTTTCCGCCG
>MR_Moffic_all00407
TGCAGGCAGACAAATACTATTAAAATATTTCAAATTTTTCACCAAGCTTCAATTTATTTAAATTAGATTGTTCAAACTGT
AGCCATGCAGTATCAAATACCAAACTACCTCCAGAATTATAATTCACATCCCTTTAAGAAATTATCAGATTCCAGTAAAG
ATTAAGCAACAGAAGTCCGTTTAAACACAGAAAACTATAAATTGTACAGCATGGGAGCGCAGATCAGAATGAAACATATC
ATATCGCACTATCTGCAACAAAACTGAATCTTGAACTCATACCG
>MR_Moffic_all00408
TGCAGCAGAACTAATTTAATTGTTCAATAGCCTAAGCTTAATTTGTTGTTATAAGCCCAACCCATTTTCAAGAATTAAAC
CAACTAAAATTAATTGGCAGACCAAATGGCTCTATCTCCCTCACAAACTCACCCCCTCTCATCTAACTCTCTCTCTCTCT
CTCTCGCAACCTCTTTCTCTCTCTCTATTTCACCTCTCTCTCTCTCCACATAGCAGCGGCATCAGCGCCGCTCTCCCTCT
CACGATCCCTCTCTTCTTCTCACCTTCTTCCTCTCGTCTCCG
>MR_Moffic_all00409
TGCAGCTGCTTTCGTGTCATATTCCAAACTTAGCCTACAAAAACCTCCCCAAAAAAAGTCCACTTATTTCCCATCCTTCC
CTCCCCCCTTCCAGGAGAGAGAGAGAGAGAGAGAGAATCATGGGAATCGCGGAAGAGGCTCACAATGTTCGCGTGATCGG
GTCGGGGCAACAAACGATAGTCCTAGCCCACGGGTTCGGCACGGATCAATCTGTGTGGAAGCATCTGGTGCCACACGTGG
TGGATGACTATCGTGTGGTGTTGTACGATAACATGGGCGCCG
>MR_Moffic_all00410
TGCAGCTGCACGAGCCCTTCCCGCGTGCCACAAATGACCCACAAAAAAGAAGAATCCTAGAACAAAATGAGAGGTAGCTA
ACCAACTTCTAGGGGAGACATAATTGACTGCATTAATCTCAGTAGCTACACCACCCACAGAATTTAAAGAGCCTAAAGGA
GCATGAGTCATATATTCTGCAGTCAAAGTAAGACTTGGCCAGCAAATAAAAATCACTATCCATGAGATCATAATCGTACT
CCTCAGCCGCCACTAGCGACGGGTCATGACATATGACACCCCG
>MR_Moffic_all00411
TGCAGCTAGCATGATTTCCATGGCATCTGCCATCGCTGGAACCGCCACTTACTACAGCCCCATCGTCCGTAAGACACCTC
TCTCTCTCTCTCTCTCTCTCTCTGATTGATGAATTGATGAGTGATGAAGTGTATATATTATATGCATGTATGAATAACAG
CATCGGCATGCTACGGGTTTGAAGACAAAGGCACGTTTGTAGCAGCTGCAAATTCTGCACTCTACAACAACGGTGCAGCC
TGCGGGCAGAGATACACGGTCCAGTGCACCG
>MR_Moffic_all00412
TGCAGTTAGTGATGGTATTATGATGAATTCATGCTGAACTTAGTTTGTGATAAGATAATTAGTTTAATTTTTGAATTCAT
TTTTCTTGAAATACTTAGACAGTAATGATGCTCAGCATGCACGATAGATATATTATAGTGCCAAAACAGCAAAAAGATTA
TTCTTTGATTAATAGAACTACAAACTGACTCTCATTTTCTTTATGCCAAGCTTGCTAATGTGAAAATTGGATAAGAATTT
GTTGAGATAATGTCTTATCACCACTACATTCTCAATGTTCCCG
>MR_Moffic_all00413
TGCAGAACCCTGCTGCTATGGCGAAGACTGCTGTGACGAGGTGACGATGCCTTGCTGCGAGTAAGCAGCAGGTGAGCCAG
TTAGGCTGGCGGATACGCAGACGCTTTCGCTTCGCTCATCAAACGTGGAAATTGATACGACATTTCTAAATTTATGGAAA
TGTCGTTATGATTATGCAATGGATGAATCAGATGTTGTTGTGGGGCTTGCAGCGCTTGCGCATCCCATGCGCTTACGGGT
TTTCAGGGCGCTGGTCGTAGCAGGCGAAGGAGGCCTTACACCCG
>MR_Moffic_all00414
TGCAGCTGCTCTTCATGCCGACACCCTTATCTTTCATGGGTTAATGATGTGGAAACCACGTGCATCGCAGTCCTTGGGTA
TCCTTTCCTGCATGTTCTATTTGCATATTTCATAGTTGATTCGTTATACGGGTGCTGACGCATATACATATTCTCATTTT
TACAGATATGAGTTGGACTGACAAGATCAAACTCACTCCTATTTCCTTCAATTTGGAGGAAATTCTGAGGGACATAGAGT
CTACGATCGAAGGTGGATCTCCTTCTACCGAAGACTCACCTCCG
>MR_Moffic_all00415
TGCAGTCTACTATAGAGAGCAAGAAACGTCTCTCCTCCTCTGATACTTCCTCAGCTCAGGACACTCCCGAAGCTGACCAA
ACCACAACAATTCCCGACTGCCCTCATCCCCTTTTCTTCTGCCCCTAAACATTCTGCTCAAGATTCTCCCCGATCTCGTT
CTCAGGGCAAGAGCAAAGAAATGGTGGTTTCGACCACCGTGGGCCAAAAAAGAGCTCTGACTCCCCCCAGTTCAGAGCAA
CCTCCAAAGAAGCTCCAGATCGGGGGAAAGGCTTCTGAATCCCG
>MR_Moffic_all00416
TGCAGATGTTCAAACGATACACACAGGACAATCAAACAAACGAGTTGGTCTTCACGGCCAATTGTGATCACAAAATATTT
GTCCGACGGCTGCGAGAAGTTTTAAATCGCCAGATACCAGTCACCTTTCGCAACAAGCGTGATGATGAAGGAAACTTACT
TCATCCAAAGATGAAGGATCAGAGGAGATTCAACGAAGCATTGTTGAGTTGTCGACGGGAAGAATTTCCAGATTTCCAAA
ATGAGGAGATCATGATCCTTAAAACTTCTTTAATATCTAATCCG
>MR_Moffic_all00417
TGCAGCTTCGTTTCCGACCTCGACAATGGGTTCGAGGTCATAACGAAGAGGCCCAACGATGCGATTGAGATCGACATCTT
CAGACAAGGCCGCAGCTGCTCTTTGCATGACAGGCAACCACCAGGCAGTATTCTCATCAGCACCG
>MR_Moffic_all00418
TGCAGAACGCCGTTCTTGCCAAGGTTGTATGTCTTTTTTCAACCTACTCAAGTCCAATCCATTTGGACCTCTTAGAGGTT
CTAACCAAGGAGCACGCAGATCCCAAAAACGCATAGTTTCTCCTCCAAAAATGACTTCTCCG
>MR_Moffic_all00419
TGCAGATATGACATTTCAACTACCCCTGACACAAGGTATGGGCACAACATTTCTAGCCTGTACGGACGACATCCTCAGTC
TGTGAAAAAGGTGCAAGTCACATCCGTAGGTTGAGGCAGGTAATCCATATATAAACCTTGTACTGAACACACAACGGGCA
GATAAGTACGCATATACAAAAACACAGATACATACAAAAACACAGATACACGCATATCTTTCTCTAGAGTTTTCTCTCTA
TTTTCTGACGAGATCTCTGACTTAGGCATCGGAGAACCTGCCCG
>MR_Moffic_all00420
TGCAGGTGCGCGGCCTGACCAAGCGCTTCAGCGAGGGCCGCATCGACCTCACGGTGCTCCACGGCATCGACCTCGACGTG
CGCGCGGGCGAGACGCTGGCCATCGTCGGCTCGTCGGGATCGGGCAAGAGCACGCTGCTGCATCTGATGGGCGGCCTCGA
CGCGCCGAGCGCGGGCAGCGTCGAGCTGCACGGTCGCAACATCGCGCACGCCGACGCGGCCGAGCAGGGACGGCTGCGCA
ACAGGCACCTGGGCTTCGTCTACCAGTTCCACCACCTGCTGCCG
>MR_Moffic_all00421
TGCAGCCTGTCCACCCATCATGCCCCATCAATGAGGAAACGATCATGACAAAGCCACACCGCCCCATGGATGCGCCGCAA
CCCGCCGAGATCGATGACATCCAGGACCGCATGGGTTCGATGGAAGAACTGCACCTGGACGACGACGAACCCACCGCGCG
CATCGGCGACGAAATGACTGCCGCTGAACTGGAACACGAGTTGCCCGACGAGCGCGTGCGCGAAGCGGGCATGACGGCCG
CATCGACGGACGACCACGAACCGACCGACGACGACCTCAGCCCG
>MR_Moffic_all00422
TGCAGTTTATCCACTAGATATATATTCTCAGCTGTGCACTGTTGATAATCTTGAAAAGTTGGGGATCAGCCGGTATTTTA
CGGCAGAGATTCAAAGTGTGTTGGATGAAACATACAGGTAGTCGGTGGCATGTACCTAAGAATATGAGGTAGCTATTGTT
GTTTGTGATCTAATTTGTGAACTTGTACTATTAAATTTCTTCTGACATTGGTCCATAAAAGATGTTGGATGCAGGGCAAT
GAAGACATATTCATGGATGCCTCAACTTGTGCTTTAGCATTCCG
>MR_Moffic_all00423
TGCAGAAGAAGAGTAATATCAGCATTTTATTCTGGATCCAGTCATATTAACAGCAAAACCCAAGAAAGGAAAGAAGAAAA
CAATATCTCATTGGACTTGTATAGCCACAAAAACAATTTTGGGCGCTATTAAAGAAACAAAAAGATAAACAAAAGAAACC
ACTCCAGATTGTGTTGCATGATTAATTGATTACAGAACAAGAAATATGGAACTACCTTTATCATTATCCAGGGCCACAAC
TTTCTCAATTCCATCTACTTCACGAGCATATCTTAAAGCTCTAAGACCG
>MR_Moffic_all00424
TGCAGTCATTACTTAGAGCATTAAGTTCGTTCATCATCGAAGAGTAAAACCTTTTTCGGTCTGAAAGGCGCCGAACAGAG
AGAGAAAAGGCTTAAACTGTCTTGTAGTTTTGTCTCTCTTTGCAGACTTATTCGCTGGAATCTTTAAAAAAAACAAAAGT
ACCAACTGACCCGACTTGAATAATATGTCTGAGTTCACGGTCCTGGAATGGGTATCGTATGCTCAGGACACGTCCCAGTC
CAGTTGAGACGAGGAATCGCACAAGATTCTGCGGGGAAGTTCCG
>MR_Moffic_all00425
TGCAGAATGACGTTAAATTTGACGTAATAAATGATACACTCGTAACCTTAGAAAAAGTTCATGAAATATCGAATAAACAG
TCAACTTCAAAAAACAAAGAAAGTCATGATACACTAGATTCTCCTTGTATCCATTTCACAAATGTTTCACCAAATGGCAA
CATTGAAACAAAAGAGTGCATAAAACCCAAGCTAGAGAAACAACAAAAACTAATTTCTTTGAAATGTATAGAAAGTCCTT
TAACCGCGGAGGAAGACTTTGAGGTTACAAGCGATACACAACCG
>MR_Moffic_all00426
TGCAGTGCTTAAATTAATTTGTGATGAGTTTGACGGGTGTGCGGGTATCATATTTATTTATAGGAGTCATCTGACATTGT
TTTTGTCCCAGACTGTACTTACCTGCAATTCACGTAAATGTTACCATGGTTTCAACGAGGAATACTTCCGCGAGTTCCGA
AGTGAGATTTGGAAGCTTCAGGAGTTAGTCAAGAGAATAAATCTTATCAATTATTCAATGGGTCTGTTGCAAACTTGTCC
TACAGCTAAACAGAGGGTCTATCAGTGGCGTCACGTGCAAGCCG
>MR_Moffic_all00427
TGCAGTCAGAGATATAGCTAAATACTGAAAAATACCGAAATCAGTACCGCACAACCCTAATTGGAAGCATCAAACAGTCA
TAAAATCCATTCATAAACCCACAAAAGGCGTTTTAAGGAAAGCCTAAGATGGCGGGCGAAGGGGCGAATCAACCCTGCAT
GCATGCACCACGAACACCAAAAGATGGCCGACGACAGCAATTTATAATGTTGGTTAGAATGTAAACGAACGTCTTACTTC
CTCACAGTAGTGACATTTTCTGTCATTCTACGTGTTTTTATCCG
>MR_Moffic_all00428
TGCAGGTATGTTGTTTTTGTTTGACTCTCAGTTTTTCCACTGATGCTTTACGAAGGAATCCAGACCTATGGCACCACAAG
CTACGTAGGTCGGAACTGCTGGCTTGAAGCTGACTGTGAATTTTGAGCGATAAGTGCTGATTGCCAGCATAGTGCTATCG
TTTCATCCATGTTCAATTACTTTCTAAAAGTAGTTCATATTAAAAGAAAATGGAGTGGAAGGTGCAAGATAATCATCTGA
AGAATGCCTCTTCAAAACGTCTCCTCTATCACTACGAAAACCCG
>MR_Moffic_all00429
TGCAGTGAAGTGCAAACTGCAATAATAAATAATAATGCATAATGAAGTGGATGATATGCATCAGTGAGATCTATCCCAGT
AGGGCAATATAGAAAATTAAATTATTAAAAAAAAAAAAATCTGTGAGAACCATCATTTGCAAGAGCAACTAATACTATGT
GAAAAATATCTAAATCAAGAACTAATCTAGCCTAGATTATTCCCTTCAGTATGTGATCCAGTGCTTACTTCAGGCTGATC
CGTCGAGGCCGAAGTCGTCGATTCCGTCTTGCTACTTCTTCCCG
>MR_Moffic_all00430
TGCAGAACACGTGCGAGCCCCTTCTAATGGAAAAATCAAATTCAATGAAGATTTGGTTCATCCGACACGTACACGACATG
GACATCCCGCCTTTCTCTGTTCCATAAACTTGTATGTAACTATTGAAAGTGAAGATAGTCGACATAATGTAAATATTCCA
CCCCAAAGTTTTCTTTTAGTTCAAAACGATCAATATGTAG
>MR_Moffic_all00431
TGCAGCTGTTGCTGCACGCACACGGTCAAAAATCCTACAGGCTTGGGTGTGTTATATGGTCTTTATTTGTTGATTTACTA
ATCTTATTACCGATATTTAGCTATAAATAAGATTCGAACTCCCAATAAATCGAATCAGTACCTTCTTACATAATTAGTTC
CCATTTTTACATTACTCTTGACCACCCTATCACAACGTTAGTTGATTAAAGAGGTTTCATGATTCCCATTCACATATGGC
AGGGTTACTTTTGTATTGAAACTTTGAACATGAAGATTTTCCG
>MR_Moffic_all00432
TGCAGAAAAAGCAGTTACAACACCTACCATGGTAACGTAGGCGATACGCAACGGCCAGTGTCTTTCTCTGTCTTTGCCCA
TCTGAACGCATGCAGCAGAAAAGGATTGAGTGAGAGGAAGAGGCTGTCACGTGACCCAACCGCGAGGCGACCGACGCGAC
GCTTCCTTGTTTTAAAGAATTATGTATGCGCATTTTCAAATGCATAGGTTATCCTCAGGTTTTGAGCATAATTCACAATC
ATTCAAACTTGCCTTGCCTCGCTCGGTCCCTCTTCACCGTCCCG
>MR_Moffic_all00433
TGCAGCAAAAGTTTACAAGAGCCTCATTACTCCGTTATTCCTTATCGTAGACATTTTCCGTCTCTATGCGCTTCAAACTC
AATGCGCAGATGTGCACTTATTACGTCGGCGCCTGCGCATCGCGATCCTGTCCAACGCTTTCTAAAGGCTTCCATCGGTT
ACAGAATGGATTTTGGGGTTTTTAATCTGCGTTTTTCTACAGTAATAAATACCAGATTTCTGGTAACAGGTTAAATAAAC
ATAGGTAAAGGATGGGATAGGATAGGTTAATCGTTGTGCTTCCG
>MR_Moffic_all00434
TGCAGCACAATTATGTTGCTGTAAGCGTTCCAATAGTCGATTCAGGTGAAGAAGACTCCGAAAATAACGATGGTAGCTCT
AAAAACTTCCGAAATAGACTCCTAAACTCAATACACACTTTTATTTGTGCGAGTGTAATGGTGGCATAGGGCAGTAATAA
ATGGAAGATTCCTAGCTTAATTTCCTCACTATCTCTATGCTGACAAGGATGATTCGCAGAGTAATTAGTATTCAGAGTTG
TGATCCACATCCGACGAATGGTACCGTGATATCTAGTGACTCCG
>MR_Moffic_all00435
TGCAGGCGCGTTATGTACCCCAACTCAGGTCCATTTTCCCCGCCCTAAGTATGCCATGTTTGAGTATCTGATGTGTAGTA
TAATATCTTTCGTCCTAACCATTTTTCTTTCAAAATTCAGTGTCTTGTGCCGTGAGAACCTGTAACCAGCGGAATCTAGG
CTTACGAGTGCTTTTAATTAATCTTATCGAAAACTCGCATCGATGAAAAGCTCAAAAAAGTGGAAAAAGAAAACAAAGTG
CATAAAGTCAAAGAGAATGTTTGAACTGATCAAATCCCTTGCCG
>MR_Moffic_all00436
TGCAGTTTTGCTCGCGAATTTTAACCAGTTCCAAACTTGTTTTGCATTCTCGTTTTCGAGTTTAAAATAAAATCCCGTCC
AGTGGCGTGCCTTGACAAAACCACGAGTGTTACCGTAAACGCAAAAATGTTGTGTGCAAAATTTTCTACTAAATATAAAC
GTTTGGAAAAAATACGTTCTCAAAAATTTGTCAGCAAAATAATTTTTGGACGATCAACAATTGTCAAAAGCTTTCGAACA
GCTAATTTTTTCGAAAACGGTCAGAAGACGTCTCTTACCGACCG
>MR_Moffic_all00437
TGCAGTCAAATAAGTGCAGCTGTGGCTATATTATTAACTATTCACAACATGCATGGGATTTTGTAGCCCAATTAATATTT
TGGATTTACCTAAGTCAATGTGCCTCCTTTATAGAAGCTACCTTATATTAAAATCAAGCTCACCCACTTCGTAGGTTGAT
TAATATAATACTCTTTTCTTCAATTATTTATAAATGTGTTGTAAATAGCTCGATTTTGAAAATATTTTTATCGAATTTAA
ATTTATGAAATTTTAGTAATAAGGTACTGTCCACTTCTGCACCG
>MR_Moffic_all00438
TGCAGGCATCGTGTGAGTTGAGTTTTACTTGATATCGAAAGATGACAAAAGCCTTTGTTGCGGGCAGAGCTGAATTTAAC
CCTACTTAGCGACCACGAGCAGTCCGTGGGTTTGAAAGTGGGGGGGGGAGGGGGGTGTGTGTGTGATGAAACTTCTGTCC
CTTCTCCATTACTTTTGAGTCCTTTCCCATAAAACAGTAGGTTTTTTTCGCCTCAAAAATAACAGTCTCTTAAAATTGTG
TGCTACAGGCTCTAGCCTAACAGCATAATGGTTAATTTGGCCCG
>MR_Moffic_all00439
TGCAGCAGGGGCGTAGTTTGCAATGTGGCAACGTGGTATTTTGTCCATTTAAACGCATGGGAAAGGTCGAATATGAAGGT
GTTCACCGAACACCAAATAGTTCGATCTTTTTCATGGGCTTAAATGGACAAATCGCAACGTTGCCAAATTGCACGCTACG
CCACTGCAATGCAGAGTAGTTACGTGCATGACAGGTATACACTGAGTTGTGTAGTGTGTAATTTTTGGGTCAATCGATGA
AACTTTTGGTGAATTAAAACGTGCCATTAAATATACACAAACCG
>MR_Moffic_all00440
TGCAGTAGCGAGAGATGGGGATCACGGGAGAGTGAGTGAGATAGTTTGGAACGGTAGGCGAATTTTATCGCGACCGTCTA
GAACATCTGTGACGTAGCCGTCACCTACTGAGATAGGCTCCGCCAAAGAGTAAACAAGAGTCGCAATTGAATGGAAGGCC
TGCGTGGTCAACGTAGATAAGGGATCCGAACGCGGGCTGGCCTGGGCTGGCCTCTGATTGGCTGCAACGGGTGGAGCAAA
AATGACTCGGGGTATAGGGAAAATAACACGGGATTTTCGTTCCG
>MR_Moffic_all00441
TGCAGCTGGCAAATGTTAAATATGCTATACTTTTTGATCAGAATGCAAAGATATTTGACAACCCTGCCTATTCTGAGCTA
GGATATGATTGTGCTGGTGGTTGGTCCTTCTTTCCAAAATGCCTCTCACACGCACGGTATTCACGCGATGCGGTGTGCAT
GGGGTATGCGCATTGAGCATTGCGCATGGGGGTCGACCCATTTCGTTTGAGATCAAAGAACCAGTTGGAAGTTGAATGAA
ATCGATGTTTAATTACTCTCATACAGATGGTTAATTGTTTGCCG
>MR_Moffic_all00442
TGCAGCTGGAAGAGGAGCCTTTGCAGCGGTTCATGGCACGCCTGAGCTACGTGCATGTCGACTTCCTGAAATTCGACGAC
TACCTGACCCTGGCCGAAGTGGTCGGCAATGCCGAGCAACTGATCGCCTACTTCGCCACGCCCGCCTCGGTCTACGGCGC
CATTTGCGAAAACCTGGCCAAGGCCAACCTGGTGGAGCGCACTCGCGCCGTGCTGGAAAAACCCATCGGTCACGATCTCG
AATCATCCCAGCGGGTGAACGATGCCGTGGCGCAGTTCTTTCCG
>MR_Moffic_all00443
TGCAGCCATGCCCTTGTATTTTAAATGGACCTCGCCTCTTGTTTCAGATGACTGTTGAGCCAAAAACCTTACTATCATTT
TATCTTGTAAAGTGAGAAAGCAGTGGTCTCCTTTTATTTTGTCTCTGGGTTGGCCAGTGTGCTTTGAGAGTGTCCTCGTA
ACAGAATGAATGAAGCCAACCACTTTAACCAGTCCATGCTTCGATGCTACCTACAGTTTTGCTGTCGATTATATTCAATG
ACACATATTCAATGACACTCTACAATTCATAGGTGATTCAACCG
>MR_Moffic_all00444
TGCAGGTCGCTGAGGATTCACCTGATTTATTTGTTTTTAATTGTTTGCTCCGCACGCATGCGAATACGGGCACTAAACCA
CTTTACCACCTCACCGCATTGCATCCGTATACCGTACCACCGTAGTACCACCCACGCCCCCTCCGACTCCCCTCTTTGTG
AGACTCGGCTCATCGCACTACAGAAATGGGTCAAATCCCACACTATCGGCGGATCAGTCCCCGCAACATTTTCTTAATTC
AGGCTGCGAATAGCGTTGGGCAAAGTTAAACTAAGATTATACCG
>MR_Moffic_all00445
TGCAGATCGAGTCTGATCGAGTCTCTGCTTGAGTTGAAAACGGTTACGATGCATCTTAACCTAACTCACTTAACCCTGAT
AACACGGACAAACTGGATCCAGCTCGCGAGTCGCGAATCGCGCTGCTCCCGTAATAACTGACCGCGCTCGCTCATCGCTT
AGCAACAGCCAGCCCGCGACCGAGACGCTCATTGTCGCGCACTCGCTAGTCGCAGTTACCGTAGAAGTGGAGATGACCGA
TTCACCGCGGCCCGCGACCGCTTCTCCACGCTCATCACTCACCG
>MR_Moffic_all00446
TGCAGACGATTTGACCGATCCTGCCCCTGCTACCACATTTGCACATTTAGATGCTACTACCGTACTATCAAGAGGATTAG
CTGCCAAAGGGATCTATCCG
>MR_Moffic_all00447
TGCAGATGAAGTTTTGACTTACAGTGATGAATGAGCCACCGTTCTGACTAAATTTTGACTCCGTACTGGCACTGGCATGT
TTTGTGCTAAATTCACCGTAATTTTGTTGCTTTTTTCATGCCTACGGATTGTGGATTAACCTGACTTGCTTTGACGCGCC
GCCACATCACAGACTCGAACGGCCAGAATTGCACTGAAGCGCTGGCGTGTCACAGATTAATTCACCCGATACGCTATCTG
TCGGAATCTAGCAGAACTACCATGAAATAATCTGTGACACACCG
>MR_Moffic_all00448
TGCAGCCGCCAATACTCCACTGCCAATCTGTGAAAATAATCCTCTTTTTGCAATCTTCTCCACCACCACCCCCATCACTG
CCGCCACCACCTATATACCCACAGTTGGTGATAGCAATGACCTCATTGCAACCTTCTCCACCACCTTTACTCCACCGCCA
ATCACCACACTGACTGAAAACTATGCAGCCTTCTCCAGCGCCGCCGCCACCACCTTCATCACTTCACCGCCGAGCAATGA
AAATTACAATGACCTAATCCCGACCTTCTCCACCTCTGCCGCCG
>MR_Moffic_all00449
TGCAGCAGAGGCACTCTGAATCCTCGCGGATTCAACAAAACAACAGTCAACGTCGCATGGTGTTGAATGGTGAGCACCCT
CCTCTTCACTTCCCGCCCATCCCCACCGTGTTTTCCGATTGTCACCGTTCAACACCATGCGGCATCTCAAGGTGTTGACT
GTTGTTTTACATGTTACTCTGTTGAATCCCCAAAAATTCAGTGTGCCTCAAATCTTCCCTATGTATTTTAACGTAGTGCT
CCGTCTCTATTCGTCTCTGGTACCAATAGTTCAATTTTCATCCG
>MR_Moffic_all00450
TGCAGAAATAGGCGACGATGTTCGGGAAAATGGGGTATCCCAAATCGCGCTCCATCGCATACTTGAAGGTGTTGATGAAG
CGGCTGCAGGTTCGATGAAAGGACTGAAAGATCAGAAAAATCCAGTGTGATCAACCAGAGGGGACTAAAACAGGAGCTTT
CCTGGTGTTTCGGTTTTAAGGACTGTTTTACCGCTTTTAGCAAAGAAAGCAGAAACCTTATCCTTGTTCCCTCCTCTTCA
TTTGATTGAATGCGGGCATATTTATTGATTACCGTTTGAGTCCG
>MR_Moffic_all00451
TGCAGCCGGCGGTTTCGTTGGAGTTTTTCCGTGGGTTTTTGGTTACGCTGCGGCGGGAGTGGCCCGGGATTGATCGGCTG
AGGTTGGATAAGTTCTATTTGCTCATACGCCGCTTTGTGAAGGCGTTGTTTGAGTTGAGGAAGTGGGATGTGGGTGTTTT
GGGGGAATATTTTGGAGCTTTGGAGAGCGATGCGTTGTTGGCGGATGATAAATTGCAGGGAAATGGGGTGAATTATCATG
TGGCATCTGTGTTTTTGGAGGAGTTGACTGCGGTTGGGTTTCCG
>MR_Moffic_all00452
TGCAGAAGTTCCAGCGTTCGAACCAGAACACCTGCGTCAACCAGCGTCCGCTGGTCGCTGTCGGTGACATCATCTCCAAG
GGTGACATCATCGCTGATGGTCCGTCGACCGACCTCGGCGATCTGGCTCTTGGCCGTAACGCGCTCGTCGCGTTCATGCC
CTGGAACGGCTACAACTACGAAGACTCGATCCTGATGTCGGAACGTATCGTTTCCGATGACGTGTTCACCTCCATCCACA
TCGAAGAATTCGAAGTGATGGCGCGTGACACGAAGCTTGGTCCG
>MR_Moffic_all00453
TGCAGGATGCGGTGCAGGCTGTCGCCACTGCGGCTGCGACGGCGCGCGATGCCCGTGACAGCGAGGCCTATCAGGCGGCG
CTTGATCGCCTTCCTGGTGTCGAAGCCCAGGTCGCCGATACGATCGATCGTTTCATGTTCCCTGAGGATATTGAAGCGTC
GGGGTCAAAAAATGAACCCGCCATACATATACAAACCAGACCTCACCCTATCGAAGATGTACAGAGCTTTCGAGGTAGTA
GTTCGATCCCGAGCGGATTAGCTTCACCTTCGGCCGATCTCCCG
>MR_Moffic_all00454
TGCAGAACGTAAAATCCCAGTGGGCACGCGACGAAATGAATGGTGGTGGGGTGGCTCAGAACAGTGGCGTAGCGTGCAAT
TTGGCAACGCCAGAGTTCGCGTCCATTTAGATCGAAGTATTGGGTGTTCGATGAACACCTTCGCATTCGACCTTTTACAA
GAGTTTAAATGGACAAAAAGCTACGTTGCAAATTCCACTGGCTCAGAAAGACCCAGTGGCGGCTCATGCAATATTACAAC
CAGAGTTGGGCAACCAACTAATGATAGATAATGAAATTACTCCG
>MR_Moffic_all00455
TGCAGGCCAAGATCGAAGAATTGCGCCTGGTGGGCAATGACAACTCGCTAAACATCGGCGACGAAATCTCGCGTCTGCAA
GACAAGAGCAGCACGCTGACCGAAAGTATTTTCGGCAATTTGACCAGCTGGCAGATCGCGCGCCTGGCGCGGCATCCGCG
GCGGCCCTATACCCTCGACTACATCCAGCACATCTTCACCGAGTTCGATGAATTGCATGGCGATCGGCATTTCTCCGACG
ACGCCGCGATCGTCGGCGGCATCGCCCGCCTGGCCGAGCAGCCG
>MR_Moffic_all00456
TGCAGAGTTTCCTCTACTTTATCCAATTTAACTCAATGCAAAATATTCGAATTCGATGCCAAATTCGGCAACACGTAAGG
GCAGATTTACCATTACGCAAAGTACGCAACTGCTTAGGGCCTCAGACTTAAGGAGGCCTCACTCTACAAAGGGTGGAAGA
AGAGAGGAAAAAGGAAAAAAATAAAAGGCAAAAGGATAAAAAATATAAAAGCTTTTCTGAAAAAACAGATTAAAAAAATG
CTTGAATGTAAACAAAATTCACTTTGTAAATGGTTTTGTTTCCG
>MR_Moffic_all00457
TGCAGCGGAAGTAATAGAAAAGCAGCAGTCACAAATAGACAGAATGCAAAGAGAGCTGAGCGAGCTCAGAGAGCTAAAAA
GAATGATGTTTGCACGGTAGAGTTCCAGGACAGCCACCATAGAGCAGGAGGAGAGTCAAGCCCCATCCTACTGGTGCCCC
TCCGGTCCTGTGTTGGTAGGATCACCCCCCGAGGGAGAGTCCTTTCTCGAGAGAGATACTAACTGACCTACTTCCAAAAG
GGTACAGAACGGTCTCTCATGAGTATTTGGGCACCTCAGATCCG
>MR_Moffic_all00458
TGCAGCATCGTGCTCGGCTATGATCCTTGCAGCTTGTCCCTCGAACTGCCTCACATCCCTTGCGAGAAGGCCTTCAGCGC
CGTCGGGGAGCCTCTGCTGTACCGCCACGTCATCCCTGAGTTTATATGGAAGCTGCAGGTACATAAACCGCTTGAATAGA
AGTTATGGATCCTTCTTTGGTAGAAGTAATTCTTTCTTGTAAAGAGCCCATTTCAGTACTCAGGGTGGGTTGATAACCGA
CAGCGGAAGGCATTCTACCCAATAAGGCCGATACTTCGGATCCG
>MR_Moffic_all00459
TGCAGTTTATGAGGACACTTTTCAGAATATCCCACGTCTTTATGATGTACAAGGTACTGTAGTGGCAGTTTTTTTGAGGC
ATTATGGCGGTTTAACAATTATTTAGTGGCCACATGTCCTTAAAATGAAGAGGCACGGTTATTCGAATTTCCTTCCTTAT
TTAAAGGAAATAGTTGAACAGTCTTTCTCTCTCCTTATCATACGCACTTTTTCAGAGCATTCCGATTTTTCTAAAGCCCT
CCCTGGACTCAGGCGATCCTCTTCCTTCTCCGATCAATTTTCCG
>MR_Moffic_all00460
TGCAGTACTAGCACTGGAACTCTCAGTCCTAAAGGTATGCGCGAGGCTGCCAGCACCAAATAACCTTTGCTTCTTATCCA
GACCGCCTCCAACAACATCTATATATATCTTGTTGAAATCGACCTCTTGCCGCTCAGCCGTATCAGGAAGGGATTGCCTC
ATCTCCTCAGCAATCTCCTGTACTCGTCTCTATTCAACAAATGAAAAGATATTATAAGTATAAAAAAGATGAAACATTGT
TTGAAAGCTATGTAATAAGTAGAAGTTACACTTACATCAATCCG
>MR_Moffic_all00461
TGCAGCTAAAGCACCTAACGCGGATTCCAGCTAAACCAATATGTGAGCTCTGACCCTTGCTATGCCATGATTGAAGAAGT
GGTCTCAGGCTTGGATCGCTAGTACTCATGAATCGCAAGTACCG
>MR_Moffic_all00462
TGCAGTTGCAATTATACTTGGTGCTACTGCTGCCTCTTCTCTGATCTTCTGCTCCCTCCCTGTCTGTGTCCATCTTTTGA
TCAGGAATATCAGAAAGCAAATGAGTGTGTAAACTCTCCCTTTGGAATCTAGTCCTGTGTTTTCAATGAGTCAGTTGCAT
GCGCATTTTTTTTCAATTCATTTTCTTAAACTAGGAGAAAAATATAGACTAGGGGACACATTTTTTCTTTTATCATTTTG
AATATTGGTTCCGCGGATAAAGCTCTGTAAAGGTGCAAAAACCG
>MR_Moffic_all00463
TGCAGAAGATCCAGGATCTGATAGCGTAGTACGTTGTAAAGCTGGCAATAGATTTTGCAGCAGCTTAGCTGTACGAGAGG
AATCTGGTTCAGAAATCATGTTCTGTGATATTTGCTGTAGTGAAGCTGGTTTCTGCAGGTACATAAACCGCTTGAATAGA
AGTTATGGATCCTTCTTTGGTAGAAGTAATTCTTTCTTGTAAAGAGCCCATTTCAGTACTCAGGGTGGGTTGATAACCGA
CAGCGGAAGGCATTCTACCCAATAAGGCCGATACTTCGGATCCG
>MR_Moffic_all00464
TGCAGAGCAGAGGTACCGTATGATGGATGGGACATCTCAACTACCCCTGACATAAGGTATGGGCACAACCTGTCCATCCC
ATACGGACGATATCCTCATTCTCCGAAAAGGTACAAGTCACATCTGTAGGTTGAGGTAGGTAATTCATATACAAACCTTG
TACCAAGCATACAAAGGATATAGAGAAAAACACACACACACGCATATGCGATACTTTTCTCTCTAGAACTTCATATCTAC
ATTCCGACTAGATCTCTGACTTTGGCATTGGAGCACCCCCTCCG
>MR_Moffic_all00465
TGCAGCTAAAGCAGAAGAGAGAATAGTTCCTCACTCGGCGTGGTACGTGTAAGCAGAGTAACTCGTTCACAGGAAAGCCC
TAGTCGCGGTCTCGCTTCCTTACTTTAGTAGAGAGAGGATTTACGGGACACGAACCCG
>MR_Moffic_all00466
TGCAGATCTTTGTTGAAGGTGGAGTGAGGCATTATTTTGAACTCTTCGCCATGAAAGCTATGGCTGCGCGGGCCGACGTT
TTCTACGTCATGTCCGGCATGTGGAAGACGCCGGCCGAGCGTTTTTTCCTGTGGATCGGGGGATTCCG
>MR_Moffic_all00467
TGCAGATTCTTGTTTTTCTTCTCCTTCTTCACCTACTCGTGATCGGGTGCAGGAAGGAGATGCCATTAATGTACAATCTT
GATTATGTATCATCCCATATTTTGTGTGTATACTTTTATACTAGGTTAATTTGAACAACAGCAACAACTAGGTTGTGATA
ATCAATCCCCCATGGTTTTTGCGCTCCCTCTCTCTCCCTCTCTCTCTCTCTCTCTCTCTCTCTCTCATACACACACACAC
ACACTGGATGGGTGGTAAATTAATTAGTTTGTACAGACCG
>MR_Moffic_all00468
TGCAGCTTCTGTTCCAAGGTTTCAGCAAAGTTTCGGAGTGCATTCAGACGAATCTGTGTCGCTTCATACCCCGCCCTGAA
GATCCTTCATCCTCGCTACCCAGAAACAAGACTACCCCTCTTATAACACTCTCTGCAGGTACATAAACCGCTTGAATAGA
AGTTATGGATCCTTCTTTGGTAGAAGTAATTCTTTCTTGTAAAGAGCCCATTTCAGTACTCAGGGTGGGTTGATAACCGA
CAGCGGAAGGCATTCTACCCAATAAGGCCGATACTTCGGATCCG
>MR_Moffic_all00469
CGGTATCGGAGAAAGATCCG
>MR_Moffic_all00470
TGCAGCCGCTTTCTTGGGGCTAGCTCAACTTCTTTTTTGGCCTTTCGAAAGGAATTGCTGGAAAGAGATCTCCGAACGGA
GGAAGTGAAAAATCATAATAGTGGAATTACAAATCTTACCG
>MR_Moffic_all00471
TGCAGTTCCCTGAGACGCGTCCTGTCATCCATTAAGGGTTCGTTGAGGTGGGGTGAAGAAAAGAGTCCCCAATTGTCAGA
CGGGCCAGGGTTTGGTCTACTAGATCCCCCAGAAATTCCTCCG
>MR_Moffic_all00472
TGCAGCCCAAATGGCATCCTGCGAGACCTCTTCTTCTTCTTCGTCTAGTCCCCTTCCTGAAGAATTTCATATCGAGCGGA
TTAGCACACCCGATCGAGCCACTAAGTTGTTTAAGGATTCCGCCTGGAAACGGGATGGGATTCTATCAGCCGAACTCAAA
GAAACTTCGAAGCTGGGCTGAAACCTTTTCCCCCTATGCCAGGTTGCCATCCTGAGGAGAAAG
>MR_Moffic_all00473
TGCAGCAATCCCTCAAAATGTGGTTAAACTTCCAGTTCATTTCCCTCAGAGATTGTCCAAAACAAAGGTAGATGACAGGT
TCAGTAAATTTTTAGAGATGTTTCAATGCATAAACATTAATATACGTTTGTTAGATGCACTCAAGGATATGCCATGGTAC
ATGAAGTTCTTAAAAGATGTTATATCCAAGAAGAGGAAGTTGGGGAAATTTGAGACAATTAATTTGTCAGAAGAGTGCAG
TGTAGTGCTTCATAAGAAGCTCCCTAAAAAGTAGAAAGACCCCG
>MR_Moffic_all00474
TGCAGATTTGGCCTAAACAGTGACCAACCAGCCCTAATTAGCATGATCACATTAATGAATAAAACATTTCTTGCAAAATA
AATCACTAGCCACAAAATCTTCCATGCATGGGGAGATCCAATCTGCCTGATCCGATGCTGGCTGCAGAACGCCGTTCTTG
CCAAGGTTGTATGTCTTTTTTCAACCTACTCAAGTCCAATCCATTTGGACCTCTTAGAGGTTCTAACCAAGGAGCACGCA
GATCCCAAAAACGCATAGTTTCTCCTCCAAAAATGACTTCTCCG
>MR_Moffic_all00475
TGCAGTACCAATCAAAAAGACGGTTGTCGCTACTGGACGGCGAAATGGATTTTGGAATTTATTAACATTCTCTAAAAAAG
GTACTGTTAATAATCCCGCAGGTACTGAAACCATTAAAAGAACACCCAACAATTTATTGGGCACTGTCCGAAGTATTTGA
AATACGGGAAAGAAATACCATTCCG
>MR_Moffic_all00476
TGCAGTTACACCTAACGAATATTTAGTAGGGTTTAATTTCATGTTATACTCCCTGAGAATATTGAAAGTTTGTTTCAAGT
GCTCAATATGATCCTCTGCACGGAGTGACTTGACGAGCATGTCATCAATGTACACTTCCATGGTACGTCCCAGCAAGCCT
GCAAATATTTTATTCACTAAACCTTGGTCTGAACGGCATGGCTGTGTGACAGTAGAGCCCGATGTTGGTCATGAAGGCTG
TCTTTTCCTCATCATCTGGGTAGATTTGTATCTGGTGGTACCCG
>MR_Moffic_all00477
TGCAGTACCCACAACTTCTACATGCTCCTGACCCGAGGAGGGACCTTCAGTCATAGGTGCATTTGGAGGGAGCCTTCCTT
CGATGGTAGACTCCAGCTCACGGATTATGGCTGATAAGTCCACTTGCAGAGGAGCAATCTTGATGCTTTTGTTCCAACTC
ATATCTGCAAACATAGAAAAAGAGAAAAGTCAGTATCAACATAACAAGTCTACAAATCAAGACAGAATCAAAATATATAT
ATATATATATATTAGAAGGAATACTTAGGGGCGAGTTATCGTCCG
>MR_Moffic_all00478
TGCAGGTACATAAACCGCTTGAATAGAAGTTATGGATCCTTCTTTGGTAGAAGTAATTCTTTCTTGTAAAGAGCCCATTT
CAGTACTCAGGGTGGGTTGATAACCGACAGCGGAAGGCATTCTACCCAATAAGGCCGATACTTCGGATCCG
>MR_Moffic_all00479
TGCAGAATCGTCAGAATTATTCCCAATTAGCCAGTGATGGTAAATCTGTTAAGGAGAAGAAGCTATCTTCAAGGGTACCT
GGGAAAGGAAGAGGCAAGGGGGCAACCAGGCCATCTAATAAAGATGCTAGATTGGCTACTACTGCAGAACGCCGTTCTTG
CCAAGGTTGTATGTCTTTTTTCAACCTACTCAAGTCCAATCCATTTGGACCTCTTAGAGGTTCTAACCAAGGAGCACGCA
GATCCCAAAAACGCATAGTTTCTCCTCCAAAAATGACTTCTCCG
>MR_Moffic_all00480
TGCAGGGGCATTGCAAATCAAAGCTGTAAAATTTCCTGAGTGCCCTGCTGATTTTCAAGATTACACGCCGTGCACGGATC
CTAAGGTAATTTCAATTTTCTGAAGTCTTTTATTTTCTTTTGGTGAGATCTTGAGAATTGTCTTAACAAAGACATTGTGA
ATTTGTGATGCTTTTGCAGAGGTGGAGGAAGTTCAGCCTCCATCGGCTTTCCTTTATGGAGCGCCATTGCCCTCCG
>MR_Moffic_all00481
TGCAGTTGAACTCTGGTAAAGTAGTTGCAGTTGGACCTGGGCTGCGCGACAAAGCAGGGAACAATATCCCAACTGCTGTT
AAAGAAGGCGACACCGTACTCTTGCCG
>MR_Moffic_all00482
TGCAGCAGCCATAAAATGCCCCATTTGCACCAAGAAACATGCCATTTCAGCCACAACAGCCTGGAGCACCTCCCGTGCCA
AATTAACCGGTCTATCCAAATTAGGCAGCTCAACCAAGGAAATCTTCTTTGGAGGACACTCTCCAAAGCTTTATCAAGTC
CAGTCAGTAGAGGTTTGAGTCTGTCGAAGCATCAGTGAAGAGGATAGAAATACAAGTGGGCCAATTAGCTGGAACAGTTG
GGGAAATTGCCCAACAAAAGAAGGGGAAATTTCCAAGTCAACCG
>MR_Moffic_all00483
TGCAGTACCAATCAAAAAGACGGTTGTCGCTACTGGACGGCGAAATGGATTTTGGAATTTATTAACATTCTCTAAAAAAG
GTACTGTTAATAATCCCGCAGGTACTGAAACCATTAAAAGAACACCCAACAATTTATTGGGCACTGTCCGAAGTATTTGA
AATACGGGAAAGAAATACCATTCCG
>MR_Moffic_all00484
TGCAGAGCTCATCGAGAGATATTTTCCTGGTTCAAAAGTTCTGATATCATCTCCAACCTGGGGTACTTGTTAAAGTTCTA
ATGAGCTTTCCTGGATAAGATGTTTACATCTTTTTTCTGACTGGTAACGTCTCTGCAGGTACATAAACCGCTTGAATAGA
AGTTATGGATCCTTCTTTGGTAGAAGTAATTCTTTCTTGTAAAGAGCCCATTTCAGTACTCAGGGTGGGTTGATAACCGA
CAGCGGAAGGCATTCTACCCAATAAGGCCGATACTTCGGATCCG
>MR_Moffic_all00485
TGCAGACGATTTGACCGATCCTGCCCCTGCTACCACATTTGCACATTTAGATGCTACTACCGTACTATCAAGAGGATTAG
CTGCCAAAGGGATCTATCCG
>MR_Moffic_all00486
TGCAGCTGAAGAGCTGTTTTGGATTCGATACGTTCTTCGCGACGGATGTTAGGAGGTTCGGAGATGGTGGGATTTTTGTT
GGAAATTTGAGAAAACCGATAGAAGAAGTAATACCTAAGTTGGAGAAGAAGCTATCGGAAGCTGCA
>MR_Moffic_all00487
TGCAGGTACATAAACCGCTTGAATAGAAGTTATGGATCCTTCTTTGGTAGAAGTAATTCTTTCTTGTAAAGAGCCCATTT
CAGTACTCAGGGTGGGTTGATAACCGACAGCGGAAGGCATTCTACCCAATAAGGCCGATACTTCGGATCCG
>MR_Moffic_all00488
TGCAGCTCTTCTCCTGAAGGCTTGTTTATAAAAATTCTAGCTCTGCACCCCTCCTTGGTTATTGAGCCGTCCACCAAAAC
TCTCCATTCTTCCAGATTTGGCTGTCGAGTCATTTCTTGCAAGAAATCAGCTAAGGCTTGTGCTTTTATTGCCACTCGAG
GCTCAAATTCGACATCATATTCACCTAAATCTACTGCCCACTTCACCATCCTTCCCGAGAAGTCCAGGCATCCTAAAATT
TGCTTGAAGACCTTGTGCGATAAGAAGTAGGACCTCAACTTCCG
>MR_Moffic_all00489
TGCAGCTACTCTTCATGCCGATACCCTTGTCTTTCATGGGTTGATGATGCAGAAACCGCGTACATCACAATCCTTGGGTA
CCTCCTTCCTGCATGTTCTATTCGCATATTTCGTACCTGATTCTTTATACATATGCTAACAGATATATATTCTCATCTTT
GCAGATATGAGTTGGACTAACAAGATCAAGCTCACTCCTATTTCCTTTAATTTGGAAGAAATTCTGAGGAACATAGAGTC
CACGATTGAAGGTGGAGCTCCCTCTATCGAAGATTTTACCTCCG
>MR_Moffic_all00490
TGCAGTAGTGGTGATAGAAAAGCAGCAGTCACAGATAGAGAGAATGGAAAAAAGAGCTGAGTGAGCTCAGAGAGCTGAAA
AGGATGATGCTGGCACAGCAGAGTTCCAGGATAACTACAGCAGAGCAGGAGAAAAGCCAGGCCCCATCCTACTGGCGTTC
CTCCGATCCCG
>MR_Moffic_all00491
TGCAGTACTGGCACTGGAACTATCAGTCCTGAAGCTATGCGCGAGGCTGCCAGCACCAAATAACCCTTGCTTCTTATCCA
GACCGCCTCCAACAACATTTATATATATCTTGTTCAAATCGACCTCTTGCCGCTCAGCCGTATCAGGAAGGGATTGCCTC
ATCTCCTCAGCAATCTCCTATACTCATCTCTATTCAACAAATGAAAAGATATTATAAGTATAAAAAAGATGAAACATTAT
TTGAAAGCTATGTAATAAGTAGAAGTTACACGTACATCAATCCG
>MR_Moffic_all00492
TGCAGCTGACCTCACCAATCCCAGGATTTGAGGTCGGGATACATACGCAACACGTGAACGCTACACGACAAAGACTCTAA
CTGCCTGACATATTCCTTTTTGGCCACTATGGACACGTGTCATCACCTCATCAGGTTGGTTGTTGATTATTCCTTCTATA
AATAACACCTTCATGCACACTCTAAGACACGCGCACAAGAACACTCGAACTCTCTTGCAATTCTTTGCATTTTGAGCTCA
TTACTAACTTAAGCATCGGAGTCTCTTCCCAGAGAACCCCTCCG
>MR_Moffic_all00493
TGCAGATGTTCAGAAGATACACGCAGGACAATGAAACAAACGAATTGGTTTTCACGGCCAATTGTGATCATAAGATCTTT
GTCCGACGGCTGCGAGAGGTTTTAAATCTCCAGATACCAGTGACCTTTCGCAACAAGCGTGGTGATGAAGGAAACTTACT
TCATCCAAAGATGAAGGATCAGAGAAGATTCAACGAAGCATTGTTGAGTTGTCGACTGGAAGAATTTTCAGATCTCCAAG
ATGATGAGATCATGATCCTTAAAGCTTCTTTAATATCTAATCCG
>MR_Moffic_all00494
TGCAGACTGCAAAGAAAGTTACATAATTACTGTAATGTATGAATTTCGTGTTTTAGCTTTTCATCATTGCGTACATATTT
GTTTCTCTTATTGTCACTTTCCATGAAAATTTGACGTGTTAGATACAATTCATAGATGTGAATGTTTGCCACAAATGTCT
AATCATGAATTTTAGAATTTAACATGCATAGAGAGATGGTGATACTGAATAAATCAACAATTTTTGTAGATCTTGTTTGT
GATTAGTGAATATAGTAGCCAAGTAGGTAGCTCAGCTACTCCCG
>MR_Moffic_all00495
TGCAGAGCAAGACGTAAGGGTAAGGGCGCGCGTTAGCACTCCTGCAAGAAAACGGCCTAGCTAACGCGCCCCTTATTGAA
AATTAAAAGAAAGCCTTGATATGAGAAAGATGCGCTCAAGCTTACTAAGCAAACGTAGGCTTGGGCTCGAAAGCCG
>MR_Moffic_all00496
TGCAGCAGCCGTTCGGCCTCCAGTGCCAGCTTGCGGCTGAACGATTGCGGCCGCAGTGAGCCGTACAGCAGCAGGATGCG
TGGTGGCCCCTGGCGTTCGGCCGCCAACCGCTGGTGATCAGGCTGGGGAAGCGAGGCTTGCCTCAGATGGGGCAGCGAAG
GACTTGTGATCGGCTTATTCATTCGACTATTCTAGAAATATGGAAACATCAAATGCAATCGCTGCGCTCACCGCACTCGG
CCACGCCACCCGCCTGGCAGCCTTCCGCCTGCTGGTCGAAGCCG
>MR_Moffic_all00497
TGCAGATTTTGTACCTGCATTCACAGGGAATGACGTCGTTGCCTCTCTCGTCCTTGATGACTTTGCCGTCGCAGGCGGGC
ATGGCGCAGGAGGAGCCCTTGGATCCG
>MR_Moffic_all00498
TGCAGTTAGAACAGGATGTGTGTGTTGAGCTATGCAGACTAAACAATTTCCAAAGCTAAATAAGGCTCTTAGAGGCTTCT
GCCCCCTAGCCATTTGCAGTTTTTGAATTCTTATCCTAGTTTGAACTTGATCGTGAATGATTAGTTCAATCTAATTATCT
TTAAGCTAGGACTTTTAAAACTGCACTTTCTTACCTTCAAATCTGAGGAAAAATTTGTAACCTGCTTCTCGAATCCTGCC
TTCTTGAGATGAAAGTTCATCCATTTCAGAAGAACTTTCTCCG
>MR_Moffic_all00499
TGCAGACTGAGCAGCAGGTAGTTGTCTATGTTCTTAGTTGGATTACTGAGAGAAACAGCATCCACAGGAAGGCCATGAGA
CTGAAAAGAGTCCTTCATTTTCTTCTGAAGAGACGCGAAAATGCTTGAGTTCCCGTAGTTGGAGAAGGATGGAGCGCGGA
AGAAGAGTGTTCCTGTGTATGGATATGCACATTTGCAGCTGGGGCTGAAGACTTTATCTGAAGTACAAGGAAGAGGATTG
CAGTTCTCCAATGGCGTTGTGTACGTGGAATTAGACTGCTCCG
>MR_Moffic_all00500
TGCAGAGTGGAGAAAGGAGCCACATTCTTTGATTCCAAAGTGTATCATTATGTCATCAGGACAATGTATTGAAGGAATAG
TCTTATATTGAATATTGACACTCATTCTGATTATTCATATGCTTCAAACTACATTCATATACAACTAATAGTGAATCATG
AATTTGAAAGCAGAAGGGACTGCTGGGAGAGAATCCATGGCTCAAACTTCTCAACTAAAGGAATATGTAAAGAAACCGTA
CCTTCTTGTTCCAACTTGACAAGGTTTTGGCAGGCCATCTCCG
>MR_Moffic_all00501
TGCAGATTATTGAACGTAGTTTACCCAAGAAGCCAAAGGTGAAGAAAGACCCTTCTGTTATTGAGAGGGAAGAAATGGAA
AAGCATAGTAAATATTGGGTTAATATAGCAAGGAAAGAAATTCCAAAACATCACAGGATTTTCACCAACTTCCACAGAAA
GCAAATAACTGATGCTAAGAGAGTTTCCGAAACCTGTCAAAGAGAGGTTTGTGCTACTATGACGTATGTTGTTTTCCCAT
ACAATCCATCATGATGAACTTGACACTCTTGTCCAGTATTCCG
>MR_Moffic_all00502
TGCAGATATGTGCCTAGTTTCTCATATTGTATGCTTGGCCACACAGCGTCCCCGCCCCCATAACCACGCCGCCCTGCATA
TTTGGAAACCATGATGCATTTTTGTTTTTTTGTTTAAGCAAGTAAAACTAGTAGTGATTCTTGTACCATTAGGCCGAGGT
AGAATCTGAAGAGGACAGTGAAGACGAGGGCGTAGGCAGCGAGCTCTGAGGAGCTAACATGGCCTATAAAAGCTTGGCTG
ATAACATGAACAGCAAATGATGAAGATCGGATCAAGATAGCCG
>MR_Moffic_all00503
TGCAGAAAAAATCCTCTGGAAAGTTTTGTTGTTGTTGTGGGAAAAATGATATTTGTGTTATGTGATGAAGTAGATGAGCA
AATATTTGTTTGAATACTTGGAGGAGTGGATTTTAATTGTGAATTAGATGAAGTGGATTTTGATTGTCTTTGAGAAGTGG
TTTTGAGTTGTAAAGCGTAAAATCTCGACGTTTTACAAGTCAAATGGAGATCGAGTTAGAGTATTGTTGGTGTTCTACTT
GAGAATTTAATTTTGGATAAATAAGGGTTTAGTTAAAGAACCG
>MR_Moffic_all00504
TGCAGATGTATTCCGTACAGATATACAACGAGTCCACGCAGAGCATCTATGGTGGAAGAGGAAGACATTGAAGTTCTTGT
CATAACTGCACAAAGAAAAGGCAAAGGGGTGATGTTTCCAAAGGTATATACTATTTCACATTAATTAATTTCCCATTATT
TTAGGATGAAATAAGAAAACTCATCATCATCATCATCTTTATCTTGTTCAACTAATTAGGGAGGTTGGGAGCTTGATGAA
TCCATTGAAGTAGCCGCGTCGCGCGAGACAGTGGAGGAAGCCG
>MR_Moffic_all00505
TGCAGAGTTTCTTTTAAAAAAATAATTTCATTGTGCACGACGTAGCTATTCCAGGAAGTGAATGCTAGGGAAGAGTCCAT
GGTTTTCTTTTTGAGCTCTTAATTCTTAAACAAGTAAAAGGTCAGCTCAATCATACTTACGGAGCAGGAGCCTTTGAACA
ACTTTTTCATTGGAAGATTCTATAGATTTAGATCTAACTATAATATACAAAAAAATTAAACATAATATTAATATTTTATA
CAATATAAAATATTTCAACCAAAAATATCAAACCTTATCTCCG
>MR_Moffic_all00506
TGCAGAAGAAGAGTAATATCAGCATTTTATCCTGGATCCAGTCATATTAACAGCAAAATCCAAGAAAGGAAAGAAGAAAA
TATTATCTCATTGGACTTGTATAGCCACAAAAACAATTTTGGGTGCTATTAAAAAAGAAAAAATGATAAACAAAAGAAAC
CACTCCAGTTTGTGTTGCATGATTACAGAACAAGAAATATGGAACTACCTTTATCATTATCCAGGGCCACAACTTTCTCA
ATTCCATCTACTTCACGAGCATATCTTAAAGCTCTAAGACCG
>MR_Moffic_all00507
TGCAGCTGTTTAGTTTGAGTTGTACTATTATCTCCTTGGCATGTGCAGTAAGTAAGTCTGTTTGGTGGTACCACAATGCA
GGTAGTTAGGCATTTAATATCATCCTATGACATGATCAAGTCTGTGGACAATAGAGGCAACACGGCCTTAAATATCGCGG
CCTACAGGGGCCATCTACCGGTGGTTGAGCTTCTTATAAGCACAAGTCCTTGTACCGCGTCACTGACAAACAATTACGGT
GACACATTTCTTCACATGGCAGTTTCTGGCTTCGTTGCCCCCG
>MR_Moffic_all00508
TGCAGCATCGAGAGTTAAAAGGCAAGCCGTTTCAGGGGCTAGCTCTGTCAACTTTGCTAAAGCATCTGACGTCTTCCCTT
TTGCCAAAACCTCAAGGTATTTCCCCAAAAGAATGAAAGATATCAGCATGGAACTAGTCTCAAAGAAATCCTGGCCCTCA
AATGAGTTTGAAGTCAATGCTTTTACCATTACATATATAGAGTAAAAGTAAGCAGCGTTGGTACCCAACGCAACAAGAAC
ATCCATATTTGCAGATTTTCGTCTCAGGGCATTATATGATCCG
>MR_Moffic_all00509
TGCAGCAGATAACATAAAAATAATAAATGTAGAAGCAAGCAGATAATGTTGTTATTCCCATTTTTACAATATTAAACTGG
TTATAGATTAAGCAGTTTCACTCAGTTGGTTGCATTTACATTGGATATTTACAAGATCGTGAACCCGCAAATTAGCAGGA
AAAACATTAGCAGTAGAGGGAGGTAACATGATACTTGTGCTAAAATGCTTCTTCTGGCTTCAGAAAATTGTGATACTCCA
GCTGTGTCATCTCCCCACCACTCCCTGGCTCGAATTTGCACCG
>MR_Moffic_all00510
TGCAGAGAACATTGCGTGTATATTTGGAAAAGATGCGTATCATAGTTTTCAGATTCATCCCAGCAAGAAAACAAAAATCA
CGTTAGTTACGTGCGGCCTTACCTCACAGTTCACGATAATTTTAGCTATATTTGTCTGCTCACAAATGGTCTGGAGGGAC
TAGGTAACTGATACCATTTGAAAAATGTACATTTTCTTGTGCTGCGTGTTTGTTGGCATTTGCATTTTCTTGATTCCAAA
GCATTTGAATCCACGTAAGCACAGGAATCTGCCGCCAAGCCCG
>MR_Moffic_all00511
TGCAGCGGAATAGTAGCTCATGCCGTAGAAACTGAGGCGCGGAATGCCAAATCTTGATGCTGATTCAAGGGTCCAAGGGA
GGAAGCCATCTGATATGATGCAGGTGACTTGTGAATGGATCTTCTGAAGCTCTTGCTCGAATGCAGGCTGCATGAGCTTT
ACGCCGCGAACGAACGAGGGAAAGAGAGCCATGGATGGGAGCTTATCAGTGCTCTCAGCTCCCTGAGGTACACCCTCTAT
GTTCTCTGGAAATGGCAGGTCTACAATGGAGAAATCAGCTCCG
>MR_Moffic_all00512
TGCAGCATCCATATATATTTTCCAAATAATAATTAAAAATTTTAATATCAATGATGTGATGCATGTGAATAACCACATAG
AACAAACCTCATACTCTCTCACTCGGAATATGGGGCTTAACATTGCACACTGAAGGGCACAGCCACGAGCGACACACTCA
CTTGCATTCAGAGTCCTGCCAGGCTCCTTCCTAAAAATTGAATTTATCATCTTTGTAATGGCAGGTATCCGAGAACCTGA
CCCAACAAGCTCAACAGTGTGAATCTTCTCAAGACTCAGACCG
>MR_Moffic_all00513
TGCAGCCTGTAAATAATCACAGGTTTATAAGTTCAATAGTGTGCGTTTGTCGATCAACAAATTGTATTTGTTAGCAAAAA
TATTAGCAAATAATGATGATCATTATCAAGTTCAAGTGCAGCAAAATTTTTAGTTTCATTCACCACTCCCAGTTTAGCAA
TTTAACAGTTTTAATTAACTATCTTCTTCTTCTTCTAATAATAGAGAGAGTTTATAAAAAAGTAGAGACGTTTCTTAATG
AAAAAGTATATAAATTATTGTTATCTAAAGTTCTGTTCCG
>MR_Moffic_all00514
TGCAGAAAATTAGGGCCTGGAGAAGCACGTGTTCCTGCGGGGAACACGGCCGCCTTTCTCCCAACCTGATCGGCCTCTCG
AACTTGAGTTTCTGTGGTGCGGCGGAGACAGCGAGGCGGTGGTGAGCCGCGGACGGCGGCGAATTGGTGAGGGCGTGGAG
AAGAGACATCTTGGCTAAGGTGAGATGGGAGACGGCCGAGGTGACGGCGTTGGAGAGGGCCAGTAAGTCGGAAGTGCAGG
TGAGATACTCGTCGGTGAGGTTGGCGCCCCAATTACTCATCCG
>MR_Moffic_all00515
TGCAGTATTATTTAATTTATAATGAAGAAGTGATGCAACATGTTTTTAGATTTAGAGTGACATTGCATTCTAGTTGTGGT
TGTGTTTTTTAATATTTTATTTAAGGAAATGAAGTGATTGAAAAATCATTGTTTACAAGGTTTGAAAGGCAAGCACGGCA
GTTGTGAAACGAAACTTGGGTGTATCTAGAGCATGAAATCGTTGGTGCTTATTTACTTGGTAGCACTTTCAATCAACTCT
GGTGCTTCAGAAACCGTGGTGGAGAGACTGCCTGGATATCCCG
>MR_Moffic_all00516
TGCAGATATTTGCCAAATATGTAAATAAGTGGATTACTATTGCCACTCCCTTCCAAGGTAATATTGCTTGTACCCTATTT
CCGATCCTTTGCTACCTATGCTGTTTCTCTGATCAAGGCTAGCAAACAGGGCTTCGTAAAATCTGTGAAATTCACTAATA
TAGACTCACAAAAACTGACTTACTAAAGCTATCTTACTAATAAATAAGTGGTGCTATAGTTGTAGATTTCTGTTTGCTTG
GCCCTGTGTACGAATTCTGAGTTTTTTGTGAACAGGTGCACCG
>MR_Moffic_all00517
TGCAGCCGCACCCGCTTCGGCAGCGACGCTGGTACCGAGAGGACCAGAAGCAGGAGCCCCTATGGAGGAGGCAGACAGCT
CGCCAACAGCCGAGGGCTGCTCCAACTCTGCGGAGATAGACCTGCTCATGGTACCAGGTTCCTCAGCAGAACTCGTTATT
CTCCG
>MR_Moffic_all00518
TGCAGGAAAAATAGCAGCATGAATTATATAAGATTTTTAATAATTTTTAAATAAAGATTTTAGTCCTAAAAAGCATGCTT
TATAATCATTTTTTTAGCATTTTCTACTATTATTAAGATTGGGCCATGTTTTTATAGGTCTGAAATTTTTTGGGCTCCAT
GAGCTTTGGTCAACCCAATTCAGACCAAACTGTCTGAATAATTTTTTTTGGGCAGGCCTATATCTCTAAAAGTGGCTCGA
TAAATATTTGGCCAGGATGGTCCGTTGGGCTTGGTCTAGCCCG
>MR_Moffic_all00519
TGCAGAAGCAGCTGACCTTGGAGAAGGGACACCAGATCCAGTGGAGACATATAATGGTCGAAGTTCCTCTTGGGTATGCG
CAAAAAAGCAAACTTGTCTAGCACAGCTGGTGCCATCTTTACACAGCCTCGTCCGATATTGAGCAGGGTGCAGCCAACAC
TCAAACACTCCATGTGCATACTCACACATGTCCCCTCGCCTGCAAGCTCCCTTTCTAAAATCAGGACAAGGAACACAACT
ATAATGGTACTTCCTAGGGTCTCTTCTGCGGGCATTTTCCCCG
>MR_Moffic_all00520
TGCAGATTGCTTTGAGAACCATACATAATTTGATCATGCTTCTAGAGAGGGCCTCCTCCACCTCAGCCGTTCTTCCGACC
ACCATCACACGCGGCGGCAGAGCCGCCGCCGCAGGGAGGCGCCGCCACCAAGGCAGCCAAAGAAGCAGAAAACTCAAGCT
CACAATTCTCTCTGGTGTGATCACTGTTCTCGTCTTCAGAAGCACCTTACTGCTCCCCTCATTACCAGAAACAAGAATCA
CAAGCCACACAGAAGATACAAATCGAATCATAGCTGGAATCCG
>MR_Moffic_all00521
TGCAGGAGATCCCATCAGAAGTTGGGGAAATAGCAACGCTTAAATCAATTTCATTGACATTTTGCAAGGAATCAGTGGTG
GTGTCAGCTAAAAAGATCGTAGATGATCAAGAGGATTCATTTGGAGACCAACTAGACCTTCGTGTTCGAGTTCTAGTTCG
AAAGAAAGCAGAAGCACTCAAGAACTTGGCAAGTGCCAACTTTGAAGTTAAAGTGACACTTTTTTAGACTCTCGGCAAAG
CACGGTATCATCTGCAACGTAATGAAGGATTAGGAGACGCCG
>MR_Moffic_all00522
TGCAGCAATTTCTTCTGGTATTCCTCTCGTTTTCACTAACATCCAAACAGAGCAAGTCATCACCTCGGTATTGTGCCTCT
CTCTCACTTAACTCTCTCTCATTAGCTATCCAAGTATAGCATGTAGCACGTGCTAAGTTCATCTACATCTTCATTTCTCA
AGGAGAGGAGTAAGGCAGCAGGGAAGGAGCTAGCTATAAGCAAACAAGAAAACACGAACAGGAACACGAACACGACAACA
ACAGTAAACGTCGTGCAAGGTATAAGGCTTTGGTTCCTCCCCG
>MR_Moffic_all00523
TGCAGTCTTTTCTTGATTATCTTTAGTGCATCCTTCGCCTGCCTGATATTTCGATTCAAATATGAGATTGCATGCAGAAA
TTCACCTCATCCACAACAATGTAGCACCAATGCACTATTACATAGGCAGTCCTAAAGTTCAGACAACTTTGAGATATATA
AACAGTATTGTAACATGTCCTATTTCACACGTCTGTGATAATTGTATTCCTCATTGGCAGACTTCTTGCGGAATCAGATG
GCTACCAATATCTAAAGCGGAATCCCATAACACAAAAAAGCCG
>MR_Moffic_all00524
TGCAGCAAAATTCCACTGAGAAATAGAAGACTCCAATTTATATTTCTGCTAATCCCAATCAAATCCAATTTTGCACTTGG
CCCAGTGATAGACGCTCATGAAATTCATCAAGAGATCGGAATACATGGTGTTGTGCCGGGTTAAAACACATACAACAAAA
GTGTTAGGGTTACCTTGTCTCCTTGGTATAGATGTGTCGCTGATATCCTCTGAGCTGGTCAGGTGCGATATCCTTGCCGC
TTGGCCAAAGCTATCTGCAAAACAGGACCG
>MR_Moffic_all00525
TGCAGTGAAGTGCAAACTGCATTAATAAATAATAATGTATAATGAAGTGATGATATGCATCAGTGAGATCTATCCCAGTA
GGGCAACAATAGAAAATTATAAAAAATTAAAAAAAAAAAAAAGCATTAGCAAGAGCAACTAATACTATGTGAAAAATATC
TAAATCAAGAACTAATCTAGCCTAGATGATTCCCTTCAGTATGTGATCCAGTGTTTACTTCAGGCTGATCCATCGAGGCC
GAAGTTGTCGATTCCGTCTTGCTACTTCTTCCCG
>MR_Moffic_all00526
TGCAGAGCAGGGCAATGACGGATGCGGAGTAGTTTGAGGTGCGGCATTCCGCCTTCTTCTACATCAATACCTCTCAAGAA
ATACATTCCCTTAAGGGAGAGGGCTTTGAGGCCGGGGAAGCCGTCGCGCAATACTTGCATCCTCTCGCCCAAGCACGCGT
AGCCCGTTAACTTGAGGTACAGTAGCTTCGGCAACTTGCCTAGCTCCACCATCGGATCCTCTCCTAGAAAGGTCTCCACC
AACGTCAGATGAGAAAGATTTGGCGGGAACACACTCGGATCCG
>MR_Moffic_all00527
TGCAGCTTCCATATGATAGTAACATTGATCCTCATCAAATTTGGCCTCAATAGACTCGAAAATATGTACAAATCAAACCA
AAAACTCTACCCGAGCATTATCATTGAACATTAACAAAACCATAACACAATAATCACTCGGGCAAGAAAAACCTAGACGA
ACATCAAATAAACGACACAATAAATCGTGTAAAATGAGTGTTTATCACAGTCCGAAAATTATCGGGCTGCAAAATCTACA
ATCCAGTCCAGCCACATATTGGCCATCGGGCCAAACTAGCCCG
>MR_Moffic_all00528
TGCAGTCCATCGGTAAATGAGGATACCGATGGAAACTTGATACTTACCGATGGATATTTCCGTCGGTAATCCACGAGTTT
TTTGTAGTGACTTTGCAGTTACACCATACAACAATTGCACCAACTAATGCCATAATTTGCATTCGTTGTCCTTCCCTACT
TTCGTTGTTTTAGTTGTGGCTTTTTGGTTCTTCTTTGGCTTTGACGACCCTCCACTAGATCCCTCAACTGCCACTATTTT
CCTTTTCCCCTAATGCACCTTTTTGAAACTTGCTTTCGAGCCG
>MR_Moffic_all00529
TGCAGCACCAATAAATCCATGAGAGATTATTTGTAAAAGGGCTCCGTTGAGCCCCATATCCGTGATAGAACCAATTCCTA
TAATTATAAAACCCATATGAGATACAGAGGAATAGGCTATTCTTTTTTTTAAATTACGTTGACCCAGAGATGTTGAAGCT
GCATAGATTATTTGCATTGC
>MR_Moffic_all00530
TGCAGCGAGCAGAGAGGGGTCTGATGCAGCCATCTTGCAGATGGTTCGAGATGGGCACCATGATTTGTCGAGCGAGGTTC
TAGAACGGGCGTCGCCAACGCTTAGGCCTCTGAATCTGAGAAGGCCAAGGAAATCAATCCAAATCCCG
>MR_Moffic_all00531
TGCAGCTCTCCTAAATTGCATAGACACAACATTGCGTGCAAATCGTGAAAATCTGGAGGCAGTTGCAGGGAGTATGCATT
CTGGTGATAGGATAGAAACAGAAGCAAATATAAAACAGATAGTTGATATGGATACAATGGTTAGGTTCTGTATTCAGGCA
GGGCAAGCCATTGCTTTTGATTCCCTTTTGGCCGAAGCTTCAGGTATTGTGCTAAAAGAAGGCGCTCCTCTGATCCATTC
ACTGCTAACGGGTGTCGCAAAACATTTACCTGATGAAATACCG
>MR_Moffic_all00532
TGCAGCACAATTCATAATTTTTTCTACGAATGTCTTCATGCATACTACCTTCACCTCAATGTTTAGTTTCTCAAAGCTTT
TAACATCTTTAAAATGAAAGAATTTTGGACATCTCCTCCTCACTCTCTGCGCATCCGTAGTTCCTTTTGTGTTGTTTTTG
TTAAGATCCCCAAATAAAGAAGATGACATTTCTTAGTTTGATTGCTTAGCTCAACTAAATCTTTATAGGAAATGTGGAAT
GTGTTGTGTTGTAATTGTTATTTGTGGAAACCATGGTGAGCCG
>MR_Moffic_all00533
TGCAGCCGAGGGGTGGGGGAAGGTGATGGAATACTCCCTCCCCTCGGGCGTGACCACTCGAGAGGTGATGGAAATGGGAG
CCTTCAAGGAAAGGGTCTGCCCCTTCTTTTTCTTACTCTTCTTCGCCACTGAGGCCGAGCCGAAGGCCTCCTCGGAGGGG
CAACTCATTTTAGATGGAGCTCGCCCTCCAGAAGGGGTGCTCAGTGCAGCGCCGTCAGCACCGGTAGAGGCGGAGATGGC
AGTCCCTTGAGCCGCCTCGCTTGACCCATCATTAGCGGAGCCG
>MR_Moffic_all00534
TGCAGGTAATAAGTTTCAAACAAAGTTAGCAAAAGCAAAAGCACTAGGTCACTTTCCCAGGAAGAAAAGTTCATCCGTCA
GTAAGACTTTATTACTTCAGCTTGAGGTGCAAAATAGGGTGTAAATGCAGGAACAACCTGTACACAGGTTAAATGGATAG
TCATATCATCAGAGATGAATCTCATTGAAACTTGAAGTTAAGGCTACAGCTCCTCAGGCCTTACCAGACTTGACACACAC
AATGCGGTCCAAAAGCTCCCTTGGGTTTATCAAATTTGATCCG
>MR_Moffic_all00535
TGCAGCAATCCTCAGCTTCTCCCTCAGAATGAAAGTATGCCCAGCGCAGAACGACAGCAGCATCGAAGCAATGCCAGAAA
ACAGACAAGTCAGCCCCATCAACAGCTTCCTCGGCAGGTCTCGCTTGAAATCGCGCTCTTCAAATCGCGAAGTGATGATT
GCAAGAAAGAAAATCAGCGCCGTGATGGATAGGCAGAGCGCAATGAGTGAAGCGATGGAGAAAATGTCGAATGCTTTGTG
ATCTTTGAGAAGCGGGTAGCCATGCTGTTGGTCGAGGCCGCCG
>MR_Moffic_all00536
TGCAGTTAATGCGGCTGATGGATCATGCAAATGTGATTTCTCTTAAGCACTGTTTCTTTTCTACGACAACCAGAGATGAG
CTTTTCCTAAATTTAGTCATGGATTATGTCCCTGAAACTATGTACAAGGTCCTCAAACTCTACACCTATCAGGTATTGGT
TTATCTCATTTGTGTTTTGTCATTTCTCAGAAAACATTTACAGTTCAATTATCTCTAACTTAAAAAAATTCTACATCTGT
TTCAGTTATTTAGGGGGTTAGGATATATGCATTCAGTTGCCG
>MR_Moffic_all00537
CGCAACACATGTACTCTTTACCTGCTTATGCATTCATAGCACAAGACTTTACTACTCAAGCTGCATTATATACCCATCAC
CAATATATCGCAGGATTTATCATGACAGGGGCTTTTGCTCATGGAGCTATCTTTTTCATTAGAGATTACAACCCG
>MR_Moffic_all00538
TGCAGCTAATGGATTTGCCGTTGAGAATCCACAGATTTATCCCTTTACAACTATTTTGATTCCTCTAGCAACAGAACCTC
ATGATTCTCAGTTCAGATGGTCTTTCTCAACATCCTATCCATATTCAATAGTCCCTCACACGAAGCTGTTTAAATGGCTC
TATGTGGGGATAGGGACCG
>MR_Moffic_all00539
TGCAGCCATCATCCCACCAGCCACATAAGCGTAGGTACCACAAGTAGCTGATGCAAATAAGCATCTTGGTGTGATCATTG
ATGGCCCTTTGTACCATTTGTTCTTGGCTAGCTCGTACCTCCAAATCAAGAGATCACCTATCTCGTTTCCTGATACTAGC
ATATGCGTGCTAGCACAGAGCGATTCTTTGTCTCCATTGAGGAAAGAAGGGTCGGATGGGAAGAATGGGAGCCTCCTGCA
CGACCTAAATTCTCGATCAAATTCCCACCAAGTGCTTTGGCCG
>MR_Moffic_all00540
TGCAGCCCGTCGAGGGCCCGCATGCTGACGTCGAAGAAGACAGTGTTGTGGTTGGCGTAGCGGTCGTTTGGGTCGATGCC
TTCGAATCTTTGTGGGAATTGGACGTAGCAAATCTTGTCGCCGCCGCGGTCGAGCATGAAGCACATGCCTTCTCTCACGG
CTAATGAGTTGTAGATGTAGTGATCGCAGTCGAGGTTGAGGATGAAGGCGCCGTTCGACATGATCGCGCTGGCACGGACC
AGCGCGTTCATGGCGCCG
>MR_Moffic_all00541
TGCAGCCGAGGGGTGGGGGAAAGTGATAGAATACTCCCTCCCCTCGGGCGTGACCACTCGAGAGGTGGTGGAAATGGGAG
CCTTCAAGGTAAGGGTCTGCCCCTTCTTTTCCTTACTCTTCTTTGCCGCCGAGGCCAAGCCAGTGGCCTCCTCAGAGAGG
CGACTCCTCTTAGGTGGAGCTCGCCCTCCAGGAGGGGTGCTCAGTGCAGCGTCGTTAGCACCGACAGAGGCGGAGGTGGC
ATCCCCTTGAGCTGCCTCACTTGACCCATCGTCAAAGGTGCCG
>MR_Moffic_all00542
TGCAGGTGATAAAAGACTAACCTCATCTTCATCTTCCGACATGATTTCACTTCCAAAAGCTTTGTCCTCTTGAAAAACCA
CAGATATACCACTGTTAACTTTTAACCTTTTCCCAGAAAGACTTCCATCTAAATTTTGCAACATAACAGACTTGGCCAAT
ATTTTGTCACTCTCCCCTTTTTCTTGTGTCATTGTCTCCATCATCAAATTTTGTTCGCCAATAGAAGTGTGTAGAGGGAT
GGCCTCAGGGTACAAAGAAGGAAGTTGATCCTTGGATCCTCCG
>MR_Moffic_all00543
TGCAGGCAGAGCGTGAGGAGAGACATCGTCTACAGGAGACGGTCGAGGCCACCCAGCGGATGGTCCAGCAGCTGAAGGCG
CAGCAGTCGAGTAGCTCTTCAGCACCTCCTCCTCCCCCACCCCACCCTTGATTGATCGTGTTTTTATAGATGTTGATGAA
TATTTATGATTGTTTTAGGATTTGATACATATATTATGATGTGTTTATGATATATTTTATGGATGTTTTAGGATTTCATA
TTCAGCGTATTTCACTTCATTCGATCTATATAAATTTTGACCG
>MR_Moffic_all00544
TGCAGTGGTGCTCGAGGGAGGAGGGGGCAGCAACAGCAGCAACGCACTAGGGGAAAGAAATTAGCGCGAAAAAGGAGAGA
TTGGTATCAACGAGAGAGAGAGAGAGAGAGATGTGCCACGGGTTAGAATTAGGGGTATATTTATAAGAAAAAGTGACTAT
TTTTTCTATAGTTGTTGTTAGACTTTATCTTTAGTATAGTTTAATTACTATATTTCTTTAAAAAATTATAGGTAAACAGG
TTCTAATTTTTATTTAGAATATATTATTTTCATATATAAGCCG
>MR_Moffic_all00545
TGCAGCAGTTTAGTTTCTGTTTCCTTTCCCCTCAAATATGCGCTCTTTCTTTCTTTGGTCTCTTCATATTTAGATACGAT
CAGTTTCCTCGTTCCGCGTGTTTCTTGTTGCGTCCTCAAATCTTGAGAGAAGGGCAGATTCGGTAAAAATCGGATGACTA
TCTTTTCACTGGTCTGCCTATCTTGATGTATGAGTATGCAGCATTTTCTGACTCAATTGCATATTAAATCGCTATCATCT
CATTTTGCAATTTTAACAATAATCTTTCAAGTTTATGATTCCG
>MR_Moffic_all00546
CGGTGAAACAGATTTTTCACCTGACGATGCAGCAGCAGCACCACCATCTGCAAGATTTTTCTCCG
>MR_Moffic_all00547
TGCAGTAGCAAAAGAGGTAAATCCTTCCTACGATGTTACTAAGTAGTTAGCTGAACTAACCAAGCAGGTGGAGCTGTTGA
GAACATCAGAGACACATCCTCCACCGAATTTCCTAGTTCCACAACCCTTGATGGGAGAGCACTGTGGGATATGTGGAGAG
TATGGAGCAAATGTTTGCCCACAACTGACCCAGATGGCTATGGAAGATCAAGCTTAGGCTAATGCCGTCCAAGGTTTTCA
ACCAAAGGCAAGGTTCGATCCTTACTCTCAAACATACAATCCG
>MR_Moffic_all00548
TGCAGATGGTGTACCTTCTCGGGTGAAATGTTGTCGTACACACAGACTGAGCCGTTGTAGAATATGGTTAGCTGAGCAGG
AGCATTGGAGATCTTGGATGAGTTCCTGCACAAGAAGAGGTTAAAGTTTGATTCAGCCTCATAGTTACACATATATCATC
ACTTTTCTTGGGAGGTTTTGATAAATACAATTTCTTTTTCACCAAGAATACCTAAAATCAGTTGTTCCAACGACAGCACT
GCCAGAGGGCTTAGCTTGGACAGGACTCGCCATTGGAAGTCCG
>MR_Moffic_all00549
TGCAGCTGTTTAGTTATTCTATATCTTTGCATCATCTGTGATGTTGTCTGTATCAGGGAATTGCTTTGAGAGGACTATTT
ATCATCGACAAGGAGGGAGTTATCCAACACTCCACCATCAACAATCTTGCTATTGGCCGCAGTGTCGATGAAACTCTGAG
AACACTCCAGGTACTATAACCTATTATCATGAGACGTTTTCTCTCTCTCTCTCTCTCTCTCTCTCTCTCTAATGTGGTGG
TTGTGGTTGTGCAGGCTTTGCAGTTCGTGCAGGATAACCCG
>MR_Moffic_all00550
TGCAGCAGTCTACAGGAAAAAGAAAAGCGGCGCTAAGGAGGGAAAAGATGAACCCTCTAAGGTCTACGAGTGCAGGTTTT
GTTCCCTTAAGTTCTGCAAATCTCAAGCCCTCGGCGGCCACATGAACCGCCACCGTCAAGGTGATTCTGATTTTGAATAC
TATGATTGTATCAAGTTATGTTGAAATTTTTAATATTTTGTGTTGTGGTTGTAATCAGAGAGAGAGACTGAGACACTGAA
CAAGGCGCGTCAACTGGTTTTTGTGAGTGGGTTAGCGCCACCG
>MR_Moffic_all00551
TGCAGAGAGATGCTGCAAGTGCTTTGAAGGATGTAATAAACGAGGCAGTAATCGAGAATCTTGACGTAGAAAAGTTGTTG
TCTGGTTCAACCACATTCGCCATCGTGGACTAAGGATGTTCGGTGGGACCAAACACTTTTTTCGCGATGGAATCCTTAAT
CCAAACAGTCGGACAAAAGTGCCATCAACAAGGCCTCGATCCGCAAAAACTCGAATTCCAAATATTCTTCAACGACCAGA
TCGGCAACGACTTCAACACCCTCTTCGCCGCCCTTCCTCTCCG
>MR_Moffic_all00552
TGCAGAATGACCATCCAAGAGTTTGCTTGTTTTAAGGATTAAAGGGAAACTAAGTGAAAGACAGCCACAATAATAGCAGA
CATCAAGGGACCATGACTTACTCCAGTAGCGCAGAGGCAATTCTGTCGAAGTAAAAATAGAATGGGATAAAATGGATGAC
AAACTTGATACCTCATCTTGGATGGAAAGAAATAGAGTGCAATATTATCACCATTCGGTTCTGCTGTCTGAAAACTTTTT
GGCCATATGTCGGATTTTGGAAGCATTTCAAGATGGAGAACCG
>MR_Moffic_all00553
TGCAGCCTCGAATTCAGAGTTCAAGTATTTCTCAAAGTTTTTCATCTGTCGTGACGGAAACCTTTTTTCAGATGACGGAC
CCTTCACCGGTATTCATTCATTCTTTTAATTCAAACTCGTAATTAAATCATGTAAGCATGATCATCAAACTTCAAAGAAA
CAAATCATCATATTATGAAGATTAGATTCAATGAAGAGTTCATCATTCGAATGGCTGGATATAATTTACCCTTCGAGCCA
TACTTCACCGGAAACTTCAAATCTTCAACCATTCATATATCCG
>MR_Moffic_all00554
TGCAGCTGCAGGCCTGAAAATTTTGAGCATTGTGGCTCAGAGGCAGGATTTTCTAAATTAAATCGGGGAGGTTGCTACGA
AGTGCGCAAGGATCGAATTCGAGGAGCATTTTCCCTGTCAATAGTTTGTTGAGGACGTAGGTAACTATGTCCTCAGCAAA
CTTGTAGAAATCCTACCTCGGTACACTGCACAGGAAGCAAAGGTAACAGACTTACGTACATTTAACTCATTTTCGCACAT
ATGAGGTTCGGTACATGTGGTACACATGGCACTATTGGTACCG
>MR_Moffic_all00555
TGCAGCCTCCGTTGCTGGTGGTGGACTCTTCCGCAGAACTTCTCTATCTCACTCCTTATCTTTCACCACTAGACCCTACT
ATTTCTTCGTCAAAGCTTCAGCTGTAAGTTTCTTCCCTCTCTATCTAGAATCTTCTACGTCTTTCTCAATTCAGTTTCTT
ACAGTTTAAATGCGTGTTTTTGAATTTCTTTTACCATACTTTATTGGTTGCAGATGGAGGGAAGCGAGATTAAGGAGGAT
GTGAACGAGCGCGTTAGTGAGAGAAAGAAAATATTTGTTGCCG
>MR_Moffic_all00556
TGCAGATTCTCTACTAATGCCCACCACCGAGCCTCGACCACACTCGTCTCACTAACACAGAGCAGCATAAAGTGCAACAT
AATCAAACATGCTGCCTTCACATGATCGTCTACATCATCTCCCATCAGTCCTAAGTTAAACCTCCTGCGGACCTCCGTCA
CCATTGTCTTCTGACCCCCAAAATGTCTATAATAAATACCGTCACGAGGAATCTCGTGATCCACATTCGGATCAAAAGAA
GATGGGCCAAAATGTAACCCG
>MR_Moffic_all00557
TGCAGGTGGTATGCAGATTGTAGGTTGGACACCTTGAAGTTTGGAAGAAATGTAGTTCTCGTGTCTAATTTTTTGTCTTC
ACTAATTATTGGTGACCCTAAATTGTGTAATGCTCGTCTAGCCTTTGCCAAAACTGCTGTGCTTGTAACACTTATTGATG
ATTTCTTCGATCATGGTGGTTCTAGACGAGAGGCCTCCAAGATCCTTGAATTAGTAAAAGAGTAAGCTTTTTTGTTGCTT
TCTTTAATTTCCTATTTATTATTTATTGACGAGACATATTCCG
>MR_Moffic_all00558
TGCAGCAGAGGTAATTCAAGCACTTCCTTAATTATTTAAAACAGCTTTCTATTTCAATATGTTTCAAACACGCATGATAA
ATTTCTCGATGCAGTTGAATCTACGGCACGTCATAAGCAATGACATCTTGATATACCCTGGATACATTCCTGTACCCAGT
GTGAACTATAGAGTACTTCACTACGGCCTGGAGTTTAGGGTCGGTAACTGGAGCTTCGACAAAGCTAAATGGAGACATAT
GGACGTCGTTGACAAATGTTGGGCTATGTTTCCTGACCCTCCG
>MR_Moffic_all00559
TGCAGCTGCTCATGTCTTCATATTCCCTCTACCTCTTCAAGGTCCTGTCAATTGTATGCTCAAACTCGCCGAAATTTTGT
GCCTTGATCGCATCAAAGTCACATTTCTCAACACTCAATACATCCAACAACGCCTCAACAAGCACGCCGATGCTGAGATT
TACTTCCGAAAATATCCCAACTTTCGCTTCGAAACGGTCGCCGATGGCCTGCCG
>MR_Moffic_all00560
TGCAGCTTCATCGATCTTGGTCACGGCCTCGACCTTTACCCATTTTGAAAAATAATCAAGAGCGACGATAAAAAATACTT
TGCCTCCTGGTGTAAGAGGAAATTTTCCAATAATATCAATGCCCCATTTGTCAAAAGGGCATGTAGCAAACATTACTCCC
TTTTCTTCACCTAGGACTTGTATCAAAGGTGCATGTTTCTGACACTTAGCACACTTTCTTACAAAAGTCTTGCAATCCTT
TTGCAGGGTTGGCCAAAAATATCCAGCTAAGTCTCTGACTCCG
>MR_Moffic_all00561
TGCAGCAGAAGTATTAGAAAAGCAGCAGTCACAAATAGAGAGAATGGAAAAGGAGCTGAATGAGCTCAGAGAGCTGAAAA
TGATGATGCTGGCACAGCAGAGCTCCAGAACAGCCACAGTAGAGTAGGAGGAAAGCCAAGACCCATCTTAATGGCGACCC
TCCGTTCCCGTGCCGACAGAGTCACCCCAGAAGGAGAGTCCTTTCTCGAGAGAGATACAGACTGACCAACTCCCAAAAGG
GTTCAGAACGGTCTCTTATGAGTATCTGGGTACCTCACATCCG
>MR_Moffic_all00562
TGCAGAGACTAGATATCATACTTTGTAATATACTTCAGTTGAACATATATCCAACACACAGATTCTGATCCAAACTCTAG
CAACACACATTACTGCGATCAAGAAAACAAGCAGCAATCTTGCTCAAACCCAATTCAAAAACTGAAAAGCACACCGACAC
CTCACCAATAAACAAACTGATAAATAAAGCTGAAGGGAAAACAAGGAATGGAAGTATAACCG
>MR_Moffic_all00563
TGCAGACACCATTTCACATCAACCATCAGCTCAATAATTTCAAAGCCCTGGATCCCAGAGAAAGTGAATCAACATTCAAT
GTCAGCTAAAGTAATCCAACTATAGGGCTTGCTCAAATATCAAATCTACCTCGGTTAGACCATTACATCTTGAGCAAGTC
CATGTAAACAACTCGGTCAAATCTGACATATATACCTGCAAGTGTAATAGTTATTCAATTGATGTGTCAAGAGTTTAGAA
TTACCATAGAATCCACAAATGCTATCCCCTGAACATTGTTCCG
>MR_Moffic_all00564
TGCAGCAAATTCAGAATAATTAGATTCAGATTGTGATGTCTTACCTTTTCCTTTCCTTTTCTACTTATCTCTTGCTATAG
GACGAGAAACAATTGAACCACCAGTAGTTGGAGTTTCTGGATTGGAAGGAACAAATTTTTTTCCATCTTCGGAAGTCTTT
GATCTTTTTGTGCTGCCACCACTTTCTTCATCATCACCCACCTCATAATGTGACTCTAAGGACCACTTCAGATGTTTACA
CATAATTTATTTGATTCGATATTTCTTTGGTTCATCTCCTCCG
>MR_Moffic_all00565
TGCAGCCGAAGCCTCCCAGGTCGGGAACATTACTACTAGACAGACTACCCAGACTGAAGGGTCAGCTCTGCCATTTACCA
CAGAACAGCTGATCATGATAAAACTGATGATGCAACAAGTCATGGGTGGAAACCCCACACTAACTCCAAACCCAGTGGTA
GAGACTACCCCCAAAGGTCAGACTACTCCTGCTTTTGGGAAAGGTGACAAGACTGGGCCATCTGGGCCGAAGGCAACTAC
TACCCATGCTGAGATGGGAAAGAAGAAAGAAAGGGTTGTTCCG
>MR_Moffic_all00566
TGCAGGCACAGTATTTGCGTTTGCAAAAACTGCGACCCGAAGTCCTTGCAAAAATGCCAATTTTCCTTTTTTTCGATTAT
TAGCAATACAACCTTAAACAATAAAACACACTAAGCTAAACACAAATACGCACATGAATTGACAAAAGTAATTAACACAT
GGGTTGCCTTCCATAAGCGCTTCATTTTACGTCTAGAGCTAGACGGTACCTCGATTTTTCATGGGTCCGCACCCGAGAAT
GAAAACCTCAAGTGATTAGGAACTGCATTCAATCCCACATCCG
>MR_Moffic_all00567
TGCAGATATGACATCTCAACTACCCCTGACACAAGGTATGGGCACAACATTTCTAGCATGTACGGACGACATCCTCAGTC
TGTGCAAAAGGTGCAAGTCACATCCGTAGGTTGAGGTAGGTAATCCATATATAAACCTTGTACTAAACACACGCAAGAGG
AGAAGCAGGCTTACATACACACATACACACATACACGCATATCTTTCTCTAGAGTTTTCTCTCTACCTTCCGACGAGATC
TCTGACTTAGGCATCGGAGAGCCTGCCCGGAGCACCCCCTCCG
>MR_Moffic_all00568
TGCAGCAAAACTAATTTAATTGTTCAATAGCCTAAGCTTAATTTTTTGTTATAAGCCCAACCCAATTTCTTTCTTCTCTC
CAATCTCACTCTCTCTCTCAGCACACACACTCGCACACACAAAAACAATTCCCTCTCTCTCTACCACTCTCTCACACAGC
ACTCTCTCTACCCTCTCTCTCTCTCACCGTTCTCATCTCTCTCTCACCGTTCGCAACTCTCTCTCGCTACTCCCTCTCTA
CCCTCCTCTTCTCTAGTCTATCACCGCCTCTCATCCAAACCCG
>MR_Moffic_all00569
TGCAGGTGCCGCTGGGCGATTCACGAGTGGCAGCAAAGGTGGATCCAGGCTGCTGGGTGGCTGGTCGCAGTAGTACATAG
GGGATGCCACCACTCCAGAATTGCACGCCTACTTTGACAACAACAAGGGCAGCACCATGTGTAGACAGCAGGCTCTGCCA
TTGGGGATCGGCAGGTCTTTTGTGGGCACAGCCGCTGGCCGAATTGGGGAACGAGGGCAGCTGGAGCAGAACGTCAAGGC
TCTGCTGATGTTATGGCCACGACAGGTTGTGTGAATTTACCCG
>MR_Moffic_all00570
TGCAGCTGCAAGCTTGGATATTTTGAGCATTGTGGCTCAAAGGCAGGATATTCTAAACGAAATCGGGGAGGTTGCCACAA
AACATGCAATGATAGAATTTGAGGAGCATTTCCCCCATCAACAGTTTGTTAAGGATGTAGGTAACTATGTCCTCAGCATA
CTTGCAGAAATCCTACCTCGGTACATTGAATAGGAAGCTCAGGTAACAAACTTACGTACATTTAACTCATTTTTGGGCAT
ATGAGGTCTGGTACATGCGGTACACATGGCACTATTGGTACCG
>MR_Moffic_all00571
TGCAGGCCTTGTTGTCAGCTTCTGATTAATCAGTTCTCTACCAATGTCAAACTAATTCATATTAAAGCAACCTGAATACT
TTTCAACAGTTTTCCCAAGAATGCACAATATTGGGAACAATAGACTTCATTTATGGAGACTCGGTTGTTTCCAAAATTGC
GCCATACTTGTCGAGGGCCCTTACTCTCTCAGATCTAAATCAATGCTCAAGGAAAAAAAAAATACTACATACTCCAATAC
TGGTATGTTAATAAATAACTGGCGCTTAAGAATTATTGTGCCG
>MR_Moffic_all00572
TGCAGAGTATGCTTCCATGGTGAAGATCACAGAGAAGAGCGACGTCTACAGCTATGGCGTCGTCCTACTAGAAATCATAA
CGGGGAAGAAGCCCGTGGACCCTTCGTTCCCCGACGGACAGCACGTCGTTCAATGGGTGCGCGATCACCTGAAGAGCAAA
CAGGACCCTGTGGACATAATAGATCAGAAACTTCAAGGCCTTCCCGACACACAAATCCAAGAAATGCTCCAAGCCCTCGG
AATAGCCCTTCTCTGCACCAGCAATCGACCG
>MR_Moffic_all00573
TGCAGCAGCAGTCAGAAAACAAGCAACAACCACCACTACATCAGCCAATTGTACTGATGACTACTGGGTGCCCGCACCCC
TTGCTTTACCACAAGCAAACACTCCCGATTCTGGTTTCAAATCTCAAGATGATCGTAGTCCAATTATGAAAAAGAACCCA
CCAAGTGATGCTAAGTTTCTGAATCCGAACAAGCATTCGAGCATCCCTTTTGGTTGGGTTGTGCCAATAGGAACATCCGT
TGCGGCTGCAATTGTAGTCGGACGGTTACAGCTTGGAGAACCG
>MR_Moffic_all00574
TGCAGTCACCCCACAACCGTCTTTGTCACTTATTATATTCTAGGGAATTCATTTGCCTCACAAAATATATTTCGTCTTCT
TGATTTAAAAAAAAATAAAAGTAAAAAAAGAAAATAAAACAAGATTGTAGAGAGAGAGAACCCACACTCCATACCATACC
CTCTATATCTCCAATCATGCAACACAAAGAAACAAAAATGGCAGCACCTCACGTTCTAGTCCTCCCACACTCTGCGCAAG
GCCACATCAACCCCGCCCTAGCCTTCGCCAACCGCCTCGCCG
>MR_Moffic_all00575
TGCAGGATCCTTACCAAGTCGATGTGGGACAAACTGGGGTTCAACACGCCCCCGCACGTGTAGGCCG
>MR_Moffic_all00576
TGCAGTATCCCCTTCGTATCTCCAATCACAATGGCCATCCAAAACTTTATGGTCTGAACACTTGAAGATTTTGCTAAGCC
AGCCCATTAGGTGAATTAATCAGTGCATAGTCACTGAAGTCTTTACCTGGGGGAAAGCAGAAGGATAAAGTTTGAAAGGA
TAAAAGCAGAGGAAGAAAGATATACACCACACAATGAGAGAAAAAAGGTAGGAGCTTTTGGTTCTTATCTCCTCTATTAC
AAACTGGAGACTGCAACTATTTGTTACCCATTTTCATCAACCG
>MR_Moffic_all00577
TGCAGATGATTGCTTCTCCATTTCGAATCACTAGCTTATACCAATAACTTTAAAATGCACTTTGTTTGAAAAATATGAGC
CCATTATTAATTAGAATTAATAATTGCACCCAAATATCAACGCGTCAATGTTCATTTTCCATGCATCTCTTTTTCGATGA
CCCATGTCTAATCAACGTAGTAAAAGAATAAATTAGTGTACGCGTTTCAAATTTTCTTTGTTCAAACTTGAAAGTGATGG
GAATTGATGAGCTGTTGGGAGTCCTCCGACCGCCG
>MR_Moffic_all00578
TGCAGGGTATGCCGTGCGCTGCGCCAGCTGTAACCCGCCTGCACGTTGGCATTGAGCTCGTTGTAGGCGCTGTGCCCACG
CCATATCTGGCCGAATGCGAGGCCACGCACGTACACGCCATGGTGGCCCTTCAGGGCCCAGCGACGTTCGAGGTTACCGT
CGTAGTCCAGGCCCATGGCGCGCTGGGCATCGGGAAGATTGCGCTGGATGATGCAGGTGTCGCCTACCCCGAACAGGCAG
GTGCGGCTGGCCGAACTACGGTTGATGTTGTCACTCCATGCCG
>MR_Moffic_all00579
TGCAGAGCTGCTCCGAAGTTGAGCCTGTTGCCCGACGGTACTAAGGGCATTTGACACCCACGAATAAATAACTCTGCAAC
CCAAAACCTACTAATAACCAGTAACAAAGCAAATATAATACAATGGAAAGGAAAAAAATATGAGCTCGTGAATTCACCTC
TGGAGAAGATTGAAGAGGATTGCGAAAGTGAGAGGAATGCTCAAACAGCAATGGCGCGTTGTCAATACATCCCAAAGACG
AGTAGACCCATCGACGACGGGCGTAGCCCGACCTCGACAACCG
>MR_Moffic_all00580
TGCAGCTTCTTCACGCTATTAACGAAACCATCTAAACCACCGCGCGGCCGCTTCTTCGCCACCACTCGCCGCCCACAGCA
CGGCCTCGGGCTCGCCGTTATTCTCCGCCCATCCATGTCGGATTATTACACTAATACACACCCTTTTTACAAAGAAATCT
AAACCCTAAAAAAACTATGCACATACGAATGTACCCGAGCTTGAATTGTAACATCAAACGAAGAAACCCTAAATCTCCG
>MR_Moffic_all00581
TGCAGAACATGAGGTAGACTTTCTTTTCCATTCTTTTGCTTTGAAGGTGTACTGTTTCCAAGCTTGTTCAAAATAGGCTA
ACAACAGCAGGCATAAAATGATGCCTCTATTGAGCTAACTCGTGCTCTAAATTTATGGCTATGATCTTTGAGAGAATTGA
CCACCTTAATGATATTTATTTTCTCATGCCTTAGTGGACAAAAGGAGTTTAAATAACTACCACACTTGCTAAATCTCATT
TGGTTCATCTGTTGCAGTTCTATGGCCTCTTGCAATCCG
>MR_Moffic_all00582
TGCAGAAATGTTTTGCCAAATCATTGGAACAAACTACTTGAACTGAAATTAAAAAAGAAGCTTATTTGATTGAGTTTGAA
ATGTGTATGATGAATGGAAGATATCAATTTCTGGCGATACATGTCTCACGCTTTACCCTACATGAAAGACGACTCCTAAT
TTCTTTTCTGCTGCTGGCTCATGCATTTTGTGGTTGGGGAAGACGTCTAATATTCTTCCAGCACAAAGCATATAACATCG
TGCTAGTGTGGAAATGTGAGGCAGGCGTCCGCACTTTGAGCCG
>MR_Moffic_all00583
TGCAGAATCTCATCAACAATTGCAAATTTTAACACTATTCTGTTCTTCTCAAAATAAACCCACAGTAACCTTCACTTACT
ATCCAAATATGTGCAGTGCTGCAAAATTCACAAGAACAAAAGAAAACTGCTAAAAGGAAAAGGAAAATGAAAGAAAAGCA
AGTTAGTACTAATTTCTTTTCATAGAAAATATATATAAATCGCTTTCCTTTTTGTAGATTCACAAGCTTATTGTGGACAT
TACGTAATCCTTAAAAAATTAAACTGGCCAAAATGACAGCCG
>MR_Moffic_all00584
TGCAGTTCGGAAACCTCCCTTTTGGCTTCAGAGCCAACACATGGCTTATCCCACCTGTAGCTGCACAATCACCATCTACA
TTTCCTCCTCTGCCAACAGAAGATGAAAAATGGGGAGGGCATGGAGGTGGTCTAGGCAGAGATGGCAAAAGTGACCTGCT
ACCTTATGCAAATGAGCTTTTGTTTCTTGCATCTATGCCATGCAAAACTGCTGAGGAGAGGCAAATTAGAGATAGAAAAG
CTTTTCTTCTTCACAATTTATTCGTCGATGTTGCAATTTTCCG
>MR_Moffic_all00585
TGCAGTAAACCCTCATCGCCTGCTTATTGGGGAACGGAGTTCCGATCGCTTCGTGATTGTTGAACACTCTAATCGGAATG
TTATCCACCATGAATCTGAAATTAATTCGATCACATTATTCAGTTTTCATCCGACACAAAATCAAATTAAGTTGCGTGAA
TTTCTATAGCAACAATTGCACTCACATGATACGTTGGGGATTCCAGACGATGGAGTAGGTGTGGAAGAGGAAGTCGGATC
GAACCAGAGACGGAACTGCTGTTCCTTATCCCCTTTCCCGCCG
>MR_Moffic_all00586
TGCAGCCTAAACCGATAACTCGTCCTTAAGTTATCTCAGTTGTGATCGTGATTTTATATCTCGTAAGGTTAATCCAATCA
TATGATCTTCTGTGATCTACAACACACCATATGATCTACTATTATCGAGATAAAGGGACAACATATACAATATGTGTAAT
AATTCAGATAGGAGATTGAATAGTGAAAACTGAGAACATTGTATACAAGCATAAAAGTCTTGCTTCCAGTATACAAACCC
AACAGACCAGGGAGCTGGAGCTCCCAATGAGCGCTAACAACCG
>MR_Moffic_all00587
TGCAGCAGAAGTAATAGAAAAGCAGCAGTCACAGATAGATAGAATGGAAAAAGAGCTGAGTGAGCTCAGAGAGCTGAAAA
GGATGATGTTGGCACAGCAGAGCTCCAGGACAGCCACAGTAGAGCAGGAGGAAAGCATAGCCCCATCATACTGGCGTCCC
TCCAGTCCTGTCCCGACAGAGTCACCCCAGAAGGAGAGTCCTTTCTCGAGAGAGATACTGACTGACCCACTCCCAAAAGG
GTTCAGAACGGTCTCTTATGAGTATCTGAGTACCTCAGATCCG
>MR_Moffic_all00588
TGCAGCCGAGGGGTGGGGGAAGGTGATGGAATACTCCTTCCCCTCGGGCATGACCACTCGAGAGGTGGTGGAAATGGGAG
CCTTCAAGGCAAGGGTCTGCCCCTTCTTTTTCTTACTCTTCTTCGCCACCGAGGCCAAGCCAGAGGCCTCCTTAGAGGGG
CGACTCCTCTTAGATGGAGCTCGCCCTCTAGGAGGGGTGCTCAGTGCACTACCGTCAGCGCCAGTAGAGGCAGAGGTGGC
AGTCCCTTGAGCCACCACGCTTGACCCAGCATCAGTGGTGCCG
>MR_Moffic_all00589
TGCAGAGGGCTTCCTTTATCAATTGTTGTGATGGGAGGTCTTCTTGAAAAATTGGTGCATACAAAAGAAGGTTGGGAATC
TATTAGGAGAGACTTAAATTCAATAGTGAATTCGGAGAACGATGAACATTGCTTGAAAATACTGAAAATGAGCTATGACC
ATTTGCCAGTCTATCTAAAGCCATGCTTTCTGTATATGGGAGTGTTTGAGGAAGACAAAGCAATTCGAGTCTCGAAAGTT
ATCAAGCTATGGGTTTGTGAAGGGCTTCTAAAACCACACACCG
>MR_Moffic_all00590
TGCAGAGATTGAAAGCATCGGTAGTTCTTCTTCAGCGCCACCGCCGACGCCATTGAAGCTCAACGGAGACGAAGGCAGTG
AGGGTTTAGGGTTTTAGGCTTCGTTAGGAAAAATCGCGCCGAAGGAATTGAACGCTTTTTTTTTTTTTTTCTATTATTGT
TATTTTTATTTTTAAGTTAAAATTCATTTTATTTTTATTTTCTTTCTTTTTTTGGGGGGATTAGAATTTGAATTCTTACA
AAATTCAATCTATTTGTGTGATGACTGTTGAATTAAACCG
>MR_Moffic_all00591
TGCAGGATAATTTTCTTGATATCTAGAGTTTTAAAGATTAGATTTGAGGTTCTTGTTACTAAAAAATACACATCTTTCTA
ATATATATAAATCTTTGGACAGGTCGAGTAGATTTGGAAGACTCCAAAATATCCAATTTGCATGTGCTGCCTTGTTTTGG
ACAGCTATTTCATGCACCCAATGAGCACTAGCTTTTTTATCATTGTTCCATTTGTTTAACTTCAGAAGAATTCATCAGTT
GCTTTGGCTGTATGCTTTGTATTTGTAAAAGTTCACATTTCCG
>MR_Moffic_all00592
TGCAGCAGAGATTATAGAGAAGCAGCAGTCACAGATAGAGAGATTGCAGAGGGAACTGAGCGAACTCAGAGATCTAAAAA
AGATGATGCAGGCACAGCAAAGTTCCAGGGCAGCAACGGTGGAGCAGGAGGAAAGTCAAGCTCCGTCTTATTGGCGGCCC
GCTGGTCCAGCTCTTACAGGAACACCCCCGAGGGAAAGCCCTTTTTCGAGGGAGATATTAACTGACCCACTCCCAAGGGG
GTTCAGAACTGTCTCCTACGAATACCTGGGCACCTCAGACCCG
>MR_Moffic_all00593
TGCAGGAACTACATGAAGTGTAGTTAATCAAGTACATTAGTTTACTTATAACTTTTTTATATGTAATATGATTACAAGTG
CAGCTTATCAATACTATTATTGAAGAATATGGTGCTGAGGACCTTGAGTTGCGGAAGAAAAAGAAGACTCTGAATCTGGT
GAGGTGACAGAAGCTACTGCTGAAGAAAAATCGGATGAACTAGATGACGAAGATGAGAAAATTGAGGCGCCTAAGGCAGT
GGATCCACTAACTAAAGTAACTTCAACATTTGAACCTGATCCG
>MR_Moffic_all00594
TGCAGCAGCCACGGCCTGGATACTGGCTGTTTCTATGGATAATTTAGAATGTAATTTGGTTTAACTTATTTGACAAATGT
GCTTATTGATTTTCATTCTTTTTTTGCCTCCACCAAATTTCTGCTGCCTTTGCTTAATTGAATAAAAGTTGATTTTATTT
GGTGAAAACATAAAAGCGGCCACGGCAGAAACCAGAGTTCCCGCCACCCCGTAGACGGCTTCGGAAATCTCAACAGTAAT
GGCGGCACCTGCCAAAACCCTAATCGACTTCTTCCAGCAACCG
>MR_Moffic_all00595
TGCAGTAAGCTCTTCTTCTTCTTCTTCTTCTTCTTCTTCCGTGGAGCTCCGATGGGCGGCGGTAAGTTCCTCCTAGGGAG
GATCGCAATGGGCATGGCGGCGGCGGCGTATGTGTTGATGGTGTTGATGGTAACGATGGTTGTGGCGGCGGTGTTGGGCG
TTGGACTGGTGAGGTCGTGGGCTGAGGAGCCGATTTATGTGAGGGAGAGCGTGCAGTTTGATTATAGTGATGCGCATCCC
ACCGCCGTCTTAACTTTCGGGAGCGGAGCAGCCGTGCCGCCCG
>MR_Moffic_all00596
TGCAGCTACAGTTACATTTCATACAGCGAAATTGTTGAACATCTCTCAAATCCTACAATCAGAAGAAAAGAAGCCAAAGG
AAAATAAAAGATCTTTGCTTTCTTCTGAATCATCCATTCTCTCTCTCAAGATTTCTAGCTCACAATTCCATACTCATCCC
ATTTTTTGGGACTGTTCTTTCAGAACTATCTCCCAAGATTGCTCCTTTCCAGCAATCTTCTGCATTGAGGTAAAAAAGCT
TTCGCCTTTAACTCTTTCTCTACGCTTTGTTGAAAAAATTCCG
>MR_Moffic_all00597
TGCAGTTGGAGAAGTTGGGATTTGTATTTTTATGATTTTCTTGAATATCTTGTTTGGTTGTAATAAACTCTACAAGATTT
TCTCTTTTTAGTCCTATATTTGTTGGTTGTTTACATCCAGGTCCAAAACTTTTGAATGTTGCATTTGTTGAGGCCATAAA
CTTGAAACATAGAGAATAAAATTTGTATTTCCAAATAAAATATTAAATTTTAGATTATCATTATCGGATTTTTAAAGATA
AAGTTTGGCTCCAAATATATTATGTATAATAATACTCTGGCCG
>MR_Moffic_all00598
TGCAGACTCTGAGGGTAAGAAATTGAGAGCCGCTGAGTCTTTAGAAGAAGAACCTAATTTGAATATCACTCCTTCGGAAG
AATTACTGAATATTGAATTATTTCTTGACAGAACTGGGTTCACCACTCGAGTCGGTACTGAAACACCCGAGGACCTCAGA
GTCAAAATAGTGGCTTATCTTCAGAGGAATGCCGACGTTTTCACCTTCAGAATGTCGGACCTGATCGGGATCGATCCTAA
AGTTGCTATGCACTCATTACATGTAGATCCGAAAGTGAAGCCG
>MR_Moffic_all00599
TGCAGAAGAAGGGGGATGTCGCCAAGGACAACTTTGGAAGGGTGAGTTTCCCTTTAATATGTATTTATGCATATTCGAAC
CCTTAATATGTTTAATTTTAGTATTTGAATCAATCTCACTGAGGTGTATATTGTTCATCAGGTGATGTGGTATGCTGTGA
CCAACTACAGAACGTGGATCTTTGTCCTCCTCTACGGCTACTCCATGGGAGTTGAGCTCTCCACTGACAACGTCATCGCC
GAGTATTTCTACGACAGATTCGATCTGAAGCTCCACACCGCCG
>MR_Moffic_all00600
TGCAGCATCTACAGTCGTCGAACAATGCGGTTCCTCCAGTTCAGGTACATTTGCGTGATTTTACGATTTTGGTGGATTTG
AACATGTGCAGATCTGATTGCACGAGCTGGAGGTCAGAAATTTGTTTTTTTTTGTTTGTTTTTTGCTGGATTTAAATTAG
GATTTTGGATATTACAATGGAGGCGGTCAGGGTTCGAGAATGTACAGGAGTGTGCAGGCGCAGAGGACGTATAGTGGAGG
CGGCGATTTGTTTGTGGGGCTGTTGACGCCACCG
>MR_Moffic_all00601
TGCAGACTCTGAGGGTAAGAAATTGAAAGCCGCTGAGTCTTTAGAAGAAGAACCTAATTTGAATATCACTCCTTCGGGAG
AATTACTGAATGTTAAATTATTTCCTGACAGAATTGGGTTCACCACCCGAGTCGGTGCTGAAACATTCGAGGACCTCAGA
GCCGAAGTAGTGGCATGTCTTCAGAGGAATGCCAATATTTTCACCTTCGGAACTTTGGACCTGATCAGGATCGATCCTAA
AGTTACTATGCACTCATTACATATGGATCCAAAAGCGAAGCCG
>MR_Moffic_all00602
TGCAGCCGAGGGGTGGGGGAAGGTGACGGAATACTCCCTCCCCTCGGGCGTGACCACTCGAGAGGTGGTGGAAATGGGAG
CCTTCAAGGCAAGGGTCTGCCCCTTCTTCTTCTTACTCTTCTTCGCCGCCGAGGCCGAGCCAGAGGCCTCCTCAGAGGGG
CGACTCCTCTTAGGTGGAGCTCGCCCTCCAGGAGGGGTGCTCAAGGCAGCGCCGTCAGCACCG
>MR_Moffic_all00603
TGCAGCCACGCGACTACACAACACACTCCATCTTGAGTAGTAAGTAGTGGAATTGGTGGTAGATAATGGAAGAAAAGTTG
GTTTACAGAGCGAGATCATGCGTTCGGTGGTAAATAATGGAAGAAAAATTGGTTTAGAGAGATAGACATCATGTATAGGA
TTTGTTGAGAGAGAGAGATGAATTTTTAATTTTAATTTTTGACAAATTTTTCATAGTTAAAACGATGTCGTTTTGATTGG
GGTATAGTCACGTCAGTGCCAACTGACGGAAATTATGCCACCG
>MR_Moffic_all00604
TGCAGACATGACAATCCAACTACCCCTGACACAATGTATGGGCGCGGCCTTCCTAGCCTGTACGGACAAAATCCCCACTC
TCATGAAAAGGTATAAGTCACATCCGTAGGTTGAGGCAGGTATACACATAAAAACCTCGTACTAAACACATAACACTTAA
TCGATCAAGCATACACACACACGCATATCTTTCTCTCAAGTTTTATCTCTACATCCCGACAAGATCTCTGACTTAGGCAT
TAGAGCACCCCTCCCCCCTGGTCCTGTTTTGCAGCTAGCTCCG
>MR_Moffic_all00605
TGCAGCAGTTGGTCTCTGCAATCCTCAACACCTCCTCCTATTCCAAAGCTTCTCTTGTCTCCCAACATTCGCTTTCTCTC
TCTACCGCCTTTTCGCCGGAAAATATTCCCTTCGGCGCCGCCGTCAAACCAAACCCCATTGACCCTTATCATATTTTTAA
TCAAAAAGACAACCCGCTTTTCCCGTTTCCCTATTTCGAATCAGCAATAACTAGAAATCCATTTGCTTTCTAGCTATAAG
CCAGCTGAGAAGAAAGAGGAAGGAGAAACGCCTTCCGTTGCCG
>MR_Moffic_all00606
TGCAGAGTCGAGGGCGTAGGCTCGGATAAAGTAGTTGGCTGTAGGAACATCCCTCATCACTGTCCAAGTGAAGGTGTTGT
TAGAAGAGGTGTAAGGCTTTGAGACAATCTTGTGCTGGCAGGTCTTGTCCTTAGCCAAATCTTCCACTGTTTTTCTCCAC
CCACGATCCTTTTGGCTGATTGGGGCGTAGCAGAGCTTGATCGTGATTGTTTTGTAGGTGGAGTCGGCGCCG
>MR_Moffic_all00607
TGCAGTATAAACAGAAAGTAGTTTGTCTTGACTACTTGTTTATATTGATATATTTTAACGTATTGATAGGATCACAGTGA
GATATGTTCTTCTATCTGACCCTAGTGAAGAACCAAGATCTCGGTGACTTAACGTAAACTAAATCCTAATAAGGTTTTAG
ACGTGTTTACGTGTCTGTATGTCACTTTGATTTACCATGGGTAAGAGTTATTGACAACTCAATATACTCCGTATCTTGGA
TGGCAGCATTTCGTATACGACGCTTATTGGGTTACCGTATCCG
>MR_Moffic_all00608
TGCAGTTGCTGATCATCTCTCTCGTGTGACACACATTTAGGATTCACTTGTGGTTTTTAAGAAGGACAAGATAGACGATT
ATTTCCCTTATGAGCATGTACTTGAAATGTCTAAATTTCCTTGGTATGCTGACATTGTTAACTATCTTGCATGTGGTGAA
CTTCATCCCGATTTCTCACCTCAAGAAAAGAAAAGGTTTCTGAGAATGTGCAGGTTTTATTTTTGGGAGGATCCATACCT
TTTTAGGCTTGGAAAGGATGAGGTCATGAGGAGATGTGTGCCG
>MR_Moffic_all00609
TGCAGTAAGGCTTAGCTGTGCAGTAAGGCACGTCCCAACCACCCCTGACAGAGAGCATGGTGATAGTCAGATTAGGTTGT
AAAGACAACATCCATTTTCTTCATATGAAAAAGGGGGAGTCATGTCAATGTGTACGGACAGCTATATCATATATATTTCT
GCATGCACACTCACAAAGTAGGCTCTCATAATACATACACATGTATACTTCTATAGAGCACTCTCTCTCTCTCTCTCTTC
CTCTGATCAAGTTTTTTGACTTAGGCATCGGAGAATCTACCCG
>MR_Moffic_all00610
TGCAGGCTGTTGAATTGACCAATATTCATCCCTTACATACACAGGAAATTAGAAAAAAAAGGGGTTTTTAATTATAGTTT
ATGGTTATGACTTTTGGAGCAAGTTGTAAAAATAGTTTGATCTTAATTTAAAAATTGTAAAAAAAATATTGACCTTTCAA
AAAGTTGCAAATATGGCCTGAACCTATATTTTCGAGCTCGAAATTATGACGTGGAAGACCGAACTACGTGGAAAATATAT
TTTCATGTAATATCACCAATTAAGTCAAAATATCAATGTCCG
>MR_Moffic_all00611
TGCAGCCGAGGGGTGGGGAAAGGTGATGGAATACTCCCTCCCCTCGGGCGTGACCACTCGAGGGGTGGTGGAAATAGGAG
CCTTCAAGGCAAGGGTCTGCCCCTTCTTCTTCTTACTCTTGTTTGCCACAGAGGCCGAGCTAGAGGTCTCCTCAGAGGGG
TGACTCCTCTTAGGTGAAGCTCGCCCTCCAGGAGGGGTGCTCAGTGCAGCGCCGTCAGCACCGGCAGAGGCGGAGGTGGC
AACCCCTTGAGCTACCTCGCTTGACCCAGCATCAGCGGTACCG
>MR_Moffic_all00612
TGCAGATATGACATTTCAACTGTGCCTCTGTGCTGGTATGGGCACAACATTTCTAGCCTGTACTGACGACATCCTCAGTC
TGTGCAAAAGGTGCAAGTCACATCCGTAGGTTGAGGCAGGTAATCCATATATAAACCTTGTACTGAACACACAACAGGCA
AGCAGGCTTACATACACACATACAAGCATATCTTTCCTCTAGAGTTTTCTCTCTACTTTCCGACGAGGCATCAGAGAGCT
TGCCCGGAGCACCCTCTCTGGTCCTGTTTTGCAGATAGTTCCG
>MR_Moffic_all00613
TGCAGTGAAGCAATCTGATTGTTTTTTTGGTGAATTTCTTCTTTTAAATTTCTTATCTCCACCTGAATAGAAAATATACA
AGATATACTTTAGGATGGATGCCCAAGGCGAACTTTGAAGATGATTAATACAGGTTAAATAAAATGAAGAGGAACTTTGC
AAACCATAAAACTACTAATACAAATTGGTTGCCCAATATCAGAGAAATGAGTCACACAATTGCCATTGCAATTAATAAGT
CGGAGTTCAAAGTGAACAAACAAGAGTTCTTTATGACATACCG
>MR_Moffic_all00614
TGCAGCATTTTTCCTTCATGGGTGCGGTAAGTAGCAAAATTCCTCAAGATCTTGATTCTTGATCATCACCGTCACTTCTT
TTTCGAGTTGTTTGAGGAATCTTTAATGTAGTTTTTTATGCTGGTAATGATTCTTGCATGGTTTTTTGTTTGTTTGTAGG
AAAACTACAGAAAGAGTGGACAGATTCCTGCTTTTGGCGACTGGGAAAATGCCAATGAGCTGCCGCTGACGCAGTATTTC
GAGTGCGCGCGGCAGGCGGGGCTGCTCCGCTGCAGCTGCTCCG
>MR_Moffic_all00615
TGCAGCTAATAATTTGAAACGCCTGGCAGAAGAATTTGGTCCAGAGTGGGCAATGCAGCATATCGTTCCTCAGGTTTGTG
GAAAACTTGAAAAAAATGCTACTATTTTGTTTCATAAACTCTTCTGCTTGGGCTATTTATATATTGCAAAAGTGTTAGAA
AACCATATAATATATTAAGACAAAGCTATGTCTGCTTTTGCACTGACTTGAAGGAGGGACAGAAAGAAGAGTTTGAGAAG
CCAGAGGGTGAAATATCTGCCATAGGCAATGTCTTCAAACCCG
>MR_Moffic_all00616
TGCAGACGTCCCCCTCATGGGAAAAGTAACTAACACCCAAGGACAGTCGGGGGGAGAATTTTCAGAGGCCCAGATGAGAG
CCCTACAGAGTATGATGGCGCAAGTACTTGCTACCCAAGGAACTAGCAACATGCAGACGCCTCCAGAGTGAATTAAGCCA
GCATTCGGACCCAGGACAGAGTAGGCGGAGGTATTGCAAAGCGATGAGGACAGGCTAATCTCACGACCTAGTTCTACAAG
AAATCCAGCGAAGGGAAAGGCGCCAAAAAAAGAGGGGGTACCG
>MR_Moffic_all00617
TGCAGGTACTTGCCCATTCTCACTCCAGCTTTCTCTCTCTAAACCGCTGCCGTATCCCCCCTCTTTCCTCTCCACCTGCA
TTTCCTCAATCTCTATCCTCCGATCGGAACTGCGCGAGTTCAGCCCTAAATCTCGATTCGATTGAATTCGATTAAGATGG
ATTCTCCTCGTTGTGCTCTATCTAATGGCCACGGCGACAGCAGTCAAGCCATTGCCCTGGGATTTGACGAATGTGACCTC
GACGTTTTCGCCGACGTCGCCAACCAGCTAGCAGACGCCGCCG
>MR_Moffic_all00618
TGCAGTTGTCTTTCCAATAAGATTCACCAGTTGACGCTCCCATAAATGGAATGCTGCTATTCCATCATTATCAACTACGT
GCACTGTCAGCTTGTGCCTTTGTTATGAAACAATAAATTAATTAGTAAATAAAAGCTGTTAAATATATTAATTCTTTTGT
ATATATTTATTCACCTGGTCGTGCCTCTGATATCGGATGTGTTGCATATCGTACAATAGAATTTATTTTCATTAGAATCC
AGCTTGGAAAAGCACTTGTTGCAAGCCAAATAGGGTCCAACCG
>MR_Moffic_all00619
TGCAGATGGAACAAAGATATGGAAGTGCCAAAAGAAAATATTGAGAATCACAATACCTTTGAGTCAACGAGCCAAATCTT
CTTGCGCGCCTCTTCCACTGGGACATTCGTCTGCAAGTAAAAAGGGGATCATACATGTATAATTCCATTCCAATGACAAT
TATTCTGGATTTGAAATCAGCAAAGAAGATAAAACGTATGAAAAATTAATCTAAAAATACAAATGCTTGTCAATTATTGT
ACCTGTTTTGATATTTCAAGAGCTATGAGCTCTGCAATACCG
>MR_Moffic_all00620
TGCAGACCGCCTAGAAACATGCCCACGTATTGAGCCTCCGGAAACTCGGGCAGTTGCGCAACACGTGTTTCAAATAAAGA
AACATAATCTTCCAGCGACTCTGACTGACGAGTCGTGTGCATCGCCTCATATGCGTTAATGGTGGAATCATCACCAGAAC
GCTCGAGCAAATCTTGAGAGAATTGTAACCAAGCAATTGATGGAGAACGGCGAATAACCCATTGTACCCAGGGCATGGCG
GCACCCGACATTGCAATTAGTGCATATTTGACCTTCTTGGCCG
>MR_Moffic_all00621
TGCAGGCCTAGATATTTTGAGCTCTATGGCTCAGATGCGAGATTTTCTGAATGAAATCGGGGAGGTTACTGCGAAGCGTG
CAAGGATCGAATTCGAGGAGCATTTCTCTTGTTTGTTGAGGACGTAGGTAACTATGTCCTCAACAAATTTGCAGAAATCC
TACCTCGGTGCACTGCACAGGAAGCTTAGGTAATAGACTTTCATTCATTTAACTCATTTTTGCGCATATAAGGTCTGGTA
CATGGCATCATATGTACCGAAAGTATCGAATCCGATACATCCG
>MR_Moffic_all00622
TGCAGAAAAGGACAACAAAGACACAGTAAGCCAAGGATTGGGAAGGATCGAGTATTACAAAGCATAGAAAGACAACCAGA
ACCAAGAGATGGAAACTCTTTCAGCAGCAGTGTAACAAGAGCCCAACTGCAAAACATCTACCATTTTACTAAGTTATCTT
ATTGCACTTATATATACTTGACAATTCAATTAATTAATAAGAACTTATATCTCAAGTAATTATTCATTTGAACCAAGAGT
TTGACAATCTGAGGAAATTTTACGTTCTTTAAAGTATTGCCCG
>MR_Moffic_all00623
TGCAGAGATGTGTCAGCCGAAATGGGGGGGATGTGACCCCAGCAGCCCCCAAGACGTGGGTGGGTGGCTACAGTGGCAGG
CAGGGCAGGTTGCAGTCAGGGTTAGGTCAGCAACAGTAGCCTTGACCAACCACCCCCCTGCTGCA
>MR_Moffic_all00624
TGCAGTCGTTTGTATTGCCCATAGTCGTAGTGATAGGCACAATACTTGTCTGACCTCGGGTTGCGAGGTCCATCCCGAGC
AGTTCGGGAAAACTTAAATCATTTTTGCTACGCAGCTGATAGGGTATGATTGGGGAGCTCAGGCATCCTGATCTCACCAA
CCATGTCCGAGTTCGACATATTACAGAGAGTATAAAGATGGACGAAGAACACTATTCAAAATACTATGATATGTGGGTAG
AGAATGATTTTAAACTAAGTATGATCAAGTATATTCAGGTCCG
>MR_Moffic_all00625
TGCAGCCGAGGGGTGAGGGAAGGTGATGGAATACCCCCTCCCCTCGGGTGTGACCACTCGAGAGGCGGTGGAAATGGGAG
CCTTCAAGGCAAGGGTCTGCCCCTTCTTCTTCTTACTCTTCTTCACCGCCGAGGCCGAGCCAGAAGCCTCCTCAGAGGGG
CGACTCCTCTTAGGTAGAGCTCGCCCTCCAGGAGGGGTGCTCAGTGCGGCACCGTTAGCACCGGCAGAGGCGGAGGTGGA
AGCCCCTTGAGCCGCCTCGCTTGACCCAGCATCAGCGGTGCCG
>MR_Moffic_all00626
TGCAGCTGCACAATGCTTATGCATTGGAGTGAAGCACTGGAGATACGGATTTCTCTGTAGCCACGGTAGCGAACAAGGCA
AAACTCCTTCAAGCAAGGAAACCTATAATTGAAGTCGCCGAAGAAGGAGGTATCAACATACACCATCTCTAGAATTAAAC
ACCTAAGCTTATGAAACTCTTGCAGATTCCCCCAATTCAAACCTAAATTTCTAGGTGATAGGGAGTAATCGGTGCAGACG
ACCAGCACAGGACCGTTGCGCTGGGACACTCTGTGCAGCACCG
>MR_Moffic_all00627
TGCAGTTTTGGTCGCCCAGCCAATCGAGGCCAAATTGTGGATGGTTACATCCAGGAGAGGTCGCTTCTCACTAACCGCCC
TGAGGATTTCTAGAGTACGGACGCCGAATGAGGCGAGCAGAGTTTTTCCTTGCATCACACTACTCCTTGGGAAGGAGGGC
AATAGATCGATCGATATTACTTCATCGGGAGGAATCGCTTCCGCCGACTCCCACTTCCGCGTGTCGCTTCTCCATGCATC
GCTGCTCGTGCGTATGGCATCATCATCCGCTATCAACAAGCCG
>MR_Moffic_all00628
TGCAGTTATTAAACTTATTTCTCAAGGAATGATATCGCCAAATTTTACAATTTTATTTTCTCTTCTAGGGGTTTGAGTTC
TTTAATATTTTACAGAGTCTCACTTGTTGTCCTAAGACTCATGATAATTTGTATGAAGCGGTCGTGCCTCTAAAACATTT
TGAGATTCCAGATCAACGATGATCAATTCCAATTTCACGAATTTTGAGTGAGAAAGTGAATAGATGAATTGCAGCTTGTA
GTAGAACATTTGTACTTTTTTGATAGATAGGCTTTTCTTTCCG
>MR_Moffic_all00629
TGCAGAGAAAAAATAAGTTAAATCATTCTGAACACTTAATAGAACACCATGGTATGGATGCTGCTTTTACCAATGCATAC
AAAAGTCTACCTCGAGAATATTGTGGTTGCGCAAGAATGAAAGCACTAAATAAGCAGAGAAGGCCATTACCGACGAAGAA
CACGACCAAATAGAAGCACAAACTGGAATCTAGAAAGAAAAAAATATAATATAAAAATAAGAATTTGGCATGGCCATAAG
AAAAACCATGATGTTTCAATAGTCTTACAAGAAAACCTTCCCG
>MR_Moffic_all00630
TGCAGTTTACAATTCGATTTGAGTTCCGAGCTTCGAATAATGAAGCTGAATATGAGGCTCTGGTAAGGGCAATGAGGATC
TTATCTGACCTCGGAGCTCAGAAAGTGATAATCTTTTCAAATTCACAATTAGTAGCTCAGCAGGTGGGAGGAACCTATGA
AAAAAAGAACGATAGAATGACGAAGTATTTTGATCAAGTAGAAGAGCTAAAAAAATAATTCGTGGAATGCAGAATTGAAC
ATATTTCGAGAACAGAAAATGTCCGAGCTGATAATTTGGTCCG
>MR_Moffic_all00631
TGCAGTTTCAAAGATGTTATCCATTCTTCAGTCACCGTGTGTTACGGGGTGCACCTTTTGACGCATCCTGGCACGCCATG
CCGGGCGTCCTGGCACGCACCGTCGAGCGCCCGTAACACGCAGCATCCTGGCACGCAACGCCGAGCGCCCGCCCAACACC
CTGGCGCGCAACGCCGAGCGCGCCCGTGCGCCACACCACCCCCATGCGGGCATCCGAGCGCCGACCGACACGAGACCCCG
AGGCACATTGCTGGCGACCACCGAAGTTGCCCAACGTACCCCG
>MR_Moffic_all00632
TGCAGTAGAAGTAATAGAAAAGCAGCAGTCACAGATAGAGAGAATGGAAAAAGAGCTAAGTGAGCTTATAGAGCTGAAAA
GGATGATGCTAGCACAGCAAATCTCCAGGACAGCCACAGTAGAGTAGGAGGAAAGCCAAGCCCCATCATACTGGCGTCCC
TCAGGTCCCGGGCCAACAGAGTCACCCCAGAAGGACAGTCCTTTCTCGAGAGAGATACTGGCTGACCCACTCCCAAAAGG
GTTCAGAACGGTCTCTTATGAGTACTTGGGCACCTCAGATCCG
>MR_Moffic_all00633
TGCAGCGTATAGACACGCTGAATTCTCGCGGATTCTACAAAGCGACAATCATAACCCTTCTGATCTCGCAGGGTGTTGAA
TAGCGAGCACCCTCCTCTTCACTTCGTAGTCTATCCCCCCGAGTTTTTCGAATGTCCCCGTCCAAGACTCTGCCTCGGAA
GAGCAGAGGGGACAAAAGTCCAAAAGGTGAGCCCTGCGCCAAATTGCCGATTAAAAGGCCACGAGATGAACACGTCTGCT
CGTAAGTCTAATTTCTCATTTAAAATAACACAGGCAAGCTCCG
>MR_Moffic_all00634
TGCAGCTGCGTGCAAGGATACGAGGGGAATCCTTATCTACGCCGAGGATGCCAAAGTTAGTGTTTTATTTATTTGTTTAC
CTTTTATATCAGTGTCAATTTCTATTTCTAGTACTATGTTTTATAAATATGTGTAGCTTTGTCTCTTTCACTTAATCTCC
TTTTGTGTTCCACCAGCAATTTCATTTTCCAGTTCAATTGCAAAATATGGATGCCAGGATCAATGTGGGAAAATATCGAT
CCCATTTCCGTTTGGAATCGGGCCAAATTGCTACTTGGAGCCG
>MR_Moffic_all00635
TGCAGCAAAAATTAAACAGTACCATTTCAAGTGAAAAAAATGCCATTTGCCTCAAATTTATAAGCATGAATAAGGTAATA
TATATATATATAATTAACCTGATAGCACAGGATAAATGCTGCCAAGAAACACAGAGAGATCATCCACACTCTGCACCACA
GCCTCATCATTTGTGAACAGATATCCAATTTTCTTGCTAAAAACTAAGCATGGAATCGATAACAACACCCCTATTGCGGT
TGAAGTTCCCATCACCACCTTGATCGCAAACTTCACAGCTCCG
>MR_Moffic_all00636
TGCAGTCTGTATGACCTGGCCAATGTCGTGCCCACTTTAGCAAAGTTTTATCACCAAGCAAGTGAAGCTTATGAACAAGC
CTGCACACGCTTTATAAACTCAATTATCGTATATGTAAGTTGTTCTCTTTCATGTGTAAAGGTCATATCTCTGTTCAATT
TTAAAAGTAATACATGTGAAGGTCATATCTCTGTTCAATCTTGCAGTTCTCTCTCTCTCTCTCTCTCTCTTTTCCTTTCC
ATTATCTGTTCCTTTTCTTTTCTTTCTTAAATAGCCG
>MR_Moffic_all00637
TGCAGCTATAGCATTATTCATGACTACTCAAAGAAATAAGCGGAAATCAAATGCGTCAATCAGAAGCTAATAGCTCCCAA
TCAAGTTCTTCATTAACTGAATGAAACCGATAGATTGCAACTAACCTGTGTCTGCTTGATTTTAACAAGGAGCTCCCTCT
CCACACTAAACGCCTCCGCGATAACCTTAGATACATCCAGAACCTTCCCTCCAATCTTCTCCGCGGCGCTCGTAACTCTG
CCAACATACTGCGAAATCAGATCATCAAACGCCACAATCGCCG
>MR_Moffic_all00638
TGCAGGATAGGAGCCACTGGAACAGGAGGAACCAGTGCTGCATCATCAAGAGATACAAGTGGCAACCAAGCATGTTGTGG
CGGTTTTAGCACTATTCTAAATAAATGTGGTCATCATGCGTGGGGGGGGGGGGGCTGCCTAAGTTCCAAAAGCTTGGCTA
TGACGGTGGTGAGTTGCAACTACAGGTTATCAGTCATGGTTTTTGGAACTAATGTCCTGATTTTTGGCCACCACCTTCTT
TATCTACTCAGGATGTTGCTCCCGTGTCATCATGAACAATCCG
>MR_Moffic_all00639
TGCAGAGAAAGGGCTGTTTTGATCTATTTTCCACTGCAACAATCATTAGCATTATTTACTTTCAGACATGATTAATCCCA
AAAACAACACTATTACATCATGAACAAGAACAACAACAAAAAAAACATTCCCACTTATTACCCCTAATCTGCTATGATCA
ATTATGGGAGTGATGCCTAAATGCTGTCAAGTTTGAACATTACATGGACCATGAACTAACTAATCAAGGATCTCAAATTC
TACAAGCAACCGAAGCTTAACTCTTTCGTTGGGGAACAGCCG
>MR_Moffic_all00640
TGCAGGCCTGCGGCGAACGCCAGGCCTGGGAGGATTTCCGCGAGCACGCCCACGCCCTGCGCGGGGTGGCGAGCAACCTG
GGGCTGGTCCAGGTTGCTGCCTCCAGCGGCGAGATCATGCGCATGGCGGACTGGCAGTTGAAGGGCGAGTGGGTGACCCG
CCTTGGCAGTCTTGCCGCCGCCCTGCGCCTCGGCAGGAATGCACTGGCCGCCCGCAGCGCGGACATCGCGCGCCGTGACG
ACAGCGAGCGCAGCCCGTCCTGAACCGCCGCGCTGTCAGGCCG
>MR_Moffic_all00641
TGCAGCGGAAGTAATAGAAAAGCAGCAGTCACAGATAGAGAGAATGCAAAGAGAGCTGAGCGAGCTCAAAGAGCTAAAAA
GAATGATGCTGGCACGGCAGAGTTCCGGGACAGCCACAGTAGAGCAGGAGGAGAGTCAAGCCCCATCCTACTAGCGTCCC
TCCG
>MR_Moffic_all00642
TGCAGTCCTCTGGTCGAAGAAACAGGACTTTTTCCAATCCCTCAGAACTGGAACCTTCGATGATACCACCGATACCACGA
GACTGGTGTTTCCCATTGGCGATTGCCCCTCGCCCCG
>MR_Moffic_all00643
TGCAGCAGAAGTAATAAAAAAGCATCAGTCACAAATAGAGAGAATAGAAAAAGAGCTGAGTGAGCTCCGAGAGTTGAAAA
GGATGATGCTGGCACAACAGAGCTCCAGGACAGCCACAGTAGAGCAGGAGGAAAGCCAGGCCCCACCATATTGGCGTCCC
TCTGGTCCCGTGCCAACAGAGTCACCCCAGAAGGAGAGTCCTTTCTCGAGAGAGATACTGACTGACCCACTCCCAAAAGG
GTTCATAACGGTCTCTTATGAGTATCTGGGTACCTCAGATCCG
>MR_Moffic_all00644
TGCAGCAATCTGAGCTTGTTAAGTTAAAGGAGGAGACAACTCGTATAAATTCAAAGATAAAATCTACTAATAAGGAACTG
AATAAGAGGAGAGAAGAGAAAAAGAGACATGTGGTGGAGATTGGGAAACTTGACAGTGAATTGGAGACATATCACCAGAT
GTGAGTTTATGTGCTTCTGTTTTCTCAAACTTTTGATGACTCGTCTCTTTGTCTAATCTAATGGTTTCTTAAAGAAAACA
TAGATGTTTATCCAGTAATTCTTTTGCAGTAAAGAGGAGGCCG
>MR_Moffic_all00645
TGCAGCATTTTAGCTTTAGGCAATCACAGAGCATCTTTATTGTAGATAAACATCAAGCATTAGTACAAGAATCACACATT
AAATCCAAATTCATGATCCAAATAGTTCATCATCTCACTCTCCAATTCCCAAATCCAAACTCACTCTCACAAACCCCAAC
TAAATAGTGAAAAAAAAACACACACACATAAATAAGAACACGTTCCACCAAAATAGACACAATTCAAAACGCCAAAACAA
CAGAAACTCAAAAACGTAGGGTTTTACCTTTTTCCGCATCCG
>MR_Moffic_all00646
TGCAGCCTGCGCACGTCACACGACTTGCCTGCCGACCCGCGCGCCCAGCACCGCACTCCACACCCTGCGCCTTCTCCGCG
TCCCGTGGCAATTTTTCCAGGCTCCCTCTCTCCGCGCCTCGTGCCACCACCGAGGGTCGATGCAAAATGGCGAACAAAGT
TGATCAAGACCGCGACCCGCGTAACCTACGCGGGCCGCGGCGGATGGAGATAGAAGCAACACGCCTGCGACTCGCGTAAG
CCATGCGAGCCGCGGGGTAAGAAGAAGCGGAATTTTAAGGCCG
>MR_Moffic_all00647
TGCAGAAACATTAATTGGAGAATGTGAGGCAATCCTTAAAGATGATTCAATGATATAGCATGCAATGCTAGGCCATGTTG
GAGAGAGGGGTTTAAATGATTTGTTAAAGCAAAAGGTTATAAGCAATTTTAGGAATTTCTAGCTACTGAATTCTTAGATT
TTTGCAAAGAAAAGGGGATGAAAAGGCATAGGACTGTCCCTGAAAATACTCAACAGAACGGAATAGTGGAAATGATGAAT
ATGACCATTCTTGAAAGAGTGAGATGCATGCTACTAAGCTCCG
>MR_Moffic_all00648
TGCAGCTCTTCATCTTGTTTGCAATAAATCTTCCTTTTCTAACTATCACTTAAGTACTTGTAGAAGAAAGATAAGTAACA
TGCCTGAAAATAATGGTTTGCAGCTTCATCAAAGATACCTTTTTATCACAGCTGCTTGACATTTTCCTGGTGCAGGACCT
ATGGGCCATGATACTTATCAGTCGCTTTTAGCTATACATTATGAATTTAAGTTATATATCACCAGGTTCCACAGTATGTA
TATATATGTATAGAGAGAGACAGACAGACAGACAGACCGACCG
>MR_Moffic_all00649
TGCAGTTTCCCCTCCATCCCTACTTAGTAGAGTTGTGCAAGCTCTACGATGTAGGGATCAATGATTTAACCCCTTCTGCC
ATCTGCACGACCATCTTTTATTTCATTATCCTCAGATCCAATGGCGTGCCCCTTCCCACTGCTTATTCCTTCTTCTGCAG
CCATGATCTGAAGTGGAGGGGGCGTCAGTTTTATTTTTCTGCTAAAGTCAGCTCTGACGCTCGCATCTATGGCAAGGCCA
AGAGCGAGGACAAAGGGTGGAAGGGAGAATGGTTTATTGTCCG
>MR_Moffic_all00650
TGCAGCAGAAGTGATAGAAAAGCAACAGTCGCAGATAGAGAGGATAGAAAAGGAGCTGAGTGAGCTCAGAGAGCTGAAAA
TGATGATGCTGGCACAGCAGAGCTCCAGGACATCCACAGTAGAGCAGGAGGAAACCCAAGCCCCATCATACTAGCATCCC
TCTGGTCCTAGGCCGATAGAGTCACCCCAGAAGGAGAGTCCTTTCTCGACAGAAATACTGGCTAACCCATTCCCAAAAGG
GTTCACAACGGTCTCTTATGAGCATTTGGGCACCTCAGATCCG
>MR_Moffic_all00651
TGCAGCAGATGTAATAGAAAAGCAACAGTCATAGATAGAGAGAATGGAAAAAGAGCTGAGTGAGCTCAGAGAACTGAAAA
GGATGATGCTGGCACATCAGAGTTCCAGGATAGCCACAGTAGAGTAGGAGGAAAGCCAAGCCCCATCCTACTGGCATCCC
TCCG
>MR_Moffic_all00652
TGCAGTCGCGCGAGTCACATTGTTCCTGCCCATATACCTCGAGTCGCCGAAGGACATCGAATTGCGGGCTCTATACCGCT
TGTCCTTTCCTCCGCGAGTTAACCCCTCCCCGCGAGTTGAGGTTTAGTTGTTCCACCTCCGCGAGTCGACTATCCCACGC
GAATCGCGTGCTTCAAGCTTCACGCCTCGAGTCGTTGCACCCCCACGCCTGGCGAACTTCTCAGCCCAGCGAGTCGCGTA
GCACTAGCGACTCGCTGGCTCCTTTGGCAGTAAATCAAGCCCG
>MR_Moffic_all00653
TGCAGGGTCCAAGGAGCAAAACAATATATAGATAAATATATATGAATCCAAATTGGAGGGGAAAAACCAAATGAAGTTGA
AGACCGTAGCTAGAGCAACTAGCCTTTAATGATTTCTCTTTGAAGACCAACAACCCCTTGGTTGTCGAGGCCAGTTATTC
TGCTCATTGCATCAGCCG
>MR_Moffic_all00654
ATAGATAGAGAGAGAGAGAGAGAGAGAGATAGATAGATAGAGAGAGAATGGTGGTGTCGTTCCGTCCGTATCCCCCATGC
AAAGCCATTCCATGCAGAGATCGCCATTGTTGTGGCGATTATGGCAAGTACAAGACAGAATGGCCCAATCTCGTCGGGAA
AAATGGTGAAGAAGCTAAGGCTGTAATAAGAGGAGATAATCCTTTCGTCGGCGTCGTCATCGTCACTCCG
>MR_Moffic_all00655
TGCAGAAGATGAGGGCCATAATTTTTTTTTTCCTCAAAATTTAAAATGCCCACTATTGATAACAAATATGTCAAAAATAT
TCATTTTCATAAAAACATGCAAAATCTACCCATTTTATGGCTCATGGTCCAAACTACCCTTAATGTGCATTTTTCTATTA
TTCATTTTCATCTATCATTCTACAATTTTAATGGAGATTTATCATACATTTCTATCAGGCCCAACATGCTTCCGAACAAC
AAATAAATTCAATCTTATAACCAACTTTATACCTTTTTGACCG
>MR_Moffic_all00656
TGCAGCGGAGGTAATAGAAAAGCAGCAGTCACAAATAGAGAGAAAGGAGAAGGAGCTGAGTGAGCTCAGAGATCTAAAGA
GAATGATGTTAGCACAACAGAACTCAAGGACAACCACAGTAGAGCAGGAAGAAAGCCAGGTCCCATCCTACTGGCGATCC
TCCGATCCCGTGCTGGTAGGGGCACACATGAAGGAAAGTCCTTTCTCGAAGGAGATACTAAATAATCCACTCCCGAAGGG
GTTCAGAATAGTCTCTTATGAGTACCTGGGTACCTCAGATCCG
>MR_Moffic_all00657
TGCAGGCCATCCCGCTGCTTCCCGACGACCTGCGCCTGACCGCGCATCCGACCCTGTTCACCCGCGTCTGCCCGTACGCC
CTCTGCCTTGATGGCGAGGCCAGTGACCGTCACGCCTGCGATCTGGAGACGGTCATCGCCAGCCCGTCAGGGCGATGCGT
GGTGGTGGCGGGTAGCGTACTTGATGGGGATCTGCGTCCCATCGAGGGTGTGTGGCTCGTCCACTGGCAGGGGCGTTGGC
AGGCCATCGGCCGCCGTGCCATGGGCGGCAGCGGCAAGGCCCG
>MR_Moffic_all00658
TGCAGAAAAAGTTTATGTGACAGTTTGTTGTTGAAGTTGAAGAAAAATTGTAAAGTTGATATTCTTTGAAGAATCATTAT
GTGAGTTAAGTGTGTGATGTTAGGAGATGTTGTTGGTTTTTGAAGTTGGGTTTGTTGATCAAAATTTAAGAAACCTTGAG
AAACATGAATTGAAGTGTATGTGTTAACTCTCGACTTGTTGAAATGTTAGACGAGAGAGTATTGTTGGTGTTCTACTTGA
GGGTTAAAGTAAAATAAGATGAAATTTCAAACTATAATCCG
>MR_Moffic_all00659
TGCAGCGATCACCCCAAGTCAATCTTGCAACTTACTCTAGTAAAATGACCTTTATAAAATATCAATGTACATTATTACTT
GTTTCTACTTCAAGATTCATGGTTTGCTAATAGCATGTATAATGTTGTTACCTGCGGCTGATGCCCTCAATTTGTGCAGT
TCGGAGAGAATCTCGAGGGACGAAACTTCCATTTTTCCAGGAGTTAGCACGGTCCATATTGTCTCCGAAGAGCAGTTTCT
TCTCAAGGTACCTTATTTCGCCTTCTTCCAACTGCAGGGCCCG
>MR_Moffic_all00660
TGCAGAGGGTCAGGGAGACGAGTTTGCATTGACAAGGCACATAGTTGGGACTAAAGGTTACATGGCTCCTGAGTATTTAG
AGAATGGAGTGGTCTCTCCTAAGCTTGATGTATATTCATTTGGGGTTCTGTTGCTGGAGATTCTCACTGGAAAACAAGTC
TCCACGTTGTATGAAGAGGTAAACATGCAGTTACCAGAGATCCTGACTCCG
>MR_Moffic_all00661
TGCAGCTAAAGCACCTAACGCGGATTCCAGCTAAACCAATATGTGAGCTCTGACCCTTGCTATGCCATGATTGAAGAAGT
GGTCTCAGGCTTGGATCGCTAGTACTCATGAATCGCAAGTACCGGCCCGAGGAAACCTTTGCACGCCTCCGTTACCTTTT
GGGAGGCCTACGCCCCATAGAAACTGTCTACCTGAGACTGTCCCTTGGCCCGTAGGTCCTGACACAAGGTTAGAATTCTA
GCTCTTCCAGAGTGGTATCTCACTGATGGCTCGGGCCCCCCCG
>MR_Moffic_all00662
TGCAGCGGAAGTAATAGAAAAGCAGCAGTCACAGATAGACAGAATGCAGAGAGAGCTGAGCGAGCTCAGAGAGCTAAAAA
GAATGATGCTGGCACGACAGAGTTCCGAGACACCCACCGTAGAGCAGGAGGAGAGTCAAGCCCCATCCTACTGGCGCCCC
TCCGGTCCTGTGCTGGCAGGATCACCCCAGAGGGAGAGCCCTTTCTCGAGAGAGATACTAACTGACCCACTTCCAAAAGG
GTTCAGAACGGTCTCTTATGAGTATCTGGGCACCTCAGACCCG
>MR_Moffic_all00663
TGCAGTGTCAAAGAATGTAATGCCACTATCAATGCTGGCCTCAAATGCAGCCTTAGCAGCTTTTAGTTTCCTGTCTGTCA
ACATAACATGAAGGTTATGATAATATGATCAAGAAAAAAAGATTAGCTGTCAAAATTGCCCCGACCCGAATTTGGATTGG
TTTGGGCCATGGTTTTTAGGCCCG
>MR_Moffic_all00664
TGCAGCCCCTCGCCGCTGTCTGCACCACAGCCTGCTCTCCGCCGCGACTCGTCGCCGCGCAGCAGGCCACTGCCACTGCT
CGCGCTGCTCTTGCGTCGCCTGCAATCCTGCTGCTGTTAATTCTGTCCAGCCGCCACCGCGCGCTCCCGCCGCCGCTACT
GTATGCTGCTGCTGCCGCTGCATTGCACGACCGCCGCCAGTCGCGCCATCGCAGCAACAGCAGCGCCACCCTTGCGCACC
TAGGGTTTACAGCAGCCGCGCGCGCCGCTGTTCGCCCTTCCCG
>MR_Moffic_all00665
TGCAGATTTTGTGTTTCTGCATCTCCAAGGAGAAACCCTTCGAGTAATCGAGATAAATGGCTCAAATAATTTTTTCACTA
TTTGTTGGATAATAGGGTCCCAACTAGAGATATGCCTATTATAAGGGCCAAATTTTGGTTATCCATTTGAACATTTCATG
GATAATATGCCTAAAATAGGGGCCAAGTAAATGACAGATCCACGACTACCG
>MR_Moffic_all00666
TGCAGCGAGTGAGGAGCTCGAATCGACCAACTCGAGTGCCCACACAACACAACACTAAAAAAAAACATAATATCTACTAA
AACGAGAAACATAACAAATAATAAGAAATAAAACTCACACAAAAGAAAACACACAACTAAAATTAAAAGAACACTAGGTC
GAAGGGTCGGGACGATGATGGTCGGAAGGATGAGCGGTGATGATCAACTTGAGAGTAGGACGGATGATTGAGTTCTAGGG
CTAAATAAAATGTCTGCTGGAGAGTCAGGTTCAACCAACACCG
>MR_Moffic_all00667
TGCAGTATTGGGCTTTGGCGGTATTTATCATGCACTTCTGGGACCCGAGACACTGGAAGAATCTTTTCCATTCTTCGGTT
ATGTATGGAAAGATAGAAATAAAATGACCACAATTTTAGGTATTCACTTAATCTTGTTGGGTCTGGGTGCTTTTCTTCTA
GTCTTCAAGGCTCTTTATTTTGGGGGCGTATATGATACTTGGGCTCCG
>MR_Moffic_all00668
TGCAGAGCATTCACTTTGAAGAAATAAAATCTGGAGTCGCTCGGGCGGTAGCTTGCCAAGTACAGAAAGTACAACGCCCT
AACTCAATGGGATAACTTAAAAGGCCGACAGAATCATAGAAATTACCACGAAAGCTAGAGGATTGGCAAATATGAAGGCA
GCCTTTTTTCCTCGTTAAGGTGGATGATATGTTTGTTTGTTCGCTATTTCTCAGAGGTTTTGGTGTCTCAATTAATGTTG
TAAGAGCTCCTTTGTGTTCCCGAATAACAGCCTTTACCG
>MR_Moffic_all00669
TGCAGCAACTTCACCTTTAGAAGAAGAACCATCCCTGCCCATATGACTGAGAAAGGAAGAATCACATGAATAGGTGATTA
ATTTGAGTTTTAAATGTGTTGGAAAATATTTATTTCATTTTAATGGAAATAAATTATAGATTTGTATTTTACGTCTCGAG
TAGATGAATTTAATGTATTTATTTGTTCAAATCCGATTTCGGATGAATGAGCAATTAATATACAAAAATTGCTACTTGAA
ACATTAAAATTAGCTAGCTCGGATGTGTGTTGGATACATGCCG
>MR_Moffic_all00670
TGCAGCAATGTGATGTGCATTTCTTGGTAGAATGTTGTTGTGTTGCTGGACTCTGTGTTCCTTGTGAATAATTTCATGGC
AGCATAGGTGTTAGATTAGTTTGCATTTCTTTCTTTATTGAACCCAAGGGTGGAGCTAGGATTTGAAAAATAGACGGGCA
AAATTATATTTATGTATTTAAAAATAAGTTTGGACGGGCGAAACTACATTTATGTACATAAAAAGTGGGAAAAATACAAA
ATACAACCTAAATATAATAATAGGAAAAAAAAAAATTAACCCG
>MR_Moffic_all00671
TGCAGAAAAAGGTTTATATCTCAATACTCAGAAAGGAACTTTCAAAGCTGCTCGTGCTTGCTTCTAGAGGAACAAATGCT
CAATCTCTGCATAATATTGTAAGCATACTTTATTTTTATTTTTTTAATTTAAAAAAACTTGTTTGAATGTTTTTTATTCA
TGACACTGTTGCACTTATCACTACTTAGTGAAATTGGTGATGCAAGTCTTATGCTGTTGCTTTCCAATTCTCCTTCAGGT
AATTCAGCTACGGAAAGCATGTAGCCATCCGTATCTTTTCCCG
>MR_Moffic_all00672
TGCAGAATCAGATCGTCCAATTCTTTTTTTTTGCATTAGGAAATAATGTCTGGCTTGTCGATTGTGTGCCGTTCACTCCA
ACATGGCGAAAATTATGTAAATTGGAGTGAAGAGGTAAAGTTCTTCTTGATGGGCCAGGAATGTTGGATAATTGCTGAAG
GTAAACCGATAAGA
>MR_Moffic_all00673
TGCAGCCAAGGGGTGGGGAAAGGTGACGGAACACTCCCTCCCCTCGAACGTGACCACTCGAGAGGTGGTAGAAATTGGAG
CCTTCAAGGCAAGGATCTGCCCCTTCTTCTTCTTACTCTTCTTCACCGCCGAGGCCGAGCCAGAGGCCTCCTCAGAGAGG
CGACTTCTCTTAGGTGGAGCTCGCCCTCCAGGAGGAGTACTCAAGACAGCGCCGTCAGCATCGGCAAAGGCGGAGGTGGC
ATCCCCTTGAGCTACCTCACTTGACCCAGCATCAGCGGTGCCG
>MR_Moffic_all00674
TGCAGATGTTAATGCCATCCTCAGACAATTATAGTCAATAATTGAGGGTCAAAACCCTCCATCTTCCACCACCTCGGACT
CGACTCAAGCTACCGAAGAGGTTCTGGAGTCCAACACCATCCCCGACTCGGGGAATTATGCTATTCCTGAGTCAGAGGAG
ACTCCTGCTACAAATAACTCCACCATTTTGGGGTCAGAAGAAACTCCCGATGTGGGGACCTCCTCCATCCCCAGGTCAGA
CGACACCATCCCAACCACTATCACCAACCCGGAGTCAACTCCG
>MR_Moffic_all00675
TCAGTTCTGTGCTGGTCCCGCACTTCAGTTCTGTGCTGGGTGCCCCGCACTGCAGTTCTGTGCTGGGTGCCCCGCACTCC
AGCTCTGTGCTGGGTGCCCCACTGCAGTTCTGTGCTGGGTGCCCAGCACTCCAGACAGTACTACATAGATTACTCCAGCA
CTGGGGTGCTGTACGGATTACTCCCTATCCAGTGCCTCATTCAACAAATCACCAGAATCTTCAAGTATTCATCGGAAAAC
TCAAACATTCGCCG
>MR_Moffic_all00676
TGCAGAAGGTAAAGTAATTGAAGCACTACAACAATAGTTCAGAAAATATAAAAATGGCTAAGTGTTATGAGCACACTTAA
CCACTCGGAAGGGGTGAGTAGGGAGAGTACACCTCCACACCCTTAACCCACTTCATATGTATAATGTCGGGTTAGAACAT
ATAATAAATTCATGAGATATAGAAGGAGAAATATACCTCAATTCAGTGAAGCGAGGATGAAAATGGTTTTCTCGAACGGT
GGGTTTTCAGCAAATGCGATGGTGCAACTGAAAAACAGAACCG
>MR_Moffic_all00677
TGCAGTTGCACGCCCAGCCGTCCTGCGTCCCAGATTTCATTCTTCTTGCACTTCTCATCTTAATTTCCACCATTTACAAT
TAAAATACAAAATTACAATAGGAAATCCTATTTTACTCATAGATTTTCTTGTGAGAAAACTAGTTACAAAAATTGCAAAA
CTGACAAAAACAAACAAGAAAAATTAAATAAATAAAATTAGCCACGAAGAATGCCGAATCCTGTAAAAATCAATATAATA
AAAGCACATACTAATTGTACTCGCAGTTAATCCAATAGAGCCG
>MR_Moffic_all00678
TGCAGCCGAGGGGTGGGGGAAGGTGATAGAATACTCCCTCCCCTTGGGCGTGACCACTCGAGAGGTAGTGGAAATGAGAG
CCTTCAAGGCAAGGATCTGCCCCTTCTTTTTCTTACTCTTCTTCGCCACCGAGGCCGAGCCAGAGGCCTCCTTAGAGGGG
TGACTCCTCTTAGATGGAGCTCGCTCTCTAGGAGAGGTGCTCAGTGCAGCGCCGTTAGCACCGGCAGAGGCGGAGGTGGC
AGCCCCTTGAGCCGCCTCACTTGACCCAGCATCAGCGGTGCCG
>MR_Moffic_all00679
TGCAGGTCAAAGATTGCGATTTGAATTTGTTTTCTGCAACTTCAATTCTTCAACCCCGCCACTATCTCACCCCGTCTCTC
TGTAACCTCCAGATTTTCTAAACCGCCATGTCCATCACCGCCTATCACATTTCTTCTCAACCATGTGCTCCTCCGCCTTA
ATCATCGGCAGGAACCCTCAGGACCATCCACAGTGAAGCTAGGGAAAGCTAGGGCTGCTTCCTTTCCGCCG
>MR_Moffic_all00680
TGCAGGTTCGAGAGCTTCTTCTCGTGGATCAGGATGTAGGGATCCTGAAGCTCGACGGTCATCTTCTCGGGGTTGGTGAT
GAAGTACGGCGACAGATAGCCGCGGTCGAACTGCATGCCCTCGACGACGTCGAGCTCGAATTCGAGACCCTTCGCTTCCT
CGACGGTGATCACGCCTTCCTTGCCGACCTTCTCCATGGCTTCGGCGATCTTCTCGCCGACTTCACGGTCGCCGTTTGCC
GAGATGATGCCGACCTGCGCCACTTCCTTCGAACCCGAAACCG
>MR_Moffic_all00681
TGCAGCCGAGGGGTGGGGGAAGGTGATGGAATACTCCCTCCCCTCGGGCGTGACCACTCGAGAGGTGGTGGAAATGGGAG
CCTTCAAGGCAAGGGTCTGCCCCTTCTTTTTCTTACTCTTCTTCGCTGCCGAAGCCGAGCCAGAGGCCTCCTCAGAGGGG
CGACTCCTCTTAGGTGGAGCTCGCCCTCCAGGAGGGGTGCTCAGTGCAGCGCCGTCAGCACCG
>MR_Moffic_all00682
TGCAGCAGTGATCGAGAAGTTACCACCTCTGTGGAAGGATTTCAGAAACTACCTCAAACACAAACGCAAGGATCTTACTC
TTGAACAATTGATTGTGCGATTGAGGATTGAAGAAGACAACCGCAAAGGTGACGGAAAGAGCATCCAGTCGTCAATGGAG
GAAAAGGCAAACTTGGCCGAATCCAGCCACAATAGCAAGAAGCGCAAGTTCAACGGCAAGAAACCAGTATCTAAGAAGGC
CAAGAGGATCAAAGGCAACTGCTACAACTGCGACAAACCCG
>MR_Moffic_all00683
TGCAGTCCCTATGAAACACATCATCCAACCTTGAAAGTAGTTTATTCAGAATATGACATTAAAGGATGTCATGCCTGCTT
ATAAGATAACCCGCCAAAACACATAACACATGCATATGAAATCAAGTTGTAAGGACAAAAAAATGATGTAATTTAGTGTT
CCCCACCGCTAGAGCAAGTATCTGTACCATACGACAAAGCAACATTGTACCATCCAAAAATCATATTTCGCTATAAGTTA
TATGAATCAAGATATTCTCACAATCATCTTGTTCTTCTTCCCG
>MR_Moffic_all00684
TGCAGGTTCACTTGTTGCTGGAACTCACCTATTGCTTTAGCAACTAGGATCAAGAAAGAAAGGATCGGTTCGCCTATCGC
TTTAGCTCAGATCTATACTCTAGCTCAAACCGTGGAACCCCTAGCTACACCGGTACTCTATGTAAAATCTCCCCAAAAAG
AAAATAGAGGGGAAAAATGCCAAAGTAGTCTTGTATCAGACTGCCTGTCTTCTTGTAGTTGGATCCCCAAGTTTTTGGAA
TGCTCCAAACTCTACTTGAGCATCCAAATCTGGGTCAATGCCG
>MR_Moffic_all00685
TGCAGCATAATTTTATTATGTCAACGAAAAACATTTTGACCGATTACTTTTTTAATATTACTAACATGATTTGCCCATGT
TGCTTTGATAACAACTCTAGAAAAATAAATTGCAAACTCTTCTGTTCAATGCAATAATTAATTACCAAATTAACTTTAAT
TAATTAAACTGTAGTGCCGCTTCCCCATAAACCGCCAATTCGAGCGGACATATTCAAAACTCAAATTAGAAATTTAATTA
AGTGCTTAACGTCAAATTAGCCGAGCAAGACCG
>MR_Moffic_all00686
TGCAGGCGGATAAGGTCTCATTGTAAACAAGAGGCAAGTTTCTAACCACGGCTCTCGCCGGAAACATAGTCCACCCGACC
ACGGTTTTGCCGTTTCCGAGCGTCAATGTGCTGGCGAACCAGCGGTCAATCGTCCCCACCGCGACGATCACCCCCCACTG
GATGCCTTCGAGCAGCGTTGCAGCGCTCGGGCCTCGGTTTCCTGCCGAGACAGAGACGAGGATGCCCTTCTCTCTCGCTC
CAAATCCTGCTATTGCAATTGGATTCTCATACAGATTAGTCCG
>MR_Moffic_all00687
TGCAGCCGAGGGGTGGGGGAAGGTGATGGAATACTCCCTCCCCTCGGGCGTGACCACTCGAGAGGTGGTGGAAATGAGAG
TCTTCAGGGTAAGGGTCTGCCCCTTCTTCTTCTTACTCTTCTTCGCCGCCGAGGTCGAGCCAGAGGCCTCCTCAGAGGGG
TGAATCCTCTTAGGTGGAGCTCGCCCTATAGGAGGGGTGCTCAGTGCAGTGCCATCAGTATCGGCAGAGGCGGAGGTGGC
AGCCCCTTGAGCCACCTCGCTTGACCTAGCATCAGCGGTGCCG
>MR_Moffic_all00688
TGCAGTATAATCTTGTACCGTTTGGGGCCAATTTGTTTCGAGAAATCCCTCAGCAATCAACAGATTAGTGAGCTTGGATG
TGGAGATCTCATATTTTTCACGAAAAACTCCGATGTAGAGAAAGCATGGTTTCTGATGATGTGCATTCATGAAAACTGAT
TTTAGTTTGCCTGAGGCTACATTGTTCCAGTACTCTTCCGACATCTCAACTTTGAGTAGTTGGTCTGCGACTGTGAGGAT
CAGGAGAGGAAGACCTTCACACTTTTCGACAATCTTACGTCCG
>MR_Moffic_all00689
TGCAGCAGAGGTGATAGAAAAGCAACAGTCACATATAGAGAGGATGGAAAAGGAGCTGGGTGAGCTCAGAGAGCTGAAAA
GAATGATGCTAGCACAGCAGAACTCCAGGACAGCCACAATGGAACAGGAGGAAAGCTAAATCCCGTCATACTGGCAACCC
TCCAGTCCTAGGCCGATAGAGTCACCCCAGAAGGAGAGTCCTTTTTCAAGGGAAATACTAGCGGACCCACTCCCAAAAGG
GTTCAGAACTGTCTCCTATGAGTATCTGGGCACCTCAGACCCG
>MR_Moffic_all00690
TGCAGATGCACAACTCGTAGCAAAAGTAATCGATGGTTCGGGGCAGCAGGGGTGGAGTTCTCTAAGGCACAGATACAGAC
CCTGCAGAGTATGATGGTGCAAGTACTTGCCACTCAAGGAATTAGTAACGTGCAGACACCCCCTGAGCAAGTACAGCCAG
CTTTTGGTACAAGCGAGGGACCGAAAGATACACGTCAGAGCGAGGAGGTCAGGATCATTCCGCGACCTAGAAGGAACCCA
GTGAAGGGAAAAGCACCAGAGATGGATGAGATACTTAAAGCCG
>MR_Moffic_all00691
TGCAGGCTTGACTTCTTCAGCTGGCTTGCCTTCCATAGTCTAAAAGGCTTGCTCCTTCCTAACCGTGAAAAAGAAAGGAA
AGAAGAAAACGCGAGGGACTAACCAATCGGCAGGAACTCCCGAGATTGAGAGATTCATAGGGAAGGATGCCAAAGAAGGG
CTAAGCACGAAAAAGGATAGAAGTTAAGAAGCGGAAAGAGAAGCCTAATTTCCTTTTTTCACTAGAGTATGGACCCAAGT
TCATCAGAGGACTCATCTGACTTTGAAGTGAAGGCCAAGGCCG
>MR_Moffic_all00692
TGCAGCTATCTGGTATATCCAAAACACGCACAAACTATGTGAATTTCATATTTGTTATCTATAAACATGGAAGATGATAG
CTTCCATGGATAGACATAATACAAGTTAAGTTAAATAACTACATATTTCCATGGATCATGTAATTTTTCAAAAATTCAAT
CCTATTTACTGTGAGGAAAGAGACATTGGGAATGAAGATAGTGAAAACTAATTGAGCGGTGTATTCGAACCTGAGGTTGT
GGAACGACTTCAGCGTCTGAGGTGTCGGCGGCTGTTTCTGCCG
>MR_Moffic_all00693
TGCAGAGAGTAAATATTAAGAATAAGTTTGAAGAGGAAGAGAAGGAGAAGCTCCTAAAGTTGCAGCAAGAGTGAGTTTCC
TTCTGTATAATTGTGACTGTCTCTTAGTTTTATTTTTGATCCCTTTTTCTTTGGCAGGGAGGAGGAGCTTCAGTTACAGA
AATTGAAGAAGCGGAAAATAAAGGCAGACCCAAGACTGTCTTTCGCTGATGAATTTGAGAATGACAATGAGGAGGAAGAT
GAGGAAAATCGTAAGCATCTACAGATTATACTTCCG
>MR_Moffic_all00694
TGCAGCAATTGGCTGAAGTACCCAAATGCAGAACTTCATCAGATCATAGCATGGTTTTGTATGTAAAAGGATTCTGTATT
GAACTTGTGTAATTATAAGTAGCTTCATTACATTCAAATATATATGGTGTATGTATGTGAACAATTCGTGTTCTCAACTG
CATCATCTGTATATGCTAACAGGAGAATGACACAGCTTTACAATTTATCATCCCTGAAGCATTCTAGTTTTGTGTCGCGG
TCGAGATTCAATCCCACATTCAATATTCTTTACTTGAAGACCG
>MR_Moffic_all00695
TGCAGCCACATTTGGACTCGAAGGAGTGGATGGAAGTTCGTCAAGGGGGGCTGGAGCCCCCCTTGGGACTTGAGTCGAAG
ATATGACTGGGGAGTCGTCAGGAGGGGGGGCTGCATCAGTAAAGAATTCACCATCATGAGCTGCAGAACGCCGTTCTTGC
CAAGGTTGTATGTCTTTTTTCAACCTACTCAAGTCCAATCCATTTGGACCTCTTAGAGGTTCTAACCAAGGAGCACGCAG
ATCCCAAAAACGCATAGTTTCTCCTCCAAAAATGACTTCTCCG
>MR_Moffic_all00696
TGCAGCCGAGGAGTGGGGGAAGGTGATGGAATACTCCCTCCCCTCGGGCATGACCACTCGAGAGGTGGTGGAAATGGGAG
CCTTCAAGGTAAGGGTTTACCCCTTCTTCTTCTTACTCTTCTTCACCGCGAAGGCCGAGCCAGAGGCCTCCTCAGAGGAG
CAACTCCTCTTAGGTGGAGCTCGCCCTCCAGGAGGGGCGCTCAATACAGTGCCGTCAGCACCGGTAGAGGCAGAGGTGGC
AGTCCCTTAAGCTGCCTTGCTTGAGCTAGCATCAGCGGTACCG
>MR_Moffic_all00697
TGCAGCAGGAGACGAGGCTAAAGCAGATGGGTGCAACGGTGAGGAATGCATCTTCCTACTTGGAGAGATTGAGATTGAGC
GAAGAAAGGGAGAAGCTAGCGAGGAACGTGATTGGGAAGATGTCGGTGGAGCAGGTGTTGGATAGGAAGCTCCATGGCAT
TGTAAATGAAATCAACTTGTAATTTTTTATGGTGTCTGAAATTGTTTGGTGGGATTATCACAAGAAATCTGACTTGACTG
ATCATATATATCATATGATGCAGACATGCATGGTTGCTTTCCG
>MR_Moffic_all00698
TGCAGGATTCATCGTTCTTCGTGGCTATTTTATTTTATACTTTCTCGTTGGTTTTTACCGATTTGGCAATTGTTTTTCTC
ATGAGAAAATCCGTGAGTAGAATAGGATTTCTTGTTGTATTTGTATTTCAATTGTAATTGTTGTACGGATCTAGAAATCA
AGAACAAGATGAGGAAGGCATGAAGTTCGTATTTGCAAATAACCGCTGCTGCTGGCGGCGGGCGCCAGGGTGTGCCAGGC
GGCCGTGCCAGGGCACTCCGAGCGGCAGCGCCAGGGCGCGCCG
>MR_Moffic_all00699
TGCAGAAATTCCCAATACCTTAATACTTTCCACTAAATCTAAGAAGATATATGAGATCAGTCATATCACTATGAAATTTC
CTCGTCAATAACATATATATATATATATATTAATATATATATACATTAATTAATATATATCAATCCCACCTTCATCAAAC
TCAGCCAAAACCAGTCCTCCCTCCCTCTCTCTCTCTCTCTCAAGCACAATGCCGCAGAACACAGGAAACGCCACATCAGC
GACGTTGTTCGAATGCTTCGGCGCCTTATTCGTCTCCACTCCG
>MR_Moffic_all00700
TGCAGTTCTGTGCTGGGTGCCCCGCACTCCAGCTCTGTGCTGGGTGCCCGCACTGCAGTTCTGTGCTGGGTGCCCCACTG
CAGTTCTGTGCTGGGTGCCCCGCACTCCAGACAGTACTACATAGATTACTCCAGCACTGGGGTGCTGTACGGATTACTCC
CTATCCAGTGCCTCATTCAACAAATCACCAGAATCTTCAAGTATTCATCGGAAAACTCAAACATTCGCCG
>MR_Moffic_all00701
TGCAGCTGCAGGCCTAGATATTCTGAGCACTGTGGCTCAGAGGCAGGATTTTCTTAATGAAATCGGGGAGGTTGCCGCAA
AGCGCGCGAGGATCGAATTCGAACAGCATTTCCCCCGTCAACAATTTGTTGAGGACGTAGGTAACTATGTCCTCAGCAAA
CTTGCAGAAATCCTACCTCGTTACACTGCAGAAGCTCAGGTAACAGACTTCCCGTGTCACATGTACCG
>MR_Moffic_all00702
TGCAGACGAGCAGCTTGGACATGCTGTATCGCGTATCTTGGCCACCCATTTTGCAGCTTCCCAAACACCAACCCTAATCA
ATAGAAAGATATTGTAAAAATAAGTATGCTGCTATTTCATCAAACAAATCCATGCTGAAAAAAAGAAAATTTATGAACTT
GCATGATTTTAGATGCAAGAAATTCTATTGCAGTGACATAACCACGATCTTGTAGGTAGCTAAATACTTGTTCTGTACTA
ATATAAATTAACCGAATGGATTTACCG
>MR_Moffic_all00703
TGCAGATGTATTCCGTACAGATATACAACTAATCCACGCAGAGCATCCATGGTGGAAGAGGAAGACATTGAAGTTCTTGT
CATAACTGCACAAAGAAAAGGCAAAGGGGTGATGTTTCCAAAGGTATATATAAATATATACTATTCCACATTAATTTCCC
ATTATTTTAGGATGAAATAAGAAAACTCATCTCCATCTTCATCTTGTTCAACTAATTAGGGAGGTTGGGAGCTCGATGAA
TCCATTGAAGTAGCCGCGTCGCGCGAGACGGTGGAGGAAGCCG
>MR_Moffic_all00704
TGCAGTCTTACCAAATACATCGGATGAGGAGGGTAGTAGCAACCGAGCGTTACCAGACATCGTAGACAGAAACGATGCGG
TCTTTGTGATGTGGCTGGTCATACTTGCTTAACTTGTAACAATAGAAACAGAGATGTTTGATTTCTATTTAATTTTTTTT
TTAACTTTGTGATGTACCAGAACGCATGCTCATACACATTTGGTACATATAGTGTTATATGTACCGTATGCACTGGGAGC
ATGATTGCTGGTACATTCGGTACATATGGCACTATATGTACCG
>MR_Moffic_all00705
TGCAGCCAGTCGTAGGTGTAGGGCCCCAGCAGCGAGCCATGGGCCGTCAGGCCGCCGATGCCGTAGTCGCGCGGGATGGT
GCGTGCGGCGCGCAGTGCTTTTTCGGCGCCCCAGAAGTGGAAATGCTCCATGGTGCGCTGCGTGAGGTTCTGGCCCTTCG
GGATGGGCTGGGGCTGCGGGTAGCGCTCCACCACCACGGTGCGGATGCCGCGCTGACCCAGTTCGATCGCCAGACCCATG
CCCACGGGGCCGCCGCCGACGATGACCACTTCGGCTTGTGCCG
>MR_Moffic_all00706
TGCAGTATTTCCCATACAATCCGTTCTTTTCCACGAATTTTACTCTTAGCAACTCCTATGTTCGAAGCAAGATGTTGTCT
AATTAGACCACGAATTACAAATGTCTGGAAAAGCTCTATTGCTATTTCGCGCGGCAATCCACACCG
>MR_Moffic_all00707
TGCAGCACCAATTCGGCTGACTTTATGCCTTAGAAATTTTTTCCCATTTTTCCACTAATTGCTTTTCCTTTCTATGAAGA
AGTTTCAAATTTTCCATTTAAAAGGATTCCGAAGGAATACGGGGTATACACCTCTACTCCCCCCTTAAGTGACTAAGTAT
TCGCGATAGATAACTTAGTCATTCTTCATGGTCCTCAAGTCGGATTGAGGCTTTGCATTAAAATATCTCCTGTATTTTTC
AGATTGTGACCCGAAATAGGATTCTTTACAATACCTTTATCCG
>MR_Moffic_all00708
TGCAGAACTAACGACTCTATTAGAAAGTCGAATTAGCAACTTTTACACGAATTTTCAAGTGGATGAGATCGGTCGAGTGG
TCTCAGTTGGAGATGGTATTGCACGGGTTTATGGATTGAACGAGATTCAAGCTGGGGAAATGGTTGAATTTTCCAGCGGT
GTGAAAGGAATAGCCTTAAATCTTGAG
>MR_Moffic_all00709
TGCAGCAACTTTGCATATTCATGAGCTGAAATAGTGACAGAGTCACTCGAACGACTAGAACCGTTGCCACTACCAACGAC
ATGAGCAGACGAAGGAAACTTTTTCTGAGTTATTTCCGGCATAATTTCCA
>MR_Moffic_all00710
TGCAGACGATTTGACCGATCCTGCCCCTGCTACCACATTTGCACATTTAGATGCTACTACCGTACTATCAAGAGGATTAG
CTGCCAAAGGGATCTATCCG
>MR_Moffic_all00711
TGCAGTGCGGCTTAGTCGCGTTGAAGACAAGACGTCTCAACCACCACTGACAGAGGGCATGGTGATGGTCAGATTAGGTT
GTACGGACGACATCCCTTCTCCCTTCATGAAAAGGAGGGGGGGGTCATGTCAAGGAGTACTGACAGGTATCTCATATATA
CATATTTTTGAACGCACACAAGGAGGGACACGTTCTCATAATACATACACACACATATTTCCATAGAGCATTCTCTCTTA
CTCCGATCGAGTTTTCTGACTTAGGCATCAGAGAGTCTACCCG
>MR_Moffic_all00712
TGCAGCCAAGAAAAAAATTGTGGAAGAGGGACTATTTAAGTCCATATTTGAAAGAGAATATTTTGATGTGAGTGAGAAAG
ACATATATTACCCTTCTACTCATGCTGAGCTAATCGGTAAGCAGCAGGACAAGATTGACGCCATGAAAAAAAATTGAAGG
AGCTGAGCTCAAGAAGTTGGTGTTGGCTCAACAGGCCGAGCTATTGAGTCAGCATAGGTGGAAAGTCGGGCCTTGTCTCA
ATGGGTGTCCCATGCTATAGGTAGTACATCGACCTATGTTCCG
>MR_Moffic_all00713
TGCAGCCCCTCTCAGAGCAGACATTTGAGTCTGCCGTGCAGCTGAAGACATCAGCGAGGCTTCATCAAGGGGGGCTGCAG
CCCCCCTCGGAGCTCTAGACAATCTGGTTCTTGCCATGTCCCACACTCTGGTACTACTACAGCTCCAAGATGTTTGATAG
TCTGCCTCTTCAATATCTAGCATTATGATTATGACGCTCAGACTGCATCCCAGGCAGAACAACGCGACGAGCAAGGCAGT
CGAGATTGTGATGGCACATATTATGATGATAGTTAGAGCTCCG
>MR_Moffic_all00714
TGCAGATGCCAAAGCAACCCTTGTCTTCATCCCATTCCCTGTTATGAGCCACCTGGCGTCGGCAGTAGAGACGGCGAAGC
TCCTCGCCATCCGAGACGAGCGCCTCGCTGTCACCATCCTAGTTATGAAGCCGCCGATGGAAACAAAGATCAGTTCCTAC
ACCAAGACTTCTCCCCACCCTCGGATTAACTTCCTTCACCTGCATGAAAACAAGTTAGTCTCAACAGAGTTGATCGAAGC
CAAAAGTCGGGCGCTTCAGTTCGTGGAGAGCCAGAAGGGTCCG
>MR_Moffic_all00715
TGCAGTAAACTTGTGTTATTGCTTCTTCTGTTATCGGCTTCGTCATGGAAATCACCTTTCTCTGCAACAAATTCATCACT
TGGTTAGCAATCTGATTTAGGATTCCAAAAAAAAAAGAAAAAAAATGGTTGATGAAACATTAGGATAAGTTGGAATTTGA
TTGGATATTCAGTTTGATTAATTTCAAAATAATGAATCTTAATTTGTTGAGTAGGTGGGTGGGTGGTCCTGAAATTTTAG
TTATGCATGGTCTGTAATGCATGCTCCGACCACATCAGAGCCG
>MR_Moffic_all00716
TGCAGCAGCTCTCATGGCTGGCCTTGCACCCAAGACTAAGGTGAAAAATCAGCCTCAAAATGGTTTTGAGAGAGAGAGAG
AGAGAACGAGTTATCTTAATAACCAACGCATTTTGTTAGGTATTGAGAGATGGGAAATGGAGTGAGCAGGAAGCCGCCAT
CCTTGTTCCTGGAGACATAGTTAGCATCAAGTTGGGAGACATTATCCCAGCTGATGCACGTCTCCTCGAAGGCGATCCTC
TCAAGATCGATCAATCTGCACTCACTGGTGAGTCATTGCCG
>MR_Moffic_all00717
TGCAGGTAACCTACATTGTTAGGGGTAGTGGCCGTGTGCAAGTTGTTGGAGTAGATGGCAAGCGCGTGTTGGAAACGACC
ATTAAGGCTGGAGATCTCTTCATTGTTCCGAGGTTTTTTGTTGTGTCCAAGATTGCTAATGATGAGGGCATGGACTGGTT
CTCCATCATCACAACTCCTAAGTGAGTAACACTGCCATTTTATGATAGTTATATAACATTTGATAGCATGATTTTGTTAG
TTTGAATGCATTATGAATTTTGTGTGTTTTTGCAGTCCG
>MR_Moffic_all00718
TGCAGACGCCCCCCTCACTGGGAAAGTAACAGACGCCCCAGAACAGCATGGGGGAGAATTTTTAGAGACCCAGATGCGGG
CCCTACAAAGTATGATGGCGCAGGTACTTGCTGCCCAAGGAACTAGCAACGTGCAGACGCCTCCAAAGCGGATTAAGCCA
GCATTTGGTCCCAGAACAGAACAGGCGGAAGCACAGCAAAGCGATGAAGCTAGGTTAATTTCATGACCTGGCTTTAGAAG
GAATCCGACAAAAGGAAATGTACCAGAAAATGAGGGGATACCG
>MR_Moffic_all00719
TGCAGTGAAAAATACATTTAAGTAATTACCATCCACAAGTTTGATTACACTCCTATTTATTTGCCCAACTCTGAACAAAA
GATGGACCGAAATTCTACTTCATCCTTGTCAGGCAACTGTCGTTGCTTTGCGATTGCTGCGGTTTATCAGGAGACATTCC
TTACCACCTACTTTGATGATCACAAGACCACGAAAATGGAGCTCTTGCAAGGTTTTGCTACAGGCAAGCAGTGTATCAAT
TCCAATGTAAAATGCTGCGAAAATAACGATTTTTACTTGGCCG
>MR_Moffic_all00720
TGCAGTGACATGCTAAGATACTTGCGGTAGCAACATACAATTTATTTAAGCGGATAAGTTGGATATAAAATATGAGAGCC
TTGGGTTAGAAAGAGAACAATATCTGAAATAAGGTAGGGACTTGGAATAACTGGAAAGCCGAAAGAAAATTAAAATCAAT
TATACTCCAAGACTTGGTAGATATGTAATACGGGCCGGACTGGCTAAGGAAAAATAGGCCTGATAGATTTTCGTGCCAGC
CCGAAATGCCATTTAGTATAATGGGTTGCCCG
>MR_Moffic_all00721
TGCAGATCAGGTAAATTTAAGTGAGGTTTCACCTAAAAAACTAATGTTGTTTTGATGCAGATTCACAGTGACTATGAAGC
TAAATTTCCTGAAAGCAGCTAGAGTGTATTGTGTTGGTGGATTGCTATAGAAGCTTGCATTTTCATTCTAGGTTCAAAGA
TTTGGACCTCTCTTCTCAAATTGTTAGTTATTTGGATCTAAATTTAATCTTCTTGTGTGTGACATTATTGCTAACTATAG
TCACTTCAAATTTGGGGTAATTGCAAATGTATCTCTCTTTCCG
>MR_Moffic_all00722
TGCAGATCTTGCGTTCCTTGCCTAAGGTCAGATCCAGAGTCACCATGCCCATAAGGTTAACAACTTCCCCCACGAAACCC
AGCAGAGAAGTCTCTACTACCTGCAGGGTGGTGTTTATCTTGATTTGCTTGTAGCAATCTCAAAACATGATATTGGCCGA
GCTGCCAGTATCTACAAAAATCTACTTCACATCATAAGAGGCGATGTCGGCGGTTATCACCAAGGGCATCACCATGAGGC
CGGAGGAGAGTCATGTCATCTTCCGGACCGAAAGAGATTTCCG
>MR_Moffic_all00723
TGCAGCGGAAGTAAGAGTAGTCTCCTCTGCCTGAGCAGGTACTTCTTCCTCGAGTTGGGAAGAAGCAGTGGTTGCGGATT
CTTTCTTCGCGGAGGAATGAATCTCCACTATTGGAGTTTCTCCAACAGTGAAGGGAATAGTAGAAGAGGTGTCACCCGCC
CCCACGGCGGGAGTCTGAGTGGCCTCCAAGATTGGGGTCTGGGTTGCCCCTGAGATGGGGGTCGGATCAACCTCTGGAGC
CG
>MR_Moffic_all00724
TGCAGTGGAAGATGCTAGCAAAAGTGAAATGGTCACTCACCCTACTCTTGGATGCCTTGTTTTCTGTGTTTCTAGCCATG
ATGCTTTGCAGATTCTTGCTCAACTTTGCTTTCAATGAGGAGAAGCTGAGTCCATGCCTGCTGTCAGATTCTGTTCCACT
ACTTGTGCTTGATGAAATGACCG
>MR_Moffic_all00725
TGCGGGTGTCGTGGGCAACGGTCGGGCGCCGCGCCCACGTGTGCCG
>MR_Moffic_all00726
TGCAGCCCCGCGACGCCGACGCCCATCACGAACGCCTTCGCCGCGCTGATCGTGCCCGCCGCAGTCATCATCATCGGGAA
CGCGCGACCATATTCGGCGGCTGCGTCGAGCACCGCCTTGTAGCCCGACAGGTTCGATTGCGACGACAGGATATCCATCG
ACTGCGCCCGCGTGATGCGGGGCATGAACTCCATCGCCAGCGCTTCGTAGCCAGCCGCGGCATACGCCTCGACCCGCGCA
CGATTGCCGAAGGGATCGAGGCTGGCGACGATCCAGACGCCCG
>MR_Moffic_all00727
TGCAGAACGCCGTTCTTGCCAAGGTTGTATGTCTTTTTTCAACCTACTCAAGTCCAATCCATTTGGACCTCTTAGAGGTT
CTAACCAAGGAGCACGCAGATCCCAAAAACGCATAGTTTCTCCTCCAAAAATGACTTCTCCG
>MR_Moffic_all00728
TGCAGCCGAGGGGTGGGGGAAGGTGATGGAATACTCCCTCCCCTCGGGCATGACCACTCGAGAGGTGGTGGAAATGAGAG
CCTTCAAGGCAAGGGTCTGTCCCTTCTTCTTCTTACTCTTCTTCACCGCCGAGGCCGAGCTAGAGGCCTCCTCAGAGGGG
CGACTCCTCTTAGGTAGAGCTCGCCCTCCAGGAGGGGTGCTCAGTGCAGCACCGTCAGCACCG
>MR_Moffic_all00729
TGCAGCAGAGGTAATAGAAAAGCAACAGTCACAGATAGAGAGAATGGAAAAAGAGCTGAGTGAGCTCAGAGAGCTGAAAA
GGATGATGCTGGCACAGCAGAATTCCAGGACAACCACAGTAGAGCAGGAGGAAAGCAAACCCCCATCCTACTGGCATCCC
TCCAGTCCCATGCTGGCAAGGTCACCCCAGAAGGAGAGCCCTTTCTCGAGAGAGATACTAATTGACCCACTCCCAAAAGG
GTTCAGAACGGTCTCTTATGAGTATCTGGGCACCTCAGATCCG
>MR_Moffic_all00730
TGCAGCTTCTTCCCGTCTTTGACGTTCTAATCGTAATTGAACACCTTGACGAACGTAAACTAACATTGCCAAAGCAGCAA
GACCAAAAACGATCATTAAACCTTCGATTGTACCATCTAAATTCTCAGTTCCATGAACATTTGTTCCACTTCCACCACCT
TGTGCGACATTATGACCTGTTCCTCCTCCTGCGCCCGTTGCACCATTATCATAAAATTCGGGTAGGTTGTGATCACCCAT
TTCTGCACCTGGTCCTGCCCTTCCGTTTGCCGCCGCTTGACCG
>MR_Moffic_all00731
TGCAGCAGAAGTGATAGAAAAGCAACAGTCGCAGATAGAGAGGATGGAAAAGGAGCTGAGTGAGCTCAGAGAGCTGAAAA
GGATGATGCTGGCACAGCAGAACTCCAGGACAGCCACAGTAGAGCAGGAGGAAAGCCAAGCCCCATCATACTGGTGTCCC
TCCG
>MR_Moffic_all00732
TGCAGCTCACTTGAGAAATAATCACCCAATTCAATATGAAGGCATCAATCAAATTCAGGGATGAGCAGAAGCCACTGCTG
AGAGCTAAAATCCCCATAAACATTCTCAATTTCCCGTTTCAATCGGGGGTCGTCGCCGGAGAATCCAAGGAATTATCGCT
GAATTCAGCACCTATTTGAATCCG
>MR_Moffic_all00733
TGCAGAAGGCGGAGGAGTGCATTGGTAAAGGAAACAAAGGCCAATCAGAAAAGACAAATGCAGGACAGTATTATCCAATA
GCGACTAAAAGTTCAGGCTAAAGTACCTCTTTCGCAGGCCCATCAGAATTTCTAGGTGAGCTGCA
>MR_Moffic_all00734
TGCAGAAATCAGATACATTTTGAAGATTTAAGTGATAATGGTCTTATATATAAATTTTTCAACCTACAAATCTAGTGCTC
GTCTTATTTCTTTATTTATTTTTTCATGGTTTTGCTATTGATGGTTTCTTTGAAAGTTTATTTATTTGCTTATTCTTATT
TTTGTAATAACTCTTAGACGACGCCATTCATGAGCAATATGAAGAAGAAGAAAAAGTCCACATCGTTTTTCTATAAATAT
TATACTGCGTGCGTGGAATTTTGGCAATCAATTACATTTTCCG
>MR_Moffic_all00735
CGCGGAGAGGGAGCCTGAGAAACGGCTACCACATCCAAGGAAGGCAGCAGGCGCGCAAATTACCCAATCCTGACACGGGG
AGGTAGTGACAATAAATAACAATACCG
>MR_Moffic_all00736
TGCAGCTGCCGCTGCTGCTGTATGCGCCACCGCGCGCTGCCGCTCACTGCACCGCCATGACCGGCGCTGCCTTTTTCTCC
ACCACCGCTTGCACACGCAGCACTGCTCCTCTCGCAGCGCCTGCCGCTAAAAGCAACCATGCTTCCTTGTCACGCAGCCG
CTGTAGCCTCCG
>MR_Moffic_all00737
TGCAGCACTGCGGCTCTGTGATAGCTGTCTCATACTTGAGTTCCTATCGCTCCAGGGTAACACTGCGCAAATTCCTCTCT
ATCAAGTTGAAATAAGTTAAAAAATGAAAGATGAAACCAAAAAATTTAAATTCATTAAGAGTATTTTTTACCATTCAAAT
CAAAATTGGCTATTATTTATAATTTTTAAGTTATTGACCATAATTTGTTTTTGATTATTTTAAAAAACTATTGCACACCA
TTAACTCATTTAAAATATTTTAAAATTTTAAAAGCACTAACCG
>MR_Moffic_all00738
TGCAGGTACGCCAACTTTTTGAGGTGGGAACCAGAATCATAACAAGAACAATCAATTCCTAATTTCTTAATGTTTGGAAT
CTTTTTCAAGATCCCTTCAAAGCACGCATCATTCAACACTAGAGAGAGCGTCTGCAGGTACATAAACCGCTTGAATAGAA
GTTATGGATCCTTCTTTGGTAGAAGTAATTCTTTCTTGTAAAGAGCCCATTTCAGTACTCAGGGTGGGTTGATAACCGAC
AGCGGAAGGCATTCTACCCAATAAGGCCGATACTTCGGATCCG
>MR_Moffic_all00739
TGCAGTGTTCATGGCCATAGCCTTCATGGATCAATTTGATAAAGATGGAGATGGAATGATTGAGAATGAAGGTTTTCCCG
ACATGACCTATGATGCTTGGACCGTTACAGGAGTGAGCTCGTACTGTGGAGGACTCTGGGCTGCA
>MR_Moffic_all00740
TGCAGTATCAGCAACTTCTGCAGGCTCCAGAGCAGAAGAGGGACCTTCAGTTGCAGGTTCATGTGGAGGGATATGTCCCT
CAATGGTAGATTCCAGCTCGCGGATGATAGCTGTTAAGTCCACCTATAGGGGGTTAATTTTGATGCTCTTATTCCAACTC
ATATCTGCGGACATGGAAAAAGAGAGGGGTCGGTATCAACATGAAAAGTTTATAAATTAAGACGGAATCAGTATATATAT
ATATATATATTGGAAGTAATACTTAGAGGAGTGTTGTCATCCG
>MR_Moffic_all00741
TGCAGCTTTCCAGGTTCGCAACTCTAGGGCTCGTAGATCTTCTGTCGGTCGATTGAGTGTTGAGTTTCTTCTCCCAAGAA
AGCGTTGATTTGGTCCGCGCTCTGAGTTGAATGAGTGTCTTGGGGCCCCTTTTTATTGATTTCTGCTTTCCTCTTGTCTG
CGTTCTGGCCCGGCTGAGCCGTTTCCAGGGTGGGCAGGCTGTTAAACAGAAAAGATAACTCTTCCCGAGGCCCCCGCCGA
CGTCTCCG
>MR_Moffic_all00742
TGCAGGTTCTTTCTGCTGGTTTTCTGCATTTTCTTGAGAGTTTCTTCGACATTCATGTTTCGATATAAGCACGGAGGCGA
AGACCATAGACATTAGCACCCATAAGGAGCAGAGCAGCACCCTCCAGTTCAGCCAATAAGCTGCAGAACGCCGTTCTTGC
CAAGGTTGTATGTCTTTTTTCAACCTACTCAAGTCCAATCCATTTGGACCTCTTAGAGGTTCTAACCAAGGAGCACGCAG
ATCCCAAAAACGCATAGTTTCTCCTCCAAAAATGACTTCTCCG
>MR_Moffic_all00743
TGCAGAAGAACTTAAAGGAATCAAACCATAAGCAGCTTCCCATATCGTACAGATTCGCCATTCAACCTCTGGACCATGTG
CACAAAGCATAGATGCAATCCCTTGGGCGGTAGCTTCTACTGTAGCTTCTGCTGCAGGTACATAAACCGCTTGAATAGAA
GTTATGGATCCTTCTTTGGTAGAAGTAATTCTTTCTTGTAAAGAGCCCATTTCAGTACTCAGGGTGGGTTGATAACCGAC
AGCGGAAGGCATTCTACCCAATAAGGCCGATACTTCGGATCCG
>MR_Moffic_all00744
TGCAGAGCTGCCAAATGTTGAACCCCTGGGCGGAAGATGTTCTGATGGTGAGCCGCTGCATCGAGACTGTTGCCTTCATG
GCTTGCATGGAGATTCTTGATCCCGAGAGGAGGCGCGAGCAGCCGCTGCTCCCGCCTTCTTCAAGAGGGTCATAGCATCT
CTGAGACGGCAGGGCATGAAGGAAAAGTATGTCAGCACCATCATACTCTTGTACTCGTACGCCCCCAAATCATCATCATC
ATCGCATCAACTGCAACTGCAAGAAGTTATCGACTTGCTGCCG
>MR_Moffic_all00745
TGCAGTTTGATCAAATCCGTTTGAGCGCGTACGGAGCGCTTCAGCCAATCAGGTGCATTGTTCATTTGTTCATTTTTGTC
TCTCACCGTTGAGTCTCTCTTTTCGTCCTCACCCTGCGAAACGGGCACCAATTTTCGTGGTTAGGGTACTGCATCGGTGG
CTTCCATCGTCGCCAAACAAGCAGTTTGGATGTGCGAGATAGTAAAATGCAAGAAAATAAAAGAACTCTGTGAGCCGAAA
AGAAAGATGCATTTGGTTTTTAAGAATAGGTCTCATGATTCCG
>MR_Moffic_all00746
TGCAGACAAGTAATTATCAAACCACTAAACTTAATTACATGAAGAAACGTTGATAATTAGATCCATTAAGCACCGCCATT
AAGTGATTAACGTAAATAAATTAACCTCAATCCATACCTCTTCAGAGATCACCGCCAAATTATCCTATCATACAAAAAAT
CCTGCAAAGCAACCCAAAAATCTCAAAATCCTTCACACACATTACTTGAATTATACGAAAGGCAACAATCCAAACAAGCA
ACAATGCAAAAGTTCGAGAATTTTTACAGCAAGACATCTTCCG
>MR_Moffic_all00747
TGCAGCTTAAAATATTCATTTTAAGTTGGAATAACTCTGAGCTTAATCTCTTCATTTTAATCTAATTACGTTCCAATAGT
TGAGAGAGAGAGAGAGAGAGAGAGAGAGAGATCTGCTCATCTGAAGAATTAAGTAAAATGACGTAGCAAATTGATTACGA
ATAAAAACCAGATCATTACATGAAATTAAAATTACAAGACAATCAAAGAGTGGGCATATGATCCACGCCCATTTATTCTT
CCATTACAACATCTACACTAGCTAGTAGGTCCCGCCG
>MR_Moffic_all00748
TGCAGTATTATACTGCGAAAAAAAATCAGGGACGTGGACTCGGAGAGGTCTACGACTCGCGCGAAAGTTTCGAAAAGAAT
GTCAAGTTCACCACTCAAACAAACAAACCGTATCGAGCTTTTGAAGGCGGGGGTGTTTTTCTTTTTCTTTTTTTTACTCC
CAAGTTCTCGAGACAGTGTTTTAATCCGCCACTTGAAAAGCTCAAACTCCGTCGACAGAATTGCGCAGTTGCCAGACCTG
ACGTGCGAACAATCGATTATTGTTTTACTTTCGGGTCATTCCG
>MR_Moffic_all00749
TGCAGACTAGAAAGACTACTTGAGATAAAAACTTGACTTGTTGAACCGCTGGGGGTGGTAATAATCTTCTTTGAAGGTAA
AATTTTTGAAAATAGTTGCATTATTAGAGATATTTTAGAATCCGCCATTTTGGATGGAAGAATTTTGAAAAATTAACATC
ATTTTCAGAATCCTTGACCCAAAAAACATAGGAATACATAGTTTTGGGCATTTTTTCCGATAAATGGATTTATGTCTAGC
TAATTCGGCCAAATCGAACATAGTGCGCCGCCGCCGCCGCCG
>MR_Moffic_all00750
TGCAGCAACTGGTTTCAACCAGTGACTTCGACTCCGTCAATTGACCGCATTATTGTCGGCAAAAGATCCTAAAATTGACC
AAATAGTGCGTCTCGTGACGTTCATTATCATTATACATACTCTATATCGGATCCCAGAAATTGTCCTTCTCTTTCTTTTC
CCATTAGATCGCATGTGTTAGAAAAGGATGGAGGAGGGGGCGAAAACCACGTTACGGCCCCTAATCTGTCCTCTTCTATC
ATACGCGTTCTAATGGGAGACGTGAGAGAAGGATAGATTCCCG
>MR_Moffic_all00751
TGCAGGCTTATTAATAGTTGATTATGGGGTAATACCCTGTAAAAATAACGATTAGCGCACTAAAAAATCACGAAATCCAC
TCCTAAACTCACAAAATGCTTTTAAACGCGAGACCGTAATGGCGGCCG
>MR_Moffic_all00752
TGCAGCTGGATGTCTTTATTCTTGGAAATTAACACCCATACTTTTGATCAAAGGTACACAAATTTTTAAAGACTGCGTCA
CAGGGGACTCGAACCCGAGACCTTTGGCCTCGGACATTAACCCCTTACCACTAGGCCAACTCACACACACAATTAACACT
CATACTTACTGATAGTGTGTGTTTGTTTGAGAGAGAGAGAGAGAGAGAGAGATGAGTGGGAGATCAGTGAGGTGTACGTT
GGTGATTCTTGCTGTGATTTCAGCACTCTGCGTTTGTGGGCCG
>MR_Moffic_all00753
CGGAAAGCTACCGTCAGAACAGTAATGGCTTGGATTCAGAACAAAGTAATGAGTATTGCGGAGGCAGTAGCACAACCAGA
AATCTCCTTCTATTCGAAAGATGACAGAACACTGCTCCGACCTCACGACGATGCCCTAGTAATAACTGCAAACATCACAT
CCTATGACGGCAAGCGAATCTTCGTGGATACAGGCAGTTAAGCTAATATCATGTTCTGGGACTGCAAGCTATCGAAACCT
CTCTAATGCGTTTTTCCG
>MR_Moffic_all00754
TGCAGGATCGGTACTTACATTCTACATGGTTTTGGTTGAAACAGTTTCCACCTGACTTTTTTCAATTATGGGCGAATTTT
GAAAATTGCTAAAACACGTGCTCCATTATTTCGGAGGGACACTTTTTATGGGTGTCAATTTTGGGAGCCTCCACGGGCCT
ACACACCCTCCTAAATCCAATACCTACTTCAAATCCCATATCCAATACTTCAAATGGAAACACACCCATTACTCTGTATA
TAATTGGAAATAAATTAGATTTTAGAACCCTAAAGGCAAGCCG
>MR_Moffic_all00755
TGCAGCGAGAGAGCAGCAGACGGCGCTGACATGGCAGGAAGGCTCCGTGCCCTTGTCTAGGATCAGACCGTGATAGTAGT
GAGCTGCA
>MR_Moffic_all00756
TGCAGTGCATAATTCAATTAGGACGGAAGTAATTAAATATCGGATACGTAATAAAAGACGAGGCAAAGAAGGAGGAACGG
GAGAGGAAGAAGATCTTTTCTGCGCGAGAAACTCCAAAAGAAATGTACCTCCGCTCCGTAGGAAATAGGAAGAAGAAAAA
AAGTAATTTTCGGTTTTAACCAGCCGCTCTCTCCGAATGCGCTGTCTCCAATCGAAAGTGCCGCTCTTGCGTTTCGAGAG
GAACATTGCCTTTCGTATCGCAGGAGAGGCACTTTCGAGGCCG
>MR_Moffic_all00757
TGCAGGCCACCTCATAGCTTCGACTAACACCTCCTAGCTTCGTAGGGGACAGGATAGAAGTGATAGGCTAGATCTATCTC
GATCTATCAAGGCGTAACGTATTGATCTATATCGATCAAATCACTTTAGCTGGCCCAATCACTTTAGCTGGGATTACATG
AAACAGAGAAGATCGGAGAAGAATAGGAGGGCAAGGAAGGAGGGCTTGCCTAATTCACTGCCTTACTCTATCCATCATAG
CCGCTTGTCTTCTCCTTACTAGTTGAGTCTTCGTTGAGGACCG
>MR_Moffic_all00758
TGCAGGCCAAGCTGTTCGGCGGCGGCGCCGTGCTGGCCAACATGACGACGTTGAACATCGGCGACCGAAATTCCGACTTT
GCGCTGCGCTACCTGCGCGCCGAAGGCATCACGGTGACGGCGCAGGACTTGCGCGGGCCCAGCGCACGCCGCGTCTGCTT
CTTTGGCGCGACGGGCCGCGCGGTGGTCAAGAAGCTGCGCGCGCACAGCGACGTGAGCGCGGTCCAGGCCGTGGAGGGAG
AGCTGCTGCGCAAGGCGGCCCTGCCAGGCGCCGCAAGTTCCCG
>MR_Moffic_all00759
TGCAGTAGGTTTACATGGAGTCGAATGGAAGACTGTGAACGTTGTGGACGAAAATAAAAATGTTGGTTTTTCGTTTTTGA
CTTTTTGGGGTTTTTCGGGCACAAATCGATTTCGAGCACACTAAATCACTCGCAGGGGTTCGCACCTTTCGCAAAACTCC
AGAAGCAGGGGCGGACTGGCTCTCTTATTGTTATACCGCCAAGTCAATTTGGGGGCCTTTACCTCTAGAGGAGAGGCCCC
TTTACTGAAAGTGCACTAATGAGGGGTTTTGGGGGACCGTCCG
>MR_Moffic_all00760
TGCAGCGTGGTATATTGCCGCAGCGCAGCATGATCAGTGATCACCTTTACCTGTTTACCATATATAAATGGTCGGAACCT
TTTACAGGCCAGAACGAGTCCGAGTAACTCTTGCTCAGTGGCGCTATAATTTTGCTCCGCCTTATTAAAGAGCTGAGAAT
AATAGCACACTGGTTTTGTGGTTTTCTCGTCAAATAACAGGGACAAAACGGCCCCCGTGCCAAATTTACACGAGTCAACC
TCTAGCTGTACTTCTAAATTGGGGTCGTAGTGGGCTAATACCG
>MR_Moffic_all00761
TGCAGCAACACTCATGGAAGTGATTCAACGCCATCAAAATCGAAAGACGATGAGGAGATAGAGTGGGACTATGTGTTTGG
TGCGGTTGGTTATGTTGTGGGATTGGGAAGCATTGCTTGGACTCTGTTATGCTGCA
>MR_Moffic_all00762
TGCAGCGCGGGGCTACCTTAAGGTAGTATGAACTCAAGTATGAGACAGTCAGCACAGAGCTGCAGTGCTACAGCGCGGGG
CTACCTTAAGGTAGTAGGAACTCAAGTATGAGACAGCCAGCACAGATCCGCAGTGCTGCGGTATGGACTCCCGCCTAGCT
CCATTTCAACACTGCCACTCTTCAACAGCCTCATTCTCATGGAACTCACAGCAGAGAAAGAGAAAGGCAGTGCAACGCCG
CTGTGCTGCGGATATGAAGAGCAGCATAGCTCTGCTGCACCCG
>MR_Moffic_all00763
TGCAGCTGAGGCTCAAGTCCTCATTACCCTCTCTGAAAAATTGTCTAAGATCTCTGGTCGAGGTCCATTTCCGGAGGTCG
CCCTCACTTACGAAGCCATGGTTTATCATGGGCTTCTGATGCGGAATCCG
>MR_Moffic_all00764
TGCAGTATTGGGCTTTGGCGGTATTTATCATGCACTTCTGGGACCCGAGACACTGGAAGAATCTTTTCCATTCTTCGGTT
ATGTATGGAAAGATAGAAATAAAATGACCACAATTTTAGGTATTCACTTAATCTTGTTGGGTCTGGGTGCTTTTCTTCTA
GTCTTCAAGGCTCTTTATTTTGGGGGCGTATATGATACTTGGGCTCCG
>MR_Moffic_all00765
TGCAGATCCTGGAAGATACAATAGGAAGAATAAAAGGTGACAGAACAATTGTGAATTTTTGTTAGCTGATGGATAATAAA
CTGACTAGGAATTTAGGGGCAAACAAAACGTCATCAAGAGTGATATGAGTAGTGGGTTTGACAACACCAGTGTCGGTTAC
CGGGGAATAGGTGTCATCGGCAAGACGAACAGATGGAATGAGGAGGGAGAGAAAGACATCAAAAAAGATTTTGTACCAGT
AATATGGGCAGAGGCACCCGAATCCAACATCCAAAACTTACCG
>MR_Moffic_all00766
TGCAGCTGATGCCCTAAGAGACTTAGAGATAAGAAGAAATGATAAGTACACCCTGATACTGAAAAGAAGATATGAAAGGC
AGATGAAGAAGAAGAGAATTGAGCAAGCTGTTGTCACTGAATCTGAACACTAGGTCAGCAAGGATGTTACCGCGTATTGG
GAAACCCTAAAGGCATACTTCAATCTATTTTTCTTCTACTGGATGGGATATACTAAAGAACCAGACAGCTTCAAATAACA
AAGGTTCATACAGTTCATCAGAGAATATTCTCACAATGAACCG
>MR_Moffic_all00767
TGCAGTAACTTTTCCTGAAAATGGTTCTAGACTTTTAGTGTGAATGAGGACAGGATAGTTACTGATCTAGTGAATTTAAA
AATATAAAGTTAATCCCTCTCGTGCGAACACTGATAGAAACTAATCCCTAAAAATTAATTTTTCCACTGTTGGGTTAACG
AAATGAATCGATTTTTCGGCGCACAGAATTCGGACAAGAGTACTCCATTGGGAGCGGCAAATTTTAAATTTTACAGTTTC
CGTTTCGTCTTGAATCGTATTACGTCAATATGACGTCCATCCG
>MR_Moffic_all00768
TGCAGCTGCAATTGCAGATTTTGAGAGCAATGGCGAGGCGTCTGATTCTAAATCTCAACAGAGTTCTCGTGGAGAAAATT
CTCCCGCCGTCCAAAACCAACACCAAAATTCTCCTCTCAGAAAAATCATCCAAGTTGAACTATGGTAAAGTAGTTGCAGT
TGGACCTGGGCTGCGCGATAAAGCAGGGAATAATATCCCAACTGCTAAAGAAAGCGACACCGTACTCTTGCCG
>MR_Moffic_all00769
TGCAGAGATATCCAGCTACGTGATAAAAAAACTTGGAGAGAGAGAGAGACATAATGAGCAAAAGATGGAGCTGGTGAGAA
TAGGAATCGGAATGCTGAGCTGCGTGCCGTGCTGCATTGCTGCTTGGGCGACTGCAGGTACATAAACCGCTTGAATAGAA
GTTATGGATCCTTCTTTGGTAGAAGTAATTCTTTCTTGTAAAGAGCCCATTTCAGTACTCAGGGTGGGTTGATAACCGAC
AGCGGAAGGCATTCTACCCAATAAGGCCGATACTTCGGATCCG
>MR_Moffic_all00770
TGCAGCCGAGGGGTGGGGGAAGGTGTCGGAATACTCCCTCCCCTCAGGCGTGACCACTCGAGAGGTGGTGGAAATGGGAG
CCTTCAAGGCAAAGTTCTGCCCCTTCTTATTCTTACTCTTCTTTGCTGCCGAGGCCGAGCCAGAGGCCTCCTCAGAGGGA
CGACTCCTCTTAGGTGGAGCTCGCCCTCCAGGAGGGGTGCTCAAGGCAGCACCGTCAGCACCG
>MR_Moffic_all00771
TGCAGCTTGTGTTCCAGGATCCGTATGGATCTCTTTCGCCAAGGCAGACTGTTGGAGAGATCATCACTGAGGGTCTCTTT
GTGCACGACCCACAGCTCAGCCGCGCGCAGCGCGACGAGCGAGCAATAGAAGCGCTGAAAGAAGTCGGCCTCGATCCCGC
CGCCCGCAACCGCTACCCGCACGAGTTTTCAGGCGGGCAACGTCAGCGTATCGCAATTGCCCGCGCGATCATCCTCAAGC
CAGATGTGGTCATTCTCGATGAACCTACATCGGCGCTGGACCG
>MR_Moffic_all00772
TGCAGAAGGACGATGCTGGAGTGGATTTTCTGATCGATTTGGCGGGGCAGAGAGCGTGGAATGGAGCGATGGACGCCATT
TGTGAGATTATGATTTTTTTTTATTTTGCAGAGATCTGCAGATCGTAATGCTCCTAGAGAGGCATATTTCGAATATAGAG
GAGTCAAAGTTCCCAACAATCAAGTAGTTTATCATATCCTTCTATGAACCGTACGAGCACGTTCTCTGTCACCCCCCACC
GCGCTTACGGCTCTCTACCCCAACCCAACTTGCTCTGGCCCCG
>MR_Moffic_all00773
TGCAGAGGCTTCTTCCAAGTCAGACACATGAGTTCGGGCTTTTTTACTTCTTATGAGTATGTCACCGACATACACCTCCA
TGTTTCTGCCGATTTGATTTTTGAATATCAAATCCATTGCTCACTGAAAAGTGGTTCCTACATTTTTTAAACCAAATGGC
ATCTTCTCCCATCCAAAGATCCCACAACACACACCAAATGCAACTCGGTAAACATCCAAAGGATCCATGCTGATCTGGTG
ATATCCTTGGTATGCATCCATCATAGATAAAAGTTTGCAACCG
>MR_Moffic_all00774
TGCAGCTCCGAAGGTGGCCACCAGGGGACGGGCGGTCTTAACTCCAACCTGAAGGAAGTATCCTATAAGGTCCCCAGCAT
TGAATAAATACTGATGCGTCGGGTTAAAACACATACAAGAAAAGTGTTAGAGTTACCTTTTCTTCTTAGCGTGGATATGT
AGTTGGTCTCTTATGTACTAGTTAGGAGTGCTGCCCTCGCTGTCGGGCCTTGACTATCTACAAAACAGGACTGGAGGGGT
TCTCCGGGTAGGTTCTCAAATGCTAAAGTCAGATATCTCACCG
>MR_Moffic_all00775
TGCAGCAGAAGTAATAGAAAAGCAGCAGTTACAGATTAAGAGAATGGAAAAGGAGCTGAGTGAGCTCAGAGAGCTGAAAA
TGATGATGCTGGCACAGCAGAGCTCCAGAACAACCACAGTAGAGTAGGAAGAAAGCCAAGCCCCATCATACTGGCGTCCC
TCCG
>MR_Moffic_all00776
TGCAGAGTCTTTAGAAGATGAACCTAACTTGAATATAACCCCATATAACCCCATCTAGTGAATTACTGAATATTGAATTG
TTTCCTGACAGAATCGGGTTTACCACCCGAGTCGGGGCCGAAACACCCGAGGACATCAGACCTGGTTGGGATTGATTCAA
AAGTGGCGATGCACTCCCTGAATGTGGAACCAAGAGCAAAGCCAATAAAGCAAAAATTAAGAAATTTTGGTCCTGAAAAT
GACAAGATCATACGAGAAGAAGTTGCCAAGTTGCTTGAGGCCG
>MR_Moffic_all00777
TGCAGCGGATGTAATAGAAAAGTAGCGGTCACAGATAGAGAGAATGGAGAAGGAGCTGAGTGAACTCGAGGATCTAAAGA
GAATGATGTTAGCGCAACAGAACTCCAGGACAACCACAGTAGAGCATGAGGAAAGCGAGGTCCCATTCTCCTGGTGATCC
TCTGGTACCGCGCTGGCAGGGGCACACATGAAGGAAAGTCCTTTCTCGAAAGAGATACTGAATGACCTACTCCCAAAGGG
ATTCAGAACAGTCTCTTACAAATACTTGGGTACCTCAGATCCG
>MR_Moffic_all00778
TGCAGCAGGACACATACCTAGGGCAACGTTTCCAGGTTACTTTTCGTCTGAAACGTCATCTCTCGCCAATTATAATACTT
ATAGCTCCGTTGATCCGCGGACTTCTTCCTCAGATTTTTTACATAAAGATGTGAGTTCCATCTTTTATACATCTGTGTGT
GTATAGATCCAAATGTTAAAAAAATTGCATCTTTTCCTTTTTTTTGTTTTTGGATTAGATCTTACCATCCCGCCCTGGGG
CATATGGCATAGATGACATTCCTAGTGTTCGTGCTGAACCCG
>MR_Moffic_all00779
TGCAGTCGGCTGAGAAGATAGATAGCCAATTGAGATGGAGAGGCACTCAACGGTGATGGTGGCCGAATGAAGTTCAACAT
CGGCAATGTTCCAGCGAAGAGGCATAGGTTGATGTATTTGAAGATGGAAGAATGGAGGAGAGATTTTAGGGATTTAATTT
GAGGATTTGGGGATTTTCCTCCCTCAAGATATGATTTATTTTTTAAAAATTATAATAAAAAACGACGTCGCTTCGATTGG
AGTAATGCCACGTCAAAGCCACTTCACCCAATTTTTGTCACCG
>MR_Moffic_all00780
TGCAGTCGAGGGGTGGGGGAAGGTGATGGAATACTCCCTCCCCTCGGGCATGACCACTCGAGAGGTGGTGGAAATGGAAG
CCTTCAAGGCAAGGGGTCTGACCCTTCTCCTTCTTACTCTTCTTCGCCGCCGAGGCCGAGCCAGAGGCCTCCTCAGAGGG
GCGACTCCTCTTAGGTGGAGCTCGCCCTCCAGGAGGGATGCTCAGTGCAGCGCCGTCAGCACAAGCAGAGGCGGACGTGG
CAACCCCTTGAGCTGCCTCACTTGACCCAGCGTCAGAGGTACCG
>MR_Moffic_all00781
TGCAGCTCGTCTTTCGCTTCGTCGCGGGCGCGAAAATCTAGCGTGGTCTGGTAGGCAAGCAAAGTGGCTGCCAATGCGAG
CGCGCTAGTCAGCGCCTGGGCGACAGAGCCGACCGCGCTCCACAGGGCAGGGCGATCCTTCCTCTGTGGCCGCCGCTCGG
CTTCAGATGGATCAGCCCAATGGTTGTTCCGCGCGCGACAGGCGAACATGCTCAGCAAGACGAGCAGGAGCCAACGGTAC
ATCTTCGAGCTCAGGCCTTCAGCGCGCGTTCTAGGATCCGCCG
>MR_Moffic_all00782
TGCAGTATAAACGAAAAGTAGTTTATCTTGACTACTTGTTTATATTGGTATGTTTTAACATATTGACAAGATCACAGTGA
GATGTATTCTTCTATATGACCTAAGTGAAGAATCAAGATCCCGGTGACTTAACGTAACCTAAAGTTTTAGACGTGTCTGC
ATATATGTTTGTCACTTTGATTTACCATGGGTGAGAGTTAATGATAACTCAATATACTCCGTATCTTGGGTGACAACAGT
TCGCATACGATGTTTAGAAATCTGTATTGGGTTACCGTATCCG
>MR_Moffic_all00783
TGCAGCAGAAGTGATAGAAAAGCAGCAGTCACAAATGGAGAGGATGGAAAAGTAGCTATGTGAGCTCAGAGAGCTGAAAA
GAATGATGCTGGCACAACAGAACTCCAGGACAGCCACAATAGAGCAAGAGGAAAGCCAAGCCCCGTCATACTAGCGTCCC
TCCGGTCCTAGGCCGACAGAGTCACACCAGAAGGAGAGTCCTTTCTCAAGAGAAATACTGGCTGACCCACTACCAAAAGG
GTTCAGAACTGTCTCTTACGAGTATCTGGGCACCTCAGACCCG
>MR_Moffic_all00784
TGCAGGGGCGCTTTCCGATTCGTGTCGAACTCCAGTCGTTGTCGGTGTCCGATTTCGAGGCCATCCTGATGCAGACCCAG
GCCTCGCTGGTCAAGCAGTACGAGGCGCTGCTCGCCACGGAAGGCGTCACGCTCGCGTTCCTGCCCGAGGGCATCACGCG
CCTCGCGAGCATCGCGTTCGAGGTCAACGAACGCACCGAGAACATCGGCGCGCGACGGTTGTCCACGGTGATGGAACGCC
TCCTCGACGAGGTCAGCTTCGACGCCGCCCACCTCGACGGCCG
>MR_Moffic_all00785
TGCAGAAAAATAATCCGATTTCGAGAAACCGAAGCACCGCGGGGGAAATAAATCAGATAAAGAGCAAAACCTAGAAAAAT
TTCGAATTCCTAATGCAAAATAACAGCAACAAATCGAAGAATTAACATTTTCTGCAGGTACATAAACCGCTTGAATAGAA
GTTATGGATCCTTCTTTGGTAGAAGTAATTCTTTCTTGTAAAGAGCCCATTTCAGTACTCAGGGTGGGTTGATAACCGAC
AGCGGAAGGCATTCTACCCAATAAGGCCGATACTTCGGATCCG
>MR_Moffic_all00786
TGCAGTTCATGAGGCGAGAGACTGCACAAACACACACACATCAGGCGTTAGGCAAGAGATGAAGAAGATGTAAGGCAAGA
GGAGCTTACTGGACGGCGACGGTGGCGGCATCGGCGGGGGGAGGACGACGGTGGGGATTTGTTCAAGCGAAAATTAGGGG
TGAGCAAAAAAGTCCGAGAAACCGAACCGACCGACTAACCGTACCGAGACCGAACCGAAAATATGGTTAACCGAACCG
>MR_Moffic_all00787
TGCAGGCTGACTAGATCGTTTTGGGACATTGTCTTTGGTCGGGCGATGTCTCTATCGATGGAAAGGCTGACGAAGGGTAT
TTGGTTTTCGCTCCTTACGTCGTGAAGGCATAAGCCTTTAGTGTTCTATTTCTACCTGCGTATTGAGGTCAATTTCACCA
GTTTCCGTTGCTAACTAAATGATGACGCACCCCTTCCTCGCTTTAGCGCCG
>MR_Moffic_all00788
TGCAGACGATTTGACCGATCCTGCCCCTGCTACCACATTTGCACATTTAGATGCTACTACCGTACTATCAAGAGGATTAG
CTGCCAAAGGGATCTATCCG
>MR_Moffic_all00789
CGGCCAATCTGATTTTTGAAGATAAAATCCATGGCCCTCTGAAAAGTAGCACCTGCGTTCTTCAATCCGAAAGGCATCTT
TCTCCAACCAAAAATTCTGCA
>MR_Moffic_all00790
TGCAGCAGAAATAATAGAAAAGCAGCAGCCACAGATAGAGAGAATGGAAAAAGAGCTGAATGAGCTCAGAGAGCTAAAAA
GGATGATGCTGGCACAGCAGAGTTCCAGGACAGCTACAGCAGAGCAGGAGGAAAACCAGGCCCCATCCTACTGGCATCCC
TCTGGTCCCGTACTGGCGGGGTCATCCCAGAAGGGGAGCCCTTTCTCGAGAGAGATACTGACTGACCCACTCCCAAAGGG
GTTCAGAACAGTCTCCTATGAGTACCTGGGTACCTCAGATCCG
>MR_Moffic_all00791
TGCAGCAGCTAGAGAAGTACGGATTCGGACATGGGAGCATTAGGAAGATTCTTTCTAGCTTATGTGATTCACCTTTGAAT
CATGTGAGTCACTCCTTAACTAAAGAAAGAAGAGTTATTTATAAACCGCCCG
>MR_Moffic_all00792
TGCAGTTAACAGTTGCGTGAATTCAACTCAGTATTGGAATAGAGAAATTGAGAGTAGTGCCTGAAGCATGGCAAGACAGT
TATTAAGTATTGCTCATCAATTTCAATACAGGAATCATACTACACATGCTTTCTCACCTTTGAATACATAAAAATCAAGA
AATCACATCTTTTGCATATAATACACGCTCGAGCTTGGTGGAAGCATACCACCTATGCTTGTGTTAAAGATGAGTATAGG
AGTGTGTGCCTGATGTTGCATGCATTGAAAGTTGCATTTTCCG
>MR_Moffic_all00793
TGCAGCCGTTCAAAAGTTATTCAGGTGCTGAAAAACTCTATGTATACCCTATGAAATTTCAATGCTGGTAAAATGAACTG
ACCACAAAATTTACACTTCAAAAATCAATAAGCGATCGTGTTGAAAAGAAAAACAATTGAGAAACAATTGGAAAAACGAT
TCCACTAGTTTAATTTGTTCTAAAGTCTCTGGAAATACACTTAACTCAAAGGTAAAGCTGGTGATTATTTTTCTGAATTA
AATGTCACTTAAAACAAAACGTATGAATGGAACGTCAGCGCCG
>MR_Moffic_all00794
TGCAGTTGTCAGATTGCTAGATCCGCCTATGTCGAACCAGATATGAATGGTGCTATTGCACACTTTTTCTATAAGCGATT
TAATAGTCGATTATGGCGTAAAAACCTCAAAAAATAACGATGGCGGTACTAAAATTTTCCAAAATCCACTCCTAAACTCA
ATAAACGCAGTTATTGGCGGGAGCGTAATGGTGGCCGAAGGCACTAACAATGGGAGATTCCCATCTAACAATTCTGAAAC
TCCATCAAGAAGTGACCAATGAGACTACTTTCATTTGACACCG
>MR_Moffic_all00795
TGCAGAAAACTGAAGAAAATGCCTTCAGATACCAGCAAGCTGATTATAAACAATCGTATCGTAATGCTAGTGTGATGTAA
GTCTGATACGAATATTATATCAGACTCATGTAAGTCATCTGATACGAATCTGATGTCAGACTGGTATATGTAAGTCTGGT
TGTTACACACTTCCAAACCCTTATCCACTTGCATCCTGGATCCCTTCGGAAGTGCGAACTCAACCTTCCCCGTGGATCTT
TTGGTTCTATAAGAATTCGAGAATGAGACCACCAACCAACCCG
>MR_Moffic_all00796
TGCAGAAATTCGGAGTCGATTTTATTTCCAAGTGACTTCCAATGTTAGAAACAGTTTTCACAAGCCTAATAATTAATCTT
TAAGGGGAAACACCAGCTTCATGAATAGAAAATCTACGCAGTAAAAAAGTCATTTGTGTGTCGATGAAATGGAGGAAATA
TAAGTGAAATCCATTCTAACTTTTGTCAAAAGTTATGAGGAATTTGTGTGCGATAAGATTGCCTAAAATATATCGTCTTG
TTAACGTTGAATTTTCAAATTCTACCCGAGAAGAACTCTCCCG
>MR_Moffic_all00797
TGCAGTTGGAGCCTCCCAGATCGAAAATGTCACTACTGCTCATACTACCCTACCTGAGGGGTTAGCTTTACCGTTTACTG
TAGAGCAGATGATGATGATCAAACTGATGATGCAACAAGTCATGAGTGGAAACCCGATGCCGATTCTGAACCTAGTGGTA
GAGACTACCCCCGAAGGTCAGACTGCTCCTGCTTTTGGGAAGGGTGACAAGACTGGGCCATCTGGGCCAAAGGCAGCTAC
TACCCAGGCTGAGCTGGGAAAGAGGAAGGAAAGGGTTGTTCCG
>MR_Moffic_all00798
TGCAGGCGCCCGTGTGTAGAGCTTCACTCGTTTCCATGCTGGGTAATTATTCGCGTGCTTTCGGTAAGGGTATATTTCAT
TTTGCTCATCAATTCATGGGCTCTTATACGTAAGCATCGTCTAACATGAGAAATTTTCCGTTCAAAGCGAGGGTGAAATA
TATAATGTTAGCCGACGTTTAATAAATTATTAATCATAAGCACATACGCATACCGCATACCACATTCCGCGATCTCGCCC
CCTCCTCCTCCATCTAAAGATTGAAAATAAATATTCAGAACCG
>MR_Moffic_all00799
TGCAGTAGGTGACGGCTACGTCATCGCCAAAGCAAGTGTGTCGTCATCATTTGGCGGGAAGACTCGAAAGCCCCTTAAAC
CCCGCCTCCTGTCCATACCTGTTCTTCCATATACCTTGGGCCTTGCCTTTGAAGATGGAGGCAGGAGACTGAAGAAGTGA
AGAGTGTGTAGCCAAAGTACAGCCTTTAAGCGAACTGCGGTTAGATTAGCCATGCCTCGATAGTTCTCTAGCTCCTCCGC
GTTCGTTGGCGTTCGATGGGGGGGAACCGCGAGAGGTAAACCG
>MR_Moffic_all00800
TGCAGTTAATAGTCCTCCTCCGATAGAACAGCCCAAGAGCTCTGTAAATCCTTCACTGCCCTCTGTTGCATCAATTTCAG
ACATGAATGACATGTTGATTGAAGCCCGTGCTTCGTCGTTTATAGAATTATATTTCAATCTATGCCAAATTATGTAAAAT
AAAGAAAAACGAATCTTGTTGCAGGCTCCATTATGGCCTTCAGCAGCTGATCAAGAGCTATTAGATGCAAGAATTCAAAT
CGAGGGCGCACCTATAATCACCAATCATCCG
>MR_Moffic_all00801
TGCAGCGTTCTTTCCTGCATTTTAAACGAACATGAAACAACCAATTCTCCAGGAGACTGTCAGCCTCTTCAGGAATCAAT
TATCATACGTAAGTTTAAATTGAGATATTGCATCGTTGCCAAAACGCACAAACCGCCAGTGGTTAAGCCACTTATAAAGT
CTATTCAATAAAGCTATAGTATTTTCAAAGCATGGTAAAATCATTCATTCATTGAGTATTGCAGGTAGCCTACCGCCAGG
AGTCGTCAGATATTTTTTCTTTCCCGCAACTGTACTAAGGCCG
>MR_Moffic_all00802
TGCAGTTATCAATATTTTCGTCAGCTTCTTAGCTTTGGAATGAACAATATTGAATCTCGACAGAATTATTCTATAAGTCA
CCATTGCGCATAATCCGAATTTCTTCTGATTTTGAATCAACGGCTTGCTCTTTGCCTAGACAAATCGCAAGCCGAATTTC
AATTTGCCTAAGATTGCGAATTGCCTATGACAGACGTATTTCAGAGAATTTGAATACCCTCTAAAATCAGGCAACGCAGC
AGACAGGGATGAAATAGAGACCAACAAACCAAATCTCGCTCCG
>MR_Moffic_all00803
TGCAGCGTGGTTCGTATTTTGAGCTGCTCGTAGCAACTCCAGAACATGATGTTTGTAAAACTCCATGTATCATCGAAGAT
TCACTTTACATCATGAATAGCGATGTTTGCTGTTATTACCAGAGCATCGTCGTGGGGTCTGAGCAATGCTCTGTCATCCC
CTGGACCGAAAGAAATCTTCGGTGTAGTGGCAGCTTCTGAGATACTCATGATTATGTTCTGGATCCAGGCTATTGCAGTT
CTGATTGAGGCTTTTCTAGCTCTATTCGAGTCTCCATCTGCCG
>MR_Moffic_all00804
TGCAGACAGAGCTCCGCAGAAACAGAATTCCGAGAATCTGTTCTGTCATCGGGCAGTGACGAGCCTTTAAGGAGTTTTAA
CGAGGTTTTGAACACCGTTAAAATGCTCCTATTAAATGAAGATCAAAATTAATTAAATCGTCCTGCTGAGCAAGGCCCAG
CCAGGCCCGCGCCCGCGCATGCGCGATGATACGGCTGCAAGTGGAGAGCGGAGGGGAGGAAAAGAGAAAGAGAGGCTATA
AACCTGAGAACAAATTCGTGTTCTCGGCTTCCGCTGCTGACCG
>MR_Moffic_all00805
TGCAGAGCAGGAGGCACGCTGAATTCTCGTCGAGTCAACAAAACAACAGTCAACACCCTTCTGCTGTACTGTGGTGTTGA
ATGGTTAGCACTCTCCTCTTCACTTCCCAGCCCTCCTCCCCCCGTGTTTTCCGAATGTCACCGTTCAACACCATGCGACA
TCAGAGGGGTGTTGACCAAAAGCAAATTTTAGCGATCGAATATCATTCACCGTCGCGTCGTATGATATTCGATGGATTTG
CATTTTATTTTGATGATATTCGTTTGTTTCGTTGGTCTCACCG
>MR_Moffic_all00806
TGCAGCTAGAAAATCCTACCAAATTCGCTCATTCACGCGAACACGAAACCGAAAAAAGCCTACCTCGGCAGACATTTGAC
GCAGACGCTCAGCTCTCCAGGCAGGATCCCACCAGCGCTGCTCACCTCCGCCTCCACGGCCTCCACCTCTGCCGCCGCCG
CCGCCGCCGCCGCCTCCACGGCCGCGGCCGCGGCCGCGACGACCGCCTTGGGAGTTAGGGCGGTAGGACATGGAAGTTAA
ATTCGAGATCCGAGCTCGATTGGTAACGAACGGAAAGGGCCCG
>MR_Moffic_all00807
TGCATTAAGATTTAAAACTTGTCGTCTACTTTCAGGAAATGTTTGGAACAGAGAACTTACAATAATACAACGCCGCATTC
TCAAAAGATTGAGAAACAAGAAGAGATCTATTAAGAGAAAGATTTATTCTCGAAAAAATCTTAACAGTTACATTCAATCA
CAAACTACACGAAAGTTGTCCCTTTTTCATGGAGATTTACCCATCACAGAGATGCACAGAAGAAGAAAACGATCATATAT
CCCCTTTCTACTCAATCCAGAAACAAGATCGGACGTTATTCCG
>MR_Moffic_all00808
TGCAGTCCTGTTTCGTGATCAATCTATGGATTGATTGTTCATTTGATTCATGGATAGTGATGTGATTGAAGATTATTTAT
TTTAAGAATTGGATCGTAAGGATCTCGAGATGTACCATAGGCCAACTCTGCAAACTCTGTGTAGTAAGAGCGTGAATACT
CTTCGAAGTAGTATTGCAGTTCGATCTAAACTCTCGACCTGCCGTACTGCCGCTAAGAAAATTTATGCTCTTTTTTTACA
GATACAGGGTTTCAATTCCTGTTCCATACATGTTGCAGCTCCG
>MR_Moffic_all00809
TGCAGTTCCGCCTCTGCATGTCGTAGATAAATCAAATGTTAAGCCGAAAATAAAGAAAAGAGAAAAGAATTCGCAACAAA
CTGCGGAAGAGAAGAAAGACTCAGCAAGAGAATCCGAAAAAAAGAAAAATGAGGCGAATTGGAAGCAGAAATCAGAAGTT
AAAGAAAAGCAAGACCCAAAGCTGAGTACTACCAAAGGTGCTATCAAGAAAACCAAACCTGAAAAATCAGGACCTGCAAG
TAGTCGTCAAATTCGACCAGAAAGTGAAGTCGACATTTATCCG
>MR_Moffic_all00810
TGCAGGTGTTGCACCGTGCACGCCAGCGCATGGTTGGTGCTCGTACCGCGCTTATCAATCAGCTGCGTGCAGTGCTGCTC
GAGCGAGGGATCATCCTGCCGAAGGGTCGCGCGTCCCTCAAGCTACGCCTTGGCGAGCTGATCGAGCACGAACTGGCGAT
CAGTGACAGAGCGCGAAGACTGATCGAGGATCTAACCTCCGAATGGCGCAGCCTCGATCAACGGATCACGGCGTATGATG
ACGAACTCGCGGCATTGACCTGCGAAAATGTAATGGCGCGCCG
>MR_Moffic_all00811
TGCAGTACCAATATATCCCTATTGAAATGCCAAAGAACACTTGCAACATCCCAAGAACTGTTGAATTGGAATGGGAACAA
ATTCGTCTCGATCTCTCGGCATGTCACTCCTTTAGAATCGTATCCATTAATCCATATGCGTTCACTGGACGATCTGTCCA
AACTCGTCCAATCAGATTGAGATTACTTGTTTCTCCCATATTATCTTTGTTTGCAACTTGGATTATAATGGGATCATCAT
CCAAGTCCTCCTCCTCCACCCCACTATGTACCTCCATACCG
>MR_Moffic_all00812
TGCAGCTGTCCTCTCCATAACCGGAAGCTACCATACCTCATCATCATCACCATCAATTTGGCCATTCCAGAATAGAGAGG
GTGGGGTGGTTTCAATTATCTCGTTATAGGGAATGCTTACGTCAGGTCCATAAATGGCGATCAAGGACCGAGCGGATTCA
GCACCGACCTGAAGGAAATACCCTATCTGATCTCCCGCATCGAATAAATACTACTCTATTGCAGTATTCTTTGATCAGTT
GCTCATGAAGAATGCGAAGGCATTCTTGACTAGCGGGAGTCCG
>MR_Moffic_all00813
TGCAGTAGCTGGAGGGATGAGATCTTTAAACAATGCTCAGTATAAAAAAGAGGGCTGAAAAATATCATGAGAACAGGCAC
AAGCTAAAAATGAACATTTGGTCCAATTATAATACATTCTTGGAGTTTCAAGCTACTCTGATATTTCTGGCGGCTCTCTC
GTGTTGTTTACGCGTTAGTGACGTGTAGACATCTGTGACAACCAAGACAACTCAAGCAATTGGAAATGTATACTCTCCTG
CTTTCAGCTACCCCTCGTCGGCCGTATCAGGAAGTATATACCG
>MR_Moffic_all00814
TGCAGAGAAAAGAGGGGATGAGAAAATAAAAAAACAATAGCCGAAAAGAGGAAGAAGACTCATCAAGCTTCTCGTCTCTA
TATCTGTAGGAGGTAAGTTTGGAAATTTAAAGCAAAAAATCCTAAAAATGAATTAAATTTCCAACAAAATAAAGATGGAC
AATCAATTGAAGGGAAATCAAACTAATAATCCAAACTTCCAACTCAAAAAACGAGAGTGGAAAGATAGGACCTCAGATAT
GGAGTTAATGTGGCTAACATTAGCGGCGACACCAGTCGTTCCG
>MR_Moffic_all00815
TGCAGCTGACCAGGTCGCCGAAATTCTTACGAAGCCTCTTGGATTGTCTCTTTTCTCCAAGTTTCGGAACAAGTTGGGTC
TCCCTGATGGAGCCTCCATCTTGCGAGGGCGTGTTAAGACTACATAGTCTTACATTTATTGTATCTATTGTTGGGCCTTT
ATTCTTTATTCTTTTATTGTATAGTGGGCTAGGGCTTGAGTTGTACTTCTATATATCTCCCTTGTACGCATATTCTCAAA
CACATGAATCCATTCTCTTAACCTTTACAAAAGGTTCTTGCCG
>MR_Moffic_all00816
TGCAGGTTTTTCTTCGTTGATCCCTGTTGATATACGTTGCTTCCCTGAAAATAAACGCAAAACCAAATTCATATATCGAG
GTCGGTTGAAATCCTGAGCAATCTACGGACGTACCATGTTTTATGATCTGTGATAAACAAAAAGTATGACCGAAATTCAG
CGAAAAAAATCAATAAAAAATTAGCGTTTTCGACCTTTCAAGCTTAGCCCTTTATTGACCAAGCCCGAGTTTACTCGTTT
TTCTCCTCTAGATCTATTTCACATTGATTCAGTATTCATTCCG
>MR_Moffic_all00817
TGCAGACGTTGAATCCATTTTTGCATTCCGTTGAAAAAAAAACTTCTGCTGGTGTGATCTGATCCATTCGCTTACAGCAG
TCTACACATCATCATCGGAGCTAAACTGTTTATCCTTCAAGGCTTTAAGGGAAAAGCCAAAAATCACTCGGAGCTAAGTC
TTGACTGTAGGGGGGAAGGGGGGGGAACCACTTAAAACTTCAGCCGATCCAGTGTCTTTTTTGTTTCTGCATAGCAATGT
GGTCTTGCATTGTCATGATGCAACAGGAAAGCTGTCCTGTCCG
>MR_Moffic_all00818
TGCAGACGGGCGGATGAAAATAGTTTCGCGGTCCACAAGCGAAGCGTTCGCATGCTTTTCAGCTTGCGAACGTTCGTGGA
CCGCAAAGGAAATAATGCGGGAAGGTTTCACAAGATTCAAATTAGCCTAGATGCAATGAGATTCTTTCATAAGAACAGAT
ATTTTCATGGCCGCGTTTTGCGAACCGCGAAAGACTGGTGGACATCATATAAAAAAGACGGCTTACGTGCGAACATAAAC
AATGGAAGCTCATGCTCTTTGTACTTGCACTACATTCGGTCCG
>MR_Moffic_all00819
TGCAGAATCAGATCGTCCAATTCTTTTTTTTTGCATTAGGAAATAATGTCTGGCTTGTCGATTGTGTGCCGTTCACTCCA
ACATGGCGAAAATTATGTAAATTGGAGTGAAGAGGTAAAGTTCTTCTTGATGGGCCAGGAATGTTGGATAATTGCTGAAG
GTAAACCGGTTAGGCGGCCGTAATATTTTGTTACGTTCTACCGCTCTTACGCCAGAAAGAAAAGGTTCCACACGAGCTCC
CGTTCTGCGGCGTGGTGGCAGGACCGCTAGGGGAGTGGCTCCG
>MR_Moffic_all00820
CGGCTTGAACGAAACGGAAGATATTGTCGATAAATAGAAGTACGTCTTGTTCATTAACATCTCGGAAATACTCCGCCATC
GTTAGGGCAGTCAAACCAACTCTCATACGAGCTCCCG
>MR_Moffic_all00821
TGCAGATCGAAAGAATCAACCATTGTCATCTCAGCTTAAATCAGGGTTCTTCCTTTCAGAATATTTTTTCCGACGGGTCA
CAGTTCACTTTCTGTCTAGAATGCTTACAATGTCTTCATTCTTTCTATCAGTAACAAGTTATTAACACCCCCCCCTCCAA
AACCATCTGCATGAAACCCAATAACAAACGAACAATAACAACCAAAGCATGTAAAGGAATCGTAAAAATAAAATCTTTTA
AATCTCAATGACGTAATTCGGGGGTCAGCTCTACAACTGACCG
>MR_Moffic_all00822
TGCAGCAATATGAAGGGTTGCATTGATTCTGGTGTTTCTCGTGAAAAGCACAATGATATAGCATCAAATAGTCTCAAAAT
CCACTCATAAACCTGCAAAAGGCGTTTTAAGGAAAGCCTAAGATGGCGGTTGAAAGGGCGAATTAGCCCTGCATGCATTC
ACCACGAGCACCAAAAAGATAACCGATGACGACAATTAATAATGTTGGTTGGAATGTAAACAAACTTCTTACTTCCTCAT
AGTACCTACTTATATTTTGTGTCATTCTTCGTACTTTTATCCG
>MR_Moffic_all00823
TGCAGAAAATTGTATGAATACTAAAATGAGTTACAATTTATCATTCAAATACTGAATCAAAATTGGCTTTTGCATCAACA
GAACTTTAGGGAGCACATTTTGGGAGCCGTGCTCCCAAAGAGCTCTCAACGCAATAACTTTGAAACCGAATCTTTGAAAT
CAAGCTCTGTTAGTGCAAAGAGCCTTTGGATTCAGTATTTGAATGATAAATTGTAACTCATTTTAGTATTCATACAATTT
TATGCCCAGGAGAACATAAAATTCAGATCTGACCACGGCTCCG
>MR_Moffic_all00824
TGCAGATTTGTCGTTGGTACTGACGAAATATTCAAGATCAAGCTCTTTTTATGACTCTTCGTTCAAAAATACCATAATCG
CCGCCTCAAATTAGTCGCGGTACACCCAGGTACACCTGATTTGGTTGCGGTACGTTCTGGTACATTTTCGAACGCCGCGC
TCAATTTGTACCACGATGACGCGCAAGATGGCCGCCAGAAATGGGATGCCTCCACCATTATATTTCCATCATGACCATGC
ACACTATTTTTTGCATCTTTACACGTGTGTATCTCCAAAACCG
>MR_Moffic_all00825
TGCAGTATTGGACCTCATTTCTATTGTTATAGTCCTTCTGTAGGCCAAAATTATGCCAAATTTTCATCAGCCAATGATTT
ACCTGGCTGAAATTTTCCTTCCTCAAAAGACAGTGGTCCATTTAATACTGACCATTCAACAAATTGAATTGACGATTCGT
TAATTGTTTCTGCTTAATTTCTTCGATTCGTGGAGAGAAATCAAACAACCGCGGTGTGTGCACTGTGTATGCGGTCCCAA
GTCAAAAACATTGTATATTTTGTTTCTCCGCGCAACTATTCCG
>MR_Moffic_all00826
TGCAGATGTCCCCCTCATGAGAAAAGTAACTGACGCCCCAGGAAAGCAGGGGAGAGAATTTTCAGAGGCCCAGATGCGGG
CCCTACAGAGTATAATGGCGCAAGTACTTGCTGTCCAAGGAACTAGCAACGTGCTAACGCCTCCAGAGCGGATTAAGCCA
GCGTTCGGTCCCAAAACAGAACAGACGAAAGCACAGCAAAGCGATAAAGCTAGGTTAATTTTACGACCTGACCGTAGAAG
AAATCCG
>MR_Moffic_all00827
TGCAGAGAATGTTCGATTGACAGCTGGTAATTTATTTATGTATTCTATGGATATAATTTTTTTTTTATTTTATTTTAATT
TTTTTTTATTTAAGAGGGTTCAAACTTTGAAAAATGGTAGCTCAGAGGAGAAGCATTTTAAGGTGATTCTATGGCAAACT
CCCGAAAATTTTAATCCGATAGATGGTGTTACTTGTCGCTGGCTCCGAAAATAGCCGTTTTTGACGGTTTTTGGCTGTTT
GTCAGTTTTATTGAAACAATATATTGTATTGATCGGCATCCG
>MR_Moffic_all00828
TGCACCCTAGATGGCGAAAGTCCAGTAGCCGAAAGCATCACTAGCTTACGCTCTGACCCGAGTAGCATGGGACACGTGGA
ATCCCGTGTGAATCAGCAAGGACCACCTTGCAAGGCTAAATACTCCTGGGTGACCGATAGCGAAGTAGTACCGTGAGGGA
AGGGTGAAAAGAACCCCCATCGGGGAGTGAAATAGAACATGAAACCGTAAGCTCCCAAGCAGTGGGAGGGGCCAGGGCTC
TGACCGCGTGCCTGTTGAAGAATGAGCCG
>MR_Moffic_all00829
TGCAGGGTGCGGCTAGTGGGAGTGATGGTAGGATCATTACGTAGATCTTTGAACAAACCCCCCGAATTTTCCACTATCTC
AAAAAAAATTTGTCTAACCAAACTTTGGATCCTAACCTCGGTGCGGCGAAAGAAAAGTGTGCCATTTTGTTCATTATTTG
TGCCCTTGCGCGACGGGTTTGGGTTTTTGTGAGTATTCTCATTATTGTAAAGGGAGTATGCAACACGCACACCAACATAT
AATAATATGCGAAGGTATACCGTATACGCACACGCAACGACCG
>MR_Moffic_all00830
TGCAGAAAAAAAAGAAGAAAAAAACCAAACATTAGAATGTGCAATTGCAGTAGAAATATGCAGGTATGCTGAAGAATCGT
TTCTGTAGATCGGATTATGAGAATGGGTCATTCCACGTCAGATCATACCAAGGTTTTTTCCTTGACCCCTCAGATTTTCA
TGAAATTTTGTGTGCTTATTCTACCTACTGAAAATAGGCAAAATCCAAATTTTCAGAATTTTTGGGTCACCCATTGCCGT
TTTATTCAATTTTGAAAAGTTCAAAATTTTGCCAATTTCACCG
>MR_Moffic_all00831
TGCAGTAGCGTTCATCGCATTGCACAGTGGGTTAGAACGTGAAGTTGTATGGATATTGCTTCAGAAACAATTGTCCATTC
AAAATAACCAAAAGACGGGCTGGCTGTTAATGAAATTGAAATAATGAAAATAATTTGCATAAAATAAAGTCCAATTTTAC
TGATTTTATATCCACGCTGGAAGTGCTGGAACTTATCTGATGCCAAAAACTAATGTTTTCCCAGTGTTTGTCTCGGATTT
TCTTTTTTTCATCCCGTGTGTGACGGTCCAAAACTCGAGACCG
>MR_Moffic_all00832
TGCAGTAGCAAAAGAGGTAACTACTTCTTATGATGTTACTAAGCAGTTAGCTGAACTAACCAAGCAGGTGGAGCTGTTGA
GGACATCGGAGACACATCCTCCACCGAATTTGCTAGTTCCACGACCATTGATGGGAGAGCACTATTTGTGGAGAATATAG
GCATGGAGCAAATGTTTGCCCACAACTGACTCAGATGGCAATGGAAGATGAAGCTCAGGCCAATACTGCCCAAGGTTTCC
AACCAAGGGCGAGGTTCGATCCTTACTCTCAGACATAAAATCCG
>MR_Moffic_all00833
TGCAGTCCGTTCGGCCGACCAGAAATAGGGAAGGTTGGTGAGCTGAATGCGAGAGAGAGATAGAATTAGGCGCCGAGTTT
GGACAAGAGAGAGAGAGAGGGATCTTGCGAGAGAGAGAGAGATGTGGAATTAGGCACCGGATTTGGACGAGAGAGAGGGA
ACTGATTGAAAATGGGGTTAGGGTTTTAGAGTAGTTCTCTTTCACACTCTCTTCGACGAAGCGAAAGCCTAAGGAAGGAA
TGAATTTGCAAAGATGTTTCCCGAAATGTTTATGTGGAAGCCG
>MR_Moffic_all00834
TGCAGAATCTGAAGTTTCTGCTGCCCAACCCAATACACCTTCTATGATCGAAACTCCTAATAATACTGATTTCTTGACAA
AGAAGCCTTTCACCAAGGTTTGTACTAATTTCCAAGAATAAAATTTGTATAATGTAATCCATCAGGGACTAAAGTACAGC
ACTCCAGAGCAGGACCATTTTGAGTATCGGGTTCTGACAAGTAGCGGTGATTGCTACCGAACCGTATCGGAGAGCGGTTG
AATAGCAACAAGTCGTAGCTCTGCGCAAACCAACCGCTCGCCG
>MR_Moffic_all00835
TGCAGATCAACAGCTTTCTGAAACTCAAGAGGAAAGTATGTCTGACAGAAGTTGCGAGGTGGTTGTTTTAACTGACGATG
AAAATACACCTGAAGAAGGAAAAGATCAAGAAAGTTCCATCAAACCGTTTGAAGCTGAACCTGTTGTAAACAGTTGTGAA
GTCTTCGAAAATTCCAATGTGAGCACCACATCATTTGCCTTGCAATCTAAAAAAATCAGCGAAGATAACACGCATGACCA
AAGTTGTGATATGATCATCCTCACAGATGATGAAATTATGCCG
>MR_Moffic_all00836
TGCAGTTGGGTAAGTCCAATCATTCTTGAGACAGCCTAAAGTAAATGTCTTTGTGAAGACTGTGAGGTGATTTTGATGTC
CAGCCTTGCAAACAAACTCAATTAAATGCTGCATTTAAAGAAAACATTTTTTATGGAAATAATGTACGAAAATATGATGA
GACTTGCTTTAAAGATCTTTGAACCAAGCCTAAAAACGGTTCTGGACTACCTCTTTGACCCAAATTTAAACTTAGACTCA
AACTCGGAACTGTAATCACGAAGATCCCATTTGCTTCTTACCG
>MR_Moffic_all00837
TGCAGCCTCTGGAGGTTTGATTTAATTCTATAAAAAATTAAGTTAACAATTAAGCCTTGCAAACCATAAGCTAGAAATAT
CTCTAAACAAGATTAATTGGACAGAATTAAAAAAGGGGGAAGAGGAGGAAAACAAAAATTAGCAAAATGTAATGGTTCTG
TTGTGTAACGCTTCAAACGCTAGAGCTGGCTACTAGTAAAAATGCTATCAAGCACCACCTTCGGACCGTTAGGGTAACAT
CGTGCTGTCAAGTGTCAAGCACCTAGCTCGATACACTGAACCG
>MR_Moffic_all00838
TGCAGCTGTTGTGGCTGTGTGTGTGCCATGTCCCAGTGTGTCTCTTGGAGATGGGATCATGTTGCCATAGTAATGGTTGT
CACTGTTGTAGTAGCGCCCGCCTATGAGCTTGCTGAGATCAAGATTTGAGAAAGATTAATGGATATTGTACAAACAATTA
TAACTCAAAATGATGGATGCATATAAATGTACTTGTTGCAGGTGAAGTTTGTGGTTTCACATGCTCCCTTCCATTTAGCC
G
>MR_Moffic_all00839
TGCAGCGTGATCATGTTTTCGTTCAGTACTTTTTCGCGCGCAGCCTGAAGGCCGCACCAGTGCGATTGATGAACGGTGAC
GAGAAAATAGAAATCTATAGCCCGATCAAGCTCTCCACCAGTGATGCGACTGCGCATTTGCATGGAATATTGGCGGGGCT
GGGTATTGGACAGACATTTGAATTCTTGGCACGCGCCCACATCGCTCGCGGCGCACTGGTCCCCATCCTGCAAGATTGGG
CGCCACCACGTTATCCTGTTCACATAGTTAGGCCAGCGGGCCG
>MR_Moffic_all00840
TGCAGCCTATCAATTAATTTCTTTCTTCCTCCTCCAAAATAAACAAGCTTATAAGCCAAGTTCCCAACAACCAAAACTCA
ACTCCAATAGCTAAAAAAAGTTTTAGAGAGAGAGAGAGAGAATAATGGCTTCAGAAATCTCAAACTCCTCGGGATCCCCC
ATCAAAACAATCGTAGTTCTAGTCCAAGAAAATCGCTCCTTCGATCACATGCTGGGATGGATGAAAACACTAAACCCAGA
AATCAACGGCGTCACGGGGTCCGAATCAAACCCGCTATCCG
>MR_Moffic_all00841
TGCAGCAGAAGTAATAGAAAAGCAGCAGTCACAAATAGAGAGAATGGAAAAAGAGCTGAGTGAGCTCAGAGACCTGAAAA
GGATGATGCTGGCACAACAGAGCTCCAGAACAGCAATAGTAGGGCAGGAGGAAAGCCAAACCCCATCATACTGGCGTTCC
TCCGATCCCGGGCATACATAGTCACCCCAGAAGGAGAGTCCTTTCTCGAGAGAGGTACTGACTGACCCACTCCCAAAAGG
GTTCAGAACAGTCTCTTATGAGTATCTGGGTACCTCAGATCCG
>MR_Moffic_all00842
TGCAGCTACTCTAGTAAGCAATCTGCTGAAAACGCTACCACTCATCTTTCGACCACCAACTCGTGAATGCTTCTTGTTTG
GCATTTGTGGTAGAGGGTATAGTGACAGTGAGGTGGTGCAACACGAGGACTGCCCCCCCCCCCCCCCCCCCCCCCCCCCC
CCCCCCCCCCCCCCCCCCCCCCCCCCCCCCCCCCCCCCCCCCCCCCCCCCCCCCCCCCCCCCCCCCCCCCCCCCCCCCCC
CCCCCCCCCCCCCCCCCCCCCCCCCCCCCCCCCCCCCCCCCCC
>MR_Moffic_all00843
TGCAGTTTTAGTCGGTCCTAGTGGGAATAGTTGGTTTGTTGATTTAATTGTGGTTGAAAACAGTTTGTTCCTCAATGATG
GATGGGCTGATTTTGTGAAAGATCACTTTCTTGAACAAGGTGATTCGGTAGTTTTTAGGTATGATGGAGATTTGAATTTC
ACATTGCAAATTTTTGACCGGAGAGGGAGCCTGAGAAACGGCTACCACATCCAAGGAAGGCAGCAGGCGCGCAAATTACC
CAATCCTGACACGGGGAGGTAGTGACAATAAATAACAATACCG
>MR_Moffic_all00844
TGCAGCTGCTAATAAGGGTTTCCATATGTAAGTCCCCTTTTCCTTTTATAGTTACATCAAGAGGTGTTAATATTAGCCCG
ATAAAATTAGTCTTTCCTTTTTTTTTAAACATAATTAAGATCGGGAGGTATCAAAATTAGCCCGGCCGGCCTATTAAGCT
AGCTTGATTTTTTTTTTTGTTTGCATTGAAACTAATCCTAGTGATTCCTTGAATTTGTGCAGATTGTTTGATTACTTCAA
CGGAAAAAATACTGCAATCATGATACTCAATATGACATCTCCG
>MR_Moffic_all00845
TGCAGATAGTCAAGCTCTCCACCAATGTGGGCCCTCTTCTAAGGATGGTAGTCAATCCCAGCGCTGGGGAGACTGCTGAG
GACGGCGACTCTGGTACCGCCATACAGGAACAAATTGTTCCTCTTGCTGCTGGTACCGAAGGTGCCACAAATGCCAGTGC
CTCCG
>MR_Moffic_all00846
TGCAGATTCTGAGCCTCTGAAGGAAGGCCAGTGTTTAGATCATCGCCATTGCCATCATTGACGCTGTCAACTTCAGCGTC
GTCTGCAGGTTCGATGAAAGGACTGAAAGATCAGAAAAATCCAGTGTGATCAACCAGAGGGGACTAAAACAGGAGCTTTC
CTGGTGTTTCGGTTTTAAGGACTGTTTTACCGCTTTTAGCAAAGAAAGCAGAAACCTTATCCTTGTTCCCTCCTCTTCAT
TTGATTGAATGCGGGCATATTTATTGATTACCGTTTGAGTCCG
>MR_Moffic_all00847
TGCAGGCCTGCGTCGCCGCGGGCCTGACCGTCGAGACCCACCCGCATCCCCTCAAAGGCAGCCAGGGCGAAGACCTCGCG
ATGGACGTGGCCTACGACGGCCCAGCCGACGCCACGCGCCGACTGGTGATCAGCAGCGCCTGCCACGGCGTCGAAGGCCA
TTGCGGCAGCGGCGTGCAGGTGTTCGCACTGCATGACGCCGCGTGGCGTGCACAGGCGCGCGCGGCAGGCGTCGGCGTGC
TCTACGTGCATGCGCTCAATCCGCATGGCTTTTCCTTCAGCCG
>MR_Moffic_all00848
TGCAGTCCCTGAGCCCGCAAGACAAAAGTCTGACTTGAACCTACTTTGCTAAGAGAAGAGAGAGAGCAGAGGTTGCGACT
TAGTAGCCG
>MR_Moffic_all00849
TGCAGTCAGCCGCTTCCCCTGTAGTCGTCAGCTCCTTCTTGACAGATCCGATCGGGTGTTCATAATCTGGAGTAAAAGGA
TTCGAACCTTTGCATGCCG
>MR_Moffic_all00850
TGCAGGAGGTACATCTGCTTCTGCATCTGACTGTTCGAGTGGGATGTAACGTGGTGGAACATATGTGTTCTTGCCCACCA
TAGTACTCGAAAGACAAGAGAATTCACCGCTCTTTCCTGTTCAAGAGCTTGAGCAGCAATCTGCA
>MR_Moffic_all00851
TGCAGCCGCGAGGTGAGTGGGCCGTTCTCGACCTTGATCGAGAAGAATTCGAGCTCTTCCTCGTAATTCGCCGAGACCAC
GCTGTAGGCGCGAAGGAGGGGACGGCCCTCGACCTCGATTCCCATCATGACGAACTCGCCGTTGCGGAAACGGAACGCGG
GATCGCGGGTCGTGCGGAAGGAGAACAGCGTGTCGGTCCAGTGGTGGACGCTGAGAACCCGTTCTTCGAGATACTTGCTC
ATGACATCACCTGCGGCGTCTAAATGAAATCACGCGGCTGCCG
>MR_Moffic_all00852
TGCAGCCAGTCTTATTGAAAAGTTAACCGTTGAGGCAAAAGGCGAGGACGTGAAACCCGAGTCCAAAGCTGCACCTTCGT
CCTCTGCA
>MR_Moffic_all00853
TGCAGAGGCAACCCTTCTTAAACAGCTTTCCGACCGCTTTGTTAAATTCCCTCTTGAACTTCCCAGCAGTACTATCGCCT
GTACTCGGGAGGCTCTAATTCGTCATGGCCTTCTGATCTGTGACCCCAAGGATTTTGATTAACTTTACAGACATGAGCTG
GAATAAGGAAATTAAGCCCTCTGACAGTAGACGTTGCTGCCATCGCTAGGAAATTGCAGTCTGCCATTGAGAGAAAAAAA
TGGCTTCAATCTTCCGACGCTTCTCCAGCTCAGGAAACTTCCG
>MR_Moffic_all00854
TGCAGAAAAAGGGCTTTTGACAAAGAGAAGACCAAAGAATGGGGAAAGTAAGGGACGACAGTAGAAGAGGAGTTTAGCCG
CAGCCTTGGACTGCGTGGACTGGGAACAGCGCAAACAGGGAGCTTCATTTCCCTCGGGCCG
>MR_Moffic_all00855
TGCAGTAGTTTGTGTAGCCTATATTGTATTAACTAACCCAACCCAGTATATTTCATGTTGTCCCAAACTGTTTATTAATA
AGCAATAAAAAAGACTGTTCACCTGTTCCAAGAGATTTTGATAACAAGAAGGATGCTTGAAGCCTGTGTTCCTTTTTCCA
CTCACAATTTCCAATATCACAACTCCCAAGCTAAATATGTCTGACTTGATGGAGAATTTTCCATCATATGCATACTCAGG
AGCCATATAACCACTGCCG
>MR_Moffic_all00856
TGCAGAGGAGAAGTTTGACTTCCGAGAGCGGATCCTAGCTTGGACTGATCTTTGACCAGGCGAAAGGATACGTAGGTTTT
TCTTCCTTCTTCTAAATGGGATCCTCTTCACCGGTTCGACAGGAAGCTTTTGAAAACACAGTGCACCCAGGTAAATAAGG
AACGAGATGAATACAGAGGTTAAACGAGCATCCCACACCCAAAAGGTGCCCCACATAGGTCTTCCCCGAAACCCCCCAGT
AACTAAGGTAAACAACGTAGAAAAAGCACCCATTTCTGTACCG
>MR_Moffic_all00857
TGCAGCTAAAGCACCTAACGCGGATTCCAGCTAAACCAATATGTGAGCTCTGACCCTTGCTATGCCATGATTGAAGAAGT
GGTCTCAGGCTTGGATCGCTAGTACTCATGAATCGCAAGTACCG
>MR_Moffic_all00858
TGCAGAGAGAGAGAGAGAGAGAGGTGAGAGAGAGAGAGAGAGTAAGAAGTCACTCAAAACTAGCTTCTCTTTTGTTATGC
CCTAGGGCTGGTAGCGCTACTACGGCTCAATAAGTTTCGCCAGTAATTATTTGATTTTCGTCATTATTTTGCAAAAAATG
TTTTAATCTAAATTGGTAGAAGAGTCTATGTTACTAGTAATTAGAACTAGTAAAGGATCGGATCGGACCG
>MR_Moffic_all00859
TGCAGCTGCACGAGCCCTTCCCGCGTGCCACAAATGACCCACAAAAAAGAAGAATCCTAGAACAAAATGAGAGGTAGCTA
ACCAACTTCTAGGGGAGACATAATTGACTGCATTAATCTCAGTAGCTACACCACCCACAGAATTTAAAGAGCCTAAAGGA
GCATGAGTCATATATTCTGCA
>MR_Moffic_all00860
TGCAGGAATTGCATGCTTCTTCGACTAAATGGGGGCGCAATTGTAGTTGCTTTCGGATGAAATCCGACGGCTGAAAGATG
TTGACACAGGATATAGAGTAGGTAGTTGATAGAAGCCCTGCCTGGGCAGCACACTCAAAAGCTGCAGAAAAAGGGCTTTT
GACAAAGAGAAGACCAAAGAATGGGGAAAGTAAGGGACGACAGTAGAAGAGGAGTTTAGCCGCAGCCTTGGACTGCGTGG
ACTGGGAACAGCGCAAACAGGGAGCTTCATTTCCCTCGGGCCG
>MR_Moffic_all00861
TGCAGTTCCTTTTCGGGCGGCTGTAGGACGGACGGCCGCCTATAGGTGGTAGGGTAGGGTGGGTGGTACCGCTCAGATTG
CGGCCAATCTTCCTAGCCGCTTAGGGCCG
>MR_Moffic_all00862
TGCAGCGAGTTTTCGGGATGGGCCGCGCGGAAGAAGTCGCTGGCGGCGCCGACGTAGGTCGGGCCGACGCCCATGCCGAT
GAAGTTCATCACCAGCAGCAGCAGGGCGCCCGACATGACCCGCTGGTTCGGCTTGACCTCTTCCTGCACCAGCGCCACCG
AAGACGAGAGGTAGAAGTAGTTCAAGAAGTTCGGACCCAGCATCAGCGCCAAGGCCAGCGGCCACGATGGCGCCCAGACG
AAGGCGATATAGAAGGGCAGGGCGAGGGACAACGAAATAGCCG
>MR_Moffic_all00863
TGCAGCTTCTGCGCATAGGCCTTTTCCTGAGCTTTCAGGCGATCCGCCTCGGCTTTGGGCAGAGTGTTCGGGATGTTGAC
CTGCATGTGGACAATGTAGAGCATGACGCCGATCCTTTATCGTCGTGGCTTCCGAACGCTTCTGACCTGGGACGCCTCGC
GGTGGACGCTGTCGATTATAGACGCGATCAAACTTGAAATGCCGCGGTGCCGTCGCGGCCGACACGGACCTTCGTGCCTC
ACACGGCCGATGCTGTGAGCCGCCTTGCGCCTGAGCAGGGCCG
>MR_Moffic_all00864
TGCAGATTGCATGAATGTGTTTGAATAATTGAAGTACGAATTTTGACACTACTTGATAAAGATGGTTAGAGGATTAAATC
ATACGATAACCTGATTGAAAATGCTTGAACGAATATAAAATGAACCTCATTAATCGAGAAATGTCAAGGTGGGGGGTCAC
TGAATGTGCAATAATGACTTTGCAAGATGGAGAACGATAACGGAATCAGAGGCAGTATGCCTGACTTGGATTTCAACTGC
AGATATGAGGAATCCGACCTAGAGGTAAGGTCCAAATTCACCG
>MR_Moffic_all00865
TGCAGCATTGATAGGCCGGTAGACTTGTTCGTGATGGACCTAGCAACGGGGACCAACACGCGGTTGTAGATTGGAACGAA
CACGATGATGGATAGGTTAACGAGAGATTGGAGCGTAGCAGCTGGGATTTGGAGGCCGGAGGCGATGCAACGGTCCATTG
TGGCTCCTTGCTTGGTGAAGAGAGTCGAGGCTTGCGCGAACACAATCGCGTAGCCTAGACACACGCACCACCATATGGGG
ACGAGCCTTAGGATCGCGCGTCTTCCCGTGCTCG
>MR_Moffic_all00866
TGCAGTTGATGTTACGGATCAGCCTCACTCTTCAGGCCAGCAGCTTTGCTCAGCATTTTCTGCCGATTGTCAGCCTGTTC
AGCTGACCTCAGAGGATTCCAGTCACCCG
>MR_Moffic_all00867
TGCAGAATCTGTTATCAGAAGCTCAACAATTTTAAGTGTCTCACCTCTGCAAAATGATTGCAGATGTATGGAAGCTTCTC
TCAAAGCTATAAATTTTTTACGAGCAATATGTGTTCGTCTCCGCTGTTGTATAATTTTCGCTGCA
>MR_Moffic_all00868
TGCAGTAGATGGATTCTGATAATGACCTCCCTCATGACATCGAGAATAAACACGACTACGTGACGACGATTGGAATCCAG
ATCTAATCCTACTTTCACATGGTCGACCGGCTTGCCTAGGATTATTAGGCGTTTCAACTGTAATGTCCG
>MR_Moffic_all00869
TGCAGAATTGTTGTTGAAGTGGGAGGAGGAGGAGTGACCATGTCTGCCTCCAGACGATTGGTATCCTCTTCATGAAGTTG
AGAGGAGGATGTAGTAGCAGCTTCCTTCTCCGTGGAGGAGCTGATTTCCACCACTGGAAATGCATCAATGGTGGAGGGAA
TAGAGACAGGAGTTTGCAAAGTCTCCG
>MR_Moffic_all00870
TGCAGACGATTTGACCGATCCTGCCCCTGCTACCACATTTGCACATTTAGATGCTACTACCGTACTATCAAGAGGATTAG
CTGCCAAAGGGATCTATCCG
>MR_Moffic_all00871
TGCAGCCGCTTTCTTGGGGCTAGCTCAACTTCTTTTTTGGCCTTTCGAAAGGAATTGCTGGAAAGAGATCTCCGAACGGA
GGAAGTGAAAAATCATAATAGTGGAATTACAAATCTTACCG
>MR_Moffic_all00872
TGCAGAGTTTGTGATTGTCACTACAGCTTCTTCTCCTTTCCTCATTGTCATCACAGCTCTGTCCAGACCTTCGTGGATCG
CCTCTGCAGTGCTATAGGCTTTTGACTCTCTCTCTCTATGGGCTAACGCCCTAGATCCTCCACTAAATCCTCCAACGGTG
AGACTGAGTGTATTACTTTATCTTAAGACTACAGAGGTACGTAAAGTAGAGGTCCCTCAATTCGACTATCTCTTCATACT
TTTCTGGGTGACCAAGACATAGACTAAGATTCCTTTGTATCCG
>MR_Moffic_all00873
TGCAGCTGCAGGCCTAGATATTCTGAGCACTGTGGCTCAGAGGCAGGATTTTCTTAATGAAATCGGGGAGGTTGCCGCAA
AGCGCGCGAGGATCGAATTCGAACAGCATTTCCCCCGTCAACAATTTGTTGAGGACGTAGGTAACTATGTCCTCAGCAAA
CTTGCAGAAATCCTACCTCGTTACACTGCAGAAGCTCAGGTAACAGACTTCCCGTGTCACATGTACCG
>MR_Moffic_all00874
TGCAGAAAACTCTGCAAAATCTGCTCAGAAAACAACATCACAACAGGACCAGTAAGTCAGAATTATATCTCTCCCCATTT
CTAAATAAAATCTCTCACTTTATTCAATTCAACCGAGTAAAATAATCAAGAATTTACTGCTTTTTACCGCTACGCCACCT
CTTCCAACTCCAAGAACATGACTCGACGTTGTTTCGGGTGGCGCGGAGCTGTATGCATAGTGTATCTACAGCCGTAGGTG
CAAGAAAAAGAAAAAAATCCATCCTTTTCTTGTGGGCCTTCCG
>MR_Moffic_all00875
TGCAGCAGAAGTGATAGAAAAGCAGCAGTCACAGATAGAGAGGATGGAAAAGGAGCTGAGTGAGCTCAGAGAGCTGAAAA
GAATGATGCTGGCACAGCAGAACTCCAGGACAGCCACAGTAGAGCAGGAGGAAAGCCAAGCCCCGTCATACTGGCATCCC
TCCGGTCTGGGCCACAGAGTCACCCTAGAAGGAGAGTCCTTTCTCAGAGAAATACTGGCTGACCCATCCCAAAAGGGTTA
GAACTGTCTCTTAGAGTATCTGGGACCTCAGACCCG
>MR_Moffic_all00876
TGCAGTCCTCTGGTCGAAGAAACAGGACTTTTTCCAATCCCTCAGAACTGGAACCTTCGATGATACCACCGATACCACGA
GACTGGTGTTTCCCATTGGCGATTGCCCCTCGCCCCG
>MR_Moffic_all00877
TGCAGCTGCACGAGCCCTTCCCGCGTGCCACAAATGACCCACAAAAAAGAAGAATCCTAGAACAAAATGAGAGGTAGCTA
ACCAACTTCTAGGGGAGACATAATTGACTGCATTAATCTCAGTAGCTACACCACCCACAGAATTTAAAGAGCCTAAAGGA
GCATGAGTCATATATTCTGCAGTTGGCATTTAAAAAAATGAGTTGCACACTTCATGTTTCGGGTTTCCCAAGACTTATTG
CTGCTGAAGAGATCAGAAGGTTCTTGGAGGCACATACAGGCCG
>MR_Moffic_all00878
TGCAGCGGAAGTAATAGAAAAGCAACAGTCACAGATAGAGAGAATGCAAAGAGAGCTGAGCGAACTCAGAGTGCTAAAAA
GAATGATACTGGCACGGCAGAGTTCCGGGACAGCCACAGTAGAGCAGGAGGAGAGTCAAGCCACATCCTACGGGCGCCCC
TCCAGTCCTGCGCTGGTAGGATCACCCCAGAGGGAGAGCCCTTTCTCGAGAGAGATACTGAATGACCCACTTCCAAAAGG
GTTTAGAATTGTCTGTTATGAGTATCTAGGCACCTCAGACCCG
>MR_Moffic_all00879
TGCAGCCTTGTCAGAAGGCCTCGATCTCAGCCGTGTTTTCAGTCCCCTACGATATGACTTCGGTCCTGCTCCTGAGGTTG
GAGAAAGAGCTGAAGACACGAATGCTGACCAAGCTGAGGAAGGAGATCGGGCTGCGTATAAAGGTACTGAGGGTGGAAGT
GATGACACTATGGATAGGGACAGCTCAGTGCCAGCCTCCTGATTTATTTTTTACTATCCTTTGTAATAATTTTTCTTTTT
TCTTTTTTTTTTCAAATTGTACTTCGATGTTGTACTTTCTCCG
>MR_Moffic_all00880
TGCAGCAGATGTAATAGAAAAGCAGCAGTCATTGATAGAGAGAGTGGAGAAGGAGCTGAGTGAACTCAGGGATCTAAAGA
GAATGATGTTAGTGCAACAGAACTCCAGGACAACCACTGTAGAGCAGGAAGAAAGCGAGGTCCCATCCTCCTGATGATCC
TCTGGTCCCGCGCTGGCAGGGGCACACATGAAGAAAAGTCCTTTCTCGAAAGAGATACTGAATGACCCACTCCCGAAGGG
ATTCAGAACAGTCTCCTACGAATAATTGGGTACCTCAGATCCG
>MR_Moffic_all00881
TGCAGAATTCTTCCAACAGTTACCATTTTTGCTCCGCTCCCTCATAATATCCTCGATATCCTTGTAAAAGTTCATCTTAC
AATTCCCATTCCCATCTTGATTATTCTGTTTGGCTTTTTTGTACTCCTTCAACAGATTCCTCCACTTGTCCGTACACATA
GTTGGCGATCGATCAAACCCCTTTTCCCTCATTTTCATCGATATGTTGTCCCACAAATGCTTGTTGGACTTCGACGTATT
GAACAGAAAATCAATTTCTTTGCGGAGAGATATCAGGGCCCG
>MR_Moffic_all00882
TGCAGACCCACCTTGTATTCGTTCTTAAGTCGCACTGCTCCATGTTGCTGAGATTTACTTTGTTTACCAGGTTCTGGGAG
CATATTTGAGACACTCCGACTGAAGAAACCCCTGATCGTAGTCGTTAATGAGGATTTAATGGACAATCATCAAAGTGAGC
TTGCTGAAGAACTGGCCGAAAGAAACCATTTGTTCTGTGCTCGCCCTCAGACTCTTTATGAGATCATTTCTGCTATGGAT
CCAAATTCTCTTGTACCTTATCAACCTGGTGATGCGACACCG
>MR_Moffic_all00883
TGCAGCATTGTAAGTTCAAATCTTCAAATTGAGAGGGGTGGGGGTTGGGGGTAACGAGTTCAAGAAGCATCGTGAAATAT
ACCTGGATCATATGCCAGACGCAGCGCCATGCATCCCTAGAGAACACTGGGGCCATGATCTCGACAAATCTGTATACAAA
AATATCTTGATAAGTTGAATGTCTGAACTACATAGTAAAAAAAAGTGGATCTTTAAACAAGATGGTTGTCTCATCCACAT
ACGCTGCACAGGGTGGCAAATGAGGATCAGTGCACCAGCCCG
>MR_Moffic_all00884
TGCAGATACTGAGAATTAGTTAATGAAGAAAGAAATTCCAATTCTTGGGTTGGGGATTTCGCTCCGCTCAAATTATTGGC
TCCGATATAAAACTCAGTCACCAGCCTAAAACTAGCAAAGTTGGGAATGGAGCCACTGAATGAATTGACTTCCAAGTTGA
AGTAATCAAGCTGAGAAGCATTGTTGATGGAGCTTGGAATGGGGCCGCTGAGGCTGTTATATTGCAAACCAAGATATACG
AGATTGAAAAGTGAAACCCCCATGTTTGAAGGAAGAGTGCCG
>MR_Moffic_all00885
TGCAGCGGAAGGCATTGGTTGTTGCTACGCTGTTCATGTTCACTTAGAAACTCAAGACGTTTCTCATCTGTATGCAGGCT
CCAGGAATGCTTTCAATGATGAGGGAACTCCGTTTACAACCATTAGGAAACCACCATCTTGGCATCGACGATTCAAAAAA
TATTGCAAGAGTTTTGCAGCATTTGCTCATGGATGGTGCCTTTCTGCAAATCACAGCAGAAAGAGCAGGCAGCTCGTCCA
ATGCTGCCCGATTTCTCTTTCAGAATCGTATCTAGTATCCCG
>MR_Moffic_all00886
TGCAGATTAACATTGGAGAAGAGGATCGGTTTGCAGTTAGAGCAGGCGACTTTAGACGATCTGTTGATTCCGAGCTACTC
CTATTTGAATGAAACTCTGTACGATGTGGACTGTGTGGAGAGGATTTTGGGAAATTTTCTTAAAGGAATAGAAGAGAGAT
CTGCGACTAGAATTGAAGGCGAAGACGAGAATACCAGCGTCAGATCTGCGGCGTTGATGCTCGTCGGAAAATTGATCGAC
GGATACTTGTCGGAAATTGCTTCCGACGCCAATTTGAAGCCG
>MR_Moffic_all00887
TGCAGTGCGGTACCATCTTCGCTGAACGCATTCATCGAACAACCTAAAAGTAAAATACTTCATTCTCAATGACCAAGTGT
AGACAGACAAAGTGTTTGCTTTTGACAAAATTTCTCTAAGAACAACCTAACATCTCTTTAATTGACAAAGTCTAGTACTC
CCTACAGTGATAATGTCAATAGGGTTCATTTAGACAGTTAAAATTACCCTTCCAAACAAGTTTCAGCAATATTTCTAAAG
CAAAATCAAGAAAATCAAGTGTCATACTCAGTTGATCTGCCG
>MR_Moffic_all00888
TGCAGCACTTACAGCCATCAAACAATGCGGCTCCTCCTCAGGTGCATTTCCTGTAGCTTTTCAGAAAATTGAGATTGATC
TCTTCTACATCCATTTATAGAGTCTAAAACCTAAATTTGTATTTTTATTGATTTTCTGCTTTATACTTGAAAATTTTAGG
ATTTTGGGTACTACAATGGAGGGGGTCAGGGTTCTAGAATGCAATGGAGTATGCAGGGTCAGAAAAGTTACAGTGGAGGC
AGTGACTTGTTTGCCGAGCCATTAACGCCGCCTGGGAATCCG
>MR_Moffic_all00889
TGCAGGGGACTGAAATTAAGAATATACCCATTTTAGCCATACCAAATACAACCAACAAAAATTAGTAAAATATAGTCCAA
CAATTAAAAAACTCCTAAACGTGTAAAATCCTTTCCTAATAAACTAATTCTAAAAATTCCAATTCTAATCCTAATCTCGA
AATGTGATACCGCAAATACTTATTGACATCAACGGCTGAACAGGCCCAACGTCAGCGTCAGATTCAGATCGACGGCTCTG
GCGCCGCCGCTCATCGTGCGATACTCAGGCATTTCCTCGCCG
>MR_Moffic_all00890
TGCAGCATTACTACAGTAGATCTATAGCATTGCTATAGTAGAGGGTCTGTCTCTTTGGGGTAATGCATGAAAAGCTCTGT
TTATAATGATCTTACCGAGACAAGTGCATCAAAATATGTGATCTATTTACTTGAGCTGTTATGATATATATACACTGATG
TTATCCCTTGCATATTAGATGTGTTTTTGATCCGACTTTGTGTATTTGTGCTGGTAGGACAATCAATTCATCGACATGGT
TTACCGAGCAATGCTTAACGCGCACCAATCGTGATAAATCCG
>MR_Moffic_all00891
TGCAGAAACAAGCTGCTGCTGCCTCATTGGTGGCTGAGGATTATGCAAGGAGGTTTGAGTCTGGTGATTTGGAGGTTAAT
TACTTTTTTTCTTTTTATTTTTTGTATTATATATAGGGTATTTAAATTGTTTGATTCATGTTGATATTTTATGCGTGTTT
TATGTTCCCAGTTTTTGGATTTTTGCTTGTAGAATGTAGGATCCGTGAAGGTTGGAACTTTTCAAATTGGTAATCTTGCT
TGTTTTCAGTGTGTTGGTTTGTCTTCCTGATTTCAAATGCCG
>MR_Moffic_all00892
TGCAGTTGTGTTTAAAGAAGAAAGTATTCAATCTAGTTATTGAATAGTAATAATGTTACATGCAAGTTAAAACTATTTAG
AGAAGAGCATTAGTCTAGCAGAACAAGAAAGGCATCTATGAATAACAGAATTACAGTCAAATGAAAGATGAAGAGAGACA
AACTTATCTGAAAAGATGGTCACAATAGTTTCTCAGTTAACCTGATCATGAACGAATTTACAGCAGCCGCCTCCAAGACT
ATCCATGATGATTCAAAGAGCTCATGAAAGTACTCAGCTCCG
>MR_Moffic_all00893
TGCAGAATCTACTGAGAGAACTGGACCCTGACCTCCGCGAAGAAAAGATTCAGTTGGACTTATCTGGACACTGCACAGAG
TTTTGGCTCATATGAGTTTGATGGGGTTCGTGAGGAGAAAAGCCTTTGGACAAATCGTTTGTCTTTACCTGGTCGAATAC
CATAGGTAATCACTAGCATCTCTAGTGACGTTCAATTGCTCCAAAAGACCAACAACTGTAATTCTTGCATCAACATCATT
GGTGGCTACGTCTTCATTGAATGTTTCCCACGAGAGCATCCG
>MR_Moffic_all00894
TGCAGTTTAAGGATTCCATTAATCATGGCTTCCTCAATTTCCACTGGCGTCACGACTCAGCAGCAGCCCGTTTCAACTCA
GGACGAGTCGTCTCAGAACTCGGCGGCTCGACCTCTCCAGGTCTGTCCCGTTTCTCCTTGGTTTGGAAATGAGCTAGGTT
TGAGCTCTTTTTGCTGTAATTTTTTTGGTTAAAGATTCAATTTTTATGTTGATTGGGGATGTCCCAAATTGTTGGAATGC
TTGGTTTGAATTGAATCTTGGAATTTGAGCTTTGGAAATCCG
>MR_Moffic_all00895
TGCAGTTGATATTAAATAAAATATCTTCTATTGTCATGTTAATATCTGTAATAAATGTCTAATAGCCCCACTTTGTTTCA
TAACATTGTTGTTTCAAAATATTTTCAGGCCTCAAGTTCGAAGATTGAAACATTGAAGCAGGATTGTAGCAATCCATTAT
CAGCCGATTCCTTGACAAGCTGTAAATCCGATTCAAATGACTGTGTCCCAAGACCAGCACAATCTACCCACTCAATTTCC
TTCGCAGGTCGGACAACTGAGTGCAACACTGGAGATCTCCCG
>MR_Moffic_all00896
TGCAGGCGTTTGGTTGAACCAACTTAACAACCACCACTTCTTTTCGGCCCTTTTCTTTAAGAATATAAGATTAAAGAATT
AATTATCTTATCCGCTGTAATTGATTTAAACTTAATTATAAATTTAATTATGAATTTTTTAAAGAGAAAGTATATATTGA
AACTATAAATTATCTTCCTTTTCTCTTTTACGGTTTCCAAACCCCATACTTTTGTCAAGATTCCCTCTACTGTTCCTCTC
TTTTCTCTCTCTACTTCTTACAAAACGCGGTAGTGCTCGCCG
>MR_Moffic_all00897
TGCAGGAATGACTTGACAAAACTCCTGCAAATTGACAACAGTAGCTTACTGAGTCTAGGATACAATGTGACATACAAATG
CTGTTTTCCCATAGAAACGAAACTGCACCTGAAGTATATAATGCTCTTTGATTTCAATTAGCACTTACCATTCAATTAAT
GGCCTGAGGAAAGGTGCAACCCTCTCCAAACCCTCAAGATTTGCCAATGATTGAACAAAAGCAATAGGTATCATGTAAAA
GAAGACCAATGCAAACACAGACAATGATATCACTAGCTTCCG
>MR_Moffic_all00898
TGCAGGGCCCCCGAATTATATTTTGTGGAGTCACCTGCACTTGCTCCCCCTGAAGTCCAGGTCGACTTGGTTGCACAACA
AAAGTAAGAGATCTTCATCTTAAGAGGAGAGAAAAATAAAAATAAAAGTCTTCATCTTATATTTGATGATTGTTATTCTT
TATAACAGTTTTGATTGCTTGTTTGCAGGCATGAAGAGGAGCTAAATCATGCACTTAATCAGCCTCTTCCTGATGACGAT
GATGAGGACTTAATTTAGAATATGATAGCATGTGTGCACCCG
>MR_Moffic_all00899
TGCAGCCCGAGCTGAGAGCGGAAAAAAGAAAGAGGCGGTACTGGTTGGGGATGTTTTATCTGAGTCTGAGAAAGAGAGGG
TCTACTCTGATGACCAGAATGAGGATGAGTACTATCCTCCTAGTGCTGCAGAATTAATCGCAAAGCAGCAGGAAAAAATT
GAGAGAATAGAGAAAGAGTTGGATGAGCTCAGGGAGCTCAAGAAAATGATGATAGAACAACAGGCGGCTCGGGATGCCGA
GACTGTACAAGAGGTGTCACGCCCCGACTTTATGAGAAGCCG
>MR_Moffic_all00900
TGCAGCCATAAATGAGGGCACTGACACTGCTTTCAAAAAATATCCACTTCTGTCAACATTCTCCGTCCAAATTTTGACTG
TACCCACTCTTACCCCACGTCTTGTAGAGGAAATGAATCTGTTAGGTATGCTGTTGCAATGTTTGGGAAGTATATTCAGT
TATTGTGCTGGGGAAGATGGAAAATTGCTGGTATGTTATCTTGTGCTTATATTCTCTGAACTGTATGAATGCACTCTTAA
ATTCCTAATAAGTATGCTAACTACCTTTGTACCACCTTCCCG
>MR_Moffic_all00901
TGCAGCCTTCCGTCTCTGATTACTGTCCCCATCGGTGGGACCTCCTAAGATCATATTTATCACCCCCCCTCCTCTTCGGC
GGTGGTGGAGGTAACAGTTTCTCGGCGGGGACTTTTCCCTTGTCTTCTCGACCTCTCTTTTCACCTCTACCATCCTCTCG
ATGGATGAACTCGAGGAGTTGTCCATTTTGTATCATTCATTCGATCGCATCTCTCAAGTGTCGGCAATCATTTGTATCAT
GGCCATAATCACAGTGATAGGCGCAATATTTGTCCGACCCCG
>MR_Moffic_all00902
TGCAGCTTGGTGTTAGTTTTGCTGGTGGATATGTAGCTAGTATTTTATGTGCTATTATATCGCACCCAGTAGATAATCTT
ATTTCTTTCCTCAATAATGCAAAGGGTGCAACTATTGGTGAAGTGAGTGCTTGTAGTATACTATTAGTATCCTTATTTGA
TCATAATTTCCCATGGTAGATGTTTCCTTTCCAATATCACATTGCTTCTGGTTTTTTCACGACAGGCAGTGAAGAAACTG
TTAGTGTATAGAGAATGGATTGTACACCAGGCCCAATTACCG
>MR_Moffic_all00903
TGCAGGACTTGTCACTCCCCTTCCTTACAGGAAAGAGCATACAAAGGCAAGAATCCCAAGTTTGCATTAACCAACAAGCA
AGAAGCAAGCGCAAGAAAGAGTACGACAGGAAAGAGAAAGGGCCTTTCAGCTTCTGCTCGAGTTCCTCTTGGACGGCTTT
TTCCTGTCAGCAGCCGTACACCTACCTAATTATATAATCTATCTTCCCAGGAGAATGAATGTAAAGATCATAACTCCAAT
CTCCGAGGCAGTCAAGCTATTTTGTTCACTCCGTTCTTGCCG
>MR_Moffic_all00904
TGCAGTATGGTGAGACCCCTTTGCACGAGGCAGCTAAGAATGGATGCAACGACGCCGTTAGGATGCTCCTTCAATACGGC
GCCGACGTCGAAGCCATAACCAATGTACATCATTAATTTATTGCTGCTTCGTCGCATAAATATCACTTTCTCGTCCAAAG
TCACGTGCGCGTTTTTGTTATTGTGTATAACTAAACTAAGTGAAATTACTTATTCGTCGGAATCTTGTCACAGAACTCGA
TGACTCCGTTGCATCTCGCTGTTGGTTATGCGCTGACGTCCG
>MR_Moffic_all00905
TGCAGCCCGTGCCCAGTGTGCGTGGTGCCCAGCAGCCCCGACGTTCCCTGGTAGGGGCCTGTGCGCACCCGCCTGGCACC
TGCGCCCGTGCAGCCAGCCCCTGCCAGGCACCCGTCGAGCGCTACGACCACTGGCATACAACTTTTGAAACTGAACTTCG
TGCATTTCTCTTCTTGGTCTCGATTTCCAGATCCGTACAACAATTACAATTGAAATACAAATACAACAGGAAATTCTATT
CTACTCACGGATTTTCTCGTGAGAAAAACGATTGCCAAACCG
>MR_Moffic_all00906
TGCAGGAGATGAAATTGCAGTGTGATGAGAAAAGGTTTTTGCTTATTCCCTACATCTTTTTGTCAGATATTCTTCACCAT
GTTATATTCTTATGCTTGCATGTATGAATTACAGAGAGATGTTCCAGTACATGTTGGGACAATTTAGAGAAAAAAGAAAA
TCACGACATGCAAAGGGGGATACTTTTACCTCAGAGCAATTGCAAGCAGTACGTGAAGAATATGACGAGGCTGCTAGGCT
GTGCATTTTTCGTGTAGAATCATTGAAGCAAGGGCAGTCCCG
>MR_Moffic_all00907
TGCAGGGTTAGTCTTGCAGAAATCCTCCAAAGGGTCTCCACTTCCCTCCGCACCACCATTCGGCCATTTGTTCGCCACCA
AATGAGCCAAATCCACAACTCTTTGGCTGAAATCAACAGTTGCAAATGTAACTACCATTCCATAAATAGTAATAAAAATC
AGTTACATGCATACATACCTGTATCCCCACTCATTGTCGTACCAAGCCACCACCTTGACCATGTCGTCTCCCATCACCAT
CGTCAGCGACGAGTCGATGGTGGAGGAGACATCGCGGCACCG
>MR_Moffic_all00908
TGCAGATGTCCAAATTAACACATCTCTTTCACAATAACATATTTTGTAGATTCAAAGAGATGAAGCCAACATCAGACAAT
AATAATATATAAGCCTGATTGTGCAAGTATTACATCAACTTCAGCAATAACTAGAAACAAGAACTCAATTTACTACAAGG
ATTTCATAATACCTAGTCACTAAAGCTGCTGCTGCTGTTGTTGTCTTCTAAAGTCCTATTGTACATGATAGTAACCACTC
ATGATACAATTAATTTATAACAAAATAATGGATCGTCGACCG
>MR_Moffic_all00909
TGCAGTGGGTTTCTTAGGCGCCATATTTAGCAGTTTTTCTTTTTTCGTTTTAACAACCAAGTCTAATCTTCTACGGTAGA
GTGAGGTTCTGTTCTGTCTGGGGAAAACATCAAATTCTTCAAAATTATGCCTCAATCGAAAACCAAATCAAAGATTTTCG
CAACCACAAAGCAAAGTCGATGTAAAAAACGTTTCTAGGTTTACGATTCATACTTAAACGCATTCTAGGTTTTATATTCA
TACTTACACGCAGAATGTGGAAGTGACTCTGTCGTTGGTCCG
>MR_Moffic_all00910
TGCAGGCTTTTGAGAGATGCCATTGAACGAATGATCTAGAGTGGACAATTGTTGGAATTTATCGATCGTGAGGATGGAAG
AGGAGAAAAATGAGGTCGAGTAGATGAAGGAAAAGCTCCCACTGACCAATTACCCCCACCTCCTCCGAAGCGAGGAGTAA
TAAATATGATTTTTTGGAGGCCCCACTAATGGATGGGTCTATCATAAGGTCCCATGATGATGCTTTGGTCATAACAACTG
ACATCAAGTCTTTTGATTTAAAGAGGATATTTATGGATACCG
>MR_Moffic_all00911
TGCAGCAATGCTGTTGCCGAGAGAGCAGGCTGTGGTGCTGGAGGATACTGCCTACGTTCTTGCCCTGCTTTTCCGAAGAT
TGATGAACCTTGATTCACAGCAAGGCAGAGAGCTACAGGTTCTGAAGATGAAGAGGGTGCAACATCAGGTGGATAATCAG
GACGAGCAATAGCTTGAAATAAGTCGGTAAATCCAGTTGTTTGTGGTTGTAAGCATGCTGAAGATGTGGATGAAGCAAAC
AGGCTGGCGAATACATTACTGCTCGAGCTTCCACTACTGCCG
>MR_Moffic_all00912
TGCAGCACTAAATGGTTCTGCTAAACAGATGTTTCTGTGACTTTAATATCAGCAAGGGAATTATCTGTTTTTCCAAACAC
TATAAAGCAGCTTTCAGAAAGAAACATATCTTTCAAGCATGTTTTGAAATGACATACTGCCCTTGGTTTCTACTATTGTT
GAACATAAAATCAAATAAGTATAATCATCCAATGCCACGATACCTATCATTATCTTTAACCCTCAAATATACTAATGATA
TCATCATGAATCTGTTGACCAACTTTTTATCATAGAACACCG
>MR_Moffic_all00913
TGCAGTCGGTACAAAAGGTGGGAAGCGCGTGGCAACTGTTGCCAACCCAAATGCAGAAGATGCAGCTGAGCTCTTGAGGT
GTGTATTCCAACTATCTTCATGAATCTCGTCTCACGATTTGATTCTTGAAATCATATCAATATGTGCAGTAGAAAGTGTA
CAATGTGTGTTTAATAATATCTAAAACATGGTGATCCCAGGATGTGCTTGGCATGTGGGATTCCAAAAACCTACTCTCAT
ACGAAGGGAATGGTCTGCCCTGTGGGCGGCGATCGACCGCCG
>MR_Moffic_all00914
TGCAGAGAAATGGTTAGGTATCTCTCATCTTGTTGAATTACTTGATTGAAAGCAATGAGGGCTTGTTTCTTCATATCGGT
GCTCCCAATCTTGAATCTCGACAGTAAATCGACGACGTAAAATCTGGCGTCGTCCCTAGAAGCGGAGGTGCTAGGCCTCG
ACACGACTATGGCGTCGCTGCGTGTGAGCAATCCCACAGCATAAATATCGAAGATGTTTTTTATATGAGCGTCGATTTTG
GCAGAAACAATATCAAGGTTGCTTTGCATAAGCAGTTTCCCG
>MR_Moffic_all00915
TGCAGGAAATAGTTCCGCTCAGGAAGATCTGCCGTCGGCCTGAAACCGATCACAGGTTACAACAACTTCATGCCATGCCA
GTAAATGTGAATCCACAGAAAACTGCTATCGAAGTTCAAGTAGGGAATACTTTAAAAGTTGATGCTGCTGACAGTGCAAT
ACAAAAACAGCCCAAGCAGGAGGAGCGCCTCGATACTTCGTCGTCGACAACCTCTGTAACTCCTGCCACCGTCCCCGCCC
CCACCGAGTCTAAACTACCGCTGTCTAAGGCTGCCG
>MR_Moffic_all00916
TGCAGTTCTAAATGGAGGTGCATGCTTGTTCTTCACAATCTTGACAGCAACTTGGCTCCCTATAGAGAAATCACAATAAG
CACATTTTACAATATTTTTTCCTTATTCAACAGAGATGTAGAAAAATGTGCTTCACAAGATTCCACTGCAAATAAGCACA
TAATTCCCAACTTTATCAAAATCAACAAATATCATATGAGCACTTTTCCTACAAGATGCATGTCCGCATAATTTCATAAA
AATTATCAGAAGATTCACAAGTAAAAATTCATAGAAATACCC
>MR_Moffic_all00917
TGCAGTAGCAAGCACGTATCGAAGGCTCTCATTTACCAGTTAGCTCAATAGATGCGAAGACCCACATTCCCGCTTCTTCG
CCCCCCCTCATCCTAAGCTAAGACAAGGGGCCTCGCCCTCTTGACTTGATAGATCAAGAAGACTACAACCGATAGTGGAT
CTCCTTTTGCTTAAATAAGCAAGATAAGGTAGATCTGAAAATAGCTAGTATACGAAAGTCAAGTAGTCACTTCCGTCGTT
CAGGAAGAAAGACTTCGCCTAATTCTTTTGAATCCCG
>MR_Moffic_all00918
TGCAGCTGGAAATGCACTTTGCAAATGCAATAAACTACAAAAACAACCTTGTCTATAAAGGAAAGAGTCTTTTGGTCAAA
TTTGGTGATCCTTGATTTGCTCGTGGCGATTCGACTCCTATATATATATATAAATTAGATTAATCCCAATTACGTGGCTA
ATTAGTGGAATTAATTTTTTTGTGATTTATGGTGTTGTTAATAATGTCTTTTAGTTCAGAATACCAATAAATATTGATTG
GTTGGGGATACCATGAAAAATTAGGTAATGTTTTTGCCACCG
>MR_Moffic_all00919
TGCAGACAATATCATCGATGCAAGAATAATCGACGTTAATGGCAGAATTCTTGACAGAAAATCAATGGGCGAAGATCTGT
TTTGGGCCATTAGAGGCGGCGGTGGTGCCAGCTTCGGCGTAATTGTTGCCTGGAAGTTACAACTGGTTGATGTTCCAAAA
AGAGTTACTGTTTTCAGAATCGAGCGGACGTCAGAACAAAACGTGACTCGACTGATTCACCGCTGGCAATACATAGCTCC
TAAATTGAACAAAGATTTGTTCATCGGGGTCATAATAAGCCG
>MR_Moffic_all00920
TGCAGAAAATAACCAAGAAAAGCTTCCTGTCCTGGTTTCTGTGGATGCATCGAATCCTGCTTTACTTGGTAAACTAAATT
TATTTAATTCACAAAAATAGAACCACCAAATCTTTCATCACAAAAACATTGAAAAATTAAACTCCATTTCAAATGTAAGA
TGTTACTTCTTTATTCCAGATGAATCGCAATCTTTGGAGAAGGAAACAACAACGAACAAATGTGTCAATGCCAGTAGCCT
GTCACCAGTAAATGAGAAAATTGAAGCACTTCAGAAGCCCCG
>MR_Moffic_all00921
TGCAGTGGAGCAGGATCTTCTGATTTTAAGTGTTTGCTTTTTCTTCTTTCATAGCTATATAGTTGCATGACAATCATAAT
TGCTAAAGACTCCCGAAGATTTTCTAACAGAGAAGCTTCAGTATTATAGCCAAAGCAGATAGAAAGATCAATCTTTGTCG
ACATCCATGATTCAAAAGTGGGAAAGATGCTTAGCAAGTAAATGAAAATAAAAACTGCAATAGCATATATTTTGAGGGGA
AACCAGAGGCGTCGTTTTGTCTTCTCTACGAGCTGTCTTCCG
>MR_Moffic_all00922
TGCAGCATGATGTTGGAGTTTCATCAAGTCCAGAAGATGTTAATTACATCAATCAAAGAAACTTCAACTTCAACAGACAA
GGCTACCAAGTGGGTAACCCGGTGTATCAATACAACAATATAAGTCATCCAAATTTGTCGTATGCCAACCCCAACAATGC
ACAACAACCTCCACATGGATTTTCTATGACCAATGGGGTTATAAATGAGTCCAAAAAGCCCTCACTTGAGGAAATGATGC
AAATGATGATGAGCCAACAAAATGCATTCATTGGATAAACCG
>MR_Moffic_all00923
TGCAGAAATTGATAAAGTAATAGACAACTTAAACATCTTGACATAATAGCCAGCAGCATATTAACATAACATATATAGGG
GCAGCAGCATGTTAAGTTAATTAGGATAATATATACAAGGGCAATACTAAATAGCAAATTGATAAAATATAGGGGGGAGG
GGGGAATATCATAAAAGTATGTATAATATAACCAAATTTTACATATTTGCCAAAATAAAACCTAGAAAAATTGTGTGAAA
ACAAAAAAAATAAAACCTACTACTGTTGTCGCTGACTCACCG
>MR_Moffic_all00924
TGCAGGAGAGACAAGTGATCTCCATGCAAGTGGAGGTCGTGGCCGCTCTCTCTCTCATCCTCTCCGCCCTCTCCACCTCC
TCCCTCGCCCTCTCCCACAGGCTCCTCGCCCGCATGATCTCCATCGCCGCCAGCCGAATCTGCTCTGCCGCCTCCCATCT
CAGAGCCTCCACGCTGCTCTTGTACTCCCCTATCACCGAAGCTGGTTTCACGCTTATTGATAGTTGCAGGTCAAGTGACG
GGCTTTGGAACGCTTCCATGGCGGCCG
>MR_Moffic_all00925
TGCAGTGTAATCAGTTCCTGTATTCAATATATCAATTATTCGTACAGCCTCTCGAAGCCCGCTCATCATTGCACCACCAA
CAGTGTCCGGATGCTCCTTGCACGTAGCTTCACCAGCAAAAAATAAACAATTACCCACTGGCCTTCCCAAAATATCATAG
TCTTCTCCAGATGAACCCACAGCAACATAGGAATAAGCACCATAGCTGTAAGGATCTCTTCCCCAGTCAGTTACTACAGA
TGCAACTGGATCTGGAACCTTATCTTCCCCAAATAATTTCCG
>MR_Moffic_all00926
TGCAGGAAGCATGACTCTTCAGTTCAAGCATACACAGTAGCTAACAAAATGAAAAAGTAATAGGAGGTACAATGTTTCTA
AGAGTATAGGACTCTAAAAAAGGCTCTGAAGTTGAAAATTGACCAATTTTTGAAACTTTCAGACACCAAAAATAAGAATT
TCTTGTGCTAGATACTCTAACAAAAACTTAATTTCTTGAGTTCCAGGGCAAAATCAGATGAATGTAGAAAGGCGTCTGAA
CTACCTTCGTGTCCCTGATTCCTCAGTTTCAAACATCATCCG
>MR_Moffic_all00927
TGCAGTAACTAAAAATAAGTCACAAGCTATTTTCCTCGTACTAGATTTCATACACAAACTGCTGAGACGTAGAACTACTA
AGATCGATTTCTGCACTTTGAACTGCTTTTCTGAACATGTTGTGAAGAAAACTTGTCTCAGCATAGCATCATTGACTGAT
TAACCAATCCTTTTTCTGTAGCAACTCGGTGAACATTTATATTGGCATCGGCGTGCCTTGGCTCATTGACACGCTATACA
ACTTTTTCGCCTACAATGAGCCGTTGAGGATAGAGAACGCCG
>MR_Moffic_all00928
TGCAGCCTGCATGTACTTCACGGTGGCGGTGATGAGATCGCTTCACGTTGGCTGAGAGGAAGAAACAAAGAAGAGGGCAG
CGGTGGCTGCCGTTGGAAGAAATAGGGGCAGCGGCGCTGCTCGCCGTTGCTTCTACCGATTGTTCGGCTAAACAGAGAGA
AAGGGCGGCGTGGTCGATTGTGGAGGAATCCCGAGCAAGCGGCGCGAGTCGCCGCTGCCATTGCTGGCTACTCGACCGAA
CGGAAAAGAGGGCAGCAGTGAGGGCTGCCGAAGGCCGAACCG
>MR_Moffic_all00929
TGCAGCCGAGGGGTGGGGGAAGGTGGTGGAATACTCCCTCCTCTCGAGCGTGACCACTCGTGAGGTGGTGGAAAGGGGAA
CCTTCAAGGCAAGGGTTTGCCCCTTCTTTTTCTTACTCTTCTTCGCCACCGAGGCCGAGCCAGAGGCCTCCTTAGAGGGG
TGACTCCTCTTAGATGGAGCTCGCCCTCCAGGAGGGATGCTCAGTGCAGCGCGTCAGCACCGGCAGAGGCGGAGGTGACA
GCCCCTTGAGCCGCCTCGCTTGACCCAGCACCAGCGGTGCCG
>MR_Moffic_all00930
TGCAGCCACGGTAGCTCATATGGGTCCTAGATTTCCCCTGCCACCATTTCATATGCAGCCAGTTCCAGTACCCGATCCTT
CAAGATTACAGGCTACTAACCACACAGATCCCGCGCCAAACTCGACTATTCATCAGAACCAGCACAGATTTCCAAATTTC
TCTGATCCATATCAACAATATCTTGGTTTCCACCACACACAACCACCAATACCACAGGCAAGTTTGATCTCTGCTGTATT
AGCAGTCAATCTAATATCTTGACAATTTCTCATTTTTTTCCG
>MR_Moffic_all00931
TGCAGTACTGGCACTGGACTCTCAGTCCTGAAGGTATGCGTGAGGCTACCAGCACCAAATAAATTTGCTTCTTATCCAGA
CCGCCTCCAACAACATCTATATATATCTTTTTCCAATCGACCTCTTGCCGCTCAGCCGTATCAGGAAGGGATTGCCTCAT
TTCCTCAGCAATCTCCTGTACTCGTCTCTATTCAACAAATGAAAATATATTATAAGTATAAAAAAGATGAAACATTGTTT
CAAAGCTATATAATAAGTAGAAGTTATATTTACATCAATCCG
>MR_Moffic_all00932
TGCAGTATGAAACTAGTACCATGCAAGAAGATGTACTACTTTCCATTAACACCTCACTGCAAAGGATGTATGCTTCTAAA
GCTACAGCAAAGATATGCGTTGGCATGCTTCTTCAATAGATGATGGAGTTATACGTCATCCTGCAGACTCACCAGCATGG
AAACACTTGAATTCTGTTTATCCATTATTTGCGTCGGAAGTTCGAAACGTAAGATTGGGTCTTTCAACAGATGGTTTCCA
GCCATTTGGACAATCTGGCCAGCAATATTCATAATGGCCG
>MR_Moffic_all00933
TGCAGCCAAGGGGTGGGGGAAGGTGATGGAATACTCCCTCCCCTCGGGCATGACCACTCGAGAGGTGGTGGAAATGGGAG
CCTTCAAGGTAAGGGTCTGCCCCTTCTTCTTCTTACTCTTCTTCGCAGCCGAGGCCGAGCTAGAGGCCTCCTAGAGGGGC
GACTCCTCTTAGGTGGAGCTCGCCCTCCAGGAGGGCTGCTCAATGCAGCGCCATTAGCACCGGCAGAGGCAGAGGTGCAG
CCCCTTGAGCCCCTCGCTTGACCCAGCATAGCGGTGCCG
>MR_Moffic_all00934
TGCAGTCTTGTGCAGTGATATTAGAGGAGATTTGTTGTTATCATGGATCAAAGAGAATGAGTAAGTGCATAATGTTTGGG
CAGCCATTAGGGCTTTTCTCTTCCTTTGACGAACAAATTTGGGAGATAAACAGCGCTCACTCTCGCTGCCTCCCAAATCT
CAATCCTATTCGGCTATTCCTAAATTGTCCCACACGCTGTTCCTGTTCGGTTAAAAATTAGTTCACCATTTGATCTAGAG
GTGCTCAAAAGAACCGGAACCGTCGGTTTGGAACCG
>MR_Moffic_all00935
TGCAGTTGGAGTTTTCTTCTCCTCCTCCAGCGCTGCTGCCGATTTGGGTGGCGTCGGGGCTTCCTTCTTTGATTTATTGT
TCACTACTTCTAAGGGCTCTTTCTGTGCTTCAACCTAGGCATTTATATATGGACTACAATTAATATTGAATCGTGATTTA
GATATTAGTGAGTTACAAAATTAACATAAAGAGGGAGATCATATGATAATATATTGGACCTTGAATATTTATGAATAAAC
TTAAAGGAACCCAAAGAGTTTTAAATAAAAAAAATAAAACCG
>MR_Moffic_all00936
TGCAGCGGGCAAGGTTTTTAAGACGCTTTAAATCTTGTTTGTAGCGTTTTTGTTAGCTGAAATGTTTGATAGAATTTTGT
TGTATGGAGAGTTGTTTGCAATTTCCGATTGTAGATGTTGAATAACTTAAGAAAATACCATTTTATACCCTAATCTTTTA
ATTTTTTCACAATTATATCCTAACGTATGTGAAACTACAATTAATACCTATACTATCAATTTTGTTAACAATTATACCCC
AGCCTTCAATTTCCGGCAACTGAGTGCTGACTCAGCATGCCG
>MR_Moffic_all00937
TGCAGAAAGGGTAAGCCATTCGGACCAGCTGTCATCTTAAAACTCTCCTTGCAGTGTGATAGCGACCACGGATCACGAGG
CTTCCTTCCAGAATTCGCCGCTCCAGTGGACTGGAGGTCACTCACGCTTTGGGGAATCGAATGAGTGCCTTCCGCCACCA
GCACCGATACCAGACGGAGCGTCGGAGCCATCGCCCTTGGATTTGAGGTTCTTCTTGTAAAGCTCCTGCAACGAAACGGC
GTACTTATCGTTGGAAGGAGGCGGCGGCGCGGAGCGTAACCG
>MR_Moffic_all00938
TGCAGCAAATGAGACTTGATCAAGATTAAATGTCTGATTGTACAGCATATCACGTTGACCTTCATACCTGTCCAAATAAT
TTGAAGAAAGAGTTGCAGGTTAGTCAACAAGCTTATGCACGGACTGGAGAGAGTAGTAGCGTTCTTTTCCCCAATCATAC
GCACACGCCAGTAAACTAAATTTAACTTGAATTAAAGAGACACAAAAGACATTTTACATTCGTTTCTGCTTCAGCACTCT
CATTGCTCTAGCTTTAACAGCTTCTTGTGCCG
>MR_Moffic_all00939
TGCAGTGGGTATGGGAAAGCAGATGATGGGACTGAGTTTTGGTTGGTGAAGAATTCTTGGGGAGAAGAAGGATATATCAG
AATGGAGAGGGGTGTTGGTGCTAAAGAAGGCTTATGTGGGATTGCTATGGATTCTTCCCACCCTCATCATCACATAAACT
TCCTATATAGTACACTCTCAAATAAAGGAAGAGGAAGACAGAGATCATCTTAGAACTGGATCTCAATTGGCCATCTGTAC
ATCTCCTCTTCTGGTGCTGGGATGGAGAGAGTCACCAGCCCG
>MR_Moffic_all00940
TGCAGTTGACTACTCTCTTGCTTAAGACATGATTTACTCAAACCTCCCAGAAGTGACACCGATAGAGCAGTTCGCGCAAT
TTCTCGTGGGATTGACCTTATACTTATCACTAGCGGAACCTAGTGCAAGGGATAGAAATTACAAATTTATCATGCGCGGA
GTCATAACGACACGGCTCCGCCACCTGGCCTCTTCCCCAAAGCAAGGAAGTCGGGATCACCTCAAGAGGACACTGAAAGC
CATCTGGGAAGAAAAACGCATCTGATGTGAACAGAAAGGCCG
>MR_Moffic_all00941
TGCAGCGACATAGGTGGCAAATGTTAGGCCCCTGTATGCCATGCATACGTAAATTATCAAAGGTGGGAAGCTTCCCATGG
ATGATTCTCCAACATAATACAGATCTTCTGGTTGGAATATAATTTTCCCAGATCCAGCTGCCCCAAGAAACCACCG
>MR_Moffic_all00942
TGCAGTTTATCGGGAAGCCATGGTCGGAATCTTTGTTGATTTACATTGCATCAGCCATGCAAGTAAGTTCATTAGCATTA
TTAATTTGATTATATACATCAAGATTAATTAAATTATATTAAGAGATAATTGTCAAATAAATCACCATATCTGATTTATT
TACAATTTTGGTGTGACTTTCAAAACGATTAACATCGGTCTCTATTTAATTATTTATTTCTTTTCATATATTAATTAATC
TTCTCTCTCTAGGCACTATGCATATCAGCATGCAAGAAGCCG
>MR_Moffic_all00943
TGCAGCTGCATGGTCGGAGCATCCATCCGGGCAAACAGATTGGTGCGGAAGGACTGGAATTCTGTGTAGACACCTGAGAA
GCCCATCTGGGAAGGCATGTGGAACTGAGTGTCAGCTCGTGGTCCCTCTTCATACGCCGCTTCCTCTTTAGCGGCCTCAT
CATCATCGTGGCCCGCTGCTTGTGACGTCCTTGCACCTCCAGCCTGCTGCATTGCCCTAAATTCCCTCACGAAAAAACCA
CTACTCATGAGGGATAAATTCTCTCTCCGATCTCACTAACCG
>MR_Moffic_all00944
TGCAGCTAGGTCATTGTCAGACATCACCTCAAGTGGCAATCTTAGCAGCTCTTCCTTCCTATAATATTAGACAACTTTGA
GTATGTGTGTAAATATATAAGGTTTCAGGTTTTTTAGTTTGAAGTCTTCACATTCCCATACTACCTTATATCGATCTTAT
CATCCGTCTTTGAGGTTGAGATGTTGGATATGTTTTCTTTCCG
>MR_Moffic_all00945
TGCAGCTTATCCCCAAAACACATGAGCACGAGCAGACAAAACATTGCATACTGGAAGTGATCTATCAGCCTGACGGAGTT
CCCCGACTCGGCGGCGCCACGGAGGCGGTCCATGAGGAGAGACAGCACCCAGCGGCGGGAGGCGGAGTATCCCCTGACGC
GGGAGGGGTGGAGGATCTCCTGCGTGAGGTTGCGTCGGAGGAGACGCCACGTGGGCCCGTACGAGGAGGCGCTGACTGTC
TTCCGAGGCGCGTTGAGATACGTGCTGGTGGCCG
>MR_Moffic_all00946
TGCAGAAAAAGCTTTAGGATGTCTTGGTGGTTGACTGGGAGATAAAGTAGTTGGAGACCTGTCTGGGGACAGGATCCAAA
TTCATCAAAACCTCAAAGTGCAAATAACACAAACAGCTGCCTACTACTGGAAATTTTTCTCACAGGGCAACAGTTCAGAC
ATTGTTATAGGTGGTTAAACTATTAAATGTAGTATATCATTCACAACCATTAACACGTGTTGTAGTAAGCATTAAGAAAT
AAGAATACAAATTAAAGAGAGAGAGAGAGAGAGCATTTACCG
>MR_Moffic_all00947
TGCAGCGTTGATAATTTAGCAGTGTTGGGGGAAATTAAAATTGGGTATTGAAGAAGGGTGTTTTCGACATTTTACCTCGG
TGAGAAGCCGACGAGTATGAGCTTGGTGAAGAGCTGCGGGCGTTTAATAGAGGCGAGGATTCCGATGGTGGCGGAGACGG
AGTGGCCGACGTAGGTGCAGCGGTCAATACCGTGGGCGTCGAGGATGTCGAGGAGATCATCGACGTAGGCGTCGAGGGTG
GTGTAGCGGCTGAAGTCGAAGTACTCTGGGTTGACTGTGCCG
>MR_Moffic_all00948
TGCAGGGTTATGTTAAAAATGTCTCTTCAAAAGGATGCTTTATTATGCTTTCACGGAAGATTGATGCCAGAGTCCTCATT
TCTAATCTGTCAGACAACTTTGTTGAAAATCCTGAGAAGGATTTTTCGGTTGGAAAACTTGTGATTGGCAAGTAAGTATC
TTAACAGAACATTTTTCTGTTGATGCGAGTATGCGACACTGACACACCTTGTGCAGGGTACTGTCGGTGGAGCCACTATC
TAAGCGTGTTGAGGTTACCCTTCGAACTTCAAGTGCAGCCG
>MR_Moffic_all00949
TGCAGATTAAAAAATGCATGGCAATTAATGGCAACTACGAATTTAAAGCTGAACATTTTGACATGGAATTTAATAATTAG
TGTTCATTGTTATTCAAGTAACGAAAAAATTTATCAATTCCGTTTTTGTAGGTTCATGACTACATTTCTAGAAACAATGC
CAGCATCAATAACATAATACGAAAAATCTAATGAGTCTTGGAGGCTTGAGAAAGGAAAATGAGGATGGCAGCCATCAAGA
TCGGAAAAATGAAGAGCAGCGACGTCGAGGGGGGCTGAACCG
>MR_Moffic_all00950
TGCAGTTGATCTCATGGGTGAAGTTTTTGTCTTCTCGGTAATTTTTCTTCCAGCTTCAACTTTCCTTCAGTTTTTTTACT
TGTGTCAAATTTTCTTTTAAAAATTTAGTTTTTTAATATGTTTGGGACATGAACATTTGGTAATTCAACCATAACATTTC
TGTGCAGGACTCCTAAATTATAAACTTGTTGAAACTTGTCCAGGAAAATATGAAATTGGTGAACCCAAAATTTGCGCTGA
TATCGTGCCTGGTTCATTTTTATTTCCAGCCTGTATTTACCG
>MR_Moffic_all00951
TGCAGCCAACAAATAATTGAAAAAAGGAAATTTCCACCACAAAAATCAACGTCATCAATGTGTATGGCTTATTCAGCGTG
GAATATGTGAGCCATGCAAAGCTAAAACCAGTGGACCCTACTTGCAATCACACTCCATAGTCAAATCTAGAGGTGGCAAA
AGTAGCGGGCCGGGCAGGCCAAATGACATTTTTCGGGCCGGCCCAAAAATTATCGGGCTGCAAAATCTCCAGCTAGCCCA
GCCCAGCCCCATACGGGCCACCG
>MR_Moffic_all00952
TGCAGATCCATATCTTGTTGACGGAGGAGAAATCGACGATCGAGAAGGGATTGATGACGGATCGGCAGCTGCGGCATCGG
AGCGGGGAGTAAGGGAGGAGCGGCGTGGCCTCGGGGAGCGGCTTCAGGGGCGTGTAGATGGCGGCGATCGGGATGGCGCA
GTTCGCGGCGTGGGCTTTAGTGCCG
>MR_Moffic_all00953
TGCAGATATAACATCTCAACTACCCCTAACACAAGGAATGGGCACAACATTTCTAGCATGTATGGACGACATCCTCAGTC
TGTGCAAAAGGTGTAAGTCACATCCGTAGGTTGAGGCAGGTAATCCATATATAAACCTTGTACTGAGCACAAGACGGGGA
TGAGAGACTTACATACACACATACACACATACACGCATATCTTTCTCTAGAGTTTTTCTCTCTACTTTCCGACGAGATCT
CTGACTTAGGCATCGAAGAATCTGCCAGGAGTACTCCCTCCG
>MR_Moffic_all00954
TGCAGTATTTGAGGACTGCTGAATATGCTGCACAAGTAGCCGCTCTTAATGATCCTTCTGTTGATAGGAACTATATGGGT
AATTCATACATGGACCTGCTCCAGAAAGCCTATCTTGGGAATCTGTTATCTCCTCAGAAATCTCAATATGGTGTTCCCTT
GGGTGGTAAAACAGGCGCATCTAGTCCTCATGGTTACTATGGGAACCCTGCTTTTGGTATTGGATTGTCATATCCTGGAA
GTCCCATGGCTAGTCCG
>MR_Moffic_all00955
TGCAGCGCTCGCACTCCAAACGAGCTCAGCCGTCAAGCCGCCGCGGAAGAAGCTCTCAGTCATGGCAGCGGCGAAGCTAA
ATCAAAACAATTTGAGAAATCCTAAACCTGCAACAAAACATCAAAATCGAAGCCAAATTTGCATAATTAATCAATTCTTG
AAGCAATCTTGTCAATGGGCATCCTCTGAAGCAATTTCAGAATCTTCAAATTCTTGAAGCAATTATTCATCCCTAAATCC
CACCAAGAATTTCCGATGGGCCTCTTCCATAAATTGAGGCCG
>MR_Moffic_all00956
TGCAGAGAGTTTTGGTGAAGCAAAGAGGATTTAAGTGCCATACTTGGGCTTGTGGTGAAGACTCCACGTCCAGTTCAACT
TGCAGATTCTGGAAGGTGCTGTACTGAATCGAGCATGGTAAATCTTTCGCAATCCAAAACCATATTCTCATACTGCTTAC
TAAGAAAGTGATGAAACTTGAAAGATTTCATTTGATGATATTGTTGATAGTGTCTTGTAATACAGTGATATGGAATGCCG
TCTGATTCGTCTATTTCTTCCCCTGCTCTTGTAGATTTTCCG
>MR_Moffic_all00957
TGCAGTTGTAAACCTCTGAATCTATCCCACGCTTCATGGAAAGGTTCCCCTTTTGACTGCGCAAAGGATCTGTGACCTCA
AATCTTGAGTCTTCTTATTGGAGTAATACTTAGCCATGAATTTTTCATATACTTGCTCCCAATTCCTCAGCGAGTCAGGG
GGTAGAGACATCATCCACGTCTTGGCACGATCTTTCAGAGTGTAAGGGAAGCATCTCATTCGTAACTGATCTTCATTCAA
ACCTTGTAGAGGAAAGGTCTAAATGACTGCATAGAACTCCCG
>MR_Moffic_all00958
TGCAGTGGAGAGACCATCACTGTATGGATGCTGGTGCAGAGTATGATTTAAAGCATGCTGATTTAGAGAGATCATTTGGT
GCAAAAGTTTCAAGCCTTGAAACCAGCATCTGGTCCAGGATAATGCCAGGGTCTATGAGGCATAAATTCAAGAGGAAGGC
CAATGGTAGGGATTTATCTATGATTGATATTGCTTCTAAAAGGCGACTTCTTGAGTGCAGTGCATTTGCAGCTCGTTTAT
TTTTCGAAGGACAATCACTGGGAAAGTCTGGAAACTATACCG
>MR_Moffic_all00959
TGCAGTATAAACGGAAAATTTATCTTGACTACTTGTTTATATTGGTATGTTTTAACGTATTGATTGGATCACAGTGAGAT
GTGTTCTTCTATCTGACCTACGTGAAGAATCAAGATCTCGGTGACTTAACGTAACCTAAACCCTGATAAGGTTTTAGACG
TGCCTGTGTGTCGCTTTGATTTATCATGGGTGAGAGTTATTGATAACTCAATATACTCCGTATCTTGGGTGGCAGTAGTT
CATATACGATGTTTAGAAATCTGTATTGGATTACCGTATCCG
>MR_Moffic_all00960
TGCAGTAGAAAAAGTGGTAACTCCTTCCTATGATGTCACTAAGTAGTTAGCCGAACTAACCAAGCAGGTGGAAGGACATC
AGAGACACATCCTCCACCGAATTTGCTAGTTCCACAACCGTTGATGGGAGAGCACTGTGGCATATGTGGAGAATATGGGC
ATGGAGCAAATGTTTGCCCACAAATGACTTAGATGGCAATGGAAGATGAAGCTCAGGCCAATTCTATCCAAGGTTTTCAA
CCAAGAGCGAGATTCGATCCATACTCTCAGACTTATAATCCG
>MR_Moffic_all00961
TGCAGAGGGGAGAAATTTTCAAAACTTGATTGGGAAAAAGATAAGATGCAGATAATTATACCTCAACAAAGTATGGTAAT
CATCTTGCCGAGCTGGAAGCAGGTCTCTTTCAATCAAAACCTGACGAAATGAATTCACTGCCTTCTCTTCCTCCTCGTCG
AGAAACTCTTCCATTGAAAATGAGGCGAAATGGCAATGCAACACTTGCCTACTCCGTTTCTTCAGAGAATTTGTGCCTCT
TGTAGAACCATTCATCGCCTTCCTCCTCAAAGATCTCATCCG
>MR_Moffic_all00962
TGCAGATACATTGTGAGGCAGGCGTGCTGGTGAACACACATGGAGATTCTTGTTTCCTCTTCTACGAGTTATTGAACAAA
CAAATTAAATGTGTGTATGTCTGTGTGTGTGTGTGGAGAGAGAGAGAGAGAGAGAGAGAGAGATCAGAGAGGGAGTGAGG
AAGGGAGAGAGAGGGAGTTGAAGCAGGCTTTTGGGAAGAGGTTCTCTGAATCCTGCAATGTGATTCTCACAGTTGGAAGG
ATTCCATTCCACATCTGCAAAACCAGTGATAAAAATGGCCG
>MR_Moffic_all00963
TGCAGATCGTTTCCTGCCAATGATAAGTACTCCAATCCAATAAGGTTTCCATAGCTTGGTGGTATTCCACCATTGAAGAA
GTTGCCTCCGAGCTCCAAGTGCTTGAGGTTGCTCAAGCTCACCACTCCAAGAGGTAGGTTGGAAGAGAAGTTGTTGTTGT
ATGCATCAAGAACTTGCAGATTTGGGAGGGTGGAGTAATTCCAATCTAGGCCGCCGCTAAACTGGTTGTTTGAGATGTTG
AGGAAGCGGAGGGAGCTCATGCTGTCGATCTTGATCTCACCG
>MR_Moffic_all00964
TGCAGAAGAAGCGAGCATGGCGCCGCCGCCGCAGGGAGGTTTCCCAGAGCCACGAAATGCAGGTGGAAACGGGCGGCGCC
GCCGATAATCTGTAGTTAATGTGGAGCGGCGCGAGGAGGCTCCTAGCCGCCAGGGATTAATCAAATTAAACTAAATGTTT
TTTTCTTTTTTTAGTTGAATTAAACTAAATATTTAAAAACACATTAAATTAGTTAAAAGTCCAAAATTGAAAGCATCCGT
ATTAAATTCAAATGTGGTCCGCGAATTTGTTGAAATGGCCCG
>MR_Moffic_all00965
TGCAGAATGGAGCATCATATTGTACCTCGGAACTCACAGTGTTGAAGAACAGTGAAATACACACATGGGATAGAGGCTAC
GACGACGAGAGAAATCAAGTGAGTTTTAGTTATGTTGTTCGAAATTAAGTCTTGTATAACACATTTGTTTCACCCG
>MR_Moffic_all00966
TGCAGCCGAGGGTGGGGAAAGGTGATGGAATACTATCTCCCCTCGGGCGTGACCACTCGAGAGGTGGTGGAAATGGGAGA
CTTCAAGGTAAGGGTCTGCCCCTTCTTCTTCTTACTCTTCTTCGCCACCGAGGCCGAGCTACAGGCCTCCTCAGAGGAGC
GACTCCTCTTAGGTGGAGCTCGCCCTCCAGGAGGGGTGCTCAGTACAGCGCCGTCAGCACCAGCAAAGGCAGAGGTGGCA
GCCCTTTGAGCCACCTCGCTTGACCCAGCATCAGCGGTGCCG
>MR_Moffic_all00967
TGCAGACCAGTTAGATTTCTAGAAGCCATCTTGGCATTTTAAGCAGCAGCCATAGAACATAACAAACTCACGACAAGAAA
GTTACCAGTGTGAATGCCACGAATCTGCTTGTATCGGACCAATCTGGAACCCCTGGAGCATGGCCATGCCATTGGAGGCG
CTCTGCTGTTGGGAAGTCATTTAAGCCAAGTGATTCACATTCACTGGATGAAAAAAGATCAATGGATGAGCTTTCTTGAA
GCAAAAGCACAAGGAAAAGAATTAAGTTGCAGGTACATACCG
>MR_Moffic_all00968
TGCAGCTGCCCTTTCCATAACTGGGAGCCACCACGCTTCATCATCATCACCACTAAGCTGACCCTTCCAGGATGGAGGGG
GAGGGGTGGTCTCGATTATCTCATTATAGGGAATGTTGGCGTCAGGACCATACATGGCAATCAAGGGCCG
>MR_Moffic_all00969
TGCAGTGGCCAAGGAGGTAACTCCTTCATATGATGTTACTAAACAATTGGCTGCATTGACTAAGAAGGTGGAGTTGTTGA
AAACATCAGATACGCACCCTCCACCAAATCTGCTAGTTCCATAACGATTGGTGGGGGAGCACTGTGGGATATGTGGAGAA
TATGGGCATGGAGAAAATGTCTGTCCACAACTGACTCAGATGGCTATTGAAGATGAAGCTCCGATAAATGCTATTCAAGG
ATTCCAGTGAGATTTGATCCTTACTCCCAAACTTACAATCCG
>MR_Moffic_all00970
TGCAGCGAGTTCAGGGCATAGAGTCAAGGCTGCCTTCACAAATTCAAGATAGCTCCCAATGCAAGCGATATGTAACGGAG
TGTCTCCGTCTCCTAAAGCCGCGGTCGACAGCAGGAAAGGATCATCCTTGATGAGGTTATGCAGTTCCTCAACATCTCCC
CTCATGGCGGCCATGATCAGCCTTCTCTCCATTGATGTAATATTGATGGAGATGCCTTTGTTTTCTTGAGGAATTGGTTC
ATATCTACAATGAATAAAATTAAATGTGTTGGGAGGTTACCG
>MR_Moffic_all00971
TGCAGCCTATGCTCAAGGTCGCACTGCTGGGATTCATGAGGATTGGTCCTTACTCTTCTCTTCCCCTGCTGGTCAGGAAT
GCCTTCGCATTCTCCATGAATAGCTCATCGATGAATATCGCCACAGTAAACGGTATTTTCTCCAAGTCGGAGTTGAGACC
GCCCGTCCTTTGATAGCGGCCTTCGGTGCGGGAACCGACATCCCCCTCCATGAGCTAATCGCTGACACTCCTCCCCCTCC
ATCTTGGGGAGGAAATTTGAATGAAGTGGATGATACTGCCCG
>MR_Moffic_all00972
TGCAGCTCAAGTTTGAAGCCATCAGAAACAGTTTCTTGATTTCTTGATATAGTTCTAGATGATGCATATATAGAGATGAA
AGAACATACTGATGGAGGCGTAGGGAACTAGAGGCTTGTAATCAAAGCTAAAAACTTGAGTCACATTGTTGAGATTTGGG
TGCTGAACAACGAGAGTCCACTGCGTGTAGTTCAGCCTGTAGTTGAAGTTGGTTATCGCAATCTTTGCTCGCCAGTAGTC
CTTGTAGTTCACCTTCACGTGCCAGTGCACCCG
>MR_Moffic_all00973
TGCAGCCGAGGGGTAGGATAAGGTGATGGAATACTCCCTCCCCTCAGGCGTGACCATTCGAGAGGTGGTGGAAATGGGAG
CCCTCAAGGCAAGGGTGTGCCCCTTCTTTTTCTTACTCTTCCTCGCCACCGAGGCTGAGCCAGAGGCCTCCTCAGAGGGA
TGACTCCTCTTAGATGGAGCTCGCCCTCCAGGAGAGGTGTCAATGCAGCACCGTCAGCGCCGGCAGAGGCGGAGGTGGCA
TCTCCTTGAGCTGCCTCGCTTGACCCAGCATCAGCGGTGCCG
>MR_Moffic_all00974
TGCAGCAATGCGGCGGAGATGGAGGGTTTGCGCGCGAAATGATAGGGTTTCTCGATACGGCGGAATTAGAGATGGAAGTA
GTGAGAGAGGAGGAAACGAGAACGATGGAGCTGGTGAAGAAAACGTCGGATTACTACCAAGCTGGATCTTCCAAAGATAA
AGGAGCGAATCCGTTCCAACTGTTCGTCATCGTTAGGGATTTTTTGGGAATGGTTGATCAGGTTTGTATAGAGATCGCGA
GAAATGTGCAGAAGAAAAAATCGGCGCCGCCGTCCGTCGCCG
>MR_Moffic_all00975
TGCAGCACTTTCATATTCTTGATTGTATACATTTATGATCTGCACCAGGAAAATGGAATATAATGTCAGCTGTATCAGTA
TTGGAACACCGTCAGTGATACAAGAGTGTGTGTGAGAGTGATAGAGAGAGAAAGAGAGGAAGGGGGACTATGGCTATTTA
CCTGGTGGCGGAATACCATGTATGCTAGAGCGAAGAAAACCAGTATAAAAGGAAGGAAAACTGGTGTCACCACAGCATAG
ACAAGACCTAGAAGAAAATATAATTGTATTTGAGGGTCACCG
>MR_Moffic_all00976
TGCAGTTAAGGGCCTTAGTTGTGGTTTCATTCACAAAGCTTAAAGTGCTACCTGAATCAATTAGAATATTGATTTTGTGT
CCATTGACTTGCCCAATCAACCTTATAGTGATAGGACCTCCCTCTCCTAAAAGAGCACTGAAAGCCAGTAACACTTCTTC
TAAGGCATTTGATCCTTCTTCTTCCTCCTCCTCCCGCTCCTTGGTAATAAGATTGCTAAAATGGCACTCTTCCTCTTCTG
TAATAATTATATATGATATTCTCTATTTACATCTATGCGCCG
>MR_Moffic_all00977
TGCAGCGCCGCCTTCACCGCAGCCCCCCGCCACCATCTGCCCCACGGCCTGCTCTCCACCACGACTCGCCGCCATGCAGC
AGGCCACTGCCGCTGCTCGCACTGCTATTCAGCGGTGCTGCCTGCCGCTGCCTGCAATCCATCGCCGGAGTGAAGCAAGC
AGTAGCCAACGCGCAGAAAAATGCTGCCGCCGCTGCGCCCACCGCGTCGTACCGCCACCACTGCCTTGCGCTGCTGCTGG
CTGAGATACGGCCGCGCCCACCGTCTGCTCTCCTGTGCGCCG
>MR_Moffic_all00978
TGCAGATATGACATTTCAACTACCCCTGACACAAGGTATGGGCACAACATTTCTAGCCTGTACGGACGACATCCTCAGTC
TGTACAAACGGTGCAAGTCACATCCATAGGTTGAGGTAGGTAATCCATATAAAAACCTTGTACTGAACACACAACGCGCA
AGCAGACTTACAGACACACATATACACACATACACGCATATCTTTCTCTAGAGCGTTCTGTCTACTTTCCGACGAGATCT
CTGACTTAGGCATCAGAGAGCCTGCCCGGAGCACCCCCTCCG
>MR_Moffic_all00979
TGCAGAAAAACCACAACTCAAATGAAATTTAAATAAACAAACCTAAACATGAGAGACGTATAGATAGTTACTTACTGGAG
TAAAGGGTGGATATTTCGGGATATCACTCTTGCTCGGCACCTGAGAAGTTCCAGGTAAAAGATCAGGCAACATATACGGG
GATGCCTCGTTACCTTTGCCACTGATTTCATTTGACGGGCCAGAGGCAGGACAGGAAGCGGGCAAGGGAAAATCTAGTCC
AAGCCCTTGCTTGAATTGTCGGTATGGTCTTGGGACTTTCCG
>MR_Moffic_all00980
TGCAGACCAAACTCTTGCTGATGGAGAAGTATTAACTTCTCCAGACCAAGTATTCGAGCTTGGATTCTTCTCTCCCGGCA
ACAACACCAGCAGATTCTTGGGAATATGGTATAAAGCTACGCCAAACGTCGTAGTTTGGGTTGCAAACAGACAGAATCCG
ATCAATGGCTCAAACGGAGTGTTAGCAATAGCAGGAAATGGGAATCTGATTCTCACCTCATCACAGAACACAGATATATG
GTCCTCCAATATATCCACGACGGCATCAAGTCCGTCTCTCCG
>MR_Moffic_all00981
TGCAGCGATCGCTTGCTCCAGTTCCCCACCGCCGCCGCCTTCTTCTCCTTCTCGAGCTCCAGATACGCCGCCAGGCCTCG
GCGGAGGAACGAGCCGACGCTGAGCTCGGCGGGGCAATGCTCGAGTGTTTCGGCCGCCTTCCGCCGCCGTGACGGGATCT
TCGAGGATCCCGTCCATGCACTCCCACGGCTCGTCGGAGTGGAGCGAGCTCGTTTCTTTCGCGATTTTGTAAACGGGGCT
GCCGTCAATACCGTGGATCCACGTGGCGCCCTGCTCAATCCG
>MR_Moffic_all00982
TGCAGCTAACCTGTATCTAGGGTCGCTCCCCTATTTTTTTACAAACGCCACAAATTCCTCGTGCTTTTTTTCTCTCTCTC
CTCTCTCTTTCTCTAAATTTATTGTGCCCACATAATTATATATAAACCACCACTCTTTGCCCCTTTTTCACTTCATCTCA
TCTCATCAGCAGCTCTTAATGCAAGAAGACCTCATACCATAGACTCTACCCTTCCCCCATCCGAAGATTCCCCCCTTTTC
GTAGCCAGAGAGAAATGGCTTCCTTTGAAATCGTCGATTCCG
>MR_Moffic_all00983
TGCAGTACATTAAAATAAAAATACATAAATATTTCTTACTGGAAATTAAAATATATATATGAAATAGTGATACAGCATAT
AAAAAAGAGCAAGAAAAGATTAAGTAAATTAATTAAATACTTTATTAAGACATCCTGATTTGTGCCTCCGCCATGAACAG
GCTCAGAATTTCCCGTTTGCAGATTAACTCTGGAGAACGGAGCATGCAGCAGATTTTCCCCAATTCCGACAAGATTACTC
AGATTCTCCTCCGTCGTGACGTCGACGGAGGAGCTATCTCCG
>MR_Moffic_all00984
TGCAGAGGAATGCCGACAGTTTTGGAGGAAATCTCAGTTTTCACGAGAGAATTTCTTATTTCGAGCATGGCGATCAAGGA
ATCGGAATCCCATGTGGATTCTTCAAACGCTTCCCAATCTCTAGTTTCGGTTAGTTTTCTTTTATGAATGATCGACGAGT
TTCTACTTTCTTGAATGATCACTAAATTTCGTTTGTTTCTGCGTTTCAGATCGAGATTCAATGGACAAGTGTAGAGGGGT
GGTGGTGGTGTCAGCCATATTCAACGACCACGACAAAATCCG
>MR_Moffic_all00985
TGCAGTCAATTACTATCAAAGATTGTGCACGTGTTGGGGATCAGGGTATCGCGAGTCTCTTGTCATTGGCGTCTGCCTTG
ACTAAGGTGAAACTTCAGTCACTGAACATCACTGATTACTCGGTTGCTGTCATAGGGATCTTGACTGCTCTCTCCAGCAT
CAGTTCTAAATTGAAGTCTGTTTCCCTAGTAAAGTGCATGGGAATCAAGGATCTATCAACGGAATTCCCCGCGCTCTCCC
CCTGTGAGTCCCTCCGCTCGTTGTCCATCCGAAGCTGCCCCG
>MR_Moffic_all00986
TGCAGGACAACATAGGAGGGCTTCAAGTGAGGCATCAGAATCAGTGGGTGGATGTTCCGCCTCTACGAGGAGCCTTAGTT
GTCAACATCGGAGATCTTCTTCAAGTAAGCATCCGAGTTCATCATTATATGCATTGATAAAACAATGTGAGTTTGGTTTC
ATATGTTGTGTGATTGATGCAGCTGGTAACAAACGATAAGTTCAAGAGCGTTGAGCACAGAGTGCTGTCGAGCAAGGCCG
>MR_Moffic_all00987
TGCAGCTGGAGCCTTCTTGGCGGCGGGCTTCGTCGACGTCCTTCGAGAGCTTCTTCCTGGTGGTTTCTTTACGTCGGCGA
CAAATTCGGCTTGGCCGTGAACTTTGTTACATGCTTCTATTTCTCTTGAAGTTTCACACAGTGTTTATTGAGATGTGTTT
TTTTTATTACTCTCTTTATTTACAGCTTGAGATCCG
>MR_Moffic_all00988
TGCAGTTTGGTTGAATTGAGTATCAGAATTCTTGTTTCAGCATTGTTGTTTGTACTTAGCAATAATTTATGTTCTTGGTT
GGGTATGATAATTGATATTAAGATCTGGGATGTGAGAAGAGTGCTGGTCAGGGTAAACATTTCAGAATGAACATGCTCAT
TGATTTATTTACTGAATGATTTATGATTTATCAGAAAGATTATATCCTATTTGCACTTACGTCGTTTCTGTTGATTTCTG
TAATATGACAGGGAGTTATACAGTAATAACATTAGTGGGCCG
>MR_Moffic_all00989
TGCAGTGGGTGGTGGTTCTGGGTCTGGATCTGGATCTGGATCTGGTCCTGGTGCTGGTGCTGGTGCTGGTGCTGGTGCTG
GTGCTGGTGCTGGTGGATCCGGGAACAGGGTTCCCATTGATGATGTAGTCAACAGAGTAACCAACATGGGATTCTCTAGA
GACCAAGTGAGGGCAACAGTCCGAAAATTGACAGAAAACGGACAAGCAGTTGATTTGAATGTCGTCCTGGACAAGCTGAT
GAACGAAGGGGATGGCCAAGGTCAACGAGGTTGGTTTGGCCG
>MR_Moffic_all00990
TGCAGTTTCCGAATCCAGGAAAGACAAACTTCGGAACTCGGATATATTTCAAAAATAAGTACTTTATCAAGACATTCGAC
CGACCTTCAGTCTTGACTTGGGGGGGGGGAGTAGCTGATAGGTTGTGATTGGGTAGCTCGGGTTTCCGACCTTACCAATC
ATGCCCGAGTTCGAATTAGAGTAGAAGTACCATAATCGAATGATGAATATTGATCTTAATAGCGGATATCACATACCGAG
ACCGATCCTGAATGAAATGCTCTTCTGTATATCCAGGTCCG
>MR_Moffic_all00991
TGCAGCCCAGGAATTATCGAAACCAATCTCGAATCCTTATCTTCATCCGAGAACACAAACCCTAGATCCATGAACCCTCT
CAGCTCTTCAACCTCGAGCTCCGACAAACTTTTGCTCGCACTCTTCCTCCTCCGTCGTCGCCGCCTATCTCTTACCCTAA
CCGCCGCCGTCGAGCTCAATTCAGGTTTCGGATCTCTCGTTTCGATTATGTTTTCGGCGTTGGTTTTGTCTTCTTTTGGT
GAGGAAGATTCGTCGAAGCTCTCGACTTCTTTACCG
>MR_Moffic_all00992
TGCAGATCAATTTCTCATCCTGTTGGTCATCTGCATGATTTTGTGTTGTTGGATAAAAGTTAGAAATGCGAAGTTCTTAA
ATCAAATTTGAACCTGTCAATCATGTATAAGATTGATAGCAATTTCGCGGTCGCTACTTATTGAATTGCCTGGCCCTTTT
TCATCATCTTTCAAGTGGCCTTAGTACTGTGATAGAATTTTCTAATAATTCATGGTTATAATACATGATACAGGTTATTT
TGAAAATAATCAAGCATTGCAAGGAGTTCTCACCG
>MR_Moffic_all00993
TGCAGGTGAAGGGAAGTTCTTGAACGCTTCACGAAGAGAGGACTTGTAAATCTGTGGAGGTTTAAGCGCAGTCGAGAGCT
TAAACCTTCTGTAGTAATCATCTCTAGGGGTGCCACAGAGCTTGAAAATCCG
>MR_Moffic_all00994
TGCAGAAGCCGAAGCAGGACAGATACGCTCTCCGCACATCGCCGCAGTGGCTCGGCCCTCAGATCGAAGTCATCCGCACC
GCCACCAAGATGATCGAGAGGGAAATAAACTCCGTCAATGACAACCCCTTGATCCACGGTGGAAACTTCCAAGGCACTCC
CATCGGAGTGTCCATGGACAATGCGAGATTGGCCATCGCATCCATCGGGAAGCTCTTGTTCGCTCAATTCTCCGAACTCG
TCAACGACTTCTACAACAACGGATTGCCGTCCAACCTATCCG
>MR_Moffic_all00995
TGCAGTAGCGGGTCACGCCGTTGGAGAAGATTGAGGTGTGCAGCAGCAGCAGCAGCTCGTGCTGGTTGCCGCGGCTCGCG
GAAATGCAAAGTGTGGTGTGTGCAGCGAGGCGCTGTGCTTCTGGCAGAAGAAGTAGCGCGGGTCGTGTGCTGCTGGGTGC
CCTTCCTGCACCGTGAGTTGCGCACTTGCCGCGCCGCGAGTCGCGCGCGCTGGGCGCCCAGGTCCGCAACTCGCGCGCTG
CTGCGCGCAGCTTCTTTGTTTCGGCCCGTTCTCTCTCGTCCG
>MR_Moffic_all00996
TGCAGCCCTTTTTCTAGGATGATTGATATTTTAGATTGGTTGAAGAGAGCCCTTATATTATTTAGGGATAATTATGGCTT
ATTTGATAAATTTGGAGGGAATGACAATCTTTAGGCATGATTCTAATACATAAATACAGATGATTGTAGCCTTACACTGT
TTTTCTTATCATAAAGGTATAAATCTGCTAGGTTGTTCACTTTTAGTAAAATATGGATTCACCCCAGAAAATAAAAACGA
TATAAGGAAGAAATAGAACGTGCGAAAAGCTTTCCTAGGCCG
>MR_Moffic_all00997
TGCAGGGACATGATATACATGTCCGCTTCTGCTTCGTGCAAAATTATTCCCATCAGCTGTATATTCCTGCATTGATGAGA
TGAGGCTTCATGATTGTCAAACTTCCAAAGTGTTGAGTTATTTCAATATATCTTCTTTTCTGAAGTTGAAAAAGTGACTC
ACACTAATATCTTTTCCAAGTTGTCTGTCAGATGCTGATGATGGTGATGGTCCCGTGTAAGATTTTCTCCTTCCCATGAC
GAGGAGGGGCTGTTCCTCCACCATATGGATCCTCTGCATCCG
>MR_Moffic_all00998
TGCAGTTGACCAATTCATGAAGAAGTTAAAATATATGTTATCCAAGACTATTCCAGCGAAGCAAATGAGATTCTTACTTG
AAGGAATTGCAATTTTCAGTGATAATCTGATTTCTTTCATCTGTGGTTTCTACCCTCTATTTTCTTTCAATTGTCGGACT
TATTTTAAATCATTAACTAGTATTTGTGCACTGACAAATTCCTTTCTGTCATTGCTGAAAAATAGAATACATGGGAAACA
GTTAGCAGAGATGCCTTTTGTTGGGACTCGATTTATGTACCG
>MR_Moffic_all00999
TGCAGGCTGACTAGATCGTTTTGGGACATTGTCTTTGGTCGGGCGATGTCTCTATCGATGGAAAGGCTGACGAAGGGTAT
TTGGTTTTCGCTCCTTACGTCGTGAAGGCATAAGCCTTTAGTGTTCTATTTCTACCTGCGTATTGAGGTCAATTTCACCA
GTTTCCGTTGCTAACTAAATGATGACGCACCCCTTCCTCGCTTTAGCGCCG
>MR_Moffic_all01000
TGCAGGCAAGCCACACCCACCAGGCTATACATCCCTCCCTCGCTGCACCATCGATTAAATGAGCTCCGTCGGGCAAGTCT
CGCATACAATGAGACTACCATTCTTCCTCACCCGGACACAGTACGAGAGTATTTCTACCTACATCTCAATGACGAGGAGG
CAGGACCCTCGCACATGCGAGTAGATGCAGCCAGCTACGCTGCCACACCGTCCTATTCACAGTAGCCGCCCTCCTACCAT
TACTCTAAGCAACAAGAAGACGATCCGAGCCAGTCCATTCCG
>MR_Moffic_all01001
TGCAGGTGATGATATAAATCCTCGCATAATTATACGGAAGAAACTCTCTATCCATGTGTTTTTGAAGCTTCGCCCACTCA
GTAATCTTAGGCTTCCCGTGGCGCATTCGGGTTTCCTTCAATTATTGCCACCACACGGCTGCACGGCCACGAAATCGCGT
AGCCACTAAAGAAACACGACGTAGATCCGGAACCTCTTTAAAATAAAGCAGCTCCTCCACAGAACCAATCCAATCCAAAT
ACGCGGCGCCATCCACCCCCCCATTAAATTCAGGCAAATCCG
>MR_Moffic_all01002
TGCAGAATCTCATTCCAAATTTCTCAAGTTCTTCTACAGAACTTCAAGGTATGGCTTTCTATTTTTCAGAATCACGTATT
TCTTCATATATCAGTTTGCATATACAAATCTCCAACCCATTTACATAATTTGATCAAACTAAGAGATTCAACAAGAAATT
AGAATTTTAATGCTAAATCATAATCTAAAAATTAATAAATAAAATAGAGGGAAAAAAGGAGAAGAAGAGTGAAGGAGGGA
GGGGCGCAGGCGGCGGCGGCGCTGGCAAAGAAGGAAAGGCCG
>MR_Moffic_all01003
TGCAGCTTTTTTTTTACTCGAGTTTTGTTGAGTGTCTCGCTGCTTCCCAGTGGTCACCAATCGTTCTTTTAGGTCAAGAA
CAAAGTGGGGCGATCATGGATCACCCCTCTTTCCTCTTTGAGCGTCTATCTATATGTTAAGAAATGCCTACTTTCATTTA
CCTCTAACTTGTTTTTTCTTTTTCTTTTCCTCTCCAAATAAAGGAATCAACAAGATCCTGCGATTTACTGAACACCAGAA
TTTAAGTTGTCTAGAGGAAGATCTATCAGCTTATTGGTGCCG
>MR_Moffic_all01004
TGCAGAAAAAGTTTCTGTGACAGTTTGTTGTTGAAGTTGAAGAAAAATTGTAAAGTTGATATTCTTTGAAGAATCATTAT
GTGAGTTAAGTGTGTGATGTTAGGAGATGTTGTTGGTTTTTGAAGTTGGGTTTGTTGATCAAAATTTAAGAAACCTTGAG
AAACATGAATTGAAGTGTATGTGTTAACTCTCGACTTGTTGAAATGTTAGACGAGAGAGTATTGTTGCTGTTCTACTTGA
GGGTTAAAGTAAAATAAGATGAAATTTCAAACTATAATCCG
>MR_Moffic_all01005
TGCAGCAACTTTGCATATTCACGAGCTGAAATAGTGACGGAGTCACTAGAATGACTAGAACTGTTGCCACTACCAATGAC
ATGAGCAGACGAAGGAGACTTTTTCTAAGTTATCTCGGACATAATTGCCAGGACACAATAGAAACCAACAAATTTTTCAC
AGAGAATCGAACCTGTAATGAAACGGATCCCACAAAGAACAGATGCTGACCCAAACAAGTATACAGGTAACTCACAAATG
TCATCAAGGCGAGCTCAATGCAACAAACCGGACAAAATTCCG
>MR_Moffic_all01006
TGCAGATTAATAAGAACTAAAGATCACACCTTTTTCAAATGTTCTATACTAGTACTTCAATCTAACTATGGCAGAGCAAA
GTGGAAATTATCATCACTTCTAGATACGCCACATATATATATATGTATAATTTTCAATGCACAATAACATTTGCAAACAA
GACGCAGAAGTTACAATCAATGCCTCTGCAAAATCCAATTCAAATCAAAGAAAATTTCCAATTCACCTCCTCAAAACAAT
CAGCCCACTGCTTCCTCAGGAGCGCGTACACCACCG
>MR_Moffic_all01007
TGCAGCGGCGGCGTAAGGAATTGAAATAATTAAAACATAATTATAATTTATAAAAAAAATACCAAATTAAGAAGGAAGAG
GGGCGGCGGTGCCCTGTTTCTGCGGTTCGGCAGATCGGGGGGTAAAGGCGGACGGCGGCGGTTGTATGCTGCTAGCGGTT
GCTGTTGGGATCGAAGAGAGAGAGAGTGAGGGTTGTTGTTGGGCGAGAGAGAGAGTGGAGTAATGGAGGTGGCGGGGGCG
GCGGGAGTCCAGAAACGGCAGCGGCTGACAGTGGTTTTGCCG
>MR_Moffic_all01008
TGCAGATTTACTGAATTCTTGTTCAATTATGGGAAACAAGTTTCTCTCAGCTCCCATGAAGTTAGGATCGTCGATCATCG
TGGTTTCGTTGTAGCAGTTGCCCTTCGGGCTTCCTCCCCATTTTAAGCTCCTTTATCCATATATATATAATCAGTTAGTG
GCGGACGCAGGAAATTTCATAAGAAAAATTGTTATTCGAATTTTATATACAAGTATTAAAAAGAATTGATCAAATATGGG
AAAAAAAAATTGGTTTGTGGGGGCTTCGGCCCATCCTAGCCG
>MR_Moffic_all01009
TGCAGCAGGGCACCGCACTCGCCATGCTGGACGCGGCGCGAACCGAGCTGCGCCTGTCTCAGGAGCTGGACAGCCGCGAT
GGCACCAAGGAACGCGTTGCCTCGCGCCTGGACCGTATCGAACTGGAAACTGCGCGCGTGCAGCGGCGCGGCATCGGCGT
GCTGGCCAGCATCGGCGCGGTGGCGCCGTTCGTCGGCCTGTTCGGCACGGTGTGGGGCATCATGAACAGTTTCATCGGCA
TCGCCCACAGCAACACCACCAACCTGGCGGTGGTCGCGCCCG
>MR_Moffic_all01010
TGCAGCTATCTGACGTAATCCGCCGCTAAATGCGTCAAATCCGCGTGAAAGAGTGTCGATCATCACGCCGCGATTTTTAC
CACTTGTTTACAAAGGAGACGCTGCCGCCATGCAGGGGGGAGCGCGGCAGTCCATGTCCCGACATTCCTTTGGAGAGAGA
GCGAATGATTCACCTGCATCACCGCCCGTTGGCGGTTGCCGTTGCGCTGTGCGTGACGGCCCTGGCACCACTGGGTGCCG
CTGCACAATCCACCACCAACCTCGATGCGGTGGAAGTCACCG
>MR_Moffic_all01011
TGCAGGGATAAGCTATTTTTAGCAAGTTTATTTTGCAACTTAGCAGTCTCAAAGAGGTTGAGATAAAGAGTAGTGTGGAT
ATATATGTGCTCACGTAAAGCAAGCATTCATCCAATCTTCTCGTTTCTGGATTGCTGTCCAAAGATCCACTACTTTCACT
TCCATCTCCTTGCATAACTCTATGCAAGCTTCTGAATACATCCG
>MR_Moffic_all01012
TGCAGTCTTTTTAAACTGACCTCAAATTCCTTCATATTCTTCATGTTGTTGAGTGCACTATCAGTCGTCTGCTCCACCAG
CTTCCTCAAAATCGACTCTAAAATCGGTGTTACTATTCTCTCCATTTTGATTTTCCTAGCAAATAAATTGAAAGTTTCTA
AAAGTATCAAAAGCAGCGAATGAAAGTGGAAATTCAATATATATATATATATATATATATATGTGTGTTAGGAACGTATT
AATAAAATCCAATAAGATGTAAATCAAAGTGGAACCGCCG
>MR_Moffic_all01013
TGCAGCTTTGCAACGATTCTAAACATTGAGAGCCACTTTCATGATTGCGTTCTTTTTGGCCATGGTAGCTATATGGGCCC
TCATCTCATCTAGAGAGGTCATGAAGTGTTCACGCTCCTTATCTAAAGTTTCCTTGACCTCCTCTAGTTTGGAGCTACGG
AGAGCTAAAGCCTCTTGTAAAGTTTGAATCTCCTTATCCATCTCGGAGATCTTATTTGAATCTTCAGAAGCGGAGGAGGC
CACTTTCATTAGTTCAGCCTTCAGATCAGCAATCATTTTCCG
>MR_Moffic_all01014
TGCAGAGCAAGGGCGGTGCCAACATCCTGTCCACGCCGAACCTGATGACGTTGGACAACGAAGCGGCCAGCATCATGGTC
GGCCAGACCGTACCGTTTGTCAGCGGCCGCTACGTGACCGACGGTGGTGGTGGCAGCAACAACCCGTTCCAGACCATCGT
GCGCGAGGACGTGGGCCTGAAGCTGCGGGTGCGCCCGCAGATCTCCGAGGGTGGCACGGTAAAGCTGGACATCTACCAGG
AAGTCAGCAGCATCGACGCGCAGAGCGCGAACAGCACGGCCG
>MR_Moffic_all01015
TGCAGCTGCAGGCCTAGATATTCTGAGCACTGTGGCTCAGAGGCAGGATTTGCTTAATGAAATCGGGGAGGTTGCCGCAA
AGCGCGCGAGGATCGAATTCGAACAGCATTTCCCCCGTCAACAATTTGTTGAGGACGTAGGTAACTATGTCCTCAGCAAA
CTTGCAGAAATCCTACCTCGGTACACTGTAGAAGCTCAGGTAACAGACTTCCCGTAATGCATTTTACTTAATTTTTCTGT
GTATATCCGGTACATATTGTGTCACATGTACCG
>MR_Moffic_all01016
TGCAGTGCGGCGAAGCCGCCCGTGCCGAACAGACCCTGGTGGCGGTGATGCGCGCCTTTGCCGCCGTCGCCAGCGACCTG
CCGATGGCGCAGTGGCCGACCCGCTTCTGGACCCTGCTGGGCCAGCGCCAGGCGCTGCGCGAACCGCTGGGCGGACAGTG
GGCGCCACCGTTGGCCGCGCTGGGCGAGATGGGGCCGCTGCCGCGGCTGGCGCTGTTGCTGCGGGTGGGCGGCAGCCTGG
AGGAGGGCATTGCCATGCGCGTGCTCGACCAGGACGAGGCCG
>MR_Moffic_all01017
TGCAGCCAGCTGCTCAACAATCAGTACACAACCAAACACATTCAATTAGCACAATAAACGTTCCTCTCAATCAAATCTAG
CTAGTTACCCGTGCAACGGTGCTGAACTTTTGTATCTTCTCGAGTAGAACTCAATCAGCGTCAAACCTAAAAATTGAAAA
AAAGAAAAAAAAGAAAAAACAATATACAGTTGAGACGCACACACACAAACCCAAACATAAATGTATATACGAAAGTAACG
AAACCGATTACGAGTTTAAGCGCGCCAGAGAGGTGTTACCG
>MR_Moffic_all01018
TGCAGGTGCAAAAAAATATAAAATTTGACCACACGAATGTAATTTTGCAAAGATATCTGAAAACATAATAGCATGTCACG
AGTTTTTTGCACTAGGTACTCTTTACCACTCACATTCACAAAGATTGAGGGGAATGAATGACTGTTTAATATTGAAATGA
GAAACAAATAACAAAAGATTTCCCTACAAAAAGATAAACAACAACATGGTCAGCACAAAATACAGACAGTTGTTCTTAGA
AAATAAGTGTATAAACCCAGATACCTGTTGGCTGAAATACCG
>MR_Moffic_all01019
TGCAGCATCTCTGAACTCCGCCGGTTGCAGCACCGCTCGACGCTGACAACCTCTCTCAGTTCACCGTCGTCTCATGCTCA
CGAGGGTGCGACTCCACGCACCGAGTTTTTGCCACCCACTAAGACATTGACACCAGGGCTGTCAAAATTTACCGAAAAAA
CAGTATACCGTACCGTAAAATACCGAATATAAGGTATACCGAATTTTTCGGTAAGGTATGATATCGTACCAAACTTTTCG
GTACGTTAAAGGTATCATTTTTGCAAATACTGAGGTATACCG
>MR_Moffic_all01020
TGCAGAATCTGCAAATTGGAACTCACCTCATTCTAGTTACATAGTAGATCAAGAAAAGCACTAACATTCAAGTCAAGAAA
TGGGATTGAGCCTCTTCATTGATAGTTCAAGTGTATTATGCTATTCAAGGCTATGGAATCTTCTATTTCAGATAATCTTA
TTTCCAACATCATAAAATCTGAAATTCTGTATTCAAGTAACTAAGCTCCTGAACTAGAGAGAGAGAGAGAGAGAAATTAC
AGTAATCAGCATATGAGACAGAGCTGGCTAACCTACCG
>MR_Moffic_all01021
TGCAGATCCTACATTCTGTGCCCAAGGTTAGCTCCAGAGTTACCATGCCCACTGGGTTAACAACTTCTTCGGTGAAGCCC
AGCAGAGTGGTCTCAACTGCTTCCAGGGTGGTGTTCACCTTGATCTGTTTGTAGCAATCCCAAAACATGATATTGGCATA
GCTACCAGTATCCACAAAGATCCGCTTCACATCATAGGAGGCGATGTCTACGGTTATTACCAGGGCATCATCGTGAGGTC
GGAAAAGAGTTATGTCATCCTTCGGGCCAAAGGAGATTTCCG
>MR_Moffic_all01022
TGCAGATTAGCTCGCACGCTACTGAACATCTCCACCAAGCGGCCTCCGTATGCATCCGCTTCCGCAGGTGTGTCTGCATC
GGACTCCCCTTGATACCAAAGGAACGCACGAACCACACTTCCATCAGTAGCAGCGGCCCGAGCCCGCGCCACCATATTCT
TGTAAATGGCGCCGTCTCTGTTCCAATTGGTGATGGAGGTGCCTGATACTGCGCAGGGGACCAGCCCGATGACTCCGACG
TCGGGATCCCTCTTAGCAAAAGGCATCCCG
>MR_Moffic_all01023
TGCAGCAACTTTGCATATTCACTAGCTGAAATAGTGACGAAGTCACTAGGATTACTTGAACTAATGCCATTATCAACGAC
ATGAGTAGACGAAAGAGACTTCTTCTGAGTTATCTCGGACATAATTACCAAGAACCAACATAAACCAACAATATTTTCAC
AGAGAATCGAATCTGTAACGAAACGGATCCCACACCGAGCAGATGCTGACCCAAACAAATATACAGGTAACTCACAAACG
TCGAGGCGAGCACAACGCAACGAACCG
>MR_Moffic_all01024
TGCAGGATGCTTCACAATGGGCGTCTCGATCATCTTCTTCTGAACAGAGAGGAATTAGGCTTCAGTAACAATGTTTGATG
TTGCAGTTTACTTTATCATAGTTGAAAGTTATATACTGTATTTCTTTCTCTGATATATGCATTTAGATGAACGGTGCATC
CGTTAGAATTTACTAATCTCAATTAAGATTTATTTAAATGTATTAATTTTTAGTTAAGATTTAATGAGAGTGGATGCACA
TGAGATGCCTCGTGATACAAATTGGATGTCCTACACGGCCCG
>MR_Moffic_all01025
TGCAGGATGCCTCAACTGACTCTGCTGTCATCACCACTTGTAAGATGCAAAACGACGTTATTTTATTTTTAATTTATCAA
TGTAGAACTAATGTTGTTACCTCATTTCCATTCAGCTTCAAAGCATGGAGTTCAAATTGGAAACAGAGTAAGCCTCAGCT
TCTCATTGGGAGCATTTACTTTCATTGATAAATTAGATTGATAATAATCTGACAAGCTTAAAATTGTTCAATCCCTCAAC
GAATGTAGTGGATTAGTCTATATTATTTTGAGGCACACTCCG
>MR_Moffic_all01026
TGCAGTCACACCGCCATCTCCCTTCGGAAGATAGCAGCAGCTGGGCCGCCGCCCTCTACCATTTTGGCTTTCACAGCCGA
TTAACCACATCAGCCCCTTCTCTCTTTCTAATTTTTTTTAAAATTTAACTCTTCCTCCCTAATTCCTCAAATTCCAATTT
TCTCTACTCTAATTTCTTGTTAATTGTTTTAATTTCAGATTTTTGGTTGGAATTAATTGGGTGTGCTTTCTATCGGAATC
TCCTTCCTTTCGGTGTCATCGCAGCGCCGCTGTTACCCG
>MR_Moffic_all01027
TGCAGTTATCTACACGTAATATAGAATAATCCTAGACGAGTTAGAGTGTTTAGGATTGTAAATTTATTTTAGCGAGTTAC
ACACTTTAGATAGTCCTGTTATGTTTTCCTTGATAGACGACTTGAGTCAGCTTACCGCCTGTAATGTCGGGTTAGAACAC
ACAACAAATTCATAGAATAGATAAAGAGATTATACCTTAGTTCGGTGAAGCGGAGTTGAATGAAAGCTTCGAGTATAACG
AGTATCTAGCAACCACGTCGGGAACATTGCAAAACAGAGCCG
>MR_Moffic_all01028
TGCAGCTGGGCCCGTGGCTGGAACCTGCACTACTGGTGGCTGGCACAATAAGCGCCTGTCTGCTGATCCACGAGCTGCTG
ATCCGACGTGTGCGCTGGCTGCGCCCGCTGTTCGGCCTCCGTGCCGATCCGCCAGCGTCGCCGATTGCACGCGCCGCAAC
GGCGCGCTGAGTTCGGTGCCGTTGTAGAGCCGAGCCCACACTCGGCTGCTTCTGCCGTGAACCGAGCATAGGCTCGGCTC
TACCTTGAGGCAGTCGAGCAAGCTCGACTCTACAAAAGCCCG
>MR_Moffic_all01029
TGCAGATAGGACGTCTGAACTACCATTGACACAAGGTATGGGCACGGAATGTCCAGCCTATACGGACGACATCCTCATTC
TCCAAAAAGATACCGGTCATATCCATAGGTTGAGGTAGGTAATCCATATACCAGCCTTGTACCAAACACACAACACTCAA
TTCATATGATTCAGTCTAACAACACACGCATAGGATATACCTCTCTCTCTTAAGTTTCCTATCTATATTCCGACGAGATC
TCTGACTTAGGCATCGGAGGACCTGCCTGGAGCACCCCTCCG
>MR_Moffic_all01030
TGCAGGCAGAGCGTGAGGAGAGACAGCGTCTACAGGAGACGGTCGAGGCCACCCAGCGGATGGTCCAGCAGCTGATGGCG
CACCAGTCGAGTAGCTCTTCAGCACCTCCTCCTCCCCCATCCCCCGCCCTTGATAGGTTATGTTCTTATGGATGTTGATA
AATTATGGATGTTTTAGGATTTTATACATATATTATGATATGTTTATGATATATTTTATGGATGTTTTAGGATTTCATAT
TTAGTGCTTTTCGCTTTATTCGATCTATATAAATTTTGACCG
>MR_Moffic_all01031
TGCAGCAGCGCTCCGCCGCCCAGCCGCGGCGTCGATGGCACTCCGCCCATTTCCAAACCTACAATTCAGCTACACGCGTA
TTCGAAAATGTGTATGGATCCGCACTGCGGCAACGACGACGACGACTATTCGGATTTAGAGAGAGAAAAATTGGATAACT
TATTACGGTTGAATTTTGGGGTGGGGGGACTGAAGAGGAGACCATGGATATGGATGGCATGACCAATGACGATACAAACA
AACGGAGACTGGTCGTTTTTTTCTATTGACGGATTTGCCCCG
>MR_Moffic_all01032
TGCAGAGCGTGCCCGTGGTCGAGATAAGAGTAAGCGTGTTCGGCCACCACATTCATCCTCATCGAGTAGTGGTGGAGAGC
ACCATACACGGTCTAGTGATCGAGCGTGGATGGAGGATCTGATGGCTCGGACAGAAGACCGTCATGCCCAAGTTGTAGAG
CTGGTTTGAGTAGTTGATTGATGTTGTTAGATGTAGCTCTTCTAGATGCAGCCCAGCTTATTCGCCTCGTCGTCGTCCGT
CGCCACGTATAGATAGCACTCCGATTGTCAGGCACGCGACCG
>MR_Moffic_all01033
TGCAGGTTAGATCCAAGATTGGATGGGGTAGTTGCATTTGAAGGAATTCACTTCATTAATGTGTGCAAATAACTCTGAGG
GGTCGATACGCTCTTCTTCTTTCACACCCTAAAAAATTAAACAAATTAATTAAAATTACACTTTAATACCCAAATTATTC
GACTTTTTACAATTGTGTTCCAATTTGAACGATATAACAATTAAATGCCCAAACTATCAATATTTTTACAATTACGCCCC
AGACTCAAATTTCCGGCGATTGAAATCAAACTTGGAATGCCG
>MR_Moffic_all01034
TGCAGCAGCCATTATTTATGCCACTGAAATCCCTGTGACACTGCTGATGATTTGCTTCTTTAAGCCGCTCAGTGGGCAGG
ATTATAGCTAGGGCATGAAGTATTTCCATGAATGTTTGGGGAGTATGAGTTTTGGTGAAAGAATAGTTGAGTGAGAGGCT
GCCACCATTTCCAATTCTTGAATTGTTGCTTGTAACTGAAAGATTCGGAAGCAACAGTGAAATATGAGTTATCTGCAGTT
TGTGGGCTGGCTGGAACTTATTTAGACGGAATCCGACTGCCG
>MR_Moffic_all01035
TGCAGATTGGATAATGACATGAACATCTTTCCTAATTGCGTCAATAGATTCATCATCCATTCCTAGATTTGGTTTGCATA
TATCTCCGACAATTGGTATAAGCTTCTCCCTTACAAAAGCTTCATAAGATGTCCCATATTTTTCATTCAAACATGTGAAC
AACTCTGAGCTTATTATCTACAAAAGGTACATTGTATATAGTTAATATATTGGGATAAAAAAAAAGTACAAATTAGTCTA
AAGAATGCATTAAACAAAATATTTGGCCATGCATCGCTCCG
>MR_Moffic_all01036
TGCAGATTGATGGGAAAATGAACCTAACCTGTCCACTCATTGCTCTTAGTGAAATCAATGCCAACTATTAAATTTGATGA
TTCCAATCCTGACCTAGAAAGAGCATCTGTAACCTAATTATAACATATGATATGAAAATTCATACATTTTTTTTTATTTT
TAAGACATGAAAAATTGACTTGGGGTTGACTTTATAGTTTTCATCTTTCAAGTCCTCGATTGATAAACAATCTATACCTG
GTTGAGGGTTTGGTAGTTGTCAGCGATTCTTGAGAACTTCCG
>MR_Moffic_all01037
TGCAGTTAAACAGGTTTATGGGGAGAAGGTCTTGATACAGGTACTACATTTCATAATACATCAAAGCCTTTTCCATCATT
TTGCAAGTTACTATTTCTGCACTTGACGTCTCATTCGACTGAAACATTCTCATACCGCTCCAGTCACCTTGTGTTCAATG
ACGATATCCAGGTAGAGACTCTAAACTTGACTATCATAAATATCTAAAATCGTCCAGTATCATAGAACGAACTTCATGAC
CGTTTGTATCATCTCAGGGTACAGCCTCCGTGGTTCTTGCCG
>MR_Moffic_all01038
TGCAGAATTATCTGTTTAATACCGTTATTATAACCAACTATTATTGCAGAAAGAAAAAAAAAAAAAAAAAACATATTTTT
GCCCTTTTTAACTAAAAAAAGGCGCATTAGTTGAGCTTTCGATCAGCTCAAAAACAGTCGAGTTTCAGATTGGTAAACGC
GGCAAAATTTTACAAAACCCTAGCTAAACCTCTCGAATTTTCGAATGTCGATTCTTTCAATGGCAGAATTGCCGATTCTC
CAATTCGAAGATAAAATTGTAGAAACGGTGGATAAAAATCCG
>MR_Moffic_all01039
TGCAGTATAAACGGAAAGTAGTTTATCTTGACTACTTGTTTATATTGATATGTTTTAACGTATTGATAGGATCACAGTGA
GATGTGTTATTCTCTGACCCTAGTGAAGAACCAAGATTTTGGTGACTTAACGTAACCTAAACCTTTTAGACGTGTTTGCG
TGTCTGTATGTCACTTTGATTTACCATGGGTGAGAGTTTTTGACAACTCAATATACTCCATATCTTGGGTGGCAGCAGTT
CGTATACAACTTTTAGTAATCTGTATTGGGTTACCATATCCG
>MR_Moffic_all01040
TGCAGCCGAGGGGTGGGGGAAGGTGATGGAATACTCTCTCCCCTCGGGCGTGACCACTTGAGAGGTGGTGGAAATGGGAG
ACTTCAAGGCAAGGGTCTGCCCTTCTTCTTCTTACTCTTCTTCACCGCCAAGGCCGAGTGAGAGGCCTCCTCAGAGGAGC
GAATCTTCTTAGGTGGAGCTCGCCCTCCAGGAGGGGTGCTCAGTACAGCACCGTCAGCACCAGCAGAGGTGGAGGTGGCA
GCCCCTTGAGCTACCTCGCTTGACCCGTCGTCAGCGGTGCCG
>MR_Moffic_all01041
TGCAGTCCATCGCTAATTCTAGCTAGCAATTGACCACCCAGAAATAGGTGTCTGATGAATACATATTGCATTCTTAATTT
GTTTTATTCGATATTTTATTTGGATTCCACGAACCACGCAACACGACTATTAATTAAATAAATAATTAATTCATCACATA
CATTTAAAAATTCAATCATAAATTTGACAGATCTCAACCCACGAACGAAACCGAAAGCACGTTACAGTAAAAACATAAAC
AAAACTTCTGCACCCATAATTTTCAGCAGGGTGGCGTACCCG
>MR_Moffic_all01042
TGCAGCGGAGAAGATCATCGTCGATTCCTTGAAAGAGTTCTGCTGCTTTAAAAGGAGGCCTCCGTTTTGTTGAAAGAATT
TCCCTCTCATTCTTGCGAGCTTCCGCTTCTTGATGCCGAAATATAGCCATGTTATGCCCATGAATATGGAAAGCAAGCCA
ATGCTGAGACCTAAACAAAATGCAATATTAGTTAAAATTAGTTGTTTCTTCAAATCAAGAGATGAAGATGAAGATTTGAG
GAGGAGATTAATACCTATGGAAAACTTTATCACCG
>MR_Moffic_all01043
TGCAGGAAAGGGGACTTTTGTATGGGCGACGCCATCAGCAATTCCAGGTAGGATGAGAAACATGAGTCCTCCTTTCACAA
TCTCTTGTGCTCTTGCACTCATGAAATCTCCCATATCACTCTCAAACTGCTCCGAATACGCATTCAACACGTCGTCCCTC
TCCTCGCCTGCATAGAAAATTCTTCCCTTATTTGAAATCATACCTTTGGGGGGTCTCGACAGCCAGTGCAGTGCGCCAAA
GTGATGGAAGCGCGTGGGAAAAGGCGGCCGTGGAACGAACCG
>MR_Moffic_all01044
TGCAGAAACTTTCATATGCATTTTTTCATGCTGTGGCTGCAAATAAGGTAGTTGTGGTAAAATTACAACAACGTTAAAAT
TCATGTATTTATTCACAATTTTCAAAGTTCGTGTGCAAAAGCATAAAACATCTATACTATGCGTATTTTGACATAAAGAA
AAGCATTTATTAGGAATAAAAATGCGACTAAGAGGGCTGTCAAGAAGAAGAATACTTAGAACTTAGATGAAGTGATCAAT
AACTTTAGGAAATCTGCAAACAACTCCTTAAAAGTTTATCCG
>MR_Moffic_all01045
TGCAGGTGCGATTTGTTGATGGTGAGGCGGTGAGCTGAACACGGCGGCGTGAAGGGCGGCGAGCAAAACAGCAGCAGGGC
CAGTGCGACTCCATAGTGCTGCTGGCGTGATGAGCGGCGCCGCTGCAAGGCGGCTAGGGCGGTGGGGGTGCGAATAGCGC
CGTTGTGTGACGTAGGTGAGGTGGCGGCGAGAGAGCGGCGCTGGCGGCGCCGCTGCTGTGCAGGAAACCCTAATCGGGTT
GTTGCTATTGTAAAACCCTAATCGGGTCGGGTCGCGGATCCG
>MR_Moffic_all01046
TGCAGGCGGTGAACATGTTGTTTGAGTGGTCCGTGCCGCGGCGGCCAGTGTACCTGTGGACGCTGCCAATGTTCCACTGC
AACGGGTGGAGCATGGCCTGGGGTGTGGCGGCGGTCGGTGGCGCAAACGTGTGCCTCCGCCGCGTCGATGCGCCGTCTGT
GTACCGAGCTTTGGAGGAGTATGGAGTGACGCACATGTGCGGCGCGCCG
>MR_Moffic_all01047
TGCAGCGGTAGTCCGACCTGGGACTACCAAGTCTATTTCTTTGGGTGACTCTGACAAAGCCTGTGTGGCCCAAATAATTG
CAGCGGCCAAGGCGGCAGCCCAAGAGGAAACACAACAGATCCCTGCTCCTCAAAAGGGGAAAGGGAAAATGACTGCTACT
GAGGTTGCAGTATCAAAGGCTAAAAAGAGAGCTGCCTCTACGCCTTCTAAGGTCCCAGCGCCAAAGAAGCTTCAGCTCGG
GGATGATAAAGAGGCCTCCATATTCAGTGTGGAATATCCCCG
>MR_Moffic_all01048
TGCAGTCCTGAAAGTGTCGGAATTCGATCCTCAAAGTATCGGACTTCAATCGTATGGAAAGACGGAGTCGGACCTCATTC
TTTCTTGGGGTCAGGTCTGCTCGATTTTCCCACAGACATTATCAGTTGTAATATCGGGTTAGAACATTCAACAAAATCAA
TAGAGAAACAATGGAGATAAGGTATACCTCAATCCAAGAAATCGGGGGTGAAGACGGACTTCAGGGATGTTTCGATAAAC
ACGTCGGGATTAGCTGCAAAACAGACCG
>MR_Moffic_all01049
TGCAGATATCCAAACATGAAATTTTGCTTTCTCGCAGATCATAAACCACCACACCAAACAATGCTTGTGTACAAAAAAAC
CATATTTTAAAGAACAAAAAAAAAAAAAAAAAAAAAAACCAGAAAGAAGTACCTTTCTCTATTTTCCTACATGATTGAAT
CTAGGACTGCTAAAAAGTCATCGGATCGAAAAGAAATTACGAGTCGGTCGGTTCAAAATTCAATCAAATCTAATTTTCAA
GAGCGATAACCATTTTACTATATAATTTATTAGGCCAGCCG
>MR_Moffic_all01050
TGCAGATCTTGTGTTCTGAGCCCAAGGTCAGGTCTAGAGTCACCATGCCCACTAGGTTAACAACTTCTCCTGCAAAGCCC
AGCAGAGAGGTCTTAACTGCTTGCAGGGTGGCGTTCACCTTGATCTATTTGTAGCAATCCCAAAATATGATATTGGTAGA
GCTGCCAGTATCTACGAAGATTAGCTTCACTTCATAGGAGGCGATGTCTGTGGTTATCACCAGGGCATCATCGTGAGGCC
GAAGAAGAGTTCTGTCATCTTCCAGACTGAAGGAGATTTCCG
>MR_Moffic_all01051
TGCAGTACCAATCAAAAAGACGGTTGTCGCTACTGGACGGCGAAATGGATTTTGGAATTTATTAACATTCTCTAAAAAAG
GTACTGTTAATAATCCCGCAGGTACTGAAACCATTAAAAGAACACCCAACAATTTATTGGGCACTGTCCGAAGTATTTGA
AATACGGGAAAGAAATACCATTCCG
>MR_Moffic_all01052
TGCAGATGGCTTAAGTCATGTGTCTACTGCTGTATGCTCTCTCTCTCTCTCTCCTCTCTCTCTCTCTCTCCTGATGAATG
ACCATTCAACATGATATAGCTTGAATAGTGATGTTGATAAACTTGTCACTTAATCTCATAACTATGCAATAATGCATATT
TTAACTCAAATCACCCAAATTTGATATCCCATTGCTAGTTTTGTCATATATCCACAATCAACATTGCACTTAAACTCCAA
TCTCCAACAGGTTGTGGGAACAGTAGGATATGCTGCACCG
>MR_Moffic_all01053
TGCAGAGCCTGATTCAGAGAGAGAAAGAGAGAGAGAAGAATCAGAGTCCACAGCTGTCTCTTTTGTTCATTCAAAGCATA
GTTGAAAGGAAAAAGAAAACAAAATAGAGGGAAAAAGTTGACCTGTAATGCCAACTTGACTGCTGACAACATTCCTATAT
TCAAAATTTTCAGATTGTGACAAATTCAAGTATTTCTACACCCCCAAAAACATTAAAAATTGAAGAAACGGAGAAATGGG
TTTCAGGAAATTGTAGAAATGGGAAATGGGTATTTTTCCG
>MR_Moffic_all01054
TGCAGGAGACGTGCCCTATCCTTGCCCAGCAGCCACGTGCAGCAGCAACCGCCGCTGCCACTACTCTCCATCGGCCTGCT
GCTGTGCACACAATCGCGTCGTAGCGCGGCGCTACTCGCTGCCTTATTGTCAGCATCGTCGGTGGTATGCACAACAGCCC
TGCCACCTCACCATTACAAAAACTTTGCTTGCTGCCGCTGCTGTTCACAGCCTGCCGAGTGCCGCCCGCACTGCATGGCC
TGGCACGGCGTGTTTGCCCGGCTCCCTACGCCCTGCTAGCCG
>MR_Moffic_all01055
TGCAGATCCTGCACTCCTTCCCTAAGGTCAGGTCCAGAGTCACCATGCCTACAGGGTTAACAACTTCTCCTGCAAAACCC
AGCAAAGAAGTCTCTACCGCCTGTAGGGTGGTGTTTATCTTAATTTGTTTGTAGCAATCCCAGAACATGATATTGTCCGA
GCTACCAGTATCCATAAAAATCCACTTCACATCATAGGAGGCGATGTCGGCGGTTATCGCCAGGGCATCATCAAGAGGCC
AGAGGAGAGTCATGTCATCTTCTGGACCGAAAGAGATTTCCG
>MR_Moffic_all01056
TGCAGAAAGGTGGTGCTTCATCTCTCTGTGTTCTTGGCAAATGGCGCACCAGTGCAGGCAGCAGTGCACCATGCATGGAT
CACACGGTGCATCCTGCACCATCCATCCATTCTTTTTCCTTACTTAAATATATAATTATTAGAAATTATTATATATTGAA
AAAAAAAAAGGTGACCTTCAAGTGGTATTTCCGCTGCAACAACTGGCGGCCCATGCCG
>MR_Moffic_all01057
TGCAGACGGTGCTGGGCCCGCGCTGAGTCGCGACTCTCATCTCGAATGACCCACAGGCCCGCATGGCAGCATGCGGGCCT
GTTGCTTTTCGTGATCAAAACGGACGTTGCGGCCTGCGCATGACTTGTTCGTCATCACGTCTGAATAGTGACTGACATCA
AGCCTTGCGCTTTGATTCCAATCAAGGCCAAAAACGACAGGCAAATTAGCCTGTGAGGCATGGAATACAGCGTCAACGCG
CGATGGATGCCGCGCTCGCCACGCCCTGATCGGGGTCAGCCG
>MR_Moffic_all01058
TGCAGCTTGGAGTAAATCTCTTCTGTCCGAGGATGGTGTCTTTCTCCCACTACAAAACGATGCACTTTCCTCCCAACCCT
CATCCAGCTGCAACCAATCTCTTTCCTTACATCCCTCTCCCCCATCAACTTCCTCACGCCTGCAGAACGCCGTTCTTGCC
AAGGTTGTATGTCTTTTTTCAACCTACTCAAGTCCAATCCATTTGGACCTCTTAGAGGTTCTAACCAAGGAGCACGCAGA
TCCCAAAAACGCATAGTTTCTCCCCAAAAATGACTTCTCCG
>MR_Moffic_all01059
TGCAGCCGAGGGGTGGGGGAAGGTGATGGAATACTCCCTCTCCTCGGGTGTGACCACTCGAGAGGTGGTGGAAATGGGAG
CCTTCAAAGCAAGGGTCTGCCCCTTCTTCTTCTTACACTTCTTCGCCGCCGAGGCCGAGCAGAGGCCTCCTCAGAGGGGC
GACTTCTCTTAGGTGGAGCTCGTCCTCCAGAAGGGGTGCTTAGTGCAGCGCCGTCAGCACCGGCAGAGGTGGAGATGATA
GCCCCTTGAGCTGCCTCGCTTGACCCAGCATCAGCGGTGCCG
>MR_Moffic_all01060
TGCAGGGCCCAGATCGCGCGATAATTGGCTGCTGAATCGTCAATATTCAGATGTCTCTCCAGTTTCAGACACTGGCAACA
GATTGCAAAACGAGGATAGTGCAGCGAGTCATAGAGTTTCCTTTGAGAGAACAGACGAAGTCATAAGATGCGTGGAAAAG
AAGCCCGTTGCATTGCAGTCGAATACGAGTGGTCGAGAAAGGTGGTTAGGAGAGAGCTCGAGCCG
>MR_Moffic_all01061
TGCAGAACAACATAGTACTAGTCTAACAATAAAGTAGCTAACCAACAAAACACTTGCAACAGTTTTCTCACGAGCTGCTT
CAGAGGCTTGGAGGAAGAGTTTCTTCATGTTGAGTTGGCAGTCAAAGTTGTGTTGTTAAATAAGGACTTCCAACTAGGAT
GCTTTTGCTGACTAGTGCAGTGGCTTGGAATATTGAATTTGCAGAGTAAAACTTGAATTGGTGAGGAAGATGATTGAGCT
GTATTACCAAGATTGCTAACACCATGAAATATTCCCCGCCG
>MR_Moffic_all01062
TGCAGTAGACAATAGCTGGTTATAAGAGCATTTATTAGTTCATTCATCTTTTCCTTATCCAGCTACAGCCTACAGTACCA
AGTATGTAATAAGAAGATACCTTGACTCTTCGATCAGACAAGCATAGCGCAGAACATTTCCATTTGAAGAAGCATTTTCT
ATCCGTTTTTGGATATCTTTATCAAGCAAGGGGAGGCCTAAATGTCAATAAAATAAAAACATCAATTAAACTTCAATTAA
ATACTACATTCCAAAATTCGATAATACCCGATTACTCGACCG
>MR_Moffic_all01063
TGCAGTATTTCCCATACAATCCGTTCTTTTCCACGAATTTTACTCTTAGCAACTCCTATGTTCGAAGCAAGATGTTGTCT
AATTAGACCACGAATTACAAATGTCTGGAAAAGCTCTATTGCTATTTCGCGCGGCAATCCACACCGGCAGACTGTCATTA
ACAGACAGGCAGAAGAGGACTCTGGAAGGAAGGTGTAACGGTAGGTGCCTTACTTTGGGGTTTAAATAGGTGTACTAGAG
AGGTCGTTGAAGCTAAGGCCCAGGCTAAGCAAGCAGGATCCG
>MR_Moffic_all01064
TGCAGCAAAGGAGCTGCAACTCGCAAGGTGGCCGTGAGTCGCGGACTTGGAAGGAGCAAATGCAGCTGCTCGTGGCGTTG
CTTGCAAGAAGCCAGCGACTCAGACAGCAGGGGTCTTCCCAGCGGCTCGCGGGATGTCCAGTGAGGTCCTGGGTCAGCAG
CAGCAGAAGGGACACCCTAGCGGCTCGCTGGAGGTCCAGCTAGTCGTTGGGTGCTGGGCTGTAGCCGCGAGTCGCGCGCG
AAGGGCGCAGTTTCGTTGTTTCAGCTCGTTCTCCCTTGTCCG
>MR_Moffic_all01065
TGCAGCAACTTTGCATATTCACGAGTTGAAATAGTGACGAAGTCACTAGGATTACTAGAACTAATGCCATTATCAACGAC
ATGAGCAGACGAAAGAGACTTCTTCTGAGTTATCTCGGACATAATTACCAGGAACCAACATAATAAACCAACAATATTTT
CACAGAGAATCAAACCTATAACAAAACGGATCCACAACGAGCAGATGCTGACCAAAACAAATATACAGGTAACTCACAAA
TGTCGAGGCGAGCACAACGCAACAAACCG
>MR_Moffic_all01066
TGCAGGTCGAAGAACAACTCCTGAATGGGCGGTTCCGAAGCAAGGAGGGATCAGTTCCAGTCCCATTACCAGTCAGAAAG
GTATTGATTCATTTCCTATCTCTAGTCTCAGTTTCGGTGGTAATGGATAGAGGAAACTCTTCTCTTCAAGCCAGTCCCTT
AAGATTAGTGCGGAGGTGATCGTAGGACTGTGTCAACCAAGGGCAGCTTTGTCAGGAAGACTTTCACTATTTTAGGAGTA
AGACCTCCCCCTTGAAAGCAGCCTGGCTCAATAATCGTTCCG
>MR_Moffic_all01067
TGCAGATCTTGCTTTCTCTACCTAAGGTTAGATCTAGAGTCACCATGCCTCTAGGGTTAACAACTTCTCCTGCAAAACCC
AGTAGAGAATTCTCCACTGCCTGAGGTGTGGTGTTTATCTCTATCTGCTTGTAGCTATCCCAGAACATGATATTGGCTGA
GCTGCTGGCATCCACGAAAATCCGCTTCACATCATAGAAGGCAATGTCGATGGTTATCACCAGAGCATCATCATGAGGCC
G
>MR_Moffic_all01068
TGCAGTTGACGATAACAGGGTTATCTTGAAGCAGTGTGCAGATTACAGATCTTCAGCTAGGGGTTATATCAATGCTAGTT
TTGTTACAGTGGGAATTTTTTATCCTACTTGAATTTTAACATGCTATTTTAAAGTTGTTTAATAAACTTGATTCTTATGA
TTGTAGACTTCTGAAAACGTTTCTCGGTTTATTGCGACTCAAGGTCCGCTTTCACATACTTCTGAGGATTTCTGGGAAAT
GATAATCCAGTATCAATGCCCCATCATAGTCATGCTAACCCG
>MR_Moffic_all01069
TGCAGAAAAAGTTTCTGTGACAGTTTGTTGTTGAAGTTGAAGAAAAATTTTAAAGTTGATATTCTTTGAAGAATCATTAT
GTGAGTTAAGTGTGTGATGTTAGGAGATGTTGTTGGTTTTTGAAGTTGGGTTTGTTGATCAAAATTTAAGAAACCTTGAG
AAACATGAATTGAAGTGTATGTGTTAAGTCTCGACTTGTTGAAATGTTAGACGAGAGAGTATTGTTGGTGTTCTACTTGA
GGGTTAAAGTAAAATAAGATGAAATTTCAAACTATAATCCG
>MR_Moffic_all01070
TGCAGAAGCATTGCTGGGATTGAAGCTTGGAAAGCGGACGTATTTTGAGAATAGCGGTGGTGGAAGCACTGTTAAGAGCA
CTTCCTTTTCTGCGATGCCCACTCCAACGACCACCACCACACCAAAGAAAACTAAATCATCTAGTCAGAATGCTCCTATA
TGCTGTCAAGTCGAGGGCTGTGACGTCAACCTTTCACTGGCTAAAGAATATCATCGAAAGCATAGAGTTTGTGACAGCCA
TTCAAAATGCCCAAAGGTTGTAGTTGGAGGTCGTGAGCGCCG
>MR_Moffic_all01071
TGCAGACTACACTGGGAGCATGTTGACCTTTGTATTACATTTAGTCATAGAAACATCAAAACCATGAATAGTCAATCGAA
TAAAATGAGCAAGTCAAACTCACAGCAGAATCATCTTCAGACCACTCTTTTGCTTGATTCCG
>MR_Moffic_all01072
TGCAGTCCTTTCGAGGGTGACGCGATCTAGCGCACCCTCTGAATTCGTCAAAAGAAGTTCCACCTCTGACCCTTCAAACT
GCTCTTCTCGCGGTCAGAGCTCAAGAAGCCG
>MR_Moffic_all01073
TGCAGCCCTGCTAGATGACATTCTCATCTTTCATGGGTTGATGATACGTAATCCATCGGCGAATACACCTTTGGGTACTC
ACTTCTTCGTATTATCTTTTACCTTTATTTTCCTCCCCTCATTTTAGCATTAACCTATCTTTTCCTTCGTTTTGCAGATA
TGAGTTGGAATTTGAAAATCGAGCTCAAACCCTTGTCAATAAACTTAGATGCTATCCTGAGGAGCGTTGAGTCTACTCTC
GAGGGTGGCGTATCTGAGGCAGATGCATTAAAGATGACACCG
>MR_Moffic_all01074
TGCAGAAAAAGTTTATGTGACAGTTTGTTGTTGAAGTTGAAGAAAAATTGTAAAGTTGATATTCTTTGAAGAATCATTAT
GTGAGTTAAGTGTGTGATGTTAGGAGATGTTGTTGGTTTTTGAAGTTGGGTTTGTTGATCAAAATTTAAGAAACCTTGAG
AAACATGAATTGAAGTGTATGTGTTAACTCTCGACTTGTTGAAATGTTAGACGAGAGAGTATTGTTGCTGTTCTACTTGA
GGGTTAAAGTAAAATAAGATGAAATTTCAAACTATAATCCG
>MR_Moffic_all01075
TGCAGAAAATGTACTGCAAAATGTACTACTAAAGATGGCAGGAGCACTACTTTAACCCTTGTTCTTTACTAAGAGTCTCC
TATGAAAGTTTTTTTCTACTCAAGGTTAACCGATCTGTAATATCTTCTGTTCATCTTTGGTGTTCCTTCTGTCTTTTAGC
TGATTTTTCATAGGACTTTATTTTTTTTTTTTTTTCTTTCCTTTTGAGTTAAATCGTCACTCTTTTCACTTTTAATATGT
CCATCTCATTTGCCCATTGCTTCTTCCATAATATGCTATCCG
>MR_Moffic_all01076
TGCAGAACGCCGTTCTTGCCAAGGTTGTATGTCTTTTTTCAACCTACTCAAGTCCAATCCATTTGGACCTCTTAGAGGTT
CTAACCAAGGAGCACGCAGATCCCAAAAACGCATAGTTTCTCCTCCAAAAATGACTTCTCCG
>MR_Moffic_all01077
TGCAGTCACACCAAAAGAGCATTTAGTCGGGTTCAATTTCATATTGTCCTCCCGAGTATGTCAAAAGTCTGCTTGAGGTA
ATCGATGTGGTTTGTTGTGCGTGTACTGATTTGACGAGCATGTCGTCAATGTAAACTTCCATTGTATTTCCCAACAGTGC
TACAAATATCTTGTTCACCAAATGCTGGTAGGTTGCTCCAGCATTCTTCAACCCGAAGTGCATCGCAATACAACAGTATA
AGCCAATGTTAGTCATGAAGGAAGTCTTCTCCTCGTCATCCG
>MR_Moffic_all01078
TGCAGCAACAGAGCCCTCAAACGATGAATTGCGTGATTGAATTTAATGCCCAAAACACTACATTTATTCCAACTCCTCTC
AATCCTCGTGATTCCATTATTAGCTTACTTCAATATAATTGCCCCACATTCACCAACAATACAAAAATAAGAATGCAATT
TGCTACACCTCGAGCCATATTGCTAGTACTATTACTAGTGAACGTTCAATTAGGCATGCCATTCACCGTCATCATGCCGG
ATTCGGGTGCCCCGTCGAACCTAATCGACGGGCCACAACCCG
>MR_Moffic_all01079
TGCAGATCCTGCATTCCTTGCCTAAGGTAAGATCTAGAGTCACCATGCCTATAGGGTTAATAACTTCTCCTATGAAACCC
AGCAGAGAAGTCCCTACTGCCTGCAGGGTGGTGTTTATCTTGATTTGCTTGTAGTAATCCCGGAACATGATGTTGGTCGA
GCTGCCAGTATCCACGAAAATCCGCTTCAAATCATATGAGGTGATGTCGGCGGTTATCAGTAGGGCATCATCATGAGGCT
AGAGGAGAGTCATGTCGTCTTCTGGACCGAAAGCGATTTCCG
>MR_Moffic_all01080
TGCAGATGTATTCCATATAGAATTAGAGACTCCAAAAAACCTCGTTTGATCGATGATATCACACTTGATGATTTGGAGAT
CCTTTTGATCAGCTCTCAAAAGAGTACAAGACTCATGTTCCCTAAGGTAATTATAATTTGATGAAAAACATCAAAATATT
CCTAAAATATAATTGATCCTCGGTCTAACATTGTTCGATTTGCAATTGAATTCATCAGGGTGGATGGGAACTCGATGAAG
ACATTGAATTAGCAGCTTCACGAGAGACCTTAGAGGAAGCCG
>MR_Moffic_all01081
TGCAGGGGCATCCAAACGTACGTCGCAGCTGTCTGAAGAACCAAGTCCATGATGCATCGATTTTCTTGTCACCAATCCCA
AACGCTAATGGAAAAATCTGCTCATTCGCATCCTTTGTAGAAGCAACAAACATTATACCTTTGTACTTACCTTTGAAATG
AGTACCATCAGCTACAATGATGGGGCGACATGCCTGAAATCCTCTAATACATGCACGAAGAGCAAAGAAAGCATACTCAA
AGGACTCACCTACATCTGTCTTTATTTCCACAACTGAACCCG
>MR_Moffic_all01082
TGCAGAAGCGGGCAGCGCACCTGCCACCGCTGCCAGCGGCGCGTGATGTAAAGCCCGCGGCCGTTCGCGGCCGTGGAGAC
AACCGATTCTGAGAGGTGTTTTGCAATGGCGCACTCGGCAGTTGGGCACGACGATCACCATCACCAGCAGAGTTTCTTCG
AGCGTTGGTTCTTCTCGACCAACCACAAGGACATCGGCACGCTGTACCTGGGTTTCAGCTTCATCATGTTCATCATCGGT
GCGGCGATGAGCGTGGTGATTCGCGCCGAGCTGGCGCAGCCG
>MR_Moffic_all01083
TGCAGATAGGATGTCTCAACTACCCCTAACACAAAGTATGGGCACGGTATGTCCAGTCTATACGGACGACATCCTCATTC
TCCAAAAAGGTACATGTCACATCCATAGGTTGAGGTAGATAATCCATATACCAGCCTTGTACCAAACACATAAGAGGCAA
TTCATATAATTCAGTCTAACAACACATGTATAGGATATACCTTTCTCTCTTAAGTTTCCTATCTATATTCCGACGAGATC
TCTGACTTAGGCATCGGAGGACCTACCCGGAGCACCCCTCCG
>MR_Moffic_all01084
TGCAGAGCAAAGAGTCGTTGCCCTCAACTTACCGATAATGTTAGAATAGTTATCTCCGTCAATGGATAACTGTTTCAAAT
AAACTATAAATACTTGAGGACTTTCTAACTGAAAAAGTGAGGAGAACTGAACATCGAGAAAGCTAAAATGAACACAAACA
ACTGAGAAGAAGAAGAGAGAACGTTCAGATAAGAAGATGGATCCCACTCCGTGAAATCTAGAGCACTAAAAATCAAGGAT
CATCTTCGATATACAACTAGGGGAAGCACGGAAACACCACCG
>MR_Moffic_all01085
TGCAGGTCCGTCTTTTCCTGCTAGCGGAGAATCGCTCATTTAAGTGGAAAAGATTCAACGTTAGAGGAAGCCCCTTTTTA
AGGCCGTAGGAGAGGATGAATAGCAGATGATTGAGCTACACCCATTTCATAGCCATCCATTTTCGGGGCTAGTTGATTCG
GCAGGTGAGTTGTTACACACTCCTTAGCGGATTTCGACTTCCATGACCACCGTCCTGCTGTCTTAATCGACCAACACCCT
TTGTGGGATCTAGGTTAGCGCGCAGTTGGGCACCGTAACCCG
>MR_Moffic_all01086
TGCAGATTCATGGGCATGGAGAAAATACGGTCAAAAGCCCATTAAAGGTTCTCCATATCCGAGGTTGTCGTTTTGCCTTC
TTCCTATTCTAATGTCGGATCGTGTTTTCATTTATTATTTAATTGGGCATATATTCTTGCTGCAGAACGCCGTTCTTGCC
AAGGTTGTATGTCTTTTTTCAACCTACTCAAGTCCAATCCATTTGGACCTCTTAGAGGTTCTAACCAAGGAGCACGCAGA
TCCCAAAAACGCATAGTTTCTCCTCCAAAAATGACTTCTCCG
>MR_Moffic_all01087
TGCAGGTAAGTGGGCTCTGTGTTTTTCATAATTGGTCACTCAGTTATTTACGTATGTATTGTTTTTTTCTCCCACCAACC
ACTAGAATTATGCACATTTGACATGTTAGTGTAGGGAGAGGATAAAATATATATATATATTTAAATTAATCAAAAATTAA
TTTAAATAATTAATATTTATTATAAAGAAATATGATTCATAACTTATACAGGAAAGATTTCTAATATGCATGACTCCTAT
GTCAGTGCAAGTATATGTATGTATGCATGCATGTGGCCG
>MR_Moffic_all01088
TGCAGATATTGAATCATTTGATGTCAAAAAAAATTTTGTTGACATGGGCAGCTCAATTAATGTTATGTTTAAAAGCTTCT
TCAAAAAAATCCAGAGCAAGGATACTCCTTCAGTTCAGACGGTAGAGACAACACTGATTGGATTTGGGGGAGACATTGTT
TGTCCGCTAGGAATAGTCGAGCTGATGCTGACATTAGGGAAACACCAGAGAGAGTGTCCCGACCTGTGCAGTTTGTCATC
GTAAATACGATATCGGCGTATAATGTGATCTTGGGTCGACCG
>MR_Moffic_all01089
TGCAGTACCAATCAAAAAGACGGTTGTCGCTACTGGACGGCGAAATGGATTTTGGAATTTATTAACATTCTCTAAAAAAG
GTACTGTTAATAATCCCGCAGGTACTGAAACCATTAAAAGAACACCCAACAATTTATTGGGCACTGTCCGAAGTATTTGA
AATACGGGAAAGAAATACCATTCCG
>MR_Moffic_all01090
TGCAGTGATAAACATTTAACTCCTTTCCTTCAGTAATTTCATGCTCGAACAGCATGGAAAAACAAAGTCACAAATATGCT
GTCACGACCTCCCCGCGGCTAGGGTTAGCAATGGAAGTGTTGTTCGTGACTGGCGACTTCAATGATTTTACGGTGGAGGG
GGTGAAAATGAAGGCTTTAATTACAACTTTTGAGGCAAGAGTGGCTGAGTTGAAATCCATCGTGTTCCACGGCGGAAACA
GAGTGGCTGAGTTGAAAACCGGGGTAGTTGAGTTGAAGACCG
>MR_Moffic_all01091
TGCAGGCGTTCCAGTTCCTTGGCCAGGGAAAAACGCTCGCGCGCCTCGGCCTGGTAACTTTCCTCGACGCGCTTTTCGAA
AGACTGAATGCGTTCCTTCAACGGGTCGAGCAATTGACCCAGGCGCTGGTGGCTGTTTTCGGCGAAGCGCTGCTCGCGCT
CATCGAAGATTTTTCCCGCCAGTTCGGCGAACTGCGCGCGCAGGGCATCGCGCGAACCCTGCAAGTCGTCGAGGCGTTGC
TGGTGATTGTCCTGCTGCTCGCGCAGCTCGGCGTCGAGGCCG
>MR_Moffic_all01092
TGCAGTTTCCGAATTCAGGAAAGGCAAACTCCGGAACTCGGATATAATTCAAAAATAAGTACTTTATCAAGACTTTCGAC
CGACTTTAAATCTTCACTTGGGAGGGGGGGAGTAGCTGATAGGGTGTGATTAGGTAGCTCGGGTTTCCGACCTTACCAAT
CATGCCCGAGTTCGAATTAGAATAGAAGTACCGGAAGCGAATGATGAATATTGATCTTAATAGCAGATATCACATACCAA
GACCGATCCTGAATGAAATGTTCTTTCGTATATCCAGGTCCG
>MR_Moffic_all01093
TGCAGATGAATTTCAAGCCTGAATGTACATAAGGCAGCAGGTCATCCTGTACCAAAAAAAAAAATCACATTAGTGTTCGG
ACATACAACTATAATCCAGAGTGCTAGCAGTTACGTTGAGATTGGCAGACTTCTTTGGGAGCTAATTTCACATTTCACAA
ACAATGTAAAGCTGGTAAGAGTTTGGCAACATCCCTCACACATCTGTACTACTAATTTAAGTGCATAAGGTTTAGCATCA
TTACGTACAAATACAAACACTTTTGATTGTGTCAGCCAGCCG
>MR_Moffic_all01094
TGCAGATCATTTCCCCTTTCACAAGAGATAATTAGGGTTCTTCCACTTCTAGAGTTCTTTCAAAATGAGTTAAGAATTTG
AGGGTTCAATCGTTTTGCCTTATTTATTTTCAGCAAAGTGTTAATATTTCAGTTCTTTTTTTTTTCTTTTTTGAATTCCA
AAGTGGAATTTAAAAAAAATTAATAGGGCACAAAACGACGTCGTTTTGTGCCATGTCAGTTAAAAAAATATGTTATTAAA
AATACACCGTGGCATCCGGCGAGCCACGTCAACATTCCG
>MR_Moffic_all01095
TGCAGATATGACATCTCAACTACCCCTGACATAATGTATGGGCACAACATTTCTAGCCTATACGGACGACATCCTTAGTC
TGTGCAAAAGGTGCAAGTCACATCCGTAGGTTGATGCAGGTAATCCATATATAAACCTTGTACTGAACACACAACCAAGC
ATAGAGGGTTTACATATACACATACACACATACACATATATCTTTCTCTAGAGTTTTCTCTCTACTTTCCGACGAGATCT
CTGACTTAGGCATCGAAGAGTCTGCCCGGAGCACCCCCTCCG
>MR_Moffic_all01096
TGCAGTAAAAAGTAGGGCTGTCAAAATTTACCGAAAAAACGGTATACCGCACTTACCGTACCGTAAAATACCGAATATAA
GGTATACCGAATTTTTCGGTAAGGTATGATACCGTACCGAATTTTTCGGTACGGTAAAGATATCATTTTTGCAAATACCG
AGGTATACCG
>MR_Moffic_all01097
TGCAGTAACAAATAAATATCATTGCAGTAAAAACAATGTCATACATTTCTTTAGAGATAACTCATCTTCTTCCTTCTTCA
CCTGCAAATCACAAAAATATTTCATTACAGAAAATTAAAAAAAAAAAAATCAACTTCAACTATGAGAAAACAAAAAATCA
ATTTGAAGAAATATAAACCCTAGTTGTAAAATTTAATAGTGGAATAAAATTTTGTGCACATAATCAACGAAAGATTGCAT
TAAAAAAAGTACCTTCAAAATTCTTGTCGTCTTCTTGATCCG
>MR_Moffic_all01098
CGGTCCGCCTTTCGGTGTGCACCGATCGTCTCGTCCCTTCTGCCGGCGATGCGCTCCTGGTCTTAACTGGCCG
>MR_Moffic_all01099
TGCAGGTTGGGCCGCAGGGTCAGCCAGTTGGTGACGTGGAAGCCGTAGTAGATCTCGGCGTTGTACTCGGTCTTCTGTAC
TGGCACGTAGCCAGGGTTGTCGTAGTCGCCGATGCCGCTCAAGGCATTTTCCAGACGCTCGCGATCGGTCAGGCGCTCGT
TGACGTGGATACGGCCAACGGCCACGCCCAGGTCATCCTTCGGACGCGCGTCGAACGGGCCACGGTAGATCGCGCCGACC
GACTGATAGTCCTGCACGTTGTTGGTGGCCTTGGCATGCCCG
>MR_Moffic_all01100
TGCAGCTTGGATTATCGTAGAATAAGAGGAGCCGTCTTAGGAAATGACTTAGTTTAACTTAAAAGACAGATGCCGCCGCT
GCGAGGCGAGGGAGCAACTTGTCTGGTTTTTCGGTGCACTCATTCCCCTTACGAGAATGAAATGAGGCCCCAGCTTGACT
CGAGACCAAGACTCCTTACAACTCGCACCAATAGCGGCACTGAGCGGCCG
>MR_Moffic_all01101
TGCAGAGTTGGTGTTGGAAAATTAATAGAGTGTTTGATTTGACTCAGATCTCAAAACCTCTTGATAAGATATAAGCCATT
CTTATTGTGAATGTTTAGTTCAAAGCTAATCTGTTAATGAGTTTCTAATTAAACTAGGTGTACTTAGGACCTGTTTGGCA
TCCAAGATAGAGCCAAGATATAATAGCTATCTTGAGTGAACCTAGTGTTTGGTATCCAAGATGGCGAATCTTATCGGCAC
GCGTTAGACCCGAAGCCCGAGTTTTATCCACTGTTACTCCCG
>MR_Moffic_all01102
TGCAGGTCGAGCAGACTGCGCCGCAACTGGGCGTTCTCGTCGGTCAGGCGCTGCTCGGTCTGCACGCGCTGGGCCTCGAC
ACGCTGACGCAGGTCGAGGATGGCACGTCGCGCTTCGTCGTCCTCGAAGAGCGCGGCGTTCGCGCCCAGCGAGGCGCAGA
CGAGCGCCACCGACAAGGCCGCGCGCTTCCAGCTCAAGGGGGTGACGTGCATCATCAACGGTAGGTGATCTCTGCGCGAC
GGTTCTGGGCCCACGAGGACTCTCCGCCACCCGTCACGGCCG
>MR_Moffic_all01103
TGCAGGTTCAGACCGTGCTGGAGGTGATCAAGACGGTATGGTTCCTGCTGCCGTTCCTGTTCGTGGTACCGCTCTATTTC
AGCGGAGAAATCCAGTTCGGTGCCATCGCGCAGGCAGGCGTAGCGGCAATGCTCATCTCCAACGACCTAAGCAATCTGGT
TGGCGTCATCCCCCAGCTCACCACCATCGCGCCCAACATCGTCCGTGTCGCGCAAATCCTCGAGAAAACGGAATCACTCA
AACAGCGCCGCCGCGACCGCAATTCGGCGCACGGGCAGGCCG
>MR_Moffic_all01104
TGCAGGTCCTACGTTCCGTGCCTAAGGTCAAATCCAGAGTCACCATGCCTACTGGGTTAACAACTTCTCCTGTGAAATCT
AGCAGGGAAGTCTCTACTGCCTGCAAGGTAGTATTTATCTCGATTTGCTTGTAGCAATCCTAAAACATGATATTAGCCGA
GCTACCAGTATCAACAAAAATCCGCTTCACAACACAAGAGGCGATGTCGGCGGTTACCACCAGGGCATCATCGTGAGGCC
AAAGGAGAGTCCTGTTATCTTCCG
>MR_Moffic_all01105
TGCAGTCGCCGTTGAACATGAGGATTGGCAGGACTTTTAAGCACACAAGATGGCCTTGCCGACGCGGAAATGCGACCTTT
ATTTTGGACGCATGGAAGCCTCGGCAAGGCCCAAACCGAAGCTTCCATTGAAGAAGAGCCGTAGGTCTGGGCATATCTTG
CAGAATGCCTGATAATCGGCGTATCGGGCGTGGGATTTGCGGGGAGTTTTGCTTGGCGGGGATATCGACACGCTGCGTGA
GTCTTGCTCTGTGGTTGCTGGCGCTTGCCAGTGGCACGACCG
>MR_Moffic_all01106
TGCAGATCCTTCGCTCTGTGACTAAGGTCAGGTCCAGAGTTACCATACCCACTGGGTTAACAACTTCTCCGGTGAAGCCC
AGCAAAGAGGTCTCAACCGCCTGCAGGGTGACGTTCACCTTGATATGTTTGTAGCAATCCCAGAACATTATATTGGTAGA
ACTGCCAGTATCTACAAAGATCCGCTTCACATCATAAGAGGTGATGTCTGCGGTTATAACCAGGGCATCATCATGAGGCC
GGAGAAGAGTTCTGTCATCCTCTGGGCCAAAGGAGATTTCCG
>MR_Moffic_all01107
TGCAGCTAAAGCACCTAACGCGGATTCCAGCTAAACCAATATGTGAGCTCTGACCCTTGCTATGCCATGATTGAAGAAGT
GGTCTCAGGCTTGGATCGCTAGTACTCATGAATCGCAAGTACCG
>MR_Moffic_all01108
TGCAGACGTTGATGATCATGGAAACGAATTAATTTGGTTGCTGTTTCCAGCACTTCCTATATACATGTAATATATAAAGT
TTCATCTTTCGTGAGCATTTTTCCATTATGTTTAATTTAGTTCAGATTAGTAATATGTTTTGACGCGGGGAGAAACTGTC
GTTGTCTTGATGACTACGTTATCTTTATAAAATTTGCTAAAAATGATAGGGTACAAAAAAACACGTGCGAAAGTATTTTG
AGAAATTGCAAATTGGAGTTTTTATATATAGTCAACGGACCG
>MR_Moffic_all01109
TGCAGCTGCGTTGTTGCACGCAGCGGGCTGCTGGAAATTGTACCGCCTTCTGCTGCTGCTAGTGGCCATTGCTGCTACCG
CTGCCTGCTGCTGTTGCTTCTTCCTCAAGCAGCTGCTGCCGCGACGAGCGTTGCCCGCGCCCCTGTGCGCCTGAGCCCCC
GCGCACCGTGTGCCTTGGCACAGCACCCACGCGGTTCTGCCGCCCAGTACCCTGGCACGCCCCAGCGCACCCGCCG
>MR_Moffic_all01110
TGCAGGAGAAGTTTCATTTGTCATTGTTTGTATCGTTTCCTTGTTGTATGTAGCTCCACTTTTCAAAGCTAAGTTAGTAG
TCTTTATGTGTGAATTTGGTGACATATAGAGTTATCCACGATGCTGCCTTGTTCTTTGACTGCAGAACGCCGTTCTTGCC
AAGGTTGTATGTCTTTTTTCAACCTACTCAAGTCCAATCCATTTGGACCTCTTAGAGGTTCTAACCAAGGAGCACGCAGA
TCCCAAAAACGCATAGTTTCTCCTCCAAAAATGACTTCTCCG
>MR_Moffic_all01111
TGCAGGGAGTCATACTGTTCAGCTTCCTCCGTGGCATGCTAGGAGGGGATTGGTGAAAGGTCACGGGGATTGTGATTAAA
CTTCAACGGGGATTTATTTAAGATCTGACTTCGAGAGAAGGGAATTAGTTATCCCG
>MR_Moffic_all01112
TGCAGTTAACATAGAAAACAAGCAAATATCAGAAAAAACAATAAAAAGTAATTGATAATATGATTATTGTCAGAAAAGAA
GGAATTATACCAACAGAAGGGAATTTCTTTGGAGTTCCAGAAATTTCTGATGATGAAGGAATAATGTTCATTTTGTTAAT
ATTAGCAGAAATGTGGGGTTGCAAAGTGAAGGGGATCAGATTTATATTTCTTCTGAGTAAGTTTTCGGTGATAAAAAGAA
GAAGGAGGTTCATCGGATGAAGAGGATTCAGAAATATGACCG
>MR_Moffic_all01113
TGAGCTTTCCAGGTTCGCAACTCTAGGGCTCGTAGATCTTCTGTCGGTCGATTGAGTGTTGAGTTTCTTCTCCCAAGAAA
GCGTTGATTTGGTCGCGCTCTGAGTTGAATGAGTGTCTTGGGGCCCCTTTTTATTGATTTCTGCTTTCCTCTTGTCTGCG
TTCTGGCCCGGAAATCTGTTTCATGTAGCTTGGCAAGGAAATTTTGAATCATGGGTACAAGACCCTTTACACGTAAGACC
TATTGCTCATGCAATTTGGGATCCTCATTTTGGTCAACCG
>MR_Moffic_all01114
TGCAGATACCTTCTCCTTATTCCAACCTACCCTGAACAGCACCCACATAGAAATATGCACACCTCTAAGAAAATCCTAAT
AAGTATAGGTGGATTTATTGCCAGACATTCAAGCTTCAAATGTGAATGGTGATACCAACTTGGCTCACTCTAGAGGATAT
GTGTCATAGTCAATCTTAACTAAATAATACCTAATCCAGGATGATTTCCAACAACATAATCATTTAAAGACTAACAATCA
GTAACATTCTGCTTAGCAACGGAAGATATACACTGTGCACCG
>MR_Moffic_all01115
TGCAGAGCTAGAAATAAGTCAATTAGATAATAAAAAAATATCTATAAAATTATACTCACATTACTACTGCTGCTACAATA
AAACAGGAGAAATTAACCAAAAGATAAGTGCACAACAAATAATACTATTTCCCGAAATGTTGCAGATCAATATCCCAGGC
AATTGCCAACTGAAGTAACAGTTGGTCTGGAGCTGCTATGAGGTCTCTCTCGGCCAAGCTTATGGAATCAGCAAATTCTG
CTAGTCTTTTCAAAACGGGCAATACTTCGGTTTCAAGGTCCG
>MR_Moffic_all01116
TGCAGACGATTTGACCGATCCTGCCCCTGCTACCACATTTGCACATTTAGATGCTACTACCGTACTATCAAGAGGATTAG
CTGCCAAAGGGATCTATCCG
>MR_Moffic_all01117
TGCAGCCCAAACAACATTAATTAAATTAAAAAGCCTACTTAACCCAATTAGCTAAGGCCCAATACAGTAAATTTTAAAAT
TTGATCCAACAACCCAATTATAGCTTAAATTTTGTAGTCCTTTTTTTCTTCTTCTCCCCTATCTATACACGGTCAACCCT
CTCTCTCTCTCTCTCATTCTTCTTTTTTTTTTTGTCTCAGCAAGCTCTCCCTCTCACCGCTCTCTTTCTCTCTTCTTCCC
TCGCCGCTCCCGCTTCGGCCGAATGGCCAGGAAACTTCGCCG
>MR_Moffic_all01118
TGCAGACTGATAGTAGGATCAAGTTCCCACAAGTATGTTTGTGCAGAGGTGGAACTGTTCTCTCCCGCATGTTCACCGGC
ATACTAATCGAACAATCTCTGGATCGGCCGTGTTTCGCCAGATCAAGACAGATCACGACTTTGGTTATAAGGGCACACAC
AATGCACACCCTCGAAGCCCTCTTTCCGTCGCCTTTGTCTGGCCTTAAACTCGATCTCAGACTGGTTATGGCTTCGTCGT
TGAATGAAAACCTCTTGACAGCAACGCCAGGGAGATACACCG
>MR_Moffic_all01119
TGCAGCCAATAATTATTACAGCAGTCGCGTGTGTGTGAGTTGGCCTAGTGGTAAGAGGTTAATGCCCGAAGCCAAAGGTT
TCGGGTTCAAGTCCCTATGACTAGGGGTGAGTAAAAAAGTCCGAGAAACCGAACCGACCGACAAACCATACCGAGACCGA
ACCGAAAATATGGTTAACCGAACCGGTCGGTTAGGTTTTTTTTTCTAATTTTAAAAAACCGAGGGTACCG
>MR_Moffic_all01120
TGCAGAAAAAAATGTTTATGATGATTAACAATATATATAATTAATTGTCACAGACTCACACACATAAACTGAAGGTGAGG
ATTGGGATTAGGAATGCCAGCTTTTGTCACGCACTCCTCACGTGCGAGTCCTGCA
>MR_Moffic_all01121
TGCAGGAAGATGGCTTCGAAAATATCAACCAGTCGAAAGTCTCACGCATGCTGACCAAGTTCGGCGCGGTGCGCACGCGT
AACGCGAAAATGGAGATGGTCTACTGCCTGCCTGCTGAGCTGGGCGTGCCGACCACCACCAGCCCGCTTAAGAATCTGGT
GCTGGATATCGACTTCAATGATGCACTGGTGGTTATTCACACCAGCCCAGGTGCCGCGCAGCTGATCGCACGCCTGCTGG
ATTCACTGGGCAAAGCCGAAGGCATCCTCGGAACCATTGCCG
>MR_Moffic_all01122
TGCAGGCTTCAGCTATCACTCTCTCTCTCTCTCTCTCTCTCTCTCTCTCTCTATCAATGCAGTGAAGAATCCCCCCTGAA
AGAACCTTTTATTATTATTTTTTATCTCTCTCCAAACTGGCATAACAAAAGAAAGAAAGAAATTTCGTGATTATGTTCAA
GACTGCATTCATCTGGTGCTGCTAGTCTTCAATCTCGCTTAAAAATCTCATCTTGGCAAAAGGGTTTTGAGCTAAATCAC
ATATGGGCGGCGAAGGAGAAGGGTGGGGCGGTTGGCCG
>MR_Moffic_all01123
TGCAGAGGTCATGCAAATAAATAGGCCCCTTCTCTTTTGGATGAATGGGGTGCTTTAGAAGGCGCTTTCCGATCTACGGT
CCCTCGGAGCGAAAGGTTAGGCAGGTAGTATGGGCCCTCTGACTTCCAGCTATGTGCTGTGCGGCTCCCGCGAAGCGAAT
GAAGGGAAGCTCGAAG
>MR_Moffic_all01124
TGCAGCTGCA
>MR_Moffic_all01125
TGCAGCCAAAGATGGTACGGATACACCACTCTAAACGAATTTTGAACAATCAAAAAAGTTAATTGGCTAGTCAACATAAA
TCTAGGTTGTAACAAGCACTACTGGCAGTAAAACGAGAAATATCATGTTTGACATCGTCGATCGGTAGCTTGTCAATTTC
GCGCGAGATTCCAAAAACTGGAATTTCATCGAAAGAGTGTAGAAAATTTGCAGAAAATGAGGAACAATTCTGAGGTATAC
AGTGAGGAAGAGGCAGGTGGAGAAAGTCTAGGGTTTCGACCG
>MR_Moffic_all01126
TGCAGCTCAACTATTAGGGAGCTGACATGCATTATAATAGACTTAGCCGAAGACTGAACGTGTTCGAAGAGAAGATAGAC
TGAAGCTACATTAGAAGAAGTCTCTTGACATAAGACTGCTGGATAAGTTTAACATCCAAGTAAAGAAACACAATCTCTAA
GAATAGACTATCGGACCAGCCTAAAAAGATCAAGGAGTTGAAGACTAGTCTCGAGGATTGAGACTATCTAGAAGACCAGT
CTCAAGGAGTAAGACTATTGACCAGCTCAAACTGACTCTCCG
>MR_Moffic_all01127
TGCAGCAGCCCCTGCGTTATCTGTTCCACTCGTGCCAAGTGCGCCGACTACTGTGGCAACTAGCCCAGCACCGTCTGGGC
CAGCCAGTGTGATCGCCATCCTTAAGAAGGATGGAAGGTTCAGTATATTCATCAAACTGCTGCA
>MR_Moffic_all01128
TGCAGGCGCGCTTGGCCTCTTCCATCGGGGGCGGGGATAACCTCCCCGTTTTCCTCAATATCCTCTTCAAACAAGTGACG
CTGGAAAAAAAGATCGAGGCAGCACTTGTTGACGACGGGTATCCGCGGGAAAGGGTCCTTGAGAAAAGGCATGCCATCCG
CGGCTTCCTTTTCTATCCGAGAGGAACTGCTCTTACGGAGCGGACG
>MR_Moffic_all01129
TGCAGCTTATGTTGAGATTGAAACCACACAGCCCTGGATTTCCTTTGAAAGAATCAGCTGAAAATGTTTGCAAATGGCGA
TCTCGATCTCTCTCAAAACCAACTAACGGGGGCGATCCCAGTGGAGCTTGGAGGGCTCACATTCCTTTCATTCTTGAATC
TGTCCTACAATAAGCTGGTTGGAGAGATCCCAAATAGCCGTCAGTTGCAAACATTTTCAGCTGATTCCTTCGAAGGAAAT
GCATGGCTGTGTTGTTTCAATCTCAACATTAGCTGCAGTCCG
>MR_Moffic_all01130
TGCAGCTGAAGGCCCCTATTAAGATATTTGGTGATTTGCATGGGCAATTTGGGGATCTAATGCGACTTTTTGATGAGTAT
GGATCACCTTCGACTGCTGGAGACATAGCGTATGTTTTTGTACTCTTTAATTTTAGTATCCTCACTGATTTCTGGTCTTG
CAACATATACTTGCATACATATACCCTCTGTTGTAAAAAACGCCTGAGGCTTACGCCTCAAGGCGCGCCTCAAGGCGAGG
CGCAGGTAAACCGCCTCAAGGCTCACGCCTTTTGCACCGCCG
>MR_Moffic_all01131
TGCAGAAAAAGAACAAGGCATCAGAGAAGAAATAATAATAATGACAAGCATAAGACAGTAAATGCACATAACGATAGAAC
ATAAGAGGTAACAAGGGTTTTTCAGGTCGAAGAGCAGGGTTCGCACCACCATTGAGACCATCAGAGGCGGAGCGGGTTGG
CCGAAACCCATGATAAATAAGGAAACAGGAAAGCAGCCGCGCTGGACTACATGGTGGCGAAGGATGGCTAGGATAGCCGC
CTCCACAGCAGGGAGATTCTCCAACTTCCCGACAGGGTGCCG
>MR_Moffic_all01132
TGCAGGGTCCCAAATGAATTGGCTTATTCGAAAAAGGCCTTGTTCTTTGGAAGATCTATCTCGTGTCTGGTACTGCATGG
TTCCACTCTGCAAGAACTCCGAACCATTCTCTTGAAGCTCATCCTCTTCATCATAAATGATCCGCTTGCCCCGAAATGAC
CTGGACCAATAGGGAAATCCCAATTCATTGGGCCTTTCG
>MR_Moffic_all01133
TGCAATATACTAGGCCTTCTAATTCTTTAAGAGGTTTATCTAAAAGATTCGCAATATAACTGGGAAGACGTTTTAAATAC
CACACATGGGTTACTGGGCATGCGAGTTTGATGTAGCCCATTTGATATCTTCGTATCCGAGAATCAACAAACTCGACCCC
GCATTGTTCACAAAAATTCGGGTTTTCTTTTTCATCTTCGATTACTCGATAATTTCCACAAGCACAAATGCCACTTTTGA
TAGGCCCAAAAATTCTTTCACAAAATAATCCATCTTTTTCCG
>MR_Moffic_all01134
TGCAGGACTTGGACAAGAGGTCTCGGTAAGCCCTGGTCATCCCGACCTAAATATAGCTCCAGGACATACCTGGCTAGATG
ACCTGTATAGAAATTAAGGACTGATTCGACTTGACCGAATTGAATGAGACTGACTGTCCTACCTGGATGGAGATCCAGAG
TCGATTTGACCGAAGCGTCACTAAGGAAAGAGACTGATCTGAACTACGCGTAGTTATGTAGGGTTTATTCAACACTAGCA
GCCCTGACATCACATTATGCTCCCGAGCTCGAGGTCGGACCG
>MR_Moffic_all01135
TGCAGATCCTGCGTTCCTTGCCCAAGGTCAGTTCCAGAGTCACCATGCCTACGGGGTTAACAACTTCTCCTACGAAACCC
AGCAGAGAAGTCTCTACTGCCTGCAGGGCGGTGTTTATCTTGATTTGCTTGTAGCAATCCCAGAACATGATATTGGCCGA
GCTACCAGTATCCACGAAAATCCACTTCACATCATAGGAGGCGATGTTGGCGGTTATCACCAGGGCATCGTCATGAGCCG
G
>MR_Moffic_all01136
TGCAGCGCCTCGATCTCCGCCCGCATGGCCGCCAGCGGGGTGCGCAGCTCGTGCGCCACGTCGGCCAGCCAGGCGCGGCG
CGAGGACTCGACGCGGTCGAGCCGCGTGGCCATGTGGTTGAAGGTGCGCGCCAGGGTCGCCAGCTCGTCCTGACCCTGCA
CCCGCACGCGCGTGCCCAGGCGTCCCTGCGCGATGCCGCGCGCGCCGTCCATCAGCTCGCCGATCGGCGCGAACCAGTGG
CGCGCCAGGAACCACGACAGCGCCAGCGCGAGCGCCAGGCCG
>MR_Moffic_all01137
TGCATATCTATGGGGGCCCCTTTATACAAGTTTGCTGCTAGGAGTCCCTAGAGTCGAATCAATAATCAATAGAAGTTTAC
TGACCTGGCTCTTCAATCGACGATCTACTACTCCCTCAACATAGCAGATGCCCCTGCTTTGATTCGAAAGCCCTAGCCAG
TGATGAATCCCCAGGAAGATCGGAGTCAACAATTCCTCCTCCCTTCAGTCCAGTTTGAACCCGTCCCAAGAACGAACACT
TTCCTACTGCAAGGTGAGGCTCTTCCCCTAGAATCCACTCCG
>MR_Moffic_all01138
TGCAGACGATTTGACCGATCCTGCCCCTGCTACCACATTTGCACATTTAGATGCTACTACCGTACTATCAAGAGGATTAG
CTGCCAAAGGGATCTATCCG
>MR_Moffic_all01139
TGCAGTCAGAAGTTTTTTCGCTCCTCTGTTTTTAAACTTGTCACTTACATAGCTAGTTCGAGGAACACAGCTCGGAGTAA
TAAAATCTGCATCCATTGTTTGCTTTTTCTTATTAACATGCAGTAAGTACTGTATGGTTTTGTATCGATTTTGGCCATAA
ACTTCCTGCATAAAAATCGACAATTTTCGGCTTGGTCGCAAACGTGCGTTGTCAGATTTCCGCGCGTAATGATCGCGTAC
TGCTTTTCGGTGGATTCCTTTCGTTCGATATATTGCGGACCG
>MR_Moffic_all01140
TGCAGGCGCTTGAAATAGACTCTCTCTCTCTCTCTCTCTACTTTTTTTTTTGCTAAATAAATTATGTTTTAAACATAAAC
AGTTATTTTCTCAATTATTTGTAACCGCAATTTATGAGTATTGATACAGTTATTGGTATTTTATAACAGATACCTTATCA
AACATAACAAGTCTCGTTTTATAATGTCAAACAAACGAACTTGTGCTTTATCTCATAGCGTCGAACAAACGAATGTCTAT
TTAGTAAGGATATGATAAGTCGGGTCGGGTCGGACTGGGCCG
>MR_Moffic_all01141
TGCAGTGGGCTCATGAGACCGACACAAAGGGAAGGAACAGAAAAAACAAAAAACCGTTATTAAATCAACAGAAATAAAAT
AAAACAATACCCTTGGTGCCGTGGGACAATAAACCAATAAACTTGATGGCAGTCAACGCGTTAATTTAATCTTCTATAAA
TCCGTGATCATTGTAACAGGACTTGTATAATAGAATGCTGTACGATCCTATCAATAAATTATTATTAAATAAATAAAAGA
CAAAAATAGATAAGAATCCTATGTTTGAACGTTTGCTAACCG
>MR_Moffic_all01142
TGCAGCTTGATTCCCCCATCTGACTCATCTGAACCCCGAACATCTTCATCTACTTTGATAATGCTGAGACAATGTTCTTT
AGTACTGTCACTTTCTATCCGATTGGGCCAATAAAAGCATTCTGCTGATTCATAATCTGCTGCATCATCTCCTCAAGTGA
AGGTTTCTTCGGCTTGTTTATAACTTCATTAGTGATAGAAAATCTGGGTGGAGGCTGCTAAGTATTGTTGGGGTTGGCAT
ATGAAAAATTCAGATGGTTCCAATTATTGTAATGGTATACCG
>MR_Moffic_all01143
TGCAGAAAACAAACAGAAAAAACAAGTTTCAAGAAGAGTTACTTCAAAAAAAAGGTGCAAAACGTGAAAGCGTTTTTCCT
AAACAGGTTTCTTTCTTCTTTCACTTAAATTCTTTTTAAGTTGAGTCAATTCAAACCGATCCCATTGTCCCAGCTAATCT
GAAACAAACCCCGAACCGAACTGAAATCGTTGCCGATCCAAAGCCCTGCTTTGATTCGAATGAACTTTTCAGTCTTTATA
TGGTTCGGTCTTTCCTTCCGAATTGTTAGATCTTTTTCACCG
>MR_Moffic_all01144
TGCAGTTTCACGGTGAAGCTTGGGCGGCGCGCGGCGGTGATTTTTTTCGGCTTCACCGCGCATCACGCCGCACGCCGCAC
GCCTTACGCCTGACGCGCGCGTTCAAGCGTTTGATCATAAAGTTGTGCGGCTTGACGTTTTGGAACGAGTTTTGTGTTTC
TAACCCACTCTGAACGATACTTTGTTTAATTGTCTTAAGTATTCGTTGTCGCGTCCGTGTTTTTTTTTGTTTTGTTTTGT
TTTTTTTATCTGAATAACAAATTATATGACTGATATTTACCG
>MR_Moffic_all01145
TGCAGTGTGTCTTCCTTGATGACGACTACGGAGGCGATTGTGGTGGAGCAACCGACGGAGGAGAAGGCCGGCCCGCCTAT
GGGCGGTGGTGGCATGGGCGGCATGGGTGGCATGGACTACTGAGAGATGGCTGACAAAATTTGTTGAATAGAAGAAAAAA
AATAAAAGAGATTTGTGTTATTTTGATGCGGGATGTAATCATAGGGAGAGTTGGTGTTGGCTTATTAGTAGGGCTAGACT
TTGTAATTGTTTTGGGATTTCTCCACTAATTATTTCTCTCCG
>MR_Moffic_all01146
TGCAGAGCTTGCGAAAACATCCTTTGCGCGAGTTTACACATTGTGAAAACGAGAGTGAGTGCTATTGAGATTTTAGTGTG
ATGCATCGATGACATTCGCACTTCGTTGAGAGCACTGCATTGATTTCCGTTGCGCACGCGGATCGATACAAACAATCATC
ACAATAAATCGTCGTTTGGTAAAAGTTTTCCAAAGTTTCGGTTAGAACGTATTTTATCACACGCGATTGGCAAAGCGCAC
AAGCCATGATTTTAAAGCTCACAAAATTCACTTCGATTTCCG
>MR_Moffic_all01147
TGCAGTGAAACATTTAATGGCCGCTAAATAGCTCCACTAGTCTCTTTTTCAGAATTTGATTCTGATTGTTTAAAAATTAT
TTTTGAAGCCGAACCCCTACAGAAGCGGGCCCAGGATACACGCGTAAATAAGTTTTTGCTGCATCTGTTGATGAGTTTCA
TCCTAACAAAATCAGTTGCGACTTGAAGAAGTTGTGGCATAGAACGAATATTTTGCCGAATTCTAACCGCAAAAATTGCG
CACATTCGAAAGCCTAAGGTAGTGTGAAATTGTGTTCAACCG
>MR_Moffic_all01148
TGCAGGCTACTCAGCATACTCTAGCCGCTAGAGATTACAAGCTGATAATAGCCAAGGAGGAAACTTCTAAAGAGCGCCAG
TACTATGCCAACTTGGCTCAAAGCTCTCGAGCTGAAATAACTGCACTTACTGGTAGCGTTGGAGCTATGAAGGATCAGTG
TGAGCATTCTCAAAGGAAATATGCTGATTTGGCTTCCACTTCTCTGGCAAGGGAAAAGAAAGCACAAGAACTCGGATAAT
GAAATGCCATCCGAGCCTGTCGACGGTTGGTTTTTTGGACCG
>MR_Moffic_all01149
TGCAGAATACAACTATGTTTATTTGAGAACCGACTCAATTTAGACCTGACCTCACTTCAAAACAAGGTCCGACCCCATCT
TTACTAATAATTGAAGACCGACCTAATGCAGACCTGGCCTCAAATTACTATGAGGTGTGACTCCGTATCACCGTATTGAT
GAAGTCCAACATTTTGAGAATTGAAGTCCAACACTTTGAGGACCGAAGTCTGACTTCGCCTCCGAAGCCGAAATGCCAAC
ACCGGGAATAAGCACTCATTCGATGCATGTATTCTAAATCCG
>MR_Moffic_all01150
TGCAGCTACAAACCTGGAAATTTTGAGCACTGTGGCTCGGAGGTATGATTTCCTAAATGAAATCGGGGAGGTTGCTGCGA
AGCGCGCGAGGATCGAATTCAAAGAGCATTTCCCCCGTCAATAGTTTGTTGAGGACATAGGTAACTATGTCCTCAGCAAA
CTTGCAGAAATCCTATCTCGGTACACTGCAGAAGCTCAGGTAACAGACTAACCAGCCTTTAACGCAGTTTTGCGCACGTA
GAATATCCGTACATCCG
>MR_Moffic_all01151
TGCAGGCGATAAGCCGCGCTGGCGCGGAAGTCGCTCAGCGGCTGGAACTCCTGCTCCAGAGCTTTGCAGGCTTGTTCGAT
GGCGCAGAGCGTCAGCGGCTGGCCAAGCAGCAGCTGTTCACAGCGCAAAGCGCGCTGCGGGATCGCCGCCATGCCGCCAA
AGGCAATGCGCACGTGCGACACGCAGTTTTGCGCATCGGTTTGCAGCGTGAAGGCGGCAAATACGGCGGAGATATCATCC
TCCAGCCGTTTGGAGACCTTCCAGGCGCGGAAATTTCGTCCG
>MR_Moffic_all01152
TGCAGGATGTGAAAACGGAAGTAAAAACTGAGGATGTGGAGGCTGCTGATGACATTGATAAGAATCGAGATGATGATCAT
CCTCGAAAGGAGAAGGTGGCGGACGTGAATGGTGAGTTCTACTTTCTATTTCCTCTCGATTTTCTACCATCTCAATCTTA
GTTAGTTTAATGACATCTCGTGCGTATGTCGTGCATGGCTCTACTAGCCG
>MR_Moffic_all01153
TGCAGCAGCCGGTGCTGGTTGCTCCTCCTGAGCATCCCCAACACTAATCTCAAATAGGTCCTTCCCTATTGTTTTGTTTG
CTGCTACGTTAGAGTGTAGCATTACCATTATGGAGGAAAAGTCGATAGCTTGTTCCTAAAGAACATGGTCCAGCTTCCAT
ATAGCAAATTGGATGAGGGCACTAATTTTGGTACCCATCTTGATCCTTTTGGTCTTCCGGTAATTATCTCTGCCGTCCAC
CAACTATTGCAAAAAGTTGTGCACCAGTTGAAAGAATCACCG
>MR_Moffic_all01154
TGCAGGTAAAGCATTAGCTCTCACAGCTGATATGTCGCTGTGACAGCAAACGTTTCGCTGTGGTAGCCAAAAAACTTGCT
TGTCACGATATTAGCAAACACAAAAGCTAAGGCAGCTAACATTTAGTTGGCTTAACTTACATATTTTTTTCCGTGTTCCT
TTTCGCTAGTCCTGCATATACGTTTCGTTTGATAACGTCCGTTTTTGTTGATGATTACGAGAGCTCAAGGTTCCACTGAG
GGGTGGAGGGCCTGGATTGTTTTTGTTCCCGTGGCACGGCCG
>MR_Moffic_all01155
TGCAGTTCTTAACCCGAATGTTTGGTAATCAGGATTCTGGCTCCGCAACCATCCTTGGTCACCGACCTATAAACATATAC
TTTCCCTTCTTCCACATCCGACTGCTAAGTCATTTCTTGCAAAAAAATAGCTAAGGCCTGAGCCTTGATAGCCACTCGAG
TCCGGGCATCCCAGAATTTGCTTGAAAGGCAGATTAGTATTCACCCAACTCTACCTCCCATTTAACCATTCTTGACAAGT
CCG
>MR_Moffic_all01156
TGCAGATCCTATGTTCTGTGCCCAAGGTCAGGTCCAGAGTCACCATGCCCACAGGGTTAACAACTTCTCCTGCAAAGCCT
AGCAGAGAGGTCTCACCTGCTTGCAGGGTGGCGTTCACCTTGATCTGTTTGTAGCAATTCCAGAACATGATATTGGCAGA
GCTGCCAGTATCCACAAAGATCCGCTTCACATCATAGAAGGCGATGCCTGCGGTTATCACCAGGGCTTCATTGTGAAGGC
GGAGGAGAGTTCTATCATCTTCCAGGCCGAAGGAGATTTCCG
>MR_Moffic_all01157
TGCAGTATTTCCCATACAATCCGTTCTTTTCCACGAATTTTACTCTTAGCAACTCCTATGTTCGAAGCAAGATGTTGTCT
AATTAGACCACGAATTACAAATGTCTGGAAAAGCTCTATTGCTATTTCGCGCGGCAATCCACACCG
>MR_Moffic_all01158
TGCAGCAATTCTGTGAAGCAGCTGGAATTATATATCCAATTTCAGATAGTAAATGGGTCAGCCCGGTTCAATGTGTTACC
AAGAAGGGTGGAGTCACAGTTGTTACAAATGACAAGAATGAATTGATCCCTACAAGAGTGGTGATAGGATGGCATGTTTG
TGTGGATTGTAGGAAGTTAAACAAGGCTACAAGGAAGGATCATTTTCCGCTGCCATTCATCGATCAAATGCTCGATAGAT
TAGAGGGGAAAGAGTACTTTTATTTTCTTGATGGATATTCCG
>MR_Moffic_all01159
TGCAGATCCTGTGTTCCATGCCTAAGGTCAGATCCAGAGTCACCATGCCTACTGGGTTAACAACTTCTCCTGCAAAACCC
AGCAGAGAAGTCTATACTGCATGCAGGGTGGTGTTTATCTTGATTTTCTTGTAGCAATTCTAAAACATGATATTGGCCGA
GTTACCAGTATCCACGAAAATCCGCTTCACATCATAGGAGGTGATGTTGGCGGTTATCACGAAGGCATCATCATGAGGCC
G
>MR_Moffic_all01160
TGCAGCTTTCTAGAGATATAGGGAATTCCTCCTAACTCCTAACCTATCAAAGCAGTTTATTATTTAAAGTCGTCCGAATA
CCAGCTTCATATCCGACTAGCTTCATATCCGACCAGCTTCATGTTCAACTTCAGCTTCTCATTTTCAGTCTCTCAATGAC
CAGTCTCAGTTTCAATGACCAGTCTAAATTTCATTACTAGTCTCAGTTTCATAACCAGTCTTAGTTCATGACCAGTCTTA
GTTTCAATAACCAGTTTTAGCCCCAAGAATTCAGCTCGACCG
>MR_Moffic_all01161
TGCAGACGATTTGACCGATCCTGCCCCTGCTACCACATTTGCACATTTAGATGCTACTACCGTACTATCAAGAGGATTAG
CTGCCAAAGGGATCTATCCG
>MR_Moffic_all01162
TGCAGCGGCTTCCGCCGCGGGCGGAGGCGAATCGGAGACCTAGCGAGAGGGGGTTTGCCGCTTGACCTCAGCATCATCCT
CGAAATGTTAATCTCAGCAGGAATTCAACGACTTTCAGAAAATTTTAGAGAGAGAGATCGTGGAGGCATTATTTTATTCT
TGGCTTTTATATATTCGTCGTGGTTTTGAATTTTTAATCGCGGGGAGCGTTAGCAACGGTCATTTTCTTGATCCGACGGC
TGAAAATGATTTCCTTTTTGAAAATGGATTAGAGTCCG
>MR_Moffic_all01163
TGCAGATAGGACGTCTCAACTACCCCTGACACAAGGTATGGGCACGGCATGTCTAGCCTGTACAGACGACATCCTCATTC
TCCGTAAAGGTACATGTCACATCTGTAGGTTGAGGTAGGTAATCCATATACCAACCTTGTACCAAACACAAAACATTCCA
TTTTTCTTTCAGTCGAACATATATACGCATACACCATTTTTTCTCTCTCGAGTTTTCCTATCTATATTCCGATGAGATCT
CTGACTTTAGCATTGGAGGACCTACCCGGAGCACCCCCTCCG
>MR_Moffic_all01164
TGCAGCTTTCTTAGCAAACTCTTGATTCTTATGGATCCTGCATGAATATAAAATGGATGACCATATGATTTCATCTGGCG
CAAATGGCATTTTGGCCATGAACGTCTCTGCTTCCTTGAATCGCCCCCTTCTGCAGGTACATAAACCGCTTGAATAGAAG
TTATGGATCCTTCTTTGGTAGAAGTAATTCTTTCTTGTAAAGAGCCCATTTCAGTACTCAGGGTGGGTTGATAACCGACA
GCGGAAGGCATTCTACCCAATAAGGCCGATACTTCGGATCCG
>MR_Moffic_all01165
TGCAGAAGGCTTCTTTTCTTGACCAGCACTAGACAAGAGTGCCTCAGAATCTTCCATAAGGAAATGATTCAGGCGTATCT
GTCTAGTCGGCAGTACCTGCAAGAAAATGGAGAGGCCTTCGGATACATCTTCCAATTTGAAGGTGAAGCAGCTAAGGATT
ACGCTGCTAGGCATGGGCTGGGAGCTGAGACCCCTTATAACGAGATTTTCGTGCAAGTTCCACTCTCTCCTACTTGGAAG
GGAGACCTTGAGGAGCACGTCAACCATCCATGATGGATGCCG
>MR_Moffic_all01166
TGCAGATCTTATTCTGTTTGCTCAGTGTTAGATCCAGCATTACCATGCCTCTCAGGTTAACCACCTCTACTGCGAAGCCC
AGCAGAGAAGTTTCCACTGCTTGCAGGCTGGTTTGTACCTTGATTTTCTTATAGCAGTCCCAAAACATGATGTTGGCCGA
GTTGCCTGTGTCTACAAAGATCTGTTTCACATCGTAAGAGGCGATGTCCACAGTTATCACCAGGGCGTCTTCATGGGAGC
GGAGCAGAGTTCTGTCATCTCCTGGACCGAAAGAGAGTTCCG
>MR_Moffic_all01167
TGCAGAGAAGTTGTTGGGACGTATTCGATTGAGACGAGGAAGCTGATGCTGAGGATTCTGGAACTCATCTCGGAAGGTTT
GAAGCTCAAACCTGACTTCTTCGAGGGTGAAATGAGCAAAATACAGCTGTTATCAGTGAATCATCACATTCCATGCCCTG
ATCCGAGTCTGACGCTAGGGATGCCTCAACACAGCGATCCTAACCTCATTAGCATGCTGCAACAGTGCTCCGTCCCCG
>MR_Moffic_all01168
TGCAGATCCTGCATTCTTTGCCTAAGGAAAGATTCGGAGTCACCATGCCTCTATGGTTAAAAAATTCTCCTACGAAACCC
AGCAGAGAAGTCTCTACTACCTGCAGGGTGGTGTTTATGTTAATCTATTTGTAGCAATCCCAGAACATGATATTGGCTGA
GCTGCCGGTACCCACGAAAATCCGCTTCACATCATAGGAGGCGATGTCAGTGGTTATCACCAGGGCATCATCATAAGGCC
AGAAGAGATTCATGTCGTCTCCCGAACCGAAAGAAATTTCCG
>MR_Moffic_all01169
TGCAGAGACATCCATGAAAGATGAACAGCAAGTCTCAGGTCAGAACTCACTGCTGTACGTAAAAGTGAAGTTTGGATAGG
AATTTAGTATACAATTCTGGCATCTAATTTTAATGTTTTCTCAGAGAGAATTTTAGTGATTGTATCCATTGCTGTATGTC
TTAAGCTTCCACAAAAGGGTTTGTTGAAATAGATTTAACTAGCCCAAAAGTTGAAGCTTCTCAAGCTGGTTCATCTCCGG
CTTCTGCTACTTCCTCTGCCGTCTCCCTGCATAGTCACCG
>MR_Moffic_all01170
TGCAGAATCTTTAGAAGATGAACCTAACTTGAATATAACCCCATCTGGTGAATTACTGAATATTGAATTATTTCCTGACA
GAACCGGGTTTACCACCCGAGTCGGGGCCGAAACACCCGAGGACCTCAGGGCTGAACTGATAGCCTGTCTTCGGAGGAAT
GCTGATGTCTTCGCATTTGGGACATCAGACCTGGTCGGGATCGATCCAAAAGTGGCGATGCACTCCCG
>MR_Moffic_all01171
TGCAGGTTGTTGGGCAAGACGAGAGATCTACGCGAAAATGAATGGGAAAACTCAGCTGCTCTCCTTCTGATAGTTTCCAT
TGCAGCAAGCCATCTTGCTCGTGCTCGAGCACTTTCCTTGACACTTTTCACTGCA
>MR_Moffic_all01172
TGCAGAAACATTTAACGGGAGACTGTAGTGGGCAAGACGTCTCCCAATATGTTCTATGCTTGAGGCCATCCGTGTAGTGA
TAGAAAAATGGTTCGATGAACGTGTACAATCTGCAAGGTCTCACGATAAGGACATCACAAAAGAAGCACATCGAAAATTG
ACTGAACAACTGGAGAAAGCGCGTAGGTACACTGTTGTGCCCACCTCGGTGTCGACATTCAAAGTTAAGGATGGTGCAAA
AACTACACTAGTTGATATGAACGCCGAGTCGTGTCAGTGCCG
>MR_Moffic_all01173
TGCAGCCAAACTCGATTAAAATCTCTTGTGACGACTATGTACATAAAGCATACGATGATCCCTAGTTCCCACGGCCCGCA
GATAGATAGAGACATCTAGAGAGAGAGAGGAGAGGGAAAGATGGCGGATGCTGCAGGTACATAAACCGCTTGAATAGAAG
TTATGGATCCTTCTTTGGTAGAAGTAATTCTTTCTTGTAAAGAGCCCATTTCAGTACTCAGGGTGGGTTGATAACCGACA
GCGGAAGGCATTCTACCCAATAAGGCCGATACTTCGGATCCG
>MR_Moffic_all01174
TGCAGATCCAGCAGGAAACGAGGTGTTGTCTTGGATCTTGTCTTTCCACTACGAATCTGATCCACTATGTGATATTCGAT
AACATCTTCAGCTGCATGAGCTGCACGCTCGATTCGCCTCTCTAAAGCTTCTGCA
>MR_Moffic_all01175
TGCAGTTTGGGTGGGCTCAAACCCCGTTGAAATCAACCCGAATGATTTTTGGGTCTGGCTGACATTTTGACAGTTCTAAT
TATAACTCATAAATCATGAGCATAATGTAATTGAATTGAGTTGAATTGAACTGTATATTAGAAATATTGAGCTTAACTCG
TGTGATATCAAACTAACTTTGGAACTTTACTCATCGAAAATACTTAAAAGTTCGCAACTTTATTAAAATTTAATTGAATC
TAAATAAGTCTCCTACTCCAAGGTGAATCCACCACCACGCCG
>MR_Moffic_all01176
TGCAGCCAATCAACAATGACCGACCAAGCGCAAAGATGTTGATATCAGAAAGTCGTCAGAAGGTGAAAGTTTTCCATGAA
TTCCCAAGACCAAAATTCCGTGGGCAAATGGGTCTGTTGCATACTTATTTTGCTACAACAAAATAGAACCTATATAGATT
CTTATGTAAAATTCGGCGAAAATAACGATGCGCACATTAAAAACGTTCAAAATCCACTCATTAACTCAGGAAATCACTTC
AATTTCAAACATCTTGCGCTACACTAGACACTATTTGCACCG
>MR_Moffic_all01177
TGCAGTTTTAACTGCTTTTAATTTTTAATTTACTCATTTAAAACTGCTCTGTAAGTACTTATTGTGTGCGCCGCGCCGCA
CAGTGAAGCGAGTTAATGGGAGGGGTCAGACTTAAAATATATGACGATAAATAAAAATGTGAATGCTTTCACAGTCAAAA
AACAAACTATAAAGGGTGATTCTAGTAAGAAACATTACAATGAAACCAGTGAAACTAGTTTCAAGCGTTAATGTTGCGTA
GTAACAAAGGTATACACATTTAAAGTCTCCAATTCATGTCCG
>MR_Moffic_all01178
TGCAGACCGAGTCGTTCGACTGGCTGGTCGGTAACGAAGCCTGGAAGGCGCGTGTCGCCGAGGCCCAGGAACAGGGTCGC
ACCGACGTTCCTGAGATCAGCGGTCTGGAGGAGATCTTCGAGGAGATCTCTCCGATCGAAGACCTCAGCGAGACGATGCA
GCTCTCGTTCACGAACCCGTACCTCGAGCCCGAGAAGTACTCGATCGAAGAGTGCAAGGAGCGCGGCAAGACCTACGCCG
CTCCGCTGTACGTCGAAGCCGAGTTCATGAATCACCAGACCG
>MR_Moffic_all01179
TGCAGCAGCAGTCTTCGGTTGACGTTCCTTCCGTCGAGAGACAAGACTATCCTCACTCTCTGGTTCGAGTCGCGCGGACC
TATAATTGGAAAGAACCCACGCAAAACAGAACTCTACGGCTCAGCCACTCACCCATCTCCCATCGATGGGAAATATGGCC
TGTATATATATGTAATATGTATGTATACTTCTGCCGCTCTGTGTGTACTGTGTATCTACGCTTGTTCCCTCCACCGTGGA
ATAATACAAAAGCTCAAGTCAATAGCAAGTTCCAAGTTCCCG
>MR_Moffic_all01180
TGCAGATATCCAAACATGAAATTTTGCTTTCTCGCAGATCATAAACCACCTCACCAAGCAATGCTTGTGTACAAAAAAAC
CATATTTTAAACAAGAAAAAAAAAACAGAAAGAAGTAGCATTCTCACTTTCCCACTCCTTTCCTCTATTTCCCTACATGA
TTGAATCTAGATCGCCAAAGTGATGGAATCGAAAAGAAATTCCGAGTCCGTCGGCCCAAAATTCAATCGAGCCGAACTCT
GCTAGATAATCACTTTACAGTATAGTTTATCGGGGCGGTCCG
>MR_Moffic_all01181
TGCAGCCGAAGATTCCCGAAGGTGCTGCACCGTTGCCAAGTAATCAAATAGCTCGATCTTCGTACAAACATCCACCTGTT
ATTATTGTTATTCGTATACTGTTATCGTTCATGTCGTTCATATCGTCTTTCATGGCTCATGCGGGAAATCAATTAATCAA
GGAAATAAGAAAAAAAAAACCGTCTGATCAGTTATTTATTATTGCGGGCCTCAAATTTAGTGGCACAATCAGTCTAATTT
GCTTACACTCAAAAGTGCTGGTTATGCGAGCATTTCAATCCG
>MR_Moffic_all01182
TGCAATCACCGACCTATCCCTAGGGTTTGGTTTAGGCAAGAATGCAACATATCTTAAAAAAGTAACCCCCTATTTATAGG
GTTATATCAACTAAACTCGGAGAAAGTAACCCCTTGCAACAATTCTTACTGACGCTTCGCTCCTTTATAGTTCATTAAAA
TCGGAAAGTTCTATTAAGACGAGTGGATATCGATTACCGCTCCGATAACGATCAAAGGGTCCCAAGCCCCCTTGATCAAT
TTGCCATTGTCCCGTTTAGACTACGTAGAGGAGATCTGCCCG
>MR_Moffic_all01183
TGCAGGCAATTTAAGGGTCGATTCAGAATGATGTAAAAACCTGTAAAAATAATGATGGTAGCACTGAAATTTGAAAACTT
TAGAAATCCACTCCTAAACTCATAAAGTGCTTTTATAATTTAAACTCGGGATCACAATGGTGGTGTCGTTCATTAATAAT
GAGAGATTTCCTTGTAATAATTCTGACACTCCATCAAAAATAGTGGCCACTAACAATAAGATACCATTTCCCTCTGCATC
TCGGCCACGGTACCCTTAATAAGTTGTTAATTCACTGCTCCG
>MR_Moffic_all01184
TGCAGACGTTTGGAGTTAAAGTGCCCTTTATTTTCCAAGTGAGTCACTTGCGAGGAACAGTTACAGTAAACCTAATTAAC
CTTCAATGAGGCAGACATATCAGCTTTGCCAAAATGCCAAATTGAAAGTCAATGAAAAATGTCCTTTTTGTCTGAGAAAT
GAAGAAATATACCCATATGTACCATCTATTATTATCTTTTGTAAATTTGGCGACATTTTTATATACGATGAAATCGCGCT
TAAAATATCGTCTGAGAAAACCTGAATTTTCAAATTTTGCCG
>MR_Moffic_all01185
TGCAGACATTCGCTACCATAATTGCACAATAAACCACACTTCTCAATCTTCAATAAATTTTAATTTTTGGACTAATTAAC
ATGAAAGGACATGGCACAATCCTTATGGGAAATGGCTTACCCCTAAATTTTTTTTAAATATGATAAATCGACAGATTATC
ACTTAAAAAGAAAAAGTTCTCACGGCACCAAAGTGATCCCATGTCCAGTTTTTTAGCTATTAAAGCTCAAAGACGGGAAC
TACTTCTCTCGTGCGTAGGCGCGCAATGATGAAGTAGTGCCG
>MR_Moffic_all01186
TGCAGACGCACATTACCGACAGTGGCGAGGCGTACAGAGCGCAATTTGGCAAAGTTGCAGTTCGTCCATTTAAACCCACG
AAAAATATCGCATTATTGCGTTGTTCGGTGAATACAGCATTCAAACTCTGACATGGGTTTCAATGGAAACAGTATAACTG
TATAATGTTTCCAAATTACACGCTACGTCACTGATCCTCCTCAGAGCCCACACTGAAAAAACGATACGGTGTTGGAAACC
TTAAACTACGCACTATACATATAGATTTACCGAGGCACTCCG
>MR_Moffic_all01187
TGCAGATTCAAGTTAGCTTTTAGTCGCGCTTTCCGAGAATCACACAACAATTTTATTGATCGAGAATAAATTGCATGTTA
AATAAACATAAACTCAGGAGCTTTGAGCGTTGGTTTGTTTTTGTTTTTGTTTTTTTTTTAACCGTTCAATTTTTCCCTTT
TTTTAAATACTTACTAAAGAGCACTTCTAGCTGATATGACTCAGCTTTGGGAAAAATCAATCATCTGGATTACGTTCCAT
TTATCTGAACTCATGGCGGAAGCTCAGTTGATGCTAAAGCCG
>MR_Moffic_all01188
TGCAGCCCAAGTATTGAACTGTTTCCTGGCAGAACAGGGTTCACAACCCGAATCGGTGCTGAAACACTCAAGGACCTCAG
GGCCAAGTTAGTGGCCTATCTTCAGAGGAATGAAGATGTCTTTGCATTCGGGACGTCGGACCTGATCTGTATTCATCCTA
GGGTGGCGATGCATTCACTGAATGTGGATCCCAAGCAAAACCG
>MR_Moffic_all01189
TGCAGCATAATGAAGGGTCGTTTCTTCCGTAAAATGGGGTAAAAATCACATTGAAAGTATTAAAAACTCCCAAAACTCAC
TGATGAACTCACAAAAGGCGTTTTAAAAGGAAAGCTTAAGTTGGGTGTCGAATGGGCGAATCAACCCTATAAGCATGCAC
TTCAAGCAGCAAAGATGGCTGACGACGGGATTCGAAAAAGCGAATGCTTACTTGACGTTTCCTCTTCAGAATTCAGGCAA
ATCGACTCTCACAAACATTAACGAGAAGGTAAAATTTACCCG
>MR_Moffic_all01190
TGCAGCTTCAGGTATTTTCAATGACATTTTTCAATTCACCGATGATTCCACCAATTGAGAAAAGATTACACAGTTCAGAT
CAGTTCATGACTATAATGCTCAAAAATACTTTGGTCTGTAATTGTTTCTCAATCGGTGGAATAGCCGTTAAATGATTACA
ATAACCCCAAATTCTTCAAAGTCAGTGATGACTCCACCAGTTGAAAAAATATTACAGATTAAAGTATTTTTGTACTTTAA
CAGCCATTGACTGAAATGAACTGTGTAATCTTTTCTCAACCG
>MR_Moffic_all01191
TGCAGAACCGTTCGCTTACCGTTGTTAATGTAAGAGATAATATCCTCCAGAGTAACAACTAGGCAGAAGAAAAATCAATA
ATAACACTGGTCTGCATCAAAAAGTGAACTGGCATGGTGATGGGTGATTTTCACTAATTTTGGGTCGCTGAATCTAAAAA
TGGCCTCCATTTTTTTGTGTATGCCTCCGTGTTCGAGTTCAACCCATTATGTACCACAAATATGGGTTGAAATGGGCTGA
TTTCACTTAAGTTCCACATAGCATCAGGAAAACTCAAAACCG
>MR_Moffic_all01192
TGCAGAGTTATTTGACGATAGATTGTGTGTCATTTGTTCTCCAGTTTCAGTCATCAGAACCAATAAAACCCATTTTGGAG
ATGTTTCGGTCAAATTTTTGTTTGGATGTCAAGTTGGCAATCCTACAGTTTGATCAAACCAGTTTGGGCCTCTTGTTAGT
TATGATCGACCTAGAGTACCTATATAAGGAGAGTATAGCCGTCTGTGAATCCTACGCTGATTGGCTGCGATATTTTAGGC
GTTCAAGGAGCTCTTAGGGCCCAATTTCAAGATGGCCGACCG
>MR_Moffic_all01193
TGCAGGTGGAGGTCATGTGTTAGTTTACGTTGTGATCGGTTGTGATCGATATTGTGAGGTTGGTTATCCTTAGATGTTTG
TGGTGCATGCATACAAATTGCTCGATATTTCTCCGCCATCTTGGATTTCATTAAACGCCTCATGTGAGTTTATTATTGCC
TTTGATGACTTTCTGATGCCACCAATGGACTTTCCAGGCAATTTTACAGTAGTAGAATCACTCTTAATCGTTGTAGCAAA
AGTTTGCAACAGACCCATTGAATTGGCTTTTGTTTACAGCCG
>MR_Moffic_all01194
TGCAGTTCACGATCAAGTTTAATTTTAGAGCCTCCAACAACGAAGTAGAGTACGAGGCACTGGTTAGGGCACTACAAATT
CTCACAGAGCTGGGCGCTCGATGGGTTAAGGTAGCCTCAGCAAGTAGAAGGACTCTGCGAAATGAAAAATGACATGATGG
CAAAGTATCTTGAGCAAGTTGAGCAGCTTCGAGAAAATTTAGAGAGCTGCATTGTCGAACAAATTCCCAGAACAGAAAAT
GCCAGAGCAGACGCACTGGCCAGAATAGCCAGCACAGCACCG
>MR_Moffic_all01195
TGCAGTGTGCACAAAGGACGTGGCACAATCCTTATGGGAAATGGCCTACGGTCAAACTTAATAAATGTGGCATCATTTTT
TTCGTCTCGTCGTCCTGATCAAAAAGTCTCACGGGCCCAAAAAATTATCATCGCCCGTTTTCGAGATAATCGAGCTTAAA
GTTTGAGCAAATCTCGGCTCTCAGGGACGAATTCGCTCAGCAGTTGAGCGTGCGTCCTACACTGGAAGCGGCTTACCGCA
AACTGGCGATGGCTGCCGCTCCTTTTGCTCACACTCCGTCCG
>MR_Moffic_all01196
TGCAGACAAATGTTGATGAGTTCAGCACTAAACTTAGTGAAGCCTTCAGAAAGCATTCAATTATCCAGAAAACGTAGAAG
GTAGAAAAGGAGGAGACAGTATTCCTGAAAATCACTGCTAAAATTCAACGCGAACACAGAGGTCAAGACGTCAAAACTCA
AAATAATAACGAACGATCGAGCGTCGACAAACGAGTCAATAGTCAAACGAAGGAAAGTATACAGGTAGAGGTTGAAAGAA
AAGTCGAGAAAAGAGATTCAACATGGACCAAAATTTGAACCG
>MR_Moffic_all01197
TGCAGCGACACCTTATCATATACTCCCTTCGTTCCCCGTATATATGCATTTTTTGCTATTTTGGAACGTCCCACAATAAT
ATACACTTTCCTTAAATGGAAATGACCCAATCATTGATTTTACTTATTACCCTTAACTTTTTCAAAATTTACAAAAATAC
CAAACACTTAAATACCAAACATTTTTTAAAAACATCACATCTCACTTTTGGACATATTTACCCTTAGTTCATATTCAAGT
CAACTACAGTTTTTTAAAACCCGCACCG
>MR_Moffic_all01198
TGCAGATGCAATTTTTGGGGTGCCAACTGCCGCTGTCAAAGAATGGGCCTTTTTCAAAAGTGGGGTTGAATATATTATGG
TGATATCGTGTTATTTTCTACATATTTTAAGTGAAATATAGGACTCTAAATGTTTTTCCTGTTTCCTTTCATTCGTTATA
TCCTTTCCACAAACCTCCTCCATTTCCCTCAGTAACGTTCCAAGAATTAAGGACACAAAATTATTTAACATTTACATATT
CCTTACCTATCAATAGCAATTAAATGATATAACAAAATGCCG
>MR_Moffic_all01199
TGCAGAAAGATGTGAGAGAATTGATCTTGAAGTTAGTAAAACAAAAGAGGGAATCAGAATTGGAGAAAAATATGCTGCAA
ATGATTCTTGAAGGGGCTGAGAAAAGCTCACCCCGATGCGATTGAGAAGTTTACCATTGACAATTGCAAAAATATATATT
TGGCTGGTTACGAGACGACCGCCATTGCAGCCACTTGGTGCCTCATGCTATTAGCTTCGAACCCAGAATGGCAAGATCGC
GCACGAGAGGAGGTCGTCGGAATTTGCAAAGGAAAAGCTCCG
>MR_Moffic_all01200
TGCAGGACATATGCAGAGTTGCGTTTGGAGTATGTTGTGGGATCTTCGGTTGGAAGAAGATGCCATTCGGATTTAAGAAT
GTCGGAGCTACCTTTCAGAGAGCCATGGATTTTATTTTCAAAAATCAAATTGGTCGGAACATGGAAGTGTACGTTGAGGA
CATTCTGGTTAGAAGTGATAAGGCCCACACTCATGTTGCAGACCTCGAGGAGGCTTTCACCGTTGCTTAATTTTTTAACC
TCAAGATGAACGCTGCCAAGTGTGCCTTCGGAGTAAGGTCCG
>MR_Moffic_all01201
TGCAGGAATGTGAATAATTTCTTTTTTTTCATTGAATGAAATTATGTCTGCATTTTTTGAAGAGAAGCAATTTTTACAAG
CGACCTTGCCAAATTTCACCAAGTCGCCGATTTCATAGCAACGTTCATGGATTTCCCTAAAAAATTTACCAGCAAGCCTG
GATTACCATTTCACTAAGCTCTAATTTCTTTTCTGATTTGCTCATTTGGTTTTGTCTGACAAAAAGTTCATAAAAGTTTC
TTAAACATGAATAAATATTAGAGAGAAAGGAAGTAAACACCG
>MR_Moffic_all01202
TGCAGCTACATCCTTCTAGCTCTTCCATCTGCAAGATTTTTTCAGTTTTCTTATAATTAAAACGGACAGGGATTACATGC
TAGCCACCAACTGTTTGGTGGAATGTTTGAACAAAAACGAATACATGTTTCAGATTTATTTTTTAACCAAAAAAAATGGG
AAAAATACATATTTACTCCCAAAGTTTGGGACAATTGTCAAATCTAGAACACATTTTCAATTTTGATATTTTAGCCCAAT
GAATCTATTTTTGTTTCAAATTTAGAATGAGTCAAATAACCG
>MR_Moffic_all01203
TGCAGATCAATAAATATTTCCGCGAAGCGAGTCCATAAAATAGCGAGCTTGAAACGATTCCGACTGAACTAATAAATAAA
TGAGTAAGATACGTAAATGATCAGAGAACCGAGCAACAACGAGCCAAAATATTCAACAGAGGGTGTTCTACTGGGTCGCG
CTTATTACTGAGATCAAAATATACCAACGAAAATAACTGCGCGCATTCAGGCTGATGGAATATCCAGTGATTTCAAAGGG
AGATATCGGCCTGATTTTTGAAGCTATGCGGCAGGATTCCCG
>MR_Moffic_all01204
TGCAGCATCGGTATCGTCACCCTCAACCCGAGCCACGAGAACGCCGAGGACCTGATTCGCGATGCCGATGTGGCCATGTA
CGCGGCGAAGAAGCAGGGCCGTGGCCGTTGGGCGCTTTTCGATCTATCGATGCGCCAGGCCTCGATCGACCTGCTGTTCA
TGCAGAACGCTCTCAAGCATGCGATCCCGCGCAACGAGTTCTACCTGGTCTATCAGCCGATATTCGCCGTCGGCAGTGGG
CGGATCGAGGGCGTCGAGGCGTTGATTCGCTGGCATCACCCG
>MR_Moffic_all01205
TGCAGGATCCGACCAGGAGAAGAAGCGGCGGTGATCAGATACCTTCACCACAACAACCAGTACCTCAATACAACCCTTAT
CAGCAATTCATAGCCACCCGTCCAGCGGAACAGAACCGAGCCTCGCCACAAACAAACTTACCTCCTCGGCCAGAACTCAG
AAATTACGGCAATCCCATTGTAAGGCCCTCTGCCCAAGGTTACCCGCCTCCAGCCAACTGGAATAGACAACCTGCGCCAT
CTCCACCTCCTCCAAAAGGTGTCGACCCGAGAAACAGTCCCG
>MR_Moffic_all01206
TGCAGTTTAGTTCGCTTAAAATAAATGAAAAAAAGGAAATTTTATAAACAATAACTTCAATACCTTCTATCATTCCCAAA
CGTCATGCCTACAATTTATTTGTTTTGTTTTCAATAAAAAAAACCTAGATGATTTTACCTCGCGCTAGGTATTTACGAGT
GATGTCTAAAAAATCGCGCGATTGCCAATTTGCCTTCTCCATACGTCGGGCAAATTGCTCTCTAGTGTAACCAAAAACAT
AGGGCACATCGCTTTTTGCTCGAGCAGATTGCGACTTACCCG
>MR_Moffic_all01207
TGCAGGTTTCTTCTCCGTCGGTAAATTACTTGAGTGACTTCCTTCTGCATTTAAATGAAACACCTTCTGCTGAGGGCTAA
GTCACTATTAAAATGATTGCGAGTCTTCTTCAACTCCGTCCCTTCTATTTACTGAGGTGAGTCAAGGTATAATGGAGAAC
AGGTATGGACAACACTCTGAGGTTGGCTCTGATTGGTTGTGAAAAATGCGACCCCGCTGCCATTTTTCTGACCGCGCGAT
TCAAACTTAGATTGCACATCTTGAAAAGGAAGGGCACATCCG
>MR_Moffic_all01208
TGCAGATTCAAAACCTGCAATAGATATTAACTTGAATGAGGTGGTTTCGAAGAGCTCGTCTAATGAGGTAACAGTCCTCA
AGATGCTGCTACGGTAGATGAAAAAGGTAAGCCGAGGGCCACCTATCTGCGTTGCCCTGGCTTAAAAATAAGCCGGAAAT
TCCCTCTGCCCCTACCGTACTCCAGCTTGGTAGTTTCCACCGCCTGTCCAGGGTTGAGCCCTGGGATTTGACGGCGGACT
TAAAAAGCCACCTACAGACGCTTTACGCCCAATCATTCCG
>MR_Moffic_all01209
TGCAGTTGCGCCCCATGGTACACTTTTACTATAAGCAATTTAATAGTCGATTCTGGTGTAAAAATCTCCAAAAATAACGA
TATAGCAGCACCAAAAACTTCAGAAATCCACTCCTAAACTCAATAAACGCTTTTAATTGCGGGAGCGTAATGGTGGCTTA
GGGCAGTAATAATGGGAGGTTCCTATCTTAATTTCGTCATTCTCTCTATATGCTGACATAAAAGATTCACAGAGAATTAG
TCTTCAGAGATCAACATCCGATGAATAGTGCCGTGACACCCG
>MR_Moffic_all01210
TGCAGATCTGGCTCATCCGTAAGGACCCTCTACTTCACGTTTTTGGCTTCTCTTTTTCTTGTGTTTGACGCTTCCAAACC
G
>MR_Moffic_all01211
TGCAGTGTCAGCAATCTTTGTAGGTTCCAGACTTGAAGAGGGACCTTCAGTTATAGGTTTATTTAGAGGGATTTGTTCCT
CAATGGTAGACTCTAGCTCGCGGATTATGACTGACAAGTCCACCTGCAAGGGAGTGATCTTGATACTTTTATTCCAACTC
ATGTCTGCAAACATAGAAAAAGAGAAAGGTCAATATCAACATAACAAGTCTACGATCAAGACATAATTTAAATATATATA
TATATCTATTAGAGGTAATACTTAGGGGCGAGTTATCGTCCG
>MR_Moffic_all01212
TGCAGTAATGGGGCTCTTGCAAAGTGTTGCTATTTAAGCAAATAAATACTGCAATCTGATGTAAAAACTATCAAAAATTA
CGAAAATTGCACTAAAAAAGTCTAAATCCAGTAAAAAAATATCAGAAAATAACTGTAGCGGCAAGATCGTAATGGCGAAG
CTACACAGGCAACATGGGAGATTCCTGTCTAATTTGTCAAATTCTCTACGGAAACACAGAGATATGTCTCAAACTAGACA
GGAATCTACAATGATACCTGCGTAGCTACGCCATTATGCCCG
>MR_Moffic_all01213
TGCAGTGAGATGTCCGCGGAATATAGAAGACGTGACTTTATCAGGAAAACGCACCTAGGGCGAAAAGCGCAGTTTGACAT
ATTTGCATCACGTCCATCTAAGTCTCATAAATACGAAATACGCAATCTGAGGGTTTTCATGACCGCACACTTTATGGTTC
TATCGTAGATTCAAGGGGACAGAATTCACCGTTGCCAAATATACACAGCTGGGTTGATTGACTGATCACGGAGCATCTTT
ATATACATCGAATATTAAAACATTATAGAATTTACAAATCCG
>MR_Moffic_all01214
TGCAGGACCATCTTCAGTCGCACTGGTTTTGCTGATTTGCCGAGCCACGAAAGTCACTGCCTCTTATCACAGTCGGCAGT
GGAGGTAGATAACTTGCAGAGGGCTGAAGGAGGATGACAAGAACTGCGTCTTCCCTTGAGCTGGCTTTGCCGCCGCAGAG
ACAGAGGATAACGACCGAAGACCTAGGGTCCGCGGTGGTGATCACTGACCGTCTCGCATGCTTATTTTTCAAATTTTTGG
AACCATAAAAAACTAGCGATCAAAACACCACATCCAGATCCG
>MR_Moffic_all01215
TGCAGCTTTGAAGTCAAAATTTAACTTCTTAACGGCCCAAAATGCTCAAGCTCAACGGGAAGGTGACATGACTTCCCAAA
AACCAACTTATAGGGTGACATACCAAGCGGTGTCTTGTATGCCGTCCTATAAAGCAACAAAGCCCAATCCTTCCTACTCC
CATTCACCATCTTCTCAAGAATTTGCTTAATCTCTCGATTTGCAAGCTTAGTTTGACCATTGGCTTGGGGATGGTAGGCG
GTGGTCACCCTATGCTTCACTCCAAATTCCATCAAGAGGCCG
>MR_Moffic_all01216
TGCAGTTTCAAACATTACTGAACACTGAATTTTGGACTTGGCCTGGTGGCTACCGCCACTTATGATGTTTGAGTTTCAGC
TTAAAATTGGATGAATCTTACTTAAAATTTGCGTTGAGGCTGAATGTGAAGACATTTTTTTTTTTTAAATTGAATGAAAT
AAAAGTATGTAAAAGTTGAGGTGTGAGGAAACAGGGCTTTAGCAGGCTCAGACAACAAAGACCGCACCATTGAAAAAGTC
AGGTAGTAGGCGTCTTTAATAGTTTGATTGTCACCTCGCCCG
>MR_Moffic_all01217
TGCAGCAAAAAGTAGGCAACAGACCCATTGAGAACTTGGATTGGACTTGAAACTTGAACCGTCAAACTTGAATTCAAAAG
ACAGCAGGGAAGCAAAACATGAATTGAACTGTTGAAACGTTGAGAAACGTTGTGGAAATAGCGTGAGAGAAGTAAGTTTT
TGGAGGGAGGAAAGGAGGAACGGAAACAGGGGCCTTACAGAAAGGGCAAAGAGAAACTAGCCAATCATGGCGAAAATTTC
AGGAAGGCGTGCACACAAACGCAGCAACTGAGATGATACCCG
>MR_Moffic_all01218
TGCAGACGAAAGTTCAACGCGTAATTCCTGTCCGCACTGCATTGATACTCTTTGAACTCACAAACAAAAAGTGAGTGCCG
CGATCCACACACGGACAGCTTGTTAATTGAATGAGGACTACGAAACTTTCCCCCGCGGCGGTTTTGAAGAATTTGAAGAA
TTAACGACTAATTTATTCATTTAAATGTCAAAAGTGTCAGAAACACAGAAATAATAACGTAATAACATAAAACAAAAAGA
AGGAGAATAAATCTCGACACGTTTCAAAGAGCGAAAAGGCCG
>MR_Moffic_all01219
TGCAGGTTTGGTACTAGTAGTGCTTTCTTTTCTTTCGCCTTTATCAAACAAGTAAATCGAAAATGGGAGGTAGATATTCA
ACGAATGGGGCTTCTTCCCTGCTCCATCTGCTTTTTGGTGGGCGAGAAGTCCAGTATTGACTTCCGTCCTTTGAGCTACT
ATCGACCTTTGTGAGAGAAATTCCCCTTTTCTACCGACTGAAGCGAAGGTTAGCAGCCG
>MR_Moffic_all01220
TGCAGCACGTCGTCAGGCGACAGCATCGGGATCGCCATCGACACGGCGGTAAAATCGTTGATGATCTCCAGCGACTCGAA
GGCCAGGCTGGCTTTCATTTTACTGGTGGAAAATGCCCAGTCATGGTTGGTCATTTCAACCCAGTCTTCCGTGATTGGGC
AGGCGATGGCAATACAGCCATGCTTAATGTCCTGCTGCTGTTCATCCAGATAAGCGCGGATCACCGCTTCCAGACTGGCA
TAATCTGTCGTGGGGAACGTTTTGGCTTGTGAAATAGCACCG
>MR_Moffic_all01221
TGCAGAGCGATCAAAGGGACTATTTTGTAATTTTCTTCTTCGGTCAACGGCGGCATCGGCGGCAAGAAATCGTAGAATTG
ATCGGATTCTCTAGCGTGATTTCCG
>MR_Moffic_all01222
TGCAGGTGCTGGTGGCGTTGTAAGGGACAAAGATGGGTCAGTTAGCTTGGCATATTATCCGTTTCTAGGGGATGCATCAA
ACACATATGCAGAAGTCGCAGCAGTCGCTGAGGGACCTAACTAAGAGTTCCCCTCTGGACCTGAGAGAAGAGAAGGTTCG
>MR_Moffic_all01223
TGCAGCCCATAAATTAATAAAATGTTAAGATTGGCCCAAAACTTAATTTAATTTAATAAACCTACCACAACTGATTTCTC
AACCTCTTGCCTGCTCTCTCTCACGCATTCTCCTTCTCTCTCTGCTCTCTTTCTTCTACTTTCTTCTCCCTCACATCTCT
TCTTCACTCGCCTGACTCCTCTCATCTCTCTAATCCCTTGCTCTCTTTACTTCTCCTCACTCGACCGTCTCTCTCTCTCT
CTCTCTCTCTTCCTTACTCTCTAGGCCGAACAGCCACCGCCG
>MR_Moffic_all01224
TGCAGCTACAGACTTTTGAGGTTCCTGTTCAGTATGTAAATTTAATTTGTATTTAGTGCATCACTGCGTGCATCACTGTT
TTAAGTCTCTTATTGCGCATGCGCGCAGACTTGTTATATTCCATACTGATCATCGTCATATCGCCTTCAAGTACCTAGAG
AATAAAACTAGAAGTATTATCCTTTTTAATCCGTTTTATTAATTAATCCATTTCATTTTATCGAGTATTCAAATATCTTA
ACATGGTAGCATAATCGTGGTTTCGAATTAAAATCGTCCCCG
>MR_Moffic_all01225
TGCAGGGTTGCAATTTGGGTTTGATTTAGTCATTTTTGAAGGGGGTGCTAGGGTAGAAAATTATTCTGGCTTTGAGCTAT
CGTGGCCCCTCGATACTGGAGTTGTCTGTTTCTGGGCCCCACGTAAAGGATTTATGCCTCAATATCTGGTACCATTCAGA
AGCTACTCGATAGTTGTTTGGGTGATGATTATTTTCACTTACCTTGTCTGCCTTCTCCTTCATCGTGTTCTGAGAAAACT
GGCTTTAACTACACTCTCGTGCATGTTCTCTGAAAACGACCG
>MR_Moffic_all01226
TGCAGGGAGAGAGAATGGGAAATGAAAAAGGAGACAAGACGCAGGAGAAAGAAAAGTAGTTTTCAAAGAAAAGGAGATAG
CCCAGTATGTTACCTTCAGTTCAGAGCTGCCATCTTGCATACGATTAATTATGACAGTTTTTAATTCACCGATGATTCCA
CCCCTCTGGTTGAGAAAAGATTACGCAGTTCAGTTTAATGCGTGACTGTACCTTACGAAAATATGCTGATTTGTAATCTT
TACTCGATTGGTGCAATTGCTGTTAAATTTTGGAAATACCCG
>MR_Moffic_all01227
TGCAATGTCTTAATCAAATGCCTAGTGGCATGATCAAAGCCGATGATCGTAAGCTATGTCCTCCATCACGATGTCGAATG
AAACTATCCATGGAATCGTGCGCCGTGTGAAACGTAGATCATCGCCGTTCTTAACCGAGACTCAGGTTAAGCTCCGTCTC
GGAACCTTGTGGGGTTAGGAGTAAAGCATCCCGAGGTTGGCGCATCTCGTTGAGCGTGGAGAAGCATTGGGAACCCCAAT
TTCTTTCTTCGGAGCCCTTTCTTTTCCCGTCCCCCCGCCCCG
>MR_Moffic_all01228
TGCAGCATCTGCTGGCTGCGTCAAATTAACGTGCGCTGGGTGCGTGCCCTACGCCCTTGGATTGTTCATTTCCAACGGGT
AATGTGAAATTACATAAAAGGGCTGCTGACAATTAAGAATGACATATTGACATTTATAATTTTAAGAGATTGTAGTGTCG
GATTATAACACACCACAAATTTATAAGTAAAAGATATAGTGTATACCTCAATTCAGTCAGTCGGTGGTGAAGGCGATCTT
TACAGGGAGATAGAATTCAGCAACCACTGCAAAAAAAAGCCG
>MR_Moffic_all01229
TGCAGCCGCAATCGGAGCCCTTGAATTGTCCGAGGTGCGCTTCCACGAACACCAAGTTCTGTTACTACAACAACTACAAC
AAGTCTCAGCCTCGACATTTCTGCAAATCTTGCAAGAGGCACTGGACTAAAGGCGGCACTCTCCGCAACGTCCCCGTCGG
CGGCGGCCGCAAAAACAAGCGTCCCAGGATTTCAAAATCCTCCGCCGCTGCCGCCACCATAGCTCCG
>MR_Moffic_all01230
TGCAGAAAGGCTTCTCTTCTGGACCAGCACTGGACAAGAGTGCCTCAAGATCTTCCATCAAGACATGATTGAGGCATACA
AGTTTAGTCGACAATACCTGTAGGCAACGACGAAGCCTTTGGGTACTTTTTCCAGTTCGACGGCGAAGCGGCTAAGGACT
ATGCTACCAGGCATGGCCTAGGGGCTGAGATCCCATACAATGAAATTGCTGAGAAAGTTCCACCTCCTCCTACTTAGAAG
GGGGATCTTGAAGAGCCCGTCCATTATCTTTGGTGGCTACCG
>MR_Moffic_all01231
TGCAGATCTTATTCGCTCCGTCCAGTGTCAGATCCTGCGTTACCATGCCCCTAGGTCTAACCACCTCTCCTGCGAAACCC
TGCAGAGAAGTTTCCACTGGTTGTAGGCTGGTTTGTACTTTGATCTGCTTGTAGCAATTCCAGAACATGATGTTGGCCGA
ACTACCCGTGTCTACGGAGATCCGTTTTACATTGTGAAAAGCAATATCCACAGTTATCACCAAGGCATCATCATGGGGAC
GGAGTAGATTTCTGTCATCCCCTGGACCAAAAGAGATTTCCG
>MR_Moffic_all01232
TGCAGGAAATAGGCGATGCCGAGGTCGCCAGGCAGGGCGACCCGCTCGAATGCCGTTATGAACCGCGCGGATCGATCTAT
GAAGATGAAGTCGCATGCGAGAACGTGGCTGAGCGCAGCCCCCACCGCGGCACGGCTCGCGCATCTGCGGTGTTCCAGGC
AGGCAGGTGGGCGGATCGCGTAGCAGGTCCGTCTTCGGGATCAATCGCGTACATTTCGCCAAGATCACCCCCCGCGCTGA
AGATGGATCCTTCCCCCGTCAGCACAACGACTTTCACCGCCG
>MR_Moffic_all01233
AGCAGCATTGCCAGAAATCTCCTTCGGTCCGGAGGATGACAGATGACTGCTTCGGCCTCACGATGATGCCCTGGTAATAA
CTGCATACATCGCATCTTATGACGTCAAGAGAATCTTCGTGGATACAGGCAGTTCAGCTAATATCATGTTCTGGGACTGC
TACAAGCAGATAAAGGTGAAGGCCACCTTGCAATAATGGGTTTTGCCG
>MR_Moffic_all01234
TGCAGACGGAGCTTGAGTTGGTCCAATTTGCTGCGAGTATACGAGAAGAATCAGAAGTGATGTGCGCTTTGAGAGCATGA
AGCGCAGTTTGATCAGTGGCAAGTCTCCTAAGAGGTTTGGCTAGACATGGCATTGTAAATGCAATACTCATTAATATAGA
CAGATCTTATAGCTACCTTGATGCATATCATATATCTGAGTCTACCTTGTGTTTTCCTTTGAGTCGAGTCAAGTCGAGTC
GAGTCTTGGTTAGCGTAAATGAAGGGTTGTATTCCACTTCCG
>MR_Moffic_all01235
TGCAGCCAGCGAAGTCGATTACATAGTGGAATCAGTCGTGACCCGAGAGACATGGTCTGCGGGTGGGAGAGAGGTCCATG
AATGACTAGACTGACTAGCCGGAAGAAGAATAGCCCCGCTCTCTAGCCGACTGATCCCCTTGATCATATATTGATCATAT
AACTGGGAGGGAACGTGTCACATTAGAGGTGAACGATCAGAGGTGTCCTCTAATCACCACGATGAGACTGGTCCCTCTTT
TAGTAGACTCAGCTATGAATATGAATGAAGAAATGAATGCCG
>MR_Moffic_all01236
TGCAGCGAGCCGAATAAATTGGGGGCCCCACCCTACTTGAATTTACCTTAAAAACAAAAATGTTAAAGTTCGATCTGACC
CCTCGGTGAACCCCTTGGTGAGAATATTCCATGGCTCCTTCATCCACAATCCTTTTGACTCTTCTTACTCCAATTACCAT
GATCCAAGAGCAACGATTTCATGCAGGCAAAATCGAAAATATATTTGAACATTTCAATTTTACTGTAATGAAAGTACCAT
AAAATTCAATTTGAATGTAAGGAAAATTGAATTTTTTTTCCG
>MR_Moffic_all01237
TGCAGAGGTGATAGAAAAGCAGCAGTCACCGATAGAGAGGATGGAAAAGGAGCTGAGTGAGCTCAGGGAGCTGAAAAGTA
TAATGCTGGCACAACAGAACTCCAGAATAGCCACAGTGGAGCAAGTGGAAAGCCATGCCCCGTCATACTGGCGTCCCTCC
GGTCTTGGGCCAATAGAGTCACCCCAGAAGGAGAGTCCTTTCTCGAGAGAAATACTGACTGACCCACTCCCAAAAGGGTT
CAGAACTGTCTCTTATGAATATCTGGGCACCTCAGACCCG
>MR_Moffic_all01238
TGCAGAAATTGAGGCAGGCGAAATATGGAGAAGTAAGAACTAAGAACCAACAAGCAAAGAAAAATAAGACATGAAAAGAA
TGGAGAGAACTTTGAATATACCAAGCTTCATCCAGAAGAGCAATTATGCCTATCGGTTTCTGCAGAACGCCGTTCTTGCC
AAGGTTGTATGTCTTTTTTCAACCTACTCAAGTCCAATCCATTTGGACCTCTTAGAGGTTCTAACCAAGGAGCACGCAGA
TCCCAAAAACGCATAGTTTCTCCTCCAAAAATGACTTCTCCG
>MR_Moffic_all01239
TGCAGGGCGGAGGAATTCGGGCCGCCGTCGAAGCACCAGGTCAAGGTGAGCATCGTGCCCAATTCGCCGATCGTGAAGAT
CGTGACGAACGAAAGCGGGCTCATGCCGCTGAGATAGGCTTTACGGTAGGGGACATACATGGTGCCCCACATCAGGCTGG
CGCCCGCTGCCGCAACAAGGCCACGCGCGGCGTGTGGGGATGCGCCCGCGGCATGCAGCGTGCTGAAGCCCAGCATGATG
GCGGCGGCGATGATCGCCAGCGTGCCGAGTACCACCTTGCCG
>MR_Moffic_all01240
TGCAGCCGAGGGGTGGGGGAAGGTGATGGAATAATCCCTCCCCTCGGGCGTGACCACTCGAGAGGTGGTGGAAATGGGAG
CCTTCAAGGCAAGGGTCTGCCCCTTCTTCTTCTTACTCTTCTTCACCGCTGAGGCTGAGCCAAAGGCCTCCTTAGAGAGG
CGACTCCTCTTAGGAGGAGCTCGCCTCCAGCAGGGGTGCTCAAGGCAGCGCCGTCAGCACAGGTAGAGGCGGAGGTGGCT
GCCCCTTCAGCTACCTCACTTGACCCAGCGTCAGCAGTGCCG
>MR_Moffic_all01241
TGCAGTATAAACGGAAAGTAGTTTATCTTGACTATTTATTTATATTGGTATGTTTTAACGTATTGATTGGATCACAGTAA
GATGTGTTCTTTTATCTGGCCTTAGTTAAGAACCAAGACCTTGGTGACTTAACGTAACCTAAACCCTGATAAGATTTTAG
ACATGTCTATGTATCACTTTGATTTACCATGGGTGAGAGTTATTGATAACTCAATATACTTTGTATCTTGGGTGGCAGCA
ATTCGTATACGACTAAAAATCTGTATTGGGTTACCAGATCCG
>MR_Moffic_all01242
TGCAGGAACAACCAGCGGGTTTTTTCGAAAGCCACCAGCGCCAGTTGGTACACCCCCAGGGTGACGCCGATGCCGAACAA
CGGATGATGCACCACCACCGCGAAAGTGCCCTGCCAATCCAGGCTCATGAAGCGTCCTCGCCGACGCGCTGGCGGCGCAT
CAGGCGTTGCATCAACCAGCCACAGAAGGCCATCGCCACCAGCACGGAAATCAGCAAGGCGCCAGCGATCGCCCAGAAAC
TCGCGGCGATGTCGCTGGCGTACACCATCACCCCTACCGCCG
>MR_Moffic_all01243
TGCAGGGCTGGCGGCCAACTAAAGGTCAGGTTGATAAACGCGGTGAACTGATTGAGGACCGTATTTATAACCAGAAAGAC
TTTAACCGAACCCTGGTGATTGATGAGCGCACCCAGCTGGTCGCGCAAACCATTACTGACTACCTCAAGCGCACCAATCC
CATGGATAAAACCATCGTCTTCTGCAATGACATTGAGCACGCTGAACTGATGCGCCGCGCGCTGGTTAATCTCAACCCTG
AACATGTTAAGAAGAACGATAAGTATGTGATGAAGATTACCG
>MR_Moffic_all01244
TGCAGAGAACTATTTAATCGAGGAGACCCGAGATGCTGTTATAGCCTATCTTTCTTTTCGGGCTATGATTAATAAAGAAC
TCACGAGAAGACGAAAAAGGCACTTTGAAGCCTATCTTTTCGACGATTGAGCAGATCTTTGGACAAAGGACGAAGGATCG
TCTGGTTCGCAGCGGCACATATTGAGGAG
>MR_Moffic_all01245
TGCAGGAGTCTTTATTAGATCAGTTGAGGGGCTGAGCTCGGCGTTTGTACCGCACCATCACCTTCCCCTTCACGCCGACG
ACCATCGCGTTCCAGTCAATTTCCG
>MR_Moffic_all01246
TGCGGATAGGACGTCTCAACTACCCCTGACACAAGGTATGGGCACGGCATGTCCAGCCTATACGGACGACATCCTCATTC
TCCGAAAAGGTACCG
>MR_Moffic_all01247
GCTCTAACTTGTTCAAGAATAGTGGCGTTCAGTCTCTCGACCCTTTGACTTAGGATTAGTCAGTTCTATTTCTAGATGGG
GGCAGGGAAGGGATATAACTCAGCGGTAGAGTGTCACCTTGACGTGGTGGAAGTCATCAGTTCGAGCCTGATTATCCCTA
AACCCAATGTGAGTTTTTCTATTTGGATTTGCCCCTCGCCGTGATTCAATGAGAATGGATAAGAGGCTCGTGGGATTGAC
GTGAGGGGGCAGGGATGGCTATATTTCTGGGAGCGAACTCCG
>MR_Moffic_all01248
TGCAGCCACTATTCGAGGATGTCGCGGTAGTGTCTTTGTGTGTAGTGGAATAGACATAAGTATTTTATTGATTTTAATTA
AATTATTTTGGTGCACGTTCAAGAATGGCTTAGTGATTTGAAGCAGCATACATATTTTTCTGCAGAACGCCGTTCTTGCC
AAGGTTGTATGTCTTTTTTCAACCTACTCAAGTCCAATCCATTTGGACCTCTTAGAGGTTCTAACCAAGGAGCACGCAGA
TCCCAAAAACGCATAGTTTCTCCTCCAAAAATGACTTCTCCG
>MR_Moffic_all01249
TGCAGCCGAGGGGTGGGGGAAGGTGATGGAATACTCCCTCCCCTCGAGCGTAACCACTCGAGAGGTGGTGGAAATGAGAG
CCTTCAAGGCAAGGGTCTGCCCCTTCTTCTTCTTACTCTTCTTTGCCGTCGAGGCCGAGCCAGAGGCCTCCTCAGAGGGG
TAACTCCTCTTAGATGGAGCTCACCCCCAGGAGGGGTGCTCAGTACAGCGCCGTCAGCACCGGCAGAGGCGGAGGTGGCA
GCCCCTTGAGCTGCCTCGCTTGACCCAGCATCAGTGGTGCCG
>MR_Moffic_all01250
TGCAGAAAAAGAATAGGGTATCAGAGCGGAAAGAATCATAATGACGTGCATAAGAAAATGAGTATGAATAATAAAACATA
AGAGGTAACAAGGTTTTTTAAGTGGAGAAGTAGGGTTCACACCACCACTAAGACCATTAGAGGTTGAATGGGTTGGCCGA
AACCCATGATAAATGAGAGCAGCGGGATTGTGGATAAGGGATGAGATATGAAAGTAGCCACGCTTGACTAGAATAGCCAC
CTCTGTAGCAGGGATATTCTCCAACTTCCCGACAGGGTGCCG
>MR_Moffic_all01251
TGCAGTTTTCTCTTTTCGAAATCAATTAGGGCGTTGGTTGTGGCCATGAAGGGCCTCCCCAACAATATTTTTTGTTCCCC
TTTACTTTTCACTTCATTTTCTTCACTCAAAACAATAAAATCGATGGGAACTCTCATACCACCTACTCTAACTTCAACAT
CTTCCATTACCCCTATCGGCTAACGTATCGAGTTGTCTGCCATTTGCAAGGATATCTTAGTAGGCTTTAAGTTCACTAGA
CCTAATTGTTTGAAAGTGGAGAAATGCATCGAATTTACTCCG
>MR_Moffic_all01252
TGCAGGGGTACGGGCGAGTGTAACGCCCTCCGCACCAAATGTGAGAGGGACGGTCTGCTCTGGCTCTGTGGCAACAGAGC
CCGAACCCTCAGCAGTACCCTCATTGGAGGAGGTGACTACCTTCCTCAATATGGGACCCACATTGCTGGGGAGCTTGACG
ACCTGGAATCCTTTTTTCCAAGACATGTCTGCAAATAAGAAAATGCAGATAAGAAGCATATAAGTGAACACGTAGAAAGA
ACGAAGGGCCACACCGCCGCTCAGAGCAGCCAAGAAGTCCCG
>MR_Moffic_all01253
TGCAGGTTTGGTACTAGTAGTGCTTTCTTTTCTTTCGCCTTTATCAAACAAGTAAATCGAAAATGGGAGGTAGATATTCA
ACGAATGGGGCTTCTTCCCTGCTCCATCTGCTTTTTGGTGGGCGAGAAGTCCAGTATTGACTTCCGTCCTTTGAGCTACT
ATCGACCTTTGTGAGAGAAATTCCCCTTTTCTACCGACTGAAGCGAAGGTTAGCAGCCG
>MR_Moffic_all01254
TGCAGAGCATAGGCCGATGCAGCGGCTAGAATCGCCGCTGCTGCGAGAATTGCACGCAGCTGCACGTCAGAAGGGATTCC
G
>MR_Moffic_all01255
TGCAGAAATTTCCGGATCAATCGCGCCTTGCTGCTGCTGCTGCTGCTTGCACCACCGCGCAGCCACTGTTGCTGCTTTCA
TCTCACATCGTCACTGAAGCCTCTCCTCGCGCTGCCGTCATGATAGCGTCTTACAGTAGCCACGCACAACAGCAGCCACA
CACAGTAGCAGCCCACACACAGCAGCAGCGCCGCCACTTGCAAACTATCACCGGAGACGTGTCCTCGCTCAGCGAACCGC
AGCCG
>MR_Moffic_all01256
TGCAGGGCCAGCTTGTCCTGGCGCAGATCGACGCTTTGTTCTTTCTTGAACTCGTCGGCCAGATAATCGACCAGGCGCAG
GTCGAAGTCCTCGCCGCCCAGGAAGGTGTCGCCGTTGGTCGACTTCACTTCGAAGACGCCGTCGCCGATTTCCAGGACCG
AGACGTCGAAGGTGCCGCCGCCCAGGTCATAGACGGCGATCTTCTGGCCTTCGTTCTTTTCCAGGCCATAGGCGAGCGCA
GCCGCAGTCGGCTCGTTGATGATGCGCAGCACTTCCAGGCCG
>MR_Moffic_all01257
TGCAGCGAGACCGCACTGTGCCTCTGTTCTGCAGCGAGACCGTATTGCACCTCTATTATCAGCACCACATTTCCGCGCTG
TGCTGATAGTTAGGCTAGGAGGTTTCACTGCCGAATACTCTTCTCTTTTCAAGGTGGCAGTCGATCATCTGCCAGTACAG
CACTGAGGAGCCCCCAGTTCTGTGCTACGCAGATTACTCCCTATCAGTGCTTTTGACGGCTCTGTCGGTCTTCTCTCTCA
GCCTACATAGCTTCATCAAGTCGCTGTCTCTCTCTATCACCG
>MR_Moffic_all01258
TGCAGCTGTAGGCCTAGATATTCTGAGCACTGTGGCTCAGAGGTAGGATTTTCTTAATGAAATCGGGGAGGTCTCCGCGA
AGCGCGCGAGGATCGAATTTGAACAATATTTTCCTCATCAAAAATTTGTTGGAAGCATAGGTAACAGACTTACCTACCTT
TAATACAGTTTCTGCGTACATCCCGTACATGTGGCACCACATGTACCGGATGGACCGAACATTCTGGTCGGAAAGTCCGG
TACATGTGGTGACATCCGGTACATATGGCACCACATGTACCG
>MR_Moffic_all01259
TGCAGCGCTCTGACCAGCACCTTGTACTCTGCTTCATTGTTGGAGGCTCGAAAGTCAAATTTTACTCTGCCGTGGGCTTT
ACAATCAGTATTCCTGCACTACAACCGTCCTTAGTCACAAAACCATCTACAAAGGTCCTCCACTCCTCTTCTGGCGAGGT
CCTAGTTGTTTCTTGGATAAAATCTGCCAATGCATGTGCTTTAATGGTAGTTCTAGGCTCGAACTCAATGTCTTATTCAC
CTAGCTCCATGGTCCATTTCACCATCCTCCTAGAAAAGTCCG
>MR_Moffic_all01260
TGCAGTGGCACACCACGAAAAGATAATAGTCCTTCATTTCCAATTTTTCCACTTCCGACAAATTTCTTGAATGAAAATTG
ATTCCAGTCTTCTGGGTCAATCATAGGTTTAGTTTCAGGAGTTGCGACTGCTGCA
>MR_Moffic_all01261
TGCAGTATTGGGCTTTGGCGGTATTTATCATGCACTTCTGGGACCCGAGACACTGGAAGAATCTTTTCCATTCTTCGGTT
ATGTATGGAAAGATAGAAATAAAATGACCACAATTTTAGGTATTCACTTAATCTTGTTGGGTCTGGGTGCTTTTCTTCTA
GTCTTCAAGGCTCTTTATTTTGGGGGCGTATATGATACTTGGGCTCCG
>MR_Moffic_all01262
TGCAGCAAGGGTTGAGAGTTCTAAGAGAGGTAAGTGAGTGGGAGAAAAATGGTGCTGTAAATCTTGAATGTTGATGAAGA
GGATGTATAAATAGGAGAAGGATGAGTGACTTGTTTTCAAAAGTTGCAGGAAACAATGTGGATGATTGGTAGTAGGAATT
TGAGTGGAGAAGCTGCAGTTGATGTTACGGATCAGCCTCACTCTTCAGGCCAGCAGCTTTGCTCAGCATTTTCTGCCGAT
TGTCAGCCTGTTCAGCTGACCTCAGAGGATTCCAGTCACCCG
>MR_Moffic_all01263
TGCAGAGCAAGACGTAAGGGTAAGGGCGCGCGTTAGCACTCCTGCAAGAAAACGGCCTAGCTAACGCGCCCCTTATTGAA
AATTAAAAGAAAGCCTTGATATGAGAAAGATGCGCTCAAGCTTACTAAGCAAACGTAGGCTTGGGCTCGAAAGCCG
>MR_Moffic_all01264
TGCAGAACGCCGTTCTTGCCAAGGTTGTATGTCTTTTTTCAACCTACTCAAGTCCAATCCATTTGGACCTCTTAGAGGTT
CTAACCAAGGAGCACGCAGATCCCAAAAACGCATAGTTTCTCCTCCAAAAATGACTTCTCCG
>MR_Moffic_all01265
TGCAGGTTCGATGAAAGGACTGAAAGATCAGAAAAATCCAGTGTGATCAACCAGAGGGGACTAAAACAGGAGCTTTCCTG
GTGTTTCGGTTTTAAGGACTGTTTTACCGCTTTTAGCAAAGAAAGCAGAAACCTTATCCTTGTTCCCTCCTCTTCATTTG
ATTGAATGCGGGCATATTTATTGATTACCGTTTGAGTCCG
>MR_Moffic_all01266
TGCAGCCTCAAAGTCAGAGTTCAAGTTCTTCTCGATGTTTTCCATCTGTCGTGATGGAAACCTCTTTTCAAATGATGAAC
CCCTCACCAGTGTTCATTAAGTATCTTAATTCATACTTAGATCGAAATCATACTTAAGTAAATTCATAGAATCCATAATC
AGGATAAAATTCAGATAATCTAACATATCAGACCATGAAGATTAGATCAAAATCATGTTCAAATAGCTGGATATAACTTA
CCCTTCAAGCCAAATTCATCGGAAAATTCAAGTGTCTAACCG
>MR_Moffic_all01267
TGCAGGTGCTAGTGAACTGCGCCGAAAAAAAAACAGCTGAAGTCATCGAAGTAGCTTATCGAACCTTCAGGCAGCTGCTG
GAAACACTGTTGGGCTGGTCCCATCAGAGTTGTCAGAAATACACAACATTTCACCCCATTGGAGTATTGGTGAAGGAGTG
CGAGATTTTCAAATCTCATCAAGTACTCTTCAGGGTCAGTGAGTCCCTGGTACTCGTAATTAATGGCTCTGAATCCCTTA
GGGAGCGGGTCAGCCAAGATTTCTTTAGTAAACAGACCTCCG
>MR_Moffic_all01268
TGCAGATCGTAATGCTCCTAGAGAGGCATATTTCGAATATAGAGGAGTCAAAGTTCCCAACAATCAAGTAGTTTATCATA
TCCTTCTATGAACCGTACGAGCACGTTCTCTGTCACCCCCCACCGCGCTTACGGCTCTCTACCCCAACCCAACTTGCTCT
GGCCCCG
>MR_Moffic_all01269
TGCAGTTCTGTGCTAGGTTCCCCGCACTCTATCTCTGTACTGGGTGCCCCGCACTTCAGTTCTGTGCTGGGTGCCCGCAC
TGCAGTTTTGTGCTGGGTGCCCCACTGCAGTTCTATGCTGGGTGCCCAGCACTCCAGACAGTACTACATAGATTACTCCA
GCACTGGGGTGCTGTACGGATTACTCCCTATCCAGTGCCTCATTTAACAAATCACCAGAATCTTCAAGTATTCATCGGAA
AACTCAAACAGTCGCCG
>MR_Moffic_all01270
TGCAGTCAGAACCGCAATGGCTTGGAGTCAGAACAGAATCATGAGCATCTCAGAAGTTGCCACTGCACCGGAGATCTCCT
TCGGTCCTGGAGATGATAGAGCGTTGCTAAGACCCTACAATGACGCTCTAGTAATAATGGCTGTGTTGTGCCG
>MR_Moffic_all01271
TGCAGATCCTGCGCTCCTTGCCTAAGGTCAGATCCAGAGTCACCATGCCTATAAGGTTAACAACTTCTCCTGCGAAACCC
AGCAGAGAAGTCTCTACTGCCTGCAGGGTGGTGTTTATCTTAATTTGCTTGTAGCAATCCCAGAACATGATATTGGCCGA
GCTACCAGTATCCACGAAAATCCACTTCACATCATAGGAGGTGATGACGGCAGTTATCACCAGAGCATCATCATGAGGCC
G
>MR_Moffic_all01272
TGCAGCTGCACGAGCCCTTCCCGCGTGCCACAAATGACCCACAAAAAAGAAGAATCCTAGAACAAAATGAGAGGTAGCTA
ACCAACTTCTAGGGGAGACATAATTGACTGCATTAATCTCAGTAGCTACACCACCCACAGAATTTAAAGAGCCTAAAGGA
GCATGAGTCATATATTCTGCA
>MR_Moffic_all01273
TGCAGAAAATACTGCAAGAAAACTTTGTGGGCGTCATCGTCCAAGTGTTTGAGGCAGTTTCTGGTGGGATGTTTGGCGTC
GCAATAAGGAAAAGGCGGGCGGCCG
>MR_Moffic_all01274
TGCAGAGGATGTTCCTGTACTGACACTCACCTCCTCTTCTATGAAGGAGAAAAGACCCGAGGTTGGTAGTTAGTCCGAGA
CGGACACTCGACCTAAAATTAGGATGCAACCTAAGGTAGAAGCCCATCCCAAGATGGGAGCTCGGCCCGAGGTGGGGGTT
CGGCCCGAGACGGCGGCTGAAAAGGAGGATATGATGGAGGATGAGATTTTAGAGAGACAAACTCCTCTCCAAACTTCTGT
AAAAACTACCCCAGAATTCCTTCATGTGTTCTTGCTTCTCCG
>MR_Moffic_all01275
TGCAGGGAGTCATACTGTTCAGCTTCCTCCGTGGCATGCTAGGAGGGGATTGGTGAAAGGTCACGGGGATTGTGATTAAA
CTTCAACGGGGATTTATTTAAGATCTGACTTCGAGAGAAGGGAATTAGTTATCCCGGGGTGGCTTGCTTTGGTTTTGGTG
CATTTCATGTAACAGGTCTGTACGGTCCTGGAATATGGGTGTCCGATCCTTATGGACTAACGGGAAGAGTACAGCCTGTA
AATCCGTCGTGGGGCGTAGAAGGTTTTGATCCTTTTGTTCCG
>MR_Moffic_all01276
TGCAGATGTCGTGGGCAACGGTCGGGCGCTGCGCCCACGTGTGCCGCGGGAGAAACGCGGGTAACGGCCGAGTAACTCCC
CAGCCATAATGGGGAGTCATGACCCCTGTCCCCCAGCGGCCCCCATGCTGTGGTCTGTGCCTATAAATAGGACAGACACC
ACATACATCACACACTAACCCAAAATCTTTCTGCATCAAAAAACTTCATACGCTCAGTTCTCAAATCTCATCCAGTTCGC
CG
>MR_Moffic_all01277
TGCAGAATGTGTGGCCTACCTATGCAATTCCCCGCCTTATTCCCCCTTCATTCTCAAAACATTTTCTTTAGAGTAGTTGG
TCGCTCCAAAACCGTTGTCAAAATTTTCTGCTTTGGCCCTAATTTACATATGTCACATTTTCTGGACTTAGCACTAGAAA
AAATTAGTATTATTTTTTGAAACCAGTAAATTTAAACAAATGGAAAATGCTCTAAAACGCTTGCGTTCTTTAAATTTGTG
GTTTTCTATTTTCCATGCGCTGTAGCTCCTTAACTAGGGCCG
>MR_Moffic_all01278
TGCAGGTGGCGAAATCCGCCCTCGCCATCGTCGCCGCCTGGTTGCTCGCGGGCTGGCTCGTGCAGGGCCCGCCGCCGATC
TTCGCCGCGATCGCAGCCCTCCTGGTCGTTCAGCCGAGCGTCAACCAGTCATTCACCCGCGCCGTGGAGCGCAGCGTGGG
CGTCATCGTCGGCGTCGTGATCGCGGCGCTGCTGGGGCTCGCCTTCGGTTCTCAGCCGTGGGTCGCTCTGCTTTCGGCGG
GCGTCGCGCTGGTCGTGGCGTGGGCCGCCCGCATTTCGCCCG
>MR_Moffic_all01279
TGCAGCTGTGGTCTTTGATGCAGCTTTGGCGGATACAACACTGGCTCACGCAGTGCTGGCTGCTGTGCCCGTCTCCGCTC
CGACTCCCAGGAGACAGTAGCGCTCTGCGGAGCTCCCTGCTGCTCTGCCAGCCTCCAAGGTGATCACTCCTGAGGGGCGG
AAGTATTCTATCACCTTCCTGCACCCACCGGTGGGTGACCTGACGGGCGACCACGCCCTTAAACTATTACACGCACTGCC
TCGCGAGTGGTGCTAGAAGGCCTCTCTGGACTAGGTGGTCCG
>MR_Moffic_all01280
TGCAGCATGTCGTCCTGGTCGTTGCCTCCCAGGCTCTGCCATTCTGCACGTGTTTTGGTTGTTGAAAGGACAGCAATTTT
ACAAAACAAGCAACACATCTTAAGCTCATCTTCGGTGTAGCGATGAAAGTGGCAATTGATTGTTGATACGCTTTCGAAAA
CCGCATATTCATGGTGAACTGTTACAGAGTGAAGGTAAGGAAGTACGTGGGCCTACCTTGTGGACTTCTGCTTCATGGAG
CGGGGACTAGCAGTAAAAGTAGAAGGTAAGTTAATTTAACCG
>MR_Moffic_all01281
TGCAGTAAATGACGTATGAAGTATAACTTTGTCAGGACTTAGATTCATCGTGGCCATCCAATTTGAAAACAGGCCCTTCA
ACTTCCCCCATCTGGGCCTTACACATGTCAGGCTATTTTCCCGCGACGGTTGGCCTGGTATTATAGGGTATCAAAACCCA
CGAGGTCCTCATTTCCATCTTCTTCGCTTCATTTTGTTTATACACTTTCGTGCTCTAACTTCTCCTGCAAGTCTGCGTCA
AAGTTTCTCATAGGCATTTTTTCCGGCCGCTCTTCTTTCCCG
>MR_Moffic_all01282
TGCAGACGATCTTTCTCTAGCTCGCCTATTTCTGAATACAGGATATTGAATGCGAAAAGCAAGTTCATGGACTTAGCAAA
AGATGACAGCAACTTACCTACTTCTTCAACATTGTCTCTAGGTGAGCATACTGCAGGTACATAAACCGCTTGAATAGAAG
TTATGGATCCTTCTTTGGTAGAAGTAATTCTTTCTTGTAAAGAGCCCATTTCAGTACTCAGGGTGGGTTGATAACCGACA
GCGGAAGGCATTCTACCCAATAAGGCCGATACTTCGGATCCG
>MR_Moffic_all01283
TGCAGGCCTGGATATTTTGAGCTCTGTGGCTCAGAGGCAGGATTTTATGAATGAAATTGGGGAGGTTGCTGCGAAGCGCG
CAAGGATCAAATTCATGGAGCATTTCCTCCGTCAACAGTTTGTTGAGGAGGTAGGTAACTATGTCCTCAGCAAACTTGCA
GAAATCCTATCTCGGTACACTGTAGGCCGCTCAGGCAACAGACTTTCCTTCATTTAACTCAATTAAGCGCAAGATGTCCG
ATACATCCGGTACATATGGCACCATATGTACCAGATGTACCG
>MR_Moffic_all01284
TGCAGAACAGAGGTGCAGCGCAACCTCGCCGCGGAGCAGAGGCACTGCACTGTGGATGGGACATCTCCACTACCCCTGAC
ACAAGGTATCGGCACAACATGTCCAACCTGGTAATTCACATCCTAGTTTGAGGTAGGTAATTCATATACCAACCTAGTAC
CAAACATAAACATGCAATTCAATTTAGGGGAACATACTTACGCATACACCATATTTTATCTCTCAAGTTTCCTATCTATT
TTCCGACGAGATCTCTAACTTAGGCATCGGAGAACTTTCCCG
>MR_Moffic_all01285
TGCAGTGTGCATGCAAAGCATGGCAATTGCAATTAGCATAAGTCCAAGAATTGCTTCAAGGTATTGGTTCTCCACACATG
ATGATCTCTCCATTTTAACCAACTTAGATAAACTATTTCGTACATATTTGTATACATTTATTTATATTGAGAAATGGGAT
AAGTCTCATTCAAAAAAAGAGAGAAAAAGCACACATAAAGTTTGATTATTATATTTGCCATTTCTTAAATGTGGAGATTT
TCATTTGATTATGATAATATGCATAAAGATTGGGGCTACCG
>MR_Moffic_all01286
TGCAGTTCTTTGAAAAAATTGGATATCAAAAGAATTTCCTAGGGATTATGCTGTCTGATAGTAGAATCGAATGTTATGTG
GATCACATATGGCAATGGGGTTTCATGCTATTTGGATAATTGAGTGGTCATATAGTTGTACCTTTTCAAATAAGAACGAC
TGTTTTCTTTTCTTGTCTTTTCTTGATTCTTTTAGTTTCATTACAACTTTGTATCCCTTTTGTGTATGTTCAAGGTTGGA
TTATTGGGCTTAGGAAGGTCACTCCAAAAGGATCTGAACCG
>MR_Moffic_all01287
TGCAGCATTACATAAATAGCCCATCATTCTTTAAACCACGGTTTATTATTTGATCAATTGCAGAGAACAAAGAGGCAAGC
AAATGCTATATACATACACACATGTGTATATATATGCTATTGCACAGACTATATTAAAAACAACCACTTTATTGCTTAAT
ATACATCAAACCAAAACGCATGCAAAGCTACCATTGTCGGAAATTTTTTGCGCTAGCTAGGTTTTGCAGATTGGCAGTGG
AGCTCCACACAAACAATCATTCCCAAGAAACGCACTCGCCG
>MR_Moffic_all01288
TGCAGGCTGGAATCATACTTGGACCTACTATTCTAGGACAGTTTCCAGATCTGGAGAAAGCACTATTCCCACAAGACGGA
GATGTCTACTTAGACTTACTGTCGAAAATCGGCTACATCTTCTTCATATTCCTTAGTGGTGTGAAGATGGATCCAAGAAC
TGTGCTGAGGACTGGTATCAAGGCATGGACTATCGGAGTTCTTGCTGTCACACTTCCACTTGGTGGTAGCTTGATAATGA
GCCTAGCACAGCAGCCTTCAATCCACAAGTATCGATGGCCG
>MR_Moffic_all01289
TGCAGAGAACTGTGCCACTATAAATGGAGAAACATATTTTGTAGAAGCAAATTCAAACATGATAAACAAAGAGAGTCCAT
AATTTCATAAGTTTCAAACTGAGCTTGTATGCTTTTTTCGATCTTGCATAGTAATATTTCAAGCTGTGCATCTTACTTTT
GGAGACAGATATTGAGCGAGGAGACAAAATACAATTAGATCACATCAAGGGAATGTCTTTAAATTTGAATAACCTTGCAG
TAGCAAACTTGAGCAGAAAAGCACCTGTAGGGAATATGCCG
>MR_Moffic_all01290
TGCAGCTTGCTTTGATGAGGGCAACATTGTCCGATATCATGACGGATCCATCAGCCGATACACCCCAGAACAGATTCAAT
GATTTATCCGCACCCTACACACACACATGAATCAACTCCTAAGAAGAAATGGAGAATCTGGAAGAAGACGCATCGAATTC
TACTTACTAGGGCAGCGAAAACGGTGCCGTATTTGTGATCATAGATGACGAAGGAGAAACTGCCTTCGAGCTCTTTGAGG
ACCTGATGAGCTGGCATGGGGCTGCGGTCGCGCAGAGTCCG
>MR_Moffic_all01291
TGCAGGACCAAAAAATGGAGGCCTTATCAAATGTCTTGGCCCCACATTTTGTTGCATATGGAAGTTATTAGAGGCAGGTC
GTTGATTGTTGCGGGAAGGATTTGTTTGTCCATATTGCTCGTTTGTACTACGTCTTCTTCCACCAGAACCAGAATCATGG
CCTCTCGAATCAGCACGCGGTGAAGGTTGAAAATTCCCATTCATTGGTGGAACATAAGCTTGTGCAGGATCATTACTGTA
CTTCAGCAGTTGAGCATCAGCTCTTGGGAAAGGTCTGGCCG
>MR_Moffic_all01292
TGCAGAAGACAGTTCATCAGCTGGTGCTTTGAACTTGTCTTCAGCTGCATCTTCTAGCTCCAGATTCATGCCTAGCATAC
CCGAAACTGGAAATGAAAACGCGTTCACCCCTGAAAATGCTCGTTTGAGAAGCGAGGCTGCCTTCCAGCATGATTCTTGG
AACGAAACATCTTTCAACAACTTGAAAAGAAACAGAGATGGTGATTTGAAGATGTTTTCCGATTTCAATGGATTGGAAAA
TCAGGTAGCCACATTTCTTTATACGTTTTGCTTGCCATCCG
>MR_Moffic_all01293
TGCAGTCAATCCAATTAGCTCATTGGACTCAGTATCCACTACTAAACAAGTCAAGCAAAGCAGTATTTCTAACCATCTGA
GAGAAATACTTCCTGCCAATCGCTCATCTCTAACATCTGACAAGCTACTTCAAGGTTTAAAGATGAAGGGTTCAAAAGAT
CTTACACTCACTGGGAAAGAGCCTTTGACCATTGATAGGAGAAGCATTCAAGATTACGATGAAAAATCTTTTGACCTGGT
TGCACCTATTTTACTGAAAAAACAAAAATTGCTTATTACCG
>MR_Moffic_all01294
TGCAGAACGAGATGCAAAGGTAACAAACAAACTAGAATCATATGGAGAAACGTTTATTTGGCATGGACGAAGGCTTTTTA
GTTTGCTAATTTCTGTATCAAGTAAAATTTCTCTAGACAGTGTTTGATTTTCAAATCTATTAAGTAACATAAGAGATGTA
TAATTTCCATGTATATTATCCAAAATGGTTTTGTCATTCATTCTTATCATAGTAATATCTGTTTAATTTGGTGTAGTTCC
TATTGAAATAAAGCTACTGTAATGACTGCGAACCAAGACCG
>MR_Moffic_all01295
TGCAGTCCACTCCATGGCTGCACGCATAGTCTATATCAGCCTGCAACGCAGCGTCGCTTGCCCCTGGCTTTGGCACACAC
CACTTCTTCACCCCTTGCGAAGACGGTGGCAATTTTGGAGCAGGCTGCATTCGTGATATCGCAGTGTCATCAGTTTTCAT
CTCAACATGATGAAAATGCACAACATGGCGTTATAGAAAACAATTTACAAAGGTATGAGGGCCAACAGGTATGAGGCTAG
CTCATGACAACATCACACACGACGAACACCAACAGAAGCCG
>MR_Moffic_all01296
TGCAGAGGAGATAAATGATTAGAAGTTTCGATATTTTTAGAGTCAGTTTCTCTACTAGCTTGAGTTCCCGAATCAACTGC
CTCATCAGACCCATCACTATAAAGCTCTCCAGGCTCTCGATCCACTGCAAGTACCGCAGGCTCGCATTTCCTTGATCCAC
CACCACTACTTCCAGAATCACTTCGACTAGAGGTGGAGTGGTATCCACCATTCATGTCATCTCTTTCTTCGGCATCCTTC
TGTCTGACCTTGCCCTTATCTTCCAGGCCAGCTCGACCCCG
>MR_Moffic_all01297
TGCAGTTGTGTCTGTGACCTTATCTGCAATTTCAAACTTGGACGTGACATATATATGAATTCAAATCAGGCTCTGAGATC
CGATCATCATTCTGGATTATGTTATTTTCAAACTTCTATTCTACATATTTTAATGGAGTTCAGGCTTACCTAACTGTGAC
CGTCAGATCATACACTTATTTTATTGTATTTATTAAAAATTGTCAGATTTGATGTAATTTTACTTATGGATCATATTTAT
TATTTAAGCCGCTCAGTTTATTGCAATATATGAATAATCCG
>MR_Moffic_all01298
TGCAGGTGTATGAAATGCAATGTCAAGCACAAAAAAGTCGAACCTTCCACAGCAGGAACAGCTCAGCTCAGTCATGGCAT
TTTTTACCTGCTCACTGAAGGCCAGAAGGAAAGGTGAGTATATCTCCTGTCCAAACGAGCGACGCCACTTGGATCCCTCC
CCAAGTGGATCAAATCTGAGATAGTACTTTCCTTGGACCTGTATGATATGATATTCATATAGAAAGTGTAACTTAACATG
GCATTCAGAACACGCGATAGATTCTACTTACAGTTAAGCCG
>MR_Moffic_all01299
TGCAGCTTCAGAGGCAGCTGTTGTAGAAGAGAGTGCACATTCTGATGTATCAGTAAGAAGCTGACAATTTGGCTCGTGAT
TTTTTTCATATATACCTTTCTTGCCTTCTGTCAACCCTTCCCCTTGACAATTAGTAGGATCAATTTCCTTGTCTATTGCT
CCAGAGGTTGGAATCAGATCTTTTTTAAGCTTGTCTTGGATCAGACCATTCCCAATTTGACTAATATATTCTGCGCCTGA
AGAAGGCAACGCAAAACCTGTATTTTCTGCAACTGCAACCG
>MR_Moffic_all01300
TGCAGAAAACAAGTAGCAAGAACAGATTACAAGATCGCCCTGCTTCAAGAATTGCTTTAATCCCAACACAACGGTAATCC
CACTTTCCTTGTTACATGACTGTACCTTCCCTTGATTGTTTCGTTATGTATGTATATGTATATATGTATGTACGTACCTC
GAGCTGATCCCCTGCCAGAACGAGCAGTGCATGAGGCATTATAGGAACTGAAAACCACTGATTGTCTTTGAGCAGTTGAA
GGCCTTGTACTTGCCTGTCTTGCAGGAGAAAAGTTACTCCG
>MR_Moffic_all01301
TGCAGAGTCGTGAGGAACCTGTTGCTCGCAGGCCGTTCGTCCGTCTCGACGTTCCTTGTTTTGATGGTGAGGACCCATAT
TCGTGGGTTTTCAAGATTGAGGAGTATTTCTCTTATCATAATACTTCCGACACTCAACGTCTTCAGATTGTGGCTTTCCA
TTTGGATGGTAAGGCTTCCACTTGGTTTCAATGGTTAAAGTCACATGGCATGTTATCTACATGGTCCGATTTCTTATCTC
GTGTAAAATCTCGTTTTGGGGCATCTCAATTCGATGATCCG
>MR_Moffic_all01302
TGCAGCCAGAGACACGCCTGAGATTGAATTGAGGCTAGGAAGCTGGGAGAGGACGAAGTGAACGGAGGCAAAGATGATGA
TGAAATATGTGAGTTTGATGTTCTTGCAATGGGAGCAAACCAAATTATGGAATTTCTGAAGGGATTTCCCTCCCGTGATC
ATATAAACTATGTCAACACCAACTTCAACAATGAGTTGCTGAGGCACGACGATCCACAGGCCAAGCTTCTCACCGAAGGC
ATGCTGGCCAAGCTCATGATATCTGTCAAAACGTTTTCCCG
>MR_Moffic_all01303
TGCAGAAGGCATGATGGTCGCTATCATAGGTTGTACGGATACCGCCCCCTCTCACATGAGATATCGAGGGTCACTTCTAT
AGGTGGTTGTGGCCACTTGTTATAAACACATCCATGCACATCTAAGCTCAGGTACGTGAACTAAACTAACAAGAACACAT
GAAGCAATTGCTTCTTGAAGAACTCGACATGTTCTTCTGATAAGCTTGTTAACTTAAGCATCTTAGTCTCGTCCCGAAGA
ACCCCTCCG
>MR_Moffic_all01304
TGCAGCTAGAGCAATGGGATCGACGAACAAATCCTTCCACGAACTTCATAAAGCTACTGTGGAGGAGGGTTCCACTCTGC
AAAACTTCGTTATTGATCCAGGGAACTCAAAAGAATTAAGTGTCATGACTAAAATTGCTGGCAAAAGATGGGGTGATCTT
GCAGATGACTCTAATCCGTCTCCTACAAAGTCTTCTTTATGAATGTTCTTGCATGAAACGTTTTTGGTTTGACTTCAAAC
ACACAAAACATGCTCAAAAAATACTGCAAAAAGTTCAACCG
>MR_Moffic_all01305
TGCAGACAGAGAGAGCTGTTTTGTATTTATAGTGAGACTAGGGTTTCTGAGATTGTGCTAACGGCACTCTCTCTTCATGG
TAATAATAATTAATTAATGTGTATCTTAGTGATGAGAAGATGGTGACGCATGGAATTTTGCTTTGCTAATGCTAGTTTTC
TTGTGGTAGGCAATGTTTTCAAACCCGGATCGGACATCGAATTGTTCACTTGATTGGGACATCGAACCGTTTATTTGATT
GGATCATTGGTTCGACCGGTTGAACGTTTTGAAAAAACCG
>MR_Moffic_all01306
TGCAGGTTTCTCTCTCTCTATATATATGATTTTTTTAGGGTTTTTTCAATTTGTGCTTGAGGTTTTCTGTCATTCGCATG
GCTGCTCTTAGTTATTTGATTTCTGTATGTATATGTGGTATGTTCTTAGATTGTATCTGTACCTTTTTATGTGTACGTAT
TCATGTTTATGTGTGTAGATATTTCTTTTTTCTTTTCTTTTTATTTTCTTTGAATTTGCGGTTGGTTTCAGGGTTTAATG
AGTTTAATTTTGATAAAAGCGAATCAAAAAGGAGTTTTCCG
>MR_Moffic_all01307
TGCAGCCAAAGTTCTTCCAACAAACAGACTAAAAACACAAACTACAGAGGAATATCAGAGATATTAGGCACATTAAACCT
CCAAGCAGAGATAGAACTTACTGGTGTTCCCCTCCACCCAATGATCAAACTTTTTTCATCAATATCGAACGTGAAGAAGC
TTCCACACGCGAAGTTCTTAACCACGAGATTCGCCTGATACACCGAGGACATACTCAGCTCCGTCTCCTCAAACTTGAAA
CGCGTAAAAAAGGACCTCCACACGCTCATCCTGACATGCCG
>MR_Moffic_all01308
TGCAGTCGGGGGACTGGTACAGACCCTCATGAGTTATGTCGTTGGTGGGGACAGCTCAAACTGGGTTGGGGTCTTAGGTT
TACCTCACTACAATATGAATGACATGCCAGGCGTTGCATTCAGAGTGGCACTTCATCTGGCGCAGATGAAGCGCTCAAAG
AAGTTTGTAATGTTTGATTATGGCAGTCCAGCCGCGAATATGGAAGTCTACGGTTCCCCAGAGCCGTTGGACTTGGGCGA
GTACTACAGCTTCATCGACATCCCTGTTGATCTTGTTGCCG
>MR_Moffic_all01309
TGCAGTTCGTAATCAAGTTTAATTTTAGAGCCTCCAACACCGAAGCAGAATATGAGGCACTCGCAGAGGTGGGCGCTTGA
TGAGTTAAGGTAGCCTCACACTCGCAGCTAGTCACTCAGCAAGTAGAAGGACTCTGCAAAACAAAAAATGATAAGATGGC
AAAGTATCTTGAGCAAGTTGAGCACCTCCGAGAAAATTTTGAGAGCTGCACTGTCGAACAGATTCCCAGAATAGAAAATG
CCAGAGCAGACGCATTGACCAGAATAGCCAGCGCAGCACCG
>MR_Moffic_all01310
TGCAGACAACGTCTCATCAAATTTCTGTTTAGAAACTTTGATGAGTGCATTTTATAAACTTCGTGTGTTTTTCCTCTTCC
AGAAAATCATATCCAACGCAGAGTTTGACCTTTTTTCTTTCTTCTAATTTTTGCTATTCTAAGCAACTTTTTTTTCTTCT
TCCTTTTTTTATGAGGTTTGTTCATCTCTCTTGAGCGACTATTGCACATAAAGAATCTAACCTATTATTATTTGCTGACT
TCACATGCATCGACACTAAATGTAACACAACATTTTATCCG
>MR_Moffic_all01311
TGCAGACTGCAACCAATTAAGAGTTTTGCATCCCTAAGCAATTACATATTAGGCTGCATCCATAATTTGATAACACTGCA
TTGCGTCATATGTTCTAATTTTTTATTGTGGATATTTCTAGTGTACTGACTGAATACTGATACATAGAAAACTAATCATC
TGAACTTAACTTGCTGAAAAGTAAGATTCTGTATTTCTGCTTTACTGTAAAGGGCATTACTTCGCTTTTGTAGCATTTTG
ACAAAATTCTTTTGACTTGTTTGAATTACAAACTTGGACCG
>MR_Moffic_all01312
TGCAGGAATCAACAACAAAAAGATGTTGCTGTTGAAGCCATTCTCACTGTACGTATTTCCTAACTTCAACTTCCATTACA
CTTTGTTTGTTTCTTATTCTTTTTACAAAAGATATATCATAAAAAATTATTTATAATCTCAACATGAGACCATCTATTTA
TTATATATGTGCAGAGCGGGATTAGGGTGCATGAGCAGTTTGGCAAGGCAGGGCAAGGCGAAAAGCGGCGAGGAAGAGGA
AGAAGCGAGGCGGGGGTGGTGGATGCCGCACCCCCGCACCG
>MR_Moffic_all01313
TGCAGCCAGCACTGCTATTCCTGAAACAATCCATTCAAACATATCACACCACCGCAGAATTTAAGCAATGAGAGGCCGGG
AAAGTAGGTTTCGTGTTTACCTAAATCGAGATTGTTGTCTTCCTCGCGGGAACAATCATGTTCGTGGAGTTGGATCTCTC
GTATCGCTTGGTTCCCTCTATCTATGACCAAAAGAGAGCAGCTACTTCCAACATAGACCAAATCAAAATCATCTGAGAAT
TTCGCATCTTCACTTGGTCCGTCTACATGTCCTCCTCCCCG
>MR_Moffic_all01314
TGCAGGATGAAGGGCCAGGGAGTGTTGGCGGGGGAGTCGAGGGGCTCGTGAGGAACGTCTTTGGCGACGAAAGACCTTTG
TCTGAGATCATAGACCCCTCTCTTCTGCATGAGGTTCAGGCAAAGAAACAGATTGTTGCAATGTTTCACATTGCTTTGAG
CTGTACAGAAATGGACCCTGAGTTGAGACCTAAGATGAGAATGGTTTCTAACAGTCTTGATTGCATCAAATTGGAGTGAC
TAGAGGTGTCAAAATATCGGCCG
>MR_Moffic_all01315
TGCAGCTACGTGGTCAGGGCATCCATCCAGGTAAAAAGATTGGTGCGGAAGGACTGGAATTTTGTGTAGAACCCTGCGAA
GCCCATCTGGAATGGCATGTGGGATTGAGTATCGGCTCTTGGTCCCTCTTCACACTCCGCTTCCTCTTCAGCGGCCTCAT
CATCATTGTGGCCCACCACTTGCGACGTCCCTGCACCTCCAGCCTGCAGCATAGCCTTGAATTCCCTCACACAAAGCCTC
TACTCATGATTGATTAATTCTCTCTCCGATCTTACTAACCG
>MR_Moffic_all01316
TGCAGCATCAGTGGCTAGGCGGGCTGCGAGGAGGCTCGAATTGTTCTCCTCCTCGTCGAACCATGCGACTTCATTCCTCA
ATATTGCTGAAATTTATTAAAGAATAATATCATGAGCTAAATTTGCATGGATTCTGAGGAAAGGACAAAAAATTTAGACA
AGTTTACATGTGTTAATGAATACCTGCAAGCATCATCCTCCTTACTCTTGTGGTAAGGTTCTCACCCATGATACTGAAGA
AGTAGTGCTGAATGAGGTATGCAACAACAGCGTAAAGGCCG
>MR_Moffic_all01317
TGCAGATTGATGGGAAAATGAACCTAACCTGTCCACTCATTGCTCTTAGTGAAATCAATGCCAACTATTAAATTTGATGA
TTCCAATCCTGACCTAGAAAGAGCATCTGTAACCTAATTATAAGATATGATACAAAAATTAATAAACTTATGAAAATTCA
TACATATATTATTTTTAGACATGAAAATTGACTTGGGGTTGACTTCATGTCACCCCGATCGATAAATAACCTATACCTGG
TCGAGGGTTTGGTAGTTGTCGGCGATTCTTGAGAACTTCCG
>MR_Moffic_all01318
TGCAGGAGACAATTACATGAGCTCATCGCTCAAGAAAGTGAGTTGCAGGGGGCAAGCGAGTGGTTGTGAACTCAAATGCA
ATTTAAATTTCTTGCAATGGACACAAAGATGCGAATGAGTTCGGCCTATCACCAGGAGACAATGGACAATGGAGGTGATT
AATCGAAGAGTGGAAACTTATTTGCAATGTTTCGCATAAGAGAGGCCGAAGCAATGGTTCAAATGGTTGCCGTGTGTTGA
CAATAGAAATGAGCCCAGCCTGGCCCAATGGGCCAGCCG
>MR_Moffic_all01319
TGCAGCTTTTTTCTATGAATACATATGAAGACAGCATTGTTTCAGCAGTAGTTCGTCCAGAAGATATTGGCGTGAAGTTT
GACGATGTTGGAGCTCTTGAACATGTGAAGAAAGTACTGCATGAAACTGTCTTTCTCCCATGGAAACTTGTTGAAGGTGG
GTAACGTGCTATTATTTTCAACGCGGCCTTATGTTTTTTCGTATTCTTTGCAATGCCAAACTGTAAACATTCTGCACATT
TTTCCAGCCTTGCAAAGGAATACTACTCTTTGGACCTCCCG
>MR_Moffic_all01320
TGCAGCTACGTGGTCTGAGCGTCCATCCAGGCAAACAGATCGGTACGGAAGGACTAGAATTCTATGTAGAACCTTGCGAA
GCCCATCTGGAATAGCATGTGGGACTGAGTATCGGCTCTTGGTCCCTCTTCATACTCCGCTTCCTCTTCAGCGGCCTCAT
CATCATCGTGGCCCACCGCTTGCGACGTCCCTGCACCTCCAGCCTGCTACATAGCCTTGAATTCCCTCACACAAAGCCTC
TGCTCATGAGGGATGAATTCTCTCTCCGATCTCACTAACCG
>MR_Moffic_all01321
TGCAGCTGCGTGGTATGAGCATCCATTCGGGCAAACAGATCGGTGCGGAAGGACTGAAATTCTGTGTAGAAACCTAAGAA
GCCCATCTGGGATGGCATGTGGGACTGAGTGTCAGCTCGTGGTCCCTCTTCATACGCCACTTCCTCTTCAACGGCCTCAT
CATCCTCGTGGCCCGCTACTTGCGACGTCCCTGCACCTCCAGCCTGCTGCATAGCCCTGAATTCCCTCACACAAAGCCTC
TGCTCATGAGGGATAAATTCTCTCTCCGATCTCACTAACCG
>MR_Moffic_all01322
TGCAGAAAGATAAGTACCTTCTACAATGGATAACACCAGTGAAGATATTGCAGGGGTACAAAAAGCCACCTGCTTGCCGA
TACAACCACACCATCCCTGCCGTAATCTTCTCGTCTGGCATATTGGGAAACTTATTCCACGAATTCAACGACATTATCAT
CCCCCTTTTCATCACCACCAACCACTTCAAATCCCAGGTCCTTCTCATCCTGGAGGACTACGATGTTTGGTTCGTCCGCA
AGTTCAGCAGGATCCTGTCTCGTTATGAGGTGATGAATCCG
>MR_Moffic_all01323
TGCAGATCGTAACAAGAAGTTTCTACCAAAATTTCATCACCAAATTTAGACATTATCAAGCAAGACTATTCGGATCACAG
AAAATTTTAAGACTTATGGCCTTTATTTTGTCTCCTGACGACGTCGCTTCACAGAAAATTACGGGGTTCCAAATTCAACT
AGATGCATATTGAAGTGAGATAAATTTAACCAGAGAGGAAATGCAAACTTATTGGGGGCTCGGATCAGACGACGACGGGG
AGGGGGTGGGCCG
>MR_Moffic_all01324
GGCAGAGAACCCGTCGCTGTCTCGGCTGTGCTACCAGAAGCTCTGGGGAAGTCGGAATAGGAGAGCACTCATCTTGGGGT
GGGCTTACTACTTAGATGCTTTCAGCAGTTATCCGCTCCGCACTTGGCTACCCAGCGTTTACCGTGGGCACGATAACTGG
TACACCAGAGGTGCGTCCTTCCCG
>MR_Moffic_all01325
TGCAGCTGCGTGGTCTGAGCATCCATTCGGGTAAACAGATCGGTGCGGAATGACTAAAATTCTGTGTAGAAACCTGAGAA
GCCCATCTGGGATGGCATGTGGGACTGAGTGTCCGTTCGTGGTCCCTCTTCATATGCCGCTTCCTCTTTAGTGGCCTCGT
CATCAACGTGGTCTGCTGTTTGCGACGTCCCTGCACCTCCAGCCTGCTGCATAGCCCGAAATTCCCTCACACAAAGCCTC
TGCTCATGAGGGATAAATTCTCTCTCTGATCTCACTAACCG
>MR_Moffic_all01326
TGCAGTTTCCTCTGCTTCCATAGCCTTAACTTCTCCTTCTCTACAGTTGTTTCTATACTTGCCCTCTTCCAATGCCGTAC
AATTCCTACTCTCATCAAAATCCTCCCATGGATTCTCCCCCACCGCATCTCTCCAACTACGATCCGCTCTCCTCCGCCTT
TACGCGGCGCCGCGGATCCACTTCCCAAATGTGTCTGCACAGGATTCTAACCACAATCACCACCGTGCAGCCGCCGCCGC
TTCCGCTTCTCCTCGCCGCGAAACCCTCGCTTTGCGTACCG
>MR_Moffic_all01327
TGCAGCAGCCTGCTGCAACTTCACAGCGCCTCGCCTCCCTTCACCTCTTCTTCGCGTCGCCTTGCTGCGGCGTCGTCCGC
CGCTGCTTTGCCCACCGCCCAGCAGCCACCGCGTAGCACCTCCGACGGCCATAGTGCGCCGCCGCTGCTCGCTTTCCTCC
AGCAGCCACTCTCCGCCGCCTTTCACGCTGCCGCGTTCAGCAGCCATAAACGCAGCAGCAACCACAGAGGCAGCGCCGCC
ACCTGCTCTACCGTCGCCTGCGCGTGCCCCCGCCTGCGCCG
>MR_Moffic_all01328
TGCAGCCTTATTTTTCCAGTTGCTGCCCCCATCAGTAGGACCACCTGAAATCATGTTTATTACTCCTCGCTTCTGGAATC
CAAGCCAGCGAGTTGCTGGCTGCATGAAGAAAACCCCGATGCTGGACAAGCTGGAGTCGTTATTGGAGTGCGTCTGAAGC
GGAGCGCCGCGACTCACTAGCCTCAAGTGAGTTGCTAGAATAGTAAGAGTAGGCCTCGAGTTATTAGCCTCACAGGACTC
GCGGGCATATGACGTCTGGAATTGAAGAACTCGATTCGCCG
>MR_Moffic_all01329
TGCAGCTCCTCTGACGTGGGCTTGATAATCAGTATTCTAGCGCCGCAACCCTCTTTGGTCACAAAGCTATCTACGAACGC
CTTCCATTCTTCTTCAGAGAGGTACGGGTCGTTTCCAACATATCAAAAGTGATATGGCATAATCAGGGAGATCCCGCTTA
CGGATCTTGAAAGAATACCCGAGTTCGAATCAAGGTACTATGGTACTCGAAATGAATATTGAATACCGTCCTCAATGGTA
TACAGTCTATATTGAAGCCATTCCTGAAATGAAAATACCG
>MR_Moffic_all01330
TGCAGCTGACGTGGAATTACAACTACGGCGCAGCCGGCCAAGCCATCGGATTCGATGGATTGAAAAACCCTGAAATCGTG
GCCGTAGATCCATTGATATCTATCAAGGCCGCCGTATGGTTTTGGATGGAAAATTGCCACGCAACTTTTGTTTCCG
>MR_Moffic_all01331
TGCAGCTTGATTTTCCATCTGACTCATCTAACCCTCAAAAATCTTCATTTAATTTGACAATGTAGAATCTATGTTCTCAA
GTGCTGTCACCTTCTATCCCGTTTGCCCGATGAATGCATTTTGCTGATTCATCATTTGCTGCATCATCTCTTTGAGCAAC
AGTGTCTTTGGCTCGTTTATGATCCCATTTGTGATAGAGAATCAAGGTGGAGGCTGTTGAGCATTTTTGGGGTTGGTAAA
TGAGAGATTCAGATGATTTCAATTGTTGAAGTGATATGCCG
>MR_Moffic_all01332
TGCAGTCTAAGGTTAACAAGCTGAAACAAGCATCAAGGAGAGTTGTGAATTTGGTAACAATTTGGTATCATCGAACCCAT
CAACGAAACTATCCAAAAGGATTCCTAATAAATTATCAGGAATTTTTCCAACAATTTTTTCCTTTTTAATGATGCCAAAT
CCCTAAGTACATAACCAAATATAAAGTCCTATTACACAAATAAAGGTCTTGAATTAAAAGAAAAGAAAGAAAAAATAACC
TAAGAAAACTCAAAGGTTGACAGGCCCAACCCTTAAGCCCG
>MR_Moffic_all01333
TGCAGCAGTGATTGAGAAGTTACCACCTCTGTGGAAGGATTTCAAAAACTACCTCAAACACAAACGCAAGGATCTTACTC
TTGAACAATTGATTGTACGATTGAGGATTGAAGAAGACAACCGCAAAGGTGACGGAAAGAGCATCAAGTCGTCAATGGAG
GAAAAAGTAAACTTGGCCGAATCCAGCCACAATAGCAAGAAGCGCAAGTTCAAAGGCAAGAAACCAGTATCTAAGAAGGC
CAAGAGGATCAAAGGCAACTGCTACAACTGCGACAAACCCG
>MR_Moffic_all01334
TGCAGCTGCGTGGTCTGAGCATCCATCCGGGCAAACAGATCGATGCGGAAGGATTGAAATTCTGTGTAGAAACATGAGAA
GTCCATCTGGGATGACATGTGGGACTGAGTGTCAGCTCGTGGTCCCTCTTCATACGCCGCTTCCTCTTCAGCAGCCTCAT
CATCATCGTGGCCCGCTGCTTGCGACGTCCCTACACCTCTAGCCTGCTGCATAGCCCTGAATTCCCTCACACAAAGCCTC
TACTCATGAAGGATAAATTCTCTCTCCGATCTCACTAACCG
>MR_Moffic_all01335
TGCAGATACTGATATGAATAGGGAAGAGTTGGGAAATATCATGACTGTCAGGACAAAACCAGCAGCTCTAGTTGTTGCAA
AAAGCAATGGCCACCGAGAAGATGTTGGGCAGTCTAAGATGGAACCACACGTGGGGTTCAAGATTAGGATTGGGCAGCTA
TATAGATCCCGAGTTGACGGTGCTGTTATTTCCCGGAGATTTGTGTGTTCGAAGGAGGGATTTCAGACCAACTCAAGAAC
TGGTTGTCCAGCTTTCATAAGAGTGCAAAAGGTTGATTCCG
>MR_Moffic_all01336
TGCAGCCCGCGGAGTTGCCGCAGCTCGCGGTGTGTTGAAATAGAGACAAGTCATCCGGGGATCGCGGAGGTACAGCAGGC
AGCGGGCGCGGCAGGTACGCGGGGCGAGGAGCGAGGCGCTGGGCGAGCACACGAGGCGAGGCGCGAGTCGCGCGCTGGGC
GTGAAGGCCGCGAGTCGCGCACTGGCGCGCCGTGATTCGCGCGCGTTGGGTACGCAGGTCCGCGACTCGCGCGCGCTGCT
CGTGCGCAGCTTCTTTCTTTCGGCTCGTTCTCTCTCGTCCG
>MR_Moffic_all01337
TGCAGCTGCGTGGTCTGAGCATCCAACCGGGCAAACAGATCGGTGCGGAAGGACTGGAATTTTGTGTAGAACCCTGGGAA
GCCCACCTGGAATGGCATGTGGGACTGAGTATCGGCTCTTGGTCCCTCTTCATGCTCCGCTTCCTCTTCAGCGGCCTCAT
CATCATCATGGCCCGCTGCTTGCGATGTCCCTGCACCTCCAGCCTACTGTATAGCCTTGAATTCCCTCACACAAAGCCTC
TACTCATGAGGGATAAATTCTCTCTCCCATATCACTAACCG
>MR_Moffic_all01338
TGCAGCTGATGATCGATATGAGGATCTTCTTGAGCAGGTCAATTTGTTGAAAAAGGGCTTTGAAAAAGAGAGAATGATGA
AGACAGAGGCACTTGTTGTACAACAACAACAAGTAGTTGAAGATCCACCAATTTCTGAAGAGGTGCACTACCTCAATCAA
AGGAACTTCAACTTCAACAGGCAAGGCTTCCAAGGGGGCAATCCGGGGTATCAATACAACAATAGGAGTCATCCTAATTT
ATCCTATGGGAACCCCAATAATGCACAGCAGCCCCCTCCCG
>MR_Moffic_all01339
TGCAGCTAGAGCTAGTGCCCTCGTTGCTGAAACCCACGATACAACTTTCTTTGCAGGCTGGAGGAAATTCATTGTTGTAT
GGGGCCAATGAATCCTCCATCTCACTCGCCTCCACATATTCATCCACCTTATTGATAGCATCCAATGTCTCATCAGGTTT
CTCATACACCTGAGGACTGCTTGAAAAAGACAGAATACTAGAATTCTGTTTCTCATTGGACTGAACATTGCTGGAAAAAG
GCCG
>MR_Moffic_all01340
TGCAGCTTGATTTGCCAATTGACTCATTTGTCCCTCGAACATCTTCATCTGCTTTGAAAGTGCTAAAACTGTGTTTTCTA
GATTGATTACCCTTTGTCCCATCTGCCCAATGAATGTGTTTTGCTGATTGATCAGTTGATGTATCATCTCTTCAAGCGAA
GACTTTTTCGGCTCATTAATCATCCCATTAGTGATAGAGAATCTGGGTGGGGGCTGTTGTGCATTGTTTGGGTTGGTATA
TGATAGATTTGGATGACTCCAATTGTTATATTGGTATGCCG
>MR_Moffic_all01341
TGCAGCTGTGTGGTCTAGGCATCCATCCGGGTAAACAAATCGGTGCGGAAGGACTGAAATTTTGTGTAGAAACCTGAGAA
GCCCATCTGGGGTGGCATGAGGGACTGAGTGTCAGCCCGTGGTTCCTCTTCATACGCCGCTTCCTCTTCAGTGGCCTCAT
CATCAACGTGGACCGCTGCTTGCGACATCCCTGCACCTCCAGCCTGCTGCATAGCCCTAAATTCCCTCACACAAAGCCTC
TGCTCGTGAGGGATAAATTCCCTCTCCAATCTCACTAACCG
>MR_Moffic_all01342
TGCAGCTCATATGTTAAGGAGTTGTCACTATACTGTAATAGTTAAGCTGAAGATTGTTCGTGTGAAGCGAAGGCAAAGAC
TACAAGAGTTTTTGGATAAGTCTAAGAAAATAACTAAGTGTCGTCATACATAATCTCTGGATGAGACTGTCCGTCATCGC
CTAAAGACCAAGTAAAGAAACACAGTCTGTGTTATCATATTGTCCAGAAGATCAATCTCTGAAGGATGAGACTGATGTCA
ACTCAGACTGATCACCCTGACTCAAAGAATAACGAAATCCG
>MR_Moffic_all01343
TGCAGCTGCGTGGTCTGCGCATCCATCCGGGCAAACAAATCGGTGCGGAAGGACTGGAATTCTGTGTAGAACCCTGCGAA
GCCCATCTGGGATGGCATGTGGGACTGAGTGTCGGCTCGTGGTCCCTCTTCATACTCCACTTCCTCTTTAGCGGCCTCAT
CATCATCGTGGCCCGCCGCTTGCGACGTCCCTGCACCTCCAGCCTACTGCATAGCCCTGAATTCCCTCACACAAAGCCTC
TGCTCATGAGGGATAAATTCTCTCTCTGATCTCACTAACCG
>MR_Moffic_all01344
TGCAGCCTGATTTGCAATTTGGCTCACTTGGCCCTCAATCATCTTAACTTGTTTTAAAAATGCAGGTACTGTGGTCTCTA
GTGCTGCCACCTTCTGTCCAGTCTGCCCAATGAATGCATTTTGTTGATTCATCATCAACTACATCATCTCTTCAAGTGAT
GGCTTCTTTGACTCATTCATGATCCCATTAGTAACAGAAACTCTAGGTGGAGGCTGCTGGGCATTGTTCGGGTTAGCATA
TGAAATGTTCAAATGACTCCGGTTGTTGAATTGATATGCCG
>MR_Moffic_all01345
TGCAGCTGAGTGGTCTAGGCATCCATTCTGGCGAACAAATCGGTGCGGAAAGACTAGAATTCATTGTAGAACCCCGCAAG
GCCCATCTGAACCGGCATAGGAGGCTGAGTATGGACTCGAGGTCCCTCCTCATATTCAGCTTCCTCTTCTGTGGCCTCAT
CCTCACCGTGGCCTGCTGCTTGAGACGTCCCAACTCTGCCTACCCGTTGCATGGCCATGAATTCCCTCACGCAAAGCCGC
TGCTCATGAGGAATGAATTCTCTCTCCGATCTCACCAACCG
>MR_Moffic_all01346
TGCAGCTGCGTTGTCTGAGCATCCGTCCGGGAAAACAGATCGATGAGGAAGGACTGAAATTCTATGTAGAAACCTGAGGA
GCCCATCTGGGATGGCATGTGGGACTGAGTGTCCACTCATGGTCCCTCTTCATATGCCACTTCCTCTTCAGCGGCCTCAT
CATCAATGTGGCCCGCTGCTTGCGACGTCCCTACACCTCCAGCCTACTGCATAGCCCGAAATTCCCTCACACAAAGCCTC
TGCTCGTGAGGGATAAATTCTCTCTCTAGTCTCACTAACCG
>MR_Moffic_all01347
TGCAGCACCATTGTTCTTCACAAAAATAAGTGATTTACTATTGTGAATCATAAAACAATGAAAAAAAATTAAAGATATCA
ATTTTTTTTATCTCAAAGAACTTTGGTAGTAAAATCTTAAGTATCTCATGACGAATATCATTCCCTTGCAAATCTTGATC
GTTCTCCTCAACTTTAATTGCACCACGACGAGATTCATTCCCTTGCATATCTTGATCGTACATGACATGCATCTCCTCAG
CTTTAATTGCACCACGATGAATGGATGTTGTAGAAGACCG
>MR_Moffic_all01348
TGCAGCTGCGTGGTCTGCGCATCCATCCGGGCAAATAGATCAGTGGGGAAGGACTGAAATTATGTGTAGAAACCTGAGAA
TCCCATCTGGGATAGCATGTAGGACTGAGTGTCAGCTTGTGGTCCCTCTTCATACGCCGCTTCCTCTTCAGCGGCCTCAT
CATCATCATGGCCCGCTGCTTGCGACGTCCCTGCACCTCCAGCCTGCTGCATAGCCCTGAATTCCCTCACACAAAGCCTC
TGCTCATGAGGGATAAATTCTCTCTCCGATCTTACTAACCG
>MR_Moffic_all01349
TGCAGCACTGTGGCTCTATGCTGGTTACCCCACAGTTGATGTCTTACTGCTTCAGTGCTGCGCTGCACAGATTGTTCCCT
ATCAACCACTCCCCCCTACTCTAGGAGACTTTTGACGCATGAGATATCTTCTAGAGTATTTTTCTCTTGCACGTCCCCTG
GCTCTTATTTCGTGTGTCTTGCTCTGTTCTATTCCAATTTCAGTTCTGCTTGGACCTTGATCTTTGCTCTATTCTGGCAT
AGCTCTCTGCTCTGTTCTGACCTCGATCTTGCTTTATGCCG
>MR_Moffic_all01350
TGCAGCTGAGTGGTCTGGGCGTCCATTCTAGCAAATAGATCGGTGCGGAAAGACTGGAATTCATTGTAGAACCCCGCAAA
GCCCATCTGAACCG
>MR_Moffic_all01351
TGCAGTCGATAGTACATTTCTACGGCTTCAAGCTTCAGGTACAGGAAAGGCTAACCAGGCAGATAGCTGAAACAGTTTCA
TCATTCTTAGGTGAAGATGTAATGGTGGTCGTGGAAGCTAGTCATACTTGTATGATTTCTCGAGGAATCGAGAAGTTTGG
CAGCAGCACTGCTACCATTGCTGTTCTTGGTCGATTCTCCAGCGACGCCTCAGCAAGAGCGAGGTTTATACAGACCATTC
CCGACTCCTGTACCG
>MR_Moffic_all01352
TGCAGCTTGATTTTCCATCTGACTCATCTGACCCTCGAACATCTTCATCTGTTTTGATAGTGCTGAAACTGTATTTTCTT
GTGCTGTCATCTTTTATCCCATCTGCCCGACGAATGTATTCTGCTGATTCATCATCTGTTGCACCATCTCTTCAAGCGAC
GGCCTCTTTGGCTCATTTATGATCCTTTTGGTAATAGAGAATCCAAGTGGAGGCTGCTGTGCATTGTTGGGGTTGGCATA
TGAGAGATTCAGATGACTCCGATTGTTGATGTGATATGCCG
>MR_Moffic_all01353
TGCAGCTGCGTGGTTTGAGCATCCATCCGGGCAAACAGATAGGTATGGAAGGAGTTAAATTCTATATAGAAACCTGAGAA
GCCCATCTGGGATGGCATTTGGGGCTGCGTGTGAACTCGTGGTCCCTCTTCATACGCCGCTTCCTCTTCAGCGGCCTCAT
CATCAACGTGGCCTACTGCTTGCGACGTCCCTGCACCTCCAGCCTGCTGCATAGCCCTAAATTCCCTCACACAAAGCCTC
TACTCGTGAGGGATAAATTCTCTCTCTGATCTCACTAACCG
>MR_Moffic_all01354
TGCAGCCCAAGAGTACATCACACCTGCTGTTGACAACTACTATTTTGATATTACTACTTATTTGGTTTGGTTGAGTATGT
TTTCTTGCAGGAGATCAGTGCTAAAAGTTTACTTGCAACATCAATGGCCAAGAAAGAGGAGGAACGTGAACCGAACATAA
TAAGGCTTGAGCTTAAGGAGAGACCATCTCTAAGCTATGCTCGCATAGAAGATGGTCGGAAAAGACCTCCACCACACCCT
CCAGATCCAAGCGGCTTCTCTACTTTGGTCAACAGAAGCCG
>MR_Moffic_all01355
TGCAGTGCGCGCCCACATGATGTACATTGATACAAGTTACCACATGCAGTGCGCACCCACATGCTGTACATTGATACAAT
TTACCAGTGGTGAAATAAAATTACAAATATTCCAAATAAATACGCGGTTAAGTTAAAAAACAAAATTAAATAGAAATCAA
ACATCTTTGTTTCTATTGTTACAAGTTAAGCGAGTATGACCAGCCACACCACAAAGACCACATCGTTTCTGTCTACGACG
TCTGGTAACGCTCGGTATATTGCTACTACACTCTTCATCCG
>MR_Moffic_all01356
TGCAGAGTTCCTCAATTATCTCACATGAAGTTAAAGATGAAAGATTTCCACAGATTCTGTTTTTCCTTTTGTAGATGCTG
GCTCATTTCCTTTCGAGGAAATAATAAATCCATGACTTTGTACTTCGAAAATTTTATAATTGTCGACCTTTAAAAAAGTT
AAAAGAACATCTAAAATAAATTCGATTCGAAATAGAAGACAAAATATGATTTTAGAACAACGGAGCAATCACGGTCGGAG
CTGTTCTATGAGCCTGATGAGGCTATAGGTCTCAGCATCCG
>MR_Moffic_all01357
TGCAGGAAAGGCAACTGACCTTATTACGCAACATGTTATGATGACGAAGGAGAATGATAAAATGGATAGACTGAGAAGAT
TGCTTGATGAGCTCGGGGATAAGACAGCTATTGTGTTTGTTAACACAAAGAAGGTTGCTGATAATGTTGCTAAAAATTTG
GACAAAGATGGCTACCG
>MR_Moffic_all01358
TGCAGCTTCGTTTCTTCGTGGAGTGAACTTCATTCAGATTCCAACTACTGTGATGGCACAGGTTTGAGTCATGTTGAATA
CTTAGCACATGTGTGCAAGTTGGTTGAAAGATAGATTGATGCATCTTTGAAGTTTATTTATTACATTGTTTTCATATTTA
GGTAGATTCTTCTGTTGGTGGTAAAACTGGAATAAACCACCCACTTGGGAAAAATTTAATCGGAGCATTTTACCAACCAC
AATGTGTGCTCGTAGACACTGACACATTGAACACATTGCCG
>MR_Moffic_all01359
TGCAGAGCAGCCAGTTCTCCCATCATGGAGGAGGAGGCACCATGACTCCTAGATCAGGGCCGTTTGATTACAGCAGCAAT
CACGATGACGACGATGATGATCAAGACTTCGATGCCTCATTAGAGAGAAAAAACAGAATGCCTCAAACACCACTAAACAT
GCAGAGTGGAGTCTACCCACGGCTGGCCTCACATTTCTACAAAGACTTCTCTGTATGGCTCTACCAGGGTGTCACGGGGA
CGCCGCGACGCCCTCCAACGTGGACCCCAGCACGCACCCCG
>MR_Moffic_all01360
TGCAGATAAAAGTGGCATCACAGCTTCGCTGTGCTGCAGATTTGACAATTCAACTACTCCTGACGCAAGGTATGGCGATG
ACACTTCTAGCTAGTACGGACGACATCCGCACACTCATGAAAAGGCATAAGTCACATATATCCTCGTACTAAAAACGTAT
GACAAACACAATCAATAGAGTACAATATTCACTTATGCAAATTCTCTCTCAAGCTTTTCTCCACATTCCGACGAGATTTC
TGACTTAGGCATAGGAGTGTCTGCACGGAGCACCCCCTCCG
>MR_Moffic_all01361
TGCAGTGTGACCACCTAAATTAGGATCAAAAGAGACAAAATCAAAACTAGACTCCAAATAAAGAAATAATGGATTCAAAT
AGGTGTCCTGCCTTATGATCAGAACTACTATAAAGATCCAATTTCGGAGATGCAACTTGGTGGGTTACAATCATAGGAGG
AAATAAAACAAGAAAACGAACAAATTTGCTACCTGAACCTAGAATTATCAAGGCACTGAGAGCTCCTGGAGGTCTGCTAT
GTAACTGTTTGCTGCTTCGATATATAACATATAAAATCCG
>MR_Moffic_all01362
TGCAGTTGCCGCTGAAGCATTTTAGCTTCATCTGCACCACCATAACCCTAAAAATTCCCAATTTGACCAAAAATTTATGC
ATTTTCAGTAACATTCTAAATCCTTTGACAGAATGTACTAGATATTTTAAGAACACCTATAAAATAATCAAAAGGTAAAA
CAAAATACCCTAGTGAGAATGAGGGGTGAAATTCCAGCTTCAGCAAATGAGCGAGCCAAGAGCTCTACCATTGGAGTTTT
CCCATTGCCGCCCCACGTCAAAGTCCCAACACTAATCACCG
>MR_Moffic_all01363
TGCAGCAAATCAGAATATTCAATCAGATCCCGCTGGGTAATGCAGTTGAATTACGAAAATACGCTCACCCCCTAGCCCCT
ACCCATCGCCCTTATAAATACCTCATATCATTCCTTCACTCCTTAGGACAAACACAGACTACCTACCTCTCTTTCTCGCT
CCTCAACATTCTGTCCCTCACTTTCTCTATCTAGAAATGGAAGGAAAAGGATGCTTCGGCAGTTTCTTTGAGAAGGCTAA
GCCTTATATAGCCATGATCTCTCTGCAATTCGGCTATGCCG
>MR_Moffic_all01364
TGCAGTAGAAGAGAGCAAACATTCTGGTGTATCACTTAGATGTTGGAATTTTGGCTCGTGATTTTCTTGATATATGCCTT
TCTTGTGTTCTGTTAACCCTTCTCCTGGACAATTACTAGGATCATTTTCCTTCTCTATTGCTCCAGAGGTTTGAATCGAA
TCCTTCTTAAGCTCGTCTTGGAACAGATCATTTCCAATTTGACTAATATGTTCTGAGCCTGAAGAAGGCAATGCAAAACC
TGTATTTTCTGTAACTGCAACCG
>MR_Moffic_all01365
TGCAGTGATACAATTCTGGCTCTTACATTTACACTTTTGCAAAAGTGCTCTAAAACCAGCACAAAACAAACACCATTTCT
GCAAAATATCGATGGAATGTCAAAATGAGTGAAAATAGAGCTGCACTGCAATACCACAAATACAAATCCCTAGCTAGCTA
TGATGCTACAAAAAGCTGCTTCTCAAACACAGAGTTGCAGCTGCTGCAACTATTGAGCCGAAATGTAGGGCAGCGAAGTT
CCTTGTGCTTTTCGAGGATGGCCCGACTGGTCCAAGCGCCG
>MR_Moffic_all01366
TGCAGTTGCTACCTTACCCATTGCTTTGGGCTTTGGAGAGGGACCCTTTTTTTATTTTTATTTTTTTGTATTTTTTTAAT
TTTTTGGCTATTTCTTTTCTATTTTTACTATATTTTTGGGTTTAATAATAAATTTGTAGTGGGTCGTTGTCGATAAGTTT
TATAATGGAAAGCAGACAAAAAGAGGTTTTGAATTCTGGTTTCTAGGTCGAAATAGACAAAAGGAAAGGGGAGGGGGGTT
TTGGATTCCAACTTTTAGGTTGAAATATTGTGTGTGTACCG
>MR_Moffic_all01367
TGCAGCAATCCGTTTTTTATGGAGAAACATTTGTTCTAGGTATGGAATACCTCGAATTCTGGTATCAGATAATGGAAGCC
AATTCATAGGGGCTAAAGTTAGTGATTGGTGCACGGATTTGAAAATCACTCAGAGGTTTGTGGCAGTAGCTCATCCGCAG
GCTAATAGGCAGGTTGAAGTTACGAATCGAACGATAGTCGATGGGATAAAAGCCCGACTTGATGGTACCCGAGATCGATG
GGCGGAAGAATTGGATTCTGTGTTATGGTCATACCAGACCG
>MR_Moffic_all01368
TGCAGGCCGATAGAAATCAAGTTTACAAACACTAAAGTTAGCATAAAAATCAGAGTGCCACTGGAATTATAACATGTTTA
GCAACTATCACAAAACCATACTATAAATATAATATGAAAATTTGAAGGCCCATCTTAAACAAAAAAGAACACATCAGAAA
CTTCATGATATTTATTAATATCTATATACTCACTGAAGTTGGATCGGGTTCTTCATTCCAAATCCCTCGCAATATAAAGG
AAAGCAGGCGCTGCTTTAAACCACTTAAAAAAGAAGCCTCCG
>MR_Moffic_all01369
TGCAGCTGCGTGGTCTGGGCATCTATCCGGGCAAACAGATCGATGCGGAAGGAGTTAAATTCTATGCAGAAACCTGAGAA
GCCCATCTGGGATTGCATGTGGGGCTGCGTGTGAGCTCGTGGTCCCTCTTCATAGGCCGCTTCCTCTTCAGCGGCCTAAT
CATCAACGTGGCCCGCTGCTTGCGACGTCCCTGCACCTCTAGCCTGCTGCATAGCTCTAAATTCCCTCACACAAAGACTT
TGCTCGTGAGGGATAAATTCTCTCTCTGATCTCACTAACCG
>MR_Moffic_all01370
TGCAGCTTTATGAGTTGAATCTTCTTCACCTTCTCTTTACGGGCCAAGAACGACTGTAAACTTGGATGTCATCCACGAAA
ACCAAAGCAAACTTGCACAATTAGGACCGAAAAATGTCGTTAGTAAAAATAGTTGAATATTAGTGAGGCCGAAGAGCATC
ACTTAAAATTCATAATGCCCTGTCTTAGGAATATCATCGGTTGCCTCTCGTAGGGTCGAACCATAGGTTCGCTGCGAGCT
CGTGTGTAACACCATGTGATGGTCACTAGGCCTTCACACCG
>MR_Moffic_all01371
TGCAGTCGCTCCATCTCCAAATCCTCAACCACGTCGAACCATTAACCGCCCCATACATCTGGCAGCATCAGCCGTTTTCT
CTCTCCATAACCCCCGCACCCGTTCCTCACCTCTCCG
>MR_Moffic_all01372
TGCAGGAATTGAAACAGGAAAACGGAAAACTAAAAGCGTAAGCCATATAAATCAGGAAGATCCTAGAAAACGATCGCCAA
CTAACATCGGCAAAGAAGACAGAAATTAAAATCGCAAGGAGAAAAAAAAATGGCATACAATTGAATCAACAATTTTACAA
AGATCCGATATTTCGTAATTGAATTATTCAAGATTATACACCGTACTAACCTCTGAGAGACAAGTGAAACTGAGAGATTA
ATGATCGACAATGGTGATTTTGGTCGCTGTATACAGTTCCG
>MR_Moffic_all01373
TGCAGTCGTCCAAAGGCGCGACGCCGCGGACGTCCAATTTCGACGAGGAGATGATGAAGATGGGGAAGAAGCGGGCGGCG
ACGGGGCGGAGCATGAGCGGCGAGCTCTTCAACGGAGGAATGCCGCCGCCGCCGTCCTATCCGCCTCCGAACCCTATGTT
TTCCG
>MR_Moffic_all01374
TGCAGCTGCGTGGTCTGAGCGTCTATCCGGGCAAACAGATCGGTGCGGAAGGACTGAAATTCTATGTAAAACCCTGCGAA
ACCCATCTGGAATGGCATGTGGGACTGAGTATCGGCTCTTGGTCCCTCTTCATACTCCGCTTCCTCTTCGGCAGCCTCAT
CATTATCGTGGCCCGCCGCTTGCGATGTCCTTGCACCTCCAGCCTGCTGCATAGCCTTGAATTCCCTCACACAAAGCCTT
TGCTCATGAGGGATGAATTCTCTCTCCGACCTCACTAACCG
>MR_Moffic_all01375
TGCAGAATCTTGCTTGCCATTCGAAACCCTATTATTAGGGTTAGTCGCAGCAAAGGTTTTTGGCGGATCTTGCATGCCAT
GCGAAACCCTATTGAGTGGGTTAGGGTTAGGGTTTGCGTCAGAAACCCTAGGTTGAGATTCACGGAGAATCTGATTATGA
GTAAGGGGCGGAAAGTCAAACTCAGAGGAGGGAACACAATTGGCAGACACCATCTGCTTAGTGGATCTCAGGATGAAGGA
AAGACAACCTAGAATTTTCCATCAAGATGGGTAAAAGGCCG
>MR_Moffic_all01376
TGCAGCTTAATGCGCCGTTTAACTCATCTAACCCTCAAGCATATTCATCTTCTTTGACAATGCAGAAACTGTGATCTCGA
GTGCTGTCTCCTTCTATCTCGTATGTCCGATGAATTCATTATGTTGATTCATTATCTATTGTATCATCTCGTCAAGCGAT
GGCTTCTTTGGCTCGTTTATGACCCCATTTATGACAGAAAATCCAGGTGGGGGCTGTTGAGCATTGTTGGGGTTGGCATA
TGAGAAGTTCAAATGATTCTGATTGTTGAAGTGATATGCCG
>MR_Moffic_all01377
TGCAGACCATTTGCTGCTGATTAGTTTTTTTGTTTAATTATGTATCTTTTTGCAGAGTGATATGATAATATCTGTTTGAA
TCATAGCAAACGACAGTTGAGTAACCGCAAGGTGTTGCATGATGTATTTAGATGCTTTGCAGATTCATCTCGACGATTTC
TAGTGTAAAAACATTGCACACACACAAACACATATGATATCACACCTTGTTGTTGAGTTTGGGTATGCTGGGATGAATTT
TGATGGATAGATTCCGATGAAGGGGGCGGGTTTTCTCCG
>MR_Moffic_all01378
TGCAGCCTTAATCACCTCATTTTCTTTGTCCGTTAGTTCATTTTCGTTAGACTCCACCACTTTCTTGAGGAGCTCAATCT
CGACATCCCGGGATACCAGGTCGGTAACTGTCTTGGTGGCCACCCG
>MR_Moffic_all01379
TGCAGTAGCAAAAGAGGTAACCCCTTCCTATGATGTTACTAAGCAGTTAGTTGAACTAACCAAGCAGGTGGAGCTGTTGA
GGACATCAGAGACACATCCTCCACCGAATTTGCTAGATCCACAACCTTTGATGGGAGAGCACTGTGGGATATGTGGAGAG
TGGGAATGGTGTTTGCCCACAAATGACTCAGATGTTGATAGAAGGTGAAGCTCAAGATAATGTTGTTCAAGGCTTCCAAC
CAAGACCGAGGTTTGATCTGTACTCCCAGACGTATAATCCG
>MR_Moffic_all01380
TGCAGCGTGCGCATATCCAGAATGATTTGGTTTTTCTGTTTGATTTTTTCACAATCTTTTTGCGTCCTTATAATTATTAC
TTTCACATTAATTAATTCCGATGCTGTCATTCAATTCTGTCACTCAACATTAATTATGATTATGGGGCGTGATGTTTACA
TTTGATCGGACATGACTTGCAAATTCATATCAATTTTACGTAAGGATTATTTTATCATTATTGTAATTATTTTATTTTTT
TTGATTGTATGTATGTCTCAGGATGAGTGGGTGATCTCCCG
>MR_Moffic_all01381
TGCAGTTTTGCCCATTGGTTGTCCATATTTGTTAAACTCAACCTCATGCATGATACTTTTAGTCCTTCTCTTAGAAAGAC
TAGTCAAACAAATCTTTCCCCTCGTAGACCGAGTTGATTGTTTGTTCATAGATGCAACTGGTGAATGATCACTAGTATTT
GAAGCCATAATATTCACAAACTTGTTCAAAAATAGTGTGCAAAAAATGCCAGTACAATACTTAAGTACAAATTTAAAAAG
TAAACAACATATATAATGTCAGCCTACTGCTACAGATTCCG
>MR_Moffic_all01382
TGCAGGCCAATGGGCAGGTTGAAGTCACGAATCGAATGATAGTCGATGGGATAAAAGCCCGACTTGATGGTACCCGAGGT
CGATGGGCGGAAGAATTGGATTCTGTGTTATGGTCATACCG
>MR_Moffic_all01383
TGCAGCTCAGCCGAGAGAGAAACACACACGATAGATCTTGAAATTAACACAATTTAAAACACTTTAGAAACAGAGAATTT
GGGTGAAAGGAAGAGTGAGAGGTTAGGCTAGGTTTCAAGCAGGAGCTGTGATGGCGGCGCCACTGTGCCCGACGAGATCG
AGAGCGAGAAGGCGGCGGCGTTGCTGTGCTGTGTTCGGCAGTGAGAAGAGGGGAGATGGCGTGCTGCCGCTGTCGCTTGA
CCGAGAAGGGGGAAGACAGCTGGTGTTGTTGCTGCTGTCCG
>MR_Moffic_all01384
TGCAGCTGCGTGGTCTGGGTATCCATCCGGGCAAACAGATCGGTGCGGAAGGAGTTAAATTATGTGTAGAAACCTGAGAA
GCCTATCTGGGATGGCATGTGGGACTGAGTGTCAGCCCGTGGTCCCTCTTCATACGCCGCTTCCTCTTCAGCGGCCCCAT
CATCTACGTAGCCCGCTACTTGCGATGTCCCTGCACCTCCAGCCTGCTGCATAGCCATAAATTCCCTCACACAAAGCCTC
TGCTCATGAGGGATAAATTCTCTCTCCGATCTCACTAACCG
>MR_Moffic_all01385
CAGTTCTTGTGGAGAAACATTTGTTGTAGGTATGGAATACCTCGAATTCTAGTATCAGATAACGGAAGCCAATTCACAGG
GGCTAAAGTTAGTGAGTGGTGCGCGGATTTGAAAATCACTCAGAGGTTTATGGAAGTAGCTCATCTGCAGGCCAATGGGC
ACGTTGAAGTCACGAATTGAATGATAGTGAATGGGATAAAAGCCCGACTTGATGGTACCCGATGTTGATGGGTGGAAGAA
TTGGATTCTATGTTATGGTCATAGCGGACCG
>MR_Moffic_all01386
TGCAGATAAGAGTGGTAGCACAGTTTCGTTGTGCTGCAGATGTGACATTTCAATTACTTCTGACGCAAGGTATGGTGGCG
ACACTTCTAGCTAGTACGGAGGACATCCCCACACTCATGAAAAGGCCTAAGTCACATAAATCCTCGTACTACACACATAT
GACAAACACAATCAATAGAGCACAATATTCACTTACGCATATTCTCTCTCGAGCTTCTCTCCACATTCCAACGAGATTTC
TGACTTAGGCATCGGAGAGTTTACCCGGAGCACCCCCTCCG
>MR_Moffic_all01387
TGCAGTTGATGATCGATATGAGGATCTTCTTGAGCAGGTCAATTTGTTGAAAAAGGGCTTTGAAAAAGAGAGAATGATGA
AGACGGAGGCACTTGTTGTGCAACAACAAGTAGTTGAAGATCCACCAATTTCTGAAGAGGTGCACTACCTCAATCAAAGG
AACTTCAACTTCAATAGGCAAGGCTTCCAAGGGGGCAATCCGGGGTATCAATACAACAATAGGAGTCATCCTAATTTGTC
TTATGGGAACCCCAACAATGCACAACAGCCCCCTCCCG
>MR_Moffic_all01388
TGCAGCTGCATGGTCTGGGCATCCATCCGGGCAAACAGATCGGTGTGGAAGGACTGAAATTCTATGTAGAAACTGGAGCA
GCCCATCTGGGGTGGCATGTGAGACAGAGTGTCAACCCGTGGTCCCTCTTCATACGCCGCTTCCTGTTCAGCGGCCTCAT
CATCAATGTGGCCCGCTGCTTGCGACGTCCCTGCACCTCTAGCCTGCTGCATAGCCCTAAATTCCCTCACACAAAGCCTC
TGCTCGTGAGGGATAAATTCTCTCTCCGATCTCACTAACCG
>MR_Moffic_all01389
TGCAGCAGGTGTTGGTCCACACCAAGGGAAAGGTCACCTTGGTTGCAGATCGTTGCTGGAGCAGTAACTCGTGTTTCGAG
TTGAACAGAAACACACTGAAAGCTCTGTGCAACAAATTTTCGGATTCGATCGTCTCCCTCGAATCAAATCAATCAATCTT
TGAACATGAGAGAGAAAAAGCTAGAGGTGCAGGGTACAAACTCGTCCTCGAACATGAGACGTCTCTGAACAGCATCCATG
GCAGAATCATGTTGGGCCGTGGCGGCAGAGTAGGCTCGCCG
>MR_Moffic_all01390
TGCAGTTACGACGTCGTCGGGCTTGGTGAAGACATCCTTGATGTTGGGGACGTACCATATGTTGATCTTCTTCTGGCGCG
TCACAATGTAGGGCCTGACCAAGTTGTTGTAGACTGATGCAGCTCCACTGAAGTATGGTATGACTAACCAGCAGGTGAAG
ATGAGCTTTGCATATGACCAAAAAGGAAGCCTAACCAAGCATTTAGCAGTATATATATAGTGTTACAACTATAAATGGCT
AGAAAAGTAATTCAAAAGAAATTATTAGAAATAGATGCCCG
>MR_Moffic_all01391
TGCAGCTGTGTGGTTTGGACATCCATCCGGGCAAACAGATCGGTGCGGAAGGACTGAAATTCTGTGTAGAAACCTGAGAA
GCCCATCTGGGGTGGCATGTGGGACTGAGTGTCAGCCCGTGGTTCCTCTTCACACACCGCTTCCTCTTCAGCAGGCTCAT
CATCAATGTGGTCCGCTGCTTGCGACGTCCCTGCATCTCCAGCCTGCTGCATAGCCCTAAATTCCCTCACACAAAGCCTC
TTCTCTTGAGGGATAAATTCTCTCTCCAATCTCACTAACCG
>MR_Moffic_all01392
TGCATGAATGGATTAACGAGATTCCCACTGTCCCTGTCTACTATCCAGCGAAACCACAGCCAAGGGAACGGGCTTGGCGG
AATCAGCGGGGAAAGAAGACCCTGTTGAGCTTGACTCTAGTCCGACTTTGTGAAATGACTTGAGAGGTGTAGGATAAGTG
GGAGCCGAAAGGCGAAAGTGAAATACCACTACTTTTAACGTTATTTTACTTATTCCGTGAATCGGAAGCGGGGCATAGCC
CCTCTTTTTAGATCTAAGGTTCGCTTCGGCGGGCCGATCCG
>MR_Moffic_all01393
TGCAGCCGAATTATCTATCAAAACTATCTATTAATATATATAGCCAAATTACTCAAAAACATACTTTATGCACCATATCA
ATCTATTTATATATCAAAATAACCTAATAAACTTTTTCCATTAATTAGTATAATTCTAGAATGTGAACCAATCGAGACTA
CGCCAATCTGGATCGACTAATGACCGTCATGATCGAGATTATTTGATTTCATGATCGAGATTACAAAATATACAATCAAG
ATTGGCAAACAACCGATCATGATTTGAATTTTTAAGGTCCG
>MR_Moffic_all01394
TGCAGCTGCGTGGTATGGGCATCCATCCGGGCAAACAGATCGGTGCGGAAGGAGTTAAATTATGTGTAGAAACCTAAGAA
GCCCATCTGGGATGGCATGTAGGGCTGCGTGTCAACTCGTGGTCCCTCTTCATACGCTGCTTCCTCTTTAGCGGCCTCAT
CATCAACGTGGCATGCTGCTTGCGATGTCCCTGCACCTCCAACCTACTACATAGCCCTAAATTCCCTCACACAAAGCCTC
TGCTCGTGAGGAATAAATTCTCTCTCTGGTCTCACTAACCG
>MR_Moffic_all01395
TGCAGACGCCGCCAAACGCAGCGCGGCACGTTATGGAGCTCGAGTACCAGAAGATTCTCTCCGTCAGATTCACCATCTTT
CCAGAAGATTCCTTCACGGAATCGACCAAACGAGAGGCCTCATCTCTGCGGATGGATTGGAAGGATCGCACCATTTTAGG
GCTGAGGAGCTCGTTGATGCAGATCTTCCTCATCTGTCGCCAGTAGTCGCCGTAGGGGCTGAAGCCGATGTCGCGATAGT
TGTACCACATGATCTCCGCGGCGACGAACTGCGGCCTGCCG
>MR_Moffic_all01396
TGCAGAATGATGAGACCTCTCGTGATCCAGAATGGTTGTTTGATTTATTTGTAGTTGCCAGAGAGGCCAAGTAGAAGAGG
ATTGCTCCATCTATTCTTCATTTCATTCATTCTTTTAGAATTTTTCCGCATTTTATGTAAGCTCAACAATGTAGCCATCT
GGTTTTGACATTTTTCAAATACTTTGTGAATGATGGATTTTCTCGCAATTACACTAGCTTGAACTTGGTCGTACGGTAGT
GGTGGCGGACTAGAGTCGTGGTGGCGCGTCGGTGGTTGCCG
>MR_Moffic_all01397
TGCAGTATTCTGAATAAATGATTTGGAGTTAAATATAGAAAACGATAAAGAAAAAAGAAAAAATGGTACGCACTTTAGCC
CAAGTTTGAGCAATACCACAAGCAGCTTCTTGGGGTGATAACTTGGCCAAGTCACGTTTGTCTTGAGAGGAGGCCATTTC
TCTCAATATTCTAAGAGAATCACCGAGAGTCATGTGCATGAGGCTAGGTCCAGGATACTCTACAGCGAATGGATAATCTG
ATATGGTATTCCCGATCTTAAGCTTCTTGGGGGCGGGACCG
>MR_Moffic_all01398
TGCAGCTACGGATTGGCTGTTTGGTATGGCGGAAAGCTCATCTTGGAAAAGGGTCACTCGGGAGGAGATGTCTTTACAGT
CATTGTTGCAGTCTTAACTGGTTCACTGTTAGTATCTATCTCATTTTGCTAATATGTATGTACATCAACAAAAAAGCTTT
TCAATTTCTTAACATCATCATCATCATCAGGTCTCTTGGGCAAGCTTCGCCTTGCATGACAGCGTTTGCAGCAGGCCGAG
CTGCAGCCTACAAGATGTTCGAGACCATAGACAGAAAGCCG
>MR_Moffic_all01399
TGCAGTAACCTTGATGATGTCCCCAGCATACTCGCAAATAAAGCTTCCAGAACGAATAGGATCCCACGACCTAAGCCCCC
AACCCCTGTTCTTCGTCTTGAAAACCTCCAGACGGACTTTTATACCTGCCTGAGACATACGACTTCGACAGTTTGGAGGG
CACTGGCATGTCTGCCCACACTCATGTATCACTGGTTTATTAGTAGCTAAAAGAACTCCAGTAGATGAATAGGGGAGCAA
GCCGTCGTTTCTCTGGCCACAAGGACAATTGCTATCACCCG
>MR_Moffic_all01400
TGCAGTTGAATCAAGTCATCAAGGACCGCAGTCAATGGCATGTTTCAGTGAAATGCATTATAGATCAGAGGAATCAACAT
[truncated: 15,650,943 more chars]
