# Supplementary material for: Population structure, genetic diversity and core set construction of an international collection of 256 Melissa officinalis genotypes
Source: BMC Plant Biol. 2026 May 1;26:794. doi: 10.1186/s12870-026-08853-8 (PMC13135265; doi:10.1186/s12870-026-08853-8)
Supplement: Supplementary file 5 — Supplementary Material 5: Table S5 ‘Mock reference’ of 58,582 sequences/contigs based on 202 genotypes of subspecies officinalis built by vsearch clustering. Details in manuscript. [file 12870_2026_8853_MOESM5_ESM.fasta]

>MR_Moffic_diploids00001
TGCAGTTTACTGTCCCACAAATCAAAGAAGAAATGGAGAAAACTCTTCAATGGCTAGTCCCCATGGCTACCAATACAACA
AAGTAAAACTGCAATTCTCATTACTCTTTGAAACGAAGTCTATTTGTTGGGTGCTAATATGTCATTGCCGATTTCATAAC
TTTGGGTTAGAAAGAGATATTTACCTAAATATTTATCTATAAAGTCCTTTTCTGATATCTTATGATTTGTTTTTCACTGG
AACTTCTCTAAATACTGATACATACCTCGACTATGTGCCATGACCG
>MR_Moffic_diploids00002
TGCAGCAGCAAGTGTTCAGTCACTTGCAAATGTAAGTCATAGTTTTAATAGATAAAAATAATATAGGCTAATCCATCACA
GACACGATTGACTAACTGTCGTCGTGGTTTCTCAATTAGGGAGAAGGCCCAAGTGCGACGGATACGGCTCACTGTGTTAC
GATCCACGTTTCGTGGGAGGCGATGGCGTCATGTTCTACTTCCATGGATCAAAGGGGAGTGACTTCGCCATCGTCTCCGA
CAAGAACCTCCACATCAACGCGCATCTCATTGGCGCGAGGCCGCCG
>MR_Moffic_diploids00003
TGCAGAAAAAATCGTGACGAAAAGATATGTTTTCGACAAGGAAATGCTGACAAAGCTCAAGAATAGTTTCAAAGCTAGCT
ATGAAGTGAAGAACCCTACCAGAGTCGAAGCAGTTTCTTCCTACATTTGGCGACGGTTCATGGACACGGCGAAAGCCAAA
GACGGCATGAAAACGACGTCGTGCGCTGCTGCTCATGCAGTGAATCTGAGGGCAAGAAAGAGCCCGCCATTTCCGCAACA
CATGTTCGGAAACTGTTGGAGACCTGCGATTGCATTGTCCGAACCG
>MR_Moffic_diploids00004
TGCAGGAGTAAAACACTTCGTTTAACCAATTTCTTCCTGATGACTTACATATTGTCGCTTTTAAACTTTTGTTTTCTTAG
GCGCTCGCCCAACAATACAGCTCAGAACTACTTCAAGCTGAGCTCGAAAGGACAAGGATCAACACCGCTTGCTTCGTGGA
ATCACTTCCATTGGACTCTCTACCAGAATCAGCCAAAGCAGCATATGCTTCTTTTAGAGGGTCGATGGATTCTCCCAGCA
GAAACTACAGAAACTCGCAGTCGTTTGGTTCGCCGAGTTACTCCCG
>MR_Moffic_diploids00005
TGCAGCCACCGCTGCCTTCTTCTTTGTTCGGTCATAAAATCAGCAACAGAAAAGCGGTGACCCGCACCGCCGCCTCGGCT
TTGTCCACAATCGACCACCACCGCCGCTGTGAATCATATGCAGCAGCGATTTCACCGCTGCCGCCGTGAAGCAGCGCCCG
CTGCTCCTCCTTCTCTCCTTCTATTTCTCTTTTTTTTTTTCTAATTCTCTGTGTTAAATTCTAATTCATATCTTATTATG
CAATTTCAGATTTTTGGTGAATTCTAATCATGTAGGTGAACTGCCG
>MR_Moffic_diploids00006
TGCAGGGCACTAACAATTAAAGAGAGAGAGAGGGAGGGAGGGGGAGAGAGAAAGGGCAAGACTACTCTACAATTTACAAT
TTACCTAAAACTCAACACTAACAACACCTCAAGAAAGCAAAAAAATAAACATCACACTTATATCCTGTAATGTGCAGGCT
CTACAAATATGGTGTTGACCTTACCAATTACCATCATCATCCCAATCAAGAATCATCTATCCATTGCTAGCAAGATGGTG
GCTGAAGCTGTTTCAACCGCCGCACCACCTGCTTCATCGTCGGCCG
>MR_Moffic_diploids00007
TGCAGCTCCAGCCTCTCCATCTCCAACGGCACAACATCATAACCAGAACGCGAAAAATCTTGATGGGAATTCCCAAAGCT
CCTCAAACCACCATAGGTGTGCGAGAGAAAATAGTCATTCGCAGATCTCTTGAAGAGCCTGCCACGCGTCGTGGCAGACG
AACTTGCAGTCCAGGGACTGAAGGCTGCGCCAAGTCCGCGATTCTCTTGCCATCCAGATGGCTCAAACTGCCACGAGAGA
TCCCCCTTCCACGACTTGTCATCATCAGTCGCGAAGGGGGAGGCCG
>MR_Moffic_diploids00008
TGCAGGGTATTCATTACTTTAAAATTTTTATACATGGTTGGTGGAGAAAACAGTGTTACAGTTGATCCAGTAACTATTTA
GATGGAAACATTTTCCATGTAAGCAAGAATATCCAAGTTAATTAACTCTTCTGAAGGTTCAAGCTTCAAAGGTAAAGTTA
TTAGTTGATTAAATTAATTGATTGAACAGTCCAACTTTCAGATGTTTTAAGAAAAATTACAGTCTTTAGGTACATACATA
TATTCTGTTAATAACTTATTAGCTGATTTTTCCTAGTTCCTTTCCG
>MR_Moffic_diploids00009
TGCAGAATGCCCGAATAGAGCTTAAAGAAACTCTTCCAGGGACTGGAGGGGGTCAAAATCCAAATGAAGATCTTCTTGTC
AAATTTCTTGTTCTGCTTCCACTTTTGTTCTTTGCTTTCTGTTATTATCGCTCATCCTTACAGGTTAGCAACTGTGATTT
TTTCCCCCTTCTCTTTATCATCAGATTTGTTATGGCTGACATTTTAAGTTTGTAACTTTTATATATTACTACAGACACGA
TCACTGTTTGATCATATCAGACACCTGTACTATAAGTTAAGATCCG
>MR_Moffic_diploids00010
TGCAGTATGTGGAATTTCTCTGTAGTGCAGTGACACCTACTTCAAGTTATGCTTTGCTGATTCCCACTCTTGATGAACTT
GTGCATCAATATCATCTTGATCCCGAGGTCTCTTCATTTCTTTTTTTGATTCTTTGGAACTCTTTTCTTGTTCGTTTGTG
TGAAGTTATTAAAGTTATTCAATTTTTAATAGCAAAACGCATTGCTCAAGTAAATAAGGAATCTAGTACTTAAAACGTTG
CCCCTCCTTTCTCTATATTTAGGTCGCCTTTTTGATTTATCGGCCG
>MR_Moffic_diploids00011
TGCAGCTAAAAATGAAGAACTCGAAAAGAAGGAAAGCAAGTGAGAGAAGAATCCAAATCTCAATCTACTTTACTTCAATC
AGGCTCATCTAAATTTTTAATATTGACGGCGACGATCAGAGAAATGCGGCCGTGGAGAAATTAGGGTTGAAAGGGAATTA
GGATTGGATTGATTTTTCTGATTTAATACCTCTTAATTTAGGGCTGGACAAACCTACGTCGTTTTGACATGTATTTCCAA
GTCATCAGATATTTTTATTTTATTTTTAATCCACGTAAACTCTCCG
>MR_Moffic_diploids00012
TGCAGGATCTATGGAAAAGCCGTTGTTGCCTGAAAGAGATTGAAGGGTTTGATAATTCAGTTGTAAATACCACATTGGGG
GCGTGTGGAGGTGTATCAGTTGCAGAAGACAGTCCTTTTCTGCCCTATTTTATTTGGCAGTGTGGCGAGACCAAGGTATT
CTTGTGTTTGTCATTTCTGAAGTTTTTCGTACATCCTGATTCATTTTTAACTTTTACCCCAGATTCTCAGCAAAATGGCC
ACTGTCTTGGAGTTTGATTTCTCAAAACCGATGAGCGCTTGTACCG
>MR_Moffic_diploids00013
TGCAGTAAACCCTCATCGCCTGCTTATTGGGGAAAGGAGTTCCGATCGCCTCGTGGTTGTTGAACACTCTGATCGGAATG
TTATCCACCATGAATCTGAAATTAATTCGATCACATTCAGATTTCATTCAACACAAAACCAAATTAAGTTGCGTTAATTT
CTACACCAACAATTGTATTGTACTCACATGATGCGTTGGGGATTCCAGACGATGGAGTAGGTGTGGAAAGAGGAAGTCGG
ATCGAACCAGAGACGGAACTGCTGTTCCTTATCCCCTTTCCCGCCG
>MR_Moffic_diploids00014
TGCAGATGGCAAAATCTGAACAACAATGTGACCCCCAACCAACACCACTGCCAATCCCTTGCACAGCTTTGTATATCCAC
TGTAATTGCTCATTCCGCCCTAATTCAAACAGCAGAAACAGAATCAGCAAAGGGAAAAAAAAATTCAGCTCACTTCACCA
AAAAAATTGAAGAAAAAGAAACTGTCAGAACTCATTTCAGATCTGACGAAAACTTGAGTGTTAAGCGACTAAATTGCATG
AATATGAAGTTGTTAGAGTGTGATTAGCGAGAAGAACTCACTCCCG
>MR_Moffic_diploids00015
TGCAGGTCAAGCTAACCACTATCGTTTTCTCCCCCATGCTCGACACCCTCAGCTGCATCAATTCATTATTCAAATAATGT
GGAGAGAGAGAGAGAGAGAGAGAGAGAGAGAGAGAGACCTCTAGAAGTTCAATTGGAGCCGATGGCATTACAAAGGAGGT
AGATGAAGGCGCAGACGAAGATACACAAGAATCGTAATAATTCTCCATCATTCTAGTTCTCTTAATCGGCTTGGAAGCAG
AAAAGGCAGTGGATTCAGCTTGATGATCCGAGTAAAAAACCG
>MR_Moffic_diploids00016
TGCAGATGCAGCTCCAGAGGTTGATGCAACACCAACAAAATTCAACAATAACTGATGCCACACAACTCCACGAGGTATAT
ATATATATATATTCAATCATTTCTACAAATTTGTATAAAAATTTTCCACGATGAGAAAATTGGAGAAATTAATCATACTA
GTTTGTGGTCAGATTGTTGACAGAAAATCCGAAGAAAAGGAGGAAAATGGAGTGGTATTGGTTCCAAGGCAATTCTTGGA
GTTAAACAAGCAGATGAATGATGAACAATCTGGTTCATCTTCCG
>MR_Moffic_diploids00017
TGCAGACAACTAAATCCTGCCTCACCGAGCAAGAAGAAGCAAAAACCCCCAAAATTCCAGATAAATCAACTAAAAAACCC
TAGCTACACGACTGCATAGTCCCGTACCTCTTCATTTTTCATGGAATCTCTCTCGAGATCTTCGCACAGAAGAAAGCACT
CCACCACCGCGGCGAATGTCTTCTCGTCGTCTTTCTCCTTTAAGAACCCCTACGGAGACGTTTTGCTGTCGAATGGAGGT
GAGAGCAAGTCGCTGCAAGTTCACGAGTACTCCGAGATTTTCTCCG
>MR_Moffic_diploids00018
TGCAGTTCCTTTTCGGGCGGCTGTAGGACGGACGGCCGCCTATAGGTGGTAGGGTAGGGTGGGTGGTACCGCTCAGATTG
CGGCCAATCTTCCTAGCCGCTTAGGGCCG
>MR_Moffic_diploids00019
TGCAGAGGAGGAATCCAAGCTGAGCCAAGAAGAGCAGAAGCAGGCAGTGAACAAGCTGAGGAAGCAGCTCTACAGCCCAC
ACATATACAACATAATCAAGAGATTAGGCAACAAGTCCACCGCCAGCAGCGGCGGCGCCGCCGCGTCGAACGACGACGAA
GGCAAAAGGTGTGCGGTTTGCCTCGAAGATTTCGAGACGAAGCAATTTGTGACCATCACTCCCTGCAACCACATGTTTCA
TGAGGAATGCATAGTTCCATGGGTGAAGAGCCAGGGGAAATGCCCG
>MR_Moffic_diploids00020
TGCAGATTGCTTCTCTAATTTTCTTGTATGATTGACCCCAAACTTGATCCACTATTCTAGCTGTTGAGGCATGGAAATTT
GAAGTGTTATTCCCTTCCTGAATATGCAACTTTAATCTTCAATCAATCGCTTGTTGGATTGGTGCTTGCAGATCTTGATT
CTTTTCCATAATAATTGCTTGACAGGGGTAGCACCG
>MR_Moffic_diploids00021
TGCAGTTGATGTTACGGATCAGCCTCACTCTTCAGGCCAGCAGCTTTGCTCAGCATTTTCTGCCGATTGTCAGCCTGTTC
AGCTGACCTCAGAGGATTCCAGTCACCCG
>MR_Moffic_diploids00022
TGCAGCAATGTGACTAAAAGAAAGCCAGTATTTTGCCCTCGTCTTTATTTGTTCAATTTGCGGCCAGATGAACATGGACA
AGCAAATCTTGTGACCGTGTAAAGCCGCCCACATGAAGAGTAGCATGATTCCCTAAACTTTGAATAAGTCCCCATTCAAG
ATGATGTAGGGGATATCTCAGAAAGCCTCAATCATTGAAATAAACGACCTTCATTCATAGAAGAAATAGAAAACTCACAG
AAATAGGCCGCTTGGATATTGGCGTATGAGTTATCTTCTTCCTCCG
>MR_Moffic_diploids00023
TGCAGCCAAAGACACTGAAATACTGCGTCTTCAAAAAATAATTCAAAATCAAGAGGTGGAGCTTAAATCTAAGGATGATG
AGCTCATGCGTGCAGGCATCTCTGCCTCCCAAGACTCCCAGCATATCTCGGAGTTGGCTCAAGGTCCTTTAGGAGTCATT
GTATAGTGTAGGGTTAGAACACTTCAATAAAATGATGATGTCATAGAGGATGAAGGTATACCTCAATCAAATAGTGCGGT
GGTGAAGGTTAGCTTCAGGTATGATCCGATCTCAAAGTCCTCACCG
>MR_Moffic_diploids00024
TGCAGTAGCAAAGGAGCTAACTCCTTCTTATGATGTTACTAAGCAGTTAGCTGAACTAACCAAGCAGGTGGAGCTGTTGA
GGACATCAGAGACACATCCTTCACCGAATTTACTAGTTCCACAACCGTTGATGGGAGAGCACTGTGGCATATGTGGAGAG
TATGGGCATGGGGCAAATGTTTGCCCACAAATTACTCAAACGTCGATAGAAGATGAAGCTCAAGCTGTCATTCAAGGTTT
CCAACCAAGAGCGAGGTTTGATCTATACTCCCAAATATATAATCCG
>MR_Moffic_diploids00025
TGCAGTAGCAAAAGAGGTAACCCCTTCCTATGATGTTACTAAGCAGTTAGTGGAACTAACCAGCAGGTGGAGCTGTTGAG
AACATCAGAGACATATCCTCCACCGAATTTACTAGTTCCACAACTTTTGATGGGAGAGCACTGTGGGATGTGGAGAGTAT
GGGCATGGAGCAAATGTTTGCCCACAAATGATTCAGATGTCGATAGAAGGTAAAGCTCAAGCTAATGTTATTCAAGGCTT
CCAACCAAGACCGAGGTTTGATCCGTACTCCCAGACGTATAATCCG
>MR_Moffic_diploids00026
TGCAGGCTCAAGTTTCGATTGAAGCACAACAACTGATTTTTATTTTGCAGACTGCATGCTCAAGTTTCGATTGAAGCTTG
AATTTTGAGTCAAAAGATTCTTCACTTTTTGAATTTATTGGACACAAACTACAAAACATGTCACATCCAATTTTGGCTGT
TTGAATATAAATTGAGGCTAAAAATCTGATTGAAAAAATGTTTGCAAAGAACATAATAATGTGGCTGGGTTTGTTGCTGG
AGCTCGAGCATTTCCAATCGCCGTTGTTGAAACAATGAGCATTTTCCG
>MR_Moffic_diploids00027
TGCAGATGAAGCCTTGCCCACCAACCTCGCTTCAAGTTTCGCGATCTTGGAGGATTGATCCGATTGGTTCGAAGAATTGG
AAGAGAAGTGCAAGATCATGTCGTCCGACATTGCTCGTCTATCGAAATTGAAGGAAACAACGAATTTCTGCTTGGATGAA
TCAAGTGATGCCTCCAAAGACCCTTTTAAGCTAAAAAGAGCATTAATTCATGAATGGTGCGTATACATTAACTCTTACAG
CAAAATTTCGCCTCTATCTCTGTATGCTCATGTGTGTGCGAGTCCG
>MR_Moffic_diploids00028
TGCAGTGAACCAGGCAAAAACACACTTTTATCAACAAAGTAGAATAACTTGAATTATGTATGATCACAAACTCCAGACAT
GTGGAACAACAAAAGGAAGAGAAAGGAATTCAGCTGATATACCTCCTTCACGTGTGCCTCCTCATCATATTCAACATTTA
GGCTCCTTGCATATCTTTCCTGAATTCTTCTCTCAATCTCCTCAACATCCTCTTGCTCATCCTCACGTGGGAGCAGTGGA
CGACGATGGATTCGTCTATCATCCTCATCAGGTATATCAGCTCCCG
>MR_Moffic_diploids00029
CGGATGTACCGGATATGCTGGTCGAGAAGTCCGGTACATCCG
>MR_Moffic_diploids00030
TGCAGTTTTGCTTCTTTTCGAACTAACACAGGATTATCGAATCGTTCTGCCACTTTTGGGAGCTGTGGGATTCTCTGCAT
GGATCACATCCGACAAGACAAGGAAAAGGGTAACTGACAGTTCCAAAGAATTGAAACATGGAACTGTTGAAATATAGGTT
CCGAGAGTATCTGAACTGTGCTCGTCGTATGGTGGAAGATGTGTGGTTTCGTGCACGACGACCCCAAATGTGAGTCTCCT
TACTGCTCTCACTCTGATGAACAGACAGGGCGTGACCCAAGTGCCG
>MR_Moffic_diploids00031
TGCAGCTGCCCTCTCCATAACTGGAAGCCACCATGCCTCATCATCATCACCATCAATTTGGCCTTTCCAGGACGGAGGTG
GAGGGGTGGTTTTAATTATCTCGTCGTAAGGAATGTTGGCTCCAGGTCCGTACATGGCGACCATGGGCCAAGCGGATTCA
ACACCGACCTAAAGGAAGTATCCTATCAGATCTCACGCATCGAATAAATACTGCTTACTATTGCGGTATTCTTTTGCTTA
GTTACTCATGAAGAATGCGAAGGCATTCTTGACCAGCGGGAGTCCG
>MR_Moffic_diploids00032
TGCAGACACTTGTCATTAAGAGAAAGCATTAATTGTTAAAACACCCAAAACCATAATTATTCACATGATAATGACTAAAG
TAAAGTGTCTCAATAATAGAGATGCCACGACAAATGTTAAATTATTGAGATAATTAGAAAAGTATTCGTATTTTTTTTTC
TTCCTTTTTTAGTCTTTAAAAAATAAAAAATAAAATCCTAAATAATCGAATGAAATTTACTTTACAGATTTTCCGTGATC
GTAGCCGTAATACGATAAATACCATCTGACAAACTTTCTCAACCCG
>MR_Moffic_diploids00033
TGCAGATCACATTATTCGAGTGCGAATCAAACAGTTGGCTCAAGTTGACAGGCGAGGAACACAAACAAGAAGATTCAATC
TCTTCCAACAAAAGCGCTGTCTCATCCTCCCTAATAAACTCGATAGATTGCACCCAGTTGCTGCTGGAAGATTGACATGT
TCTTCGAGTTATGAAACTCATTTGCGAAGTAAATGATAGATATACTCTTCAATCTTCATGTTAACAAGTTTCGATATAAT
ATTCCAGCTGATGTAGCAGTATTGAAATTATACAACACCTTGGCCG
>MR_Moffic_diploids00034
CGGTTGGTGAGATCGGAGAGAGAATTCATTCCTCATGAGCAGCGGCTTTGCGTGAGGGAATTCATGGCCATGCAACGGGT
AGGAGGAGTTGGGACGTCGCAAGCAGCGGGCCACGATGAGGATGAGGCCGCTGAAGAGGAAGCTGAATATGAAGAGGGAC
CTCGAGTCCATACTCAGCCTCCTATGCCG
>MR_Moffic_diploids00035
TGCAGTGGCCAAGGAGGTAACTCCCTCATATGATGTTACTAAATAATTTGCTTAATTGACTAAGCAAGTGGAGCTGTTAA
GAATATCAGATGCACATCCCCCACAAAATCTGCTAGTTCCACAATCGTTGGTGGGGGAGCACTGTGGGATATATGGAGAG
TACGGGCATGGAGTGAATGTATGTCCACAACTGACTCAGATGGTTGAAGATGAAGCTCAGGCGAATGCTATTCAAGGATT
CCAGCTAAGGGTGAGATTTGATCCTTACTCCCAAACTTACAATCCG
>MR_Moffic_diploids00036
TGCAGTATAAACGGAAAGTAGTTTATCTTGACTACTTGTTTACATTGAAATGTTTTAACATATTCATTGGATCACAGTGA
GATGTGTTCTTCTAACTAACCTTAGTGAAGAACCAAGATCTCGGTGACTTAACGTAACCTGATACGGTTTTAGACATGTT
TGCGTGTCTGTGTGTCACTTTAATTTACCATGGGTGAGAGTTATTGACATCTCAATATACTCTGTATCTTGGGTGACGGC
AGTTCGTATACGATGTTGAGTAATCTGTATTGGGTTATCATATCCG
>MR_Moffic_diploids00037
TGCAGCCATGAGGGATGCTGCCAAGCATTTTGTAGGGAAGCATGACTTCTCTGCTTTTGCTAATGTTTCACGCAATGATC
GGACACCAAATCCG
>MR_Moffic_diploids00038
TGCAGATAAGACGTCCCAACCACCCCTGACAAGGGGCATGGTAGTAGTCAGATTAGGTTGTACATGCGACATCCCCTTTT
CTCTCATGAAAAGGCGGGAGTCATGTCAATAGGTACGGATAGGTATCTCACATATATTCCTGCATGCACACTCACAAGAC
ACAATGAATCATAATACCACACACGCATATTCCTCTAGAGCATTCTCTCTTCCACCGATTGAGTTTCTGACTTAGGCATA
GAGTCTACTCATAGAACCCCTCGGGTCCTGTCTTGCAGATCGTCCG
>MR_Moffic_diploids00039
TGCAGTAGCAAAAGAAGTAAATCCTTCCTACGATGCTAAGCAGTTAGCTGAACTAACCAAGCAGGTGGAGCTGTTGAGAA
CATCAGAGACACATCCTCCACCGAATTTGCTAGTTCCACAACCCTTTATGGGAGAGCACTGTGGGATATGTGGAGAGTAT
GGGTATGGAGCAAATGTTTGCCCACAATTGACTCAAATGGCCATGGAAGATGAGAATCAAGCTAATGTTGTCCAAGGTTT
TCAGCTGAGAGCGAGGTTTGATCCGTACTCTCAAACTTATAATCCG
>MR_Moffic_diploids00040
TGCAGCCGCAATCCCTAAGATCACTCGCACCCTCTGCTTCCACGGCGGAACACAAGTTTTCAGCCACGTCTCCATATCCT
TCCCATCAATCCATTCAGTTACGACCGCCTTGAACCTACGGGTGTCGCACCAACCCACCACGCGCACCACGTTTCTATGC
CGCAGCCG
>MR_Moffic_diploids00041
TGCAGTCAGAACCGCAATGGCTTGGAGTCAGAACAGAATCATGAGCATCGCAGAAGTTGTTACCGCACCAGAGATCTCCT
TCGGTCCTGGAGATGATAGAGCGTTGCTCAGACCCCACGATGACACTCTGGTAATAACGGCTGACATCGCTTTCCATGAT
GTAAAATGAATTTTCGTCGATACAGCCAGTGGAAACTTCCTTACAGGGTTTTGCAGGGGAAGTGGTCACTCCTAGGGGCA
TGATAACGCTTGATCTGACCCTAGGCAGTGATAATAAAATGTGCCG
>MR_Moffic_diploids00042
TGCAGGCATTTGAGGGATGCCATTGAAAGAATGCTGCAGAATGGTCAACTGCTCTAGTTCATCCATCGTGAGGATGGAAG
AGGTGAGAAGCAAGGTCGAAAAGACCGAGGAAATGCTCCTGTTGATCAATTTCCCCCACCACCTCTGAAACGAGGAGTTA
TTAACATGATTTTAAGTGGCCCCACCAACGGGGACAGTAACAGAAAGAGAAAAGCTGTAGCTCGGGCTGCTTGGGCTTGG
AATAACCAAGGGATTATACATATACAAGAAGGAACATGTTGTGCCG
>MR_Moffic_diploids00043
TGCAGTAGCAAAAGAGGTAAATCCTTCATATGATGTTACTAAGCAGTTAGCTGAACTAACCAAGCAGGTGGAGCTTTTGA
GAACATTAGAGACACATCCTCCACCTAATTTGCTAGTTCCACAACCCTTGATGGGAGAGCACTGTGGGTGTGGAGAGTAT
GGGCATGGAGAAAATGTTTGCCCACAATTGACTCAAATGGCCATGGAAGATGAGAATCAAGCAAATGCTGTCCAAGGTTT
TCAGCCGAGAGCGAGGTTTGATTTGTACTCTTAGACTTATAATCCG
>MR_Moffic_diploids00044
TGCAGCGGCTGTCGTCTACGGCCAGGCTTGCGTCGCACAGCGGCGCTGCTCGCCACCGCGTCGCGCGTCGCCGCCGTCTA
TTCCAACACCCGCTGCGCGGACCACCTTCCGCTTCTCTCGCCCCACGCCGCCGCACGCAGGCCCACTGCAGCAACAATGA
GCAGCAGCGGCCTACTGCACCGCGCGCTGCCGCCGCCGCTGCTGCTGCCTGTGCCCCAGCGCGCTGCCGCCGCCGCTGCT
GCTACTGCCTGCGCCACCGCGCGCTGCCGCCGCTACTATTGGCCG
>MR_Moffic_diploids00045
TGCAGTATTCCGAGTCGATGATCCATCACAAGCATTGAGAAAACTTGATTTGGGGGTGGGGAATCGCTAGGGCTAGGAGC
AGGCGCAATTTTGTAATTATCAAGCCTCACTGAAATCTGATTTGAAGAATTTGTGACCGTGAAACTGAGGTAGGCCAGTT
CCTTATTGAACTTGAAGTGACGAAATTCTTCTCCACTCCTCCAATACACAGCCGACGCATTCCACTTCAGCTCGATCTGA
GTGGTGCCGTCCTTAGCTCGAGATATCTCCGCCGAGAACATCCCCG
>MR_Moffic_diploids00046
TGCAGCTCGGGCTGCTTGGACCTGGAATAATAAGGGTGTTATGCACATTCAGGAGGACACAGTGCTATGCGAGATCACAT
TTGGACCATCGGATGATGGGTCCAAAATGAGGCCACATGATGATGCTCTAGTCATAACAGTCGATATTGAATTCTTTGAT
GTTAAAAGAATATTCGTGGATACTGGCAGCAAAGTTGGTCGCGCTCGAAAATTGAGGGCTTACTTCTTATATCACAAAGT
CGTAGTCCAGACTAACTTACCCTTTAGGTAAATTTTGGGACACCCG
>MR_Moffic_diploids00047
TGCAGCAGACGATGCTGCGGTTGGAGGACGAGTTCAGAGCCCTCCTCGAAAGCGGCGGCGGGTCGACTGACTCGACTCGC
CACGCCGATTACTCCGACGAGGAGGATGACGACGTCTCCGTCGAGTTCGAGGACGACTCGATCCCCTTGGCGCAGCAGGT
GACGGATTACGAAATTTTGATCGACGCTCTCCCGCCAGGGACCATCGGCGATTTGCACGAGATAGCGAAGCGGATGGTGG
TGGCCG
>MR_Moffic_diploids00048
TGCAGGACGTTGACAGGCAACTCTCCGGCCCAGTCGCTAACCAGCAATCCGAATGCAGGGCCATGGTGCTTCAATCAACC
TCAAGGTCACCAATGGCTGATCCCTGTGATGACTCCTTCGGAAGGATTAGTGTACAAGCCGTATCCTGGGCCGGGCTTCG
TCAGCCCGGCCTGCGGTGGAGGCGGGCCGCCCG
>MR_Moffic_diploids00049
TGCAGCAAGCCTGGCAGCGGTTGCTGAATACTGATTTGCATATGTACCAGGCGTGAAGTAGGAGAGGGTGAAGTGAAACA
TTTAATCTATATCACTACTACATTTCTGAAAAGATAGTACGGGTTAATGATTTATATTTCTAAAGATCAAATTTTGGTGT
AGTCACCACGCCTTAAGTTTAGAAAATGGATTTCAAAAATAAATAAATTCACTAAAATTGAAAATACGAATTTAATCAAG
ATAAAAATAATCCG
>MR_Moffic_diploids00050
TGCAGAACAGAAAGTGGTGACGAGTCTTCAGACACAGATGAAGAAGAAGTATCTGAGGGATCTTCTTCGCCAGTACACAT
ATCTGAACCCACGAAAGAAGGAGGTACTCAGAAGCTTGAATGCTGACTAATTTTGCGTTTCTTATCATACATACGACCCC
AAGTATAGCACCCGATGAAACAAAAAAACAAGAAACGAACCAGTAACTCAACGATTTTCTGGAGATGGTTTTTTCATTTT
ACGAATATGGTTTGTGCAGGAGGAGGCAGGCTTCAGAGACAAGCCG
>MR_Moffic_diploids00051
TGCAGCCAGCTAGTGTGGATATCCTGAGCAATTTCTAAGTCGGCCGACATTAACCCCTTATGGACCAAGCCCGCGTCTAC
TCGTTTTTCTCTGGTCTATTTCACATTGATTCAGTCTTCATTTCAGATAAACGCTAATCTAGATGAAAACATTACAATTG
ATAAGGTCTCGTCAGGGCGCCTTAAATTCATCGTATAGGCAATTCCAACTCCATCAAGTACGAACAGTTAACTACCTTCC
CCGTAGAAACGATTGAGTTTTGCAATCGGGCGACAAGGTGAGACCG
>MR_Moffic_diploids00052
TGCAGTAGGCAAATATTACAGTCTGCTCCAAAGTATAATCTGCAAGTATGATAATAACATTACCAAATATTACAAAACCA
AAGTATAACCTGCAAGTTATGATAATAGCATTACCAAAGAGTGGTGAGTTCATGACATTTTCAATTGCAGCAATTTCTCC
AAATGATTTGAATGAGAACATGTGAGATGGAAAGTTGTCTTCATAAAATTCACATATTTCTTTTTTCTGGGAAATAACCA
TTCGAAATTCATGGCTTGTTGTTTTGCATCTCATATGATTGGGCCG
>MR_Moffic_diploids00053
TGCAGCTCGATTTGAGATGAAATCTGGCAATAGCTCTAGGGCAGATTCTGCACCGAGTTGGGATTGAGCTTTGACTAAAG
GAAAAGCAGGAGCGCTTTGTCAGAATCATAGCACGCCACATTGTGAGAGGGCACGCCCAGCAATCCCACTAACCCACTAA
GGGCGGTTGGCATAAATAAGATTATCGCCACGGGACGTTGTCATATCTTTTTCAAAACTTCACCGAGTCACCTCCGCGGG
TCCG
>MR_Moffic_diploids00054
TGCAGACATTTGAGAGATGCCATCGAAACAATGCTCCAGAATGGGCAGTTGTTGGAATTCATCCACCGTGAGGACGCGAG
GGATGAGAAACGAGGCCGAGAGGACAAAGACAAAGCTTCCATTGATCAATTGCCCCCACCTCCTCCGAAGCGAGGAGTTA
TTAATATGATCTCTGATGGCCCCACTGACGGGGATAGTAACAGAAAAAGAAAAGTGTCAGCTAGGGCCGCCTGGGCTTGG
AATAACCAAGGGATGATGCATATCCAGGAAGGGACCATTTTTCCCG
>MR_Moffic_diploids00055
TGCAGTACCAATCAAAAAGACGGTTGTCGCTACTGGACGGCGAAATTTATTTTGGAATTTTTTAACATTCTCTAAAAAAG
GTACTGTTAATAATCCCGCAGGTACTGAAACCATTAAAAGAACACCCAACAATTTATTGGGCACTGTACGAAGTATTTGA
AATACGGGAAAGAAATACCATTCAGGTAATATTTCCAAAGGGGTTGCAAACGGATCTGCCG
>MR_Moffic_diploids00056
TGCAGCAGGATTTGAAAAAGGAATTGATCGTGATTTTGAACCTGTTCTTTCCATGACCCCTCTTAATTGAGATAAGACAG
GAAATCTAATGCTTGAATTGAAGTAGGAATCACTTTGATTTCATCATATATATTGGGATCAGGTTATACTTAAAAAGTAT
TCCTTTATTCTTTTTTTTTCAACTCATTTCTATCTAATCGATTTTTCTATTTTTTCTGGCTTGGCTAGGTGGGATAGCCG
AGCCATCCCCCCTTTCTTTATGATACCAATCCG
>MR_Moffic_diploids00057
TGCAGTTATGCAAGATAATGTTGTGTGATCTCTCTACGGCAGACAGGAGCAAATATCCACAAAATACCCAGAGAACTCGG
GTAAGATAATAGAAAACCGCAACAGAAAGAACCCGTATATTTCCAGGAACTCTCCCTTCTCCCG
>MR_Moffic_diploids00058
TGCAGAACTTGTGAGAATTGTGGTAAGGAATTCTTGTCGTGGAAATCTTTTCTAGAACATGGTAACGGCAAATGCAGCTC
CGACGACGCCTCCGAGTCTCTCGTCTCCGACTCCGAGGAGGGGGACGACGAGAGGCGAGGCGGCGGAGGATGGTCGAAAC
GGAAGCGATCGCTGCGGTCCAAAGTCGGATCGCTCAGCTCCACCTACACGACTAGCGAGGACGATGATATCCTCCTCGCC
ACGTGCCTCGTGCAGCTGGCAAACACCACCGTGGATCTGCCG
>MR_Moffic_diploids00059
TGCAGAGCAGAATGAGCTAATTATTGGTGTGGGACTGTGCAGGTTGCATGGCGTTGCTGATAACAAAATCCATGTCAGCT
ATCCTCGTGTTGAGAGCTGAGTGCGGAGTAGCAAGCTCCAGCTTGTACGGACGCCGACGGCGAGGCTGTATTGTCCGCGC
CGCCACGAAACCTTTCACCACTCCCAACTAGCCTGGATTGGACCTCCATATTCGTTTGTTGTGAGGTGGGAGGGGTTTTA
GGTTTCTCCATCATAAACTCCAGTGGCTCACCCATGATGTCCG
>MR_Moffic_diploids00060
TGCAGCCACAGTCGAAAACGCCCAGCAACTACCTGTAGTAGTGTCATAAAATACGAAAAACGAATGCACTTATAAGTAAT
GGCTACAAACAATTTTTCTAAAATACAAGTAATTTCCATATATAGTGATATCCTACCACAATGGCCTTGATCTTTGATAG
CGTTGACAGCACCTTTCTTCCTCCAATCAATGGAGGTAGGAACATTCTGGACATTCTTGTACATGAAGTTTCCATTTCGT
CCTAGGTTTCCTTGCAACATTCGATGATGCTTCACCTTCGAACCG
>MR_Moffic_diploids00061
TGCAGCTGCAAGAACGAAACAAGGTCATCAAGAGGTGCCAAGATTTGGTGCTTATAAGTCTCATAAAGATTGAAAGAAAG
GGTTGACCCAAAAACATTAGGTAATCAAGGTAAAGATAAGTAATCATGCATACAAAAGCCACACGCTAATCATGAATGAA
GGGAAGAAAGGCTGCATACCCATCATGAGCGAAAGCTGCCTGATGAAGGACGCTCATAAGGTCCAGATCTGTCACGACTA
TACTTATCACTTCCTGATCCACCACGACTACCAGAGTCTCTACCG
>MR_Moffic_diploids00062
TGCAGAGTGCCCAAATGGATCAATCTGCCATCCAGCACGAGGGGTCTTATTAAATTGACTCTTTATCAATTGATGGCCTA
GAGTTGTTTGGTCGATCATGTCAATATAATGAGTAGTTGCTTCATCATGCATGCACCATCCCCCATTTCTGCAAAGACGA
GTAGTTGAAATCGCCATGTCAAAATTGTAGAAGTGAGTTAAAAACATCAGGCTACAAGCAATCACCATACACGAATTCCA
ACTGGCCTGCATCGACCAGCTTTCTTACTACTTCTTGAATTTCCG
>MR_Moffic_diploids00063
TGCAGGAAGCACGGCGAGAAGAAGTGGAAATGCGACAAATGTTCCAAGAAATACGCCGTTCAATCCGACTGGAAGGCACA
CTTCAAGATTTGCGGAACAAGAGAGTACAAATGTCAATGTGGAACCGTGTTCTCGAGGTGAGACTGCTTTGAATTTATCC
TTTGTGAAATCTTCAAGTTGAATCGATTGCTTATTTTGATTTTATTGGATTGCAGGAGGGATAGTTACATAACGCACAGG
GCATTTTGTGATGCTTTGGCAGATGAAAGTGCAAAAGCTCCGCCG
>MR_Moffic_diploids00064
TGCAGTACTAGTTCCGAACTCTTTCTCCCTACTTTAATATTCCACCAAACAACAGAGCCCTATTATTATTAACCTCCCTC
CAAAGCAACTCCACATATTCAAGAGAGAGAAAGTAACACCCACACACACACACCAGGCAGGAACCAATTAACTTATTATT
TCTCTTCTCTGCACTGAGAACCCCCAAATTCATCAATCGTCATGGATTCTCAGATCTATGGCTCCCCCAATCTCCTCTCT
CTCACTTTCCTCGCTCTCCTCGCCATCACAGCTTCTGCATTGCCG
>MR_Moffic_diploids00065
TGCAGAAACAGAAGAAATTATTAGGCACAATTCAAGAAATCAAATTTTAGGCAACATTTAAATGAGCTGCAAGAATTTCA
AGAAATAAAGCAAAAATGCCACAGGGGAAATTCATCAAACAGTTGGTGAGCAACACAGAAAAACATCCCCAAATCATTTT
TCCAAAACAAATCAAACATGAAATCCAATTCATAACAAAATCCCATCATAATTCAGAATCAAAGAGCAGATACATACCCA
ACAACCTGACGAAATCCCTTATTATACCGCTGCAAATGCCTCCCG
>MR_Moffic_diploids00066
TGCAGCAGTAGACATTGGTTGTTGCTACGCTGCTCGTGTTCACTTAGAATCATCTCAAGACGTTTCTCGCCTGTATGCAG
GCACCAGGAATGCTTTCAATGATGAGGGAACTCCATTTACAACCATTAGGAAGCCACCATCTTGGCATCGACGATTCAAA
AAATATTGCAAGAGTGTTGCAGCATTTGCTCACTGATGGTGCCTTTCTGCAAATTACAGCGGAAAGAATCGGCAGCTCGT
CTAATGCTGTCAGATTTCTCTTTCAGAATCGTATCTAGTAGCCCG
>MR_Moffic_diploids00067
TGCAGTGTCGGACTGGGAAGCGCACGGGCAAAGGCGCTGTGAAGATCGCGACGGACATGGTGAAGGAAGGGCTCGTTGAT
ACTCGACTGGCGGTCAAGATGGTTGAGCCCCAGCACCTCGACCAGCTTCTTCACCCACAGGTGCATTATCTCCCTCTGCT
GCTACATAATTGTATTACAACTAGTGTAGCTATTGTAGCTGATAGTCATGTTGTTTTTCTTGTAGTTCGAGGATCCATCC
TTGTACAAAGACAGCGTGATGGCCAAGGGGCTGCCTGCGTCTCCG
>MR_Moffic_diploids00068
TGCAGCGGTAGCCATTTTTGTAGATTGTAAGACTAATTGTGGCAGTGGAGACCGAGTTATCGAAGTGGCAGTGTCTTATT
CTCTTAAAACGATACCTTTTCAATTTATATATATAATAATAGGTTGTAAGTGTAATTTGATTTTTTGTTTTCAATAAAAT
TGTTATAAAACCTTATCCAACCCCCACTCTCAAGTCTGAAAGCCTAAAACCCTCTTCGTGTTGGGGATAGGGTTTAACGT
ATTCCAATTCGATCAGCCATGGAGGGGATGCGAATGCAACCACCG
>MR_Moffic_diploids00069
TGCAGCTGCTTCAAATTTGTCAAACTCTTAGGTATGACTCCCACCAGCTTATTATCATTTAAATACAATGATTTTAAGCT
AGGTAAACTGGCGTATGAACGAGATATAATTCCAGGAAAATTCTGCTTGGAGAAATTGATGACGACCACGCTTCCCTTCT
CACACGTAACAAACTGCCATTGCTGACATGCATCATTCCCTTCCCAGGCTTCTGCTAAGGCCATTGGATAGTACATTGAA
GCTGCAATCTCGAGCATCACGGTAACCTGGGGGTTACACGGGCCG
>MR_Moffic_diploids00070
TGCAGACGTCCTCGCACTGCAAATCCTCTCCAAATCAAAACTGGAAAAATGCGAAAAGGTCTCCAACTCAGACGATCCCC
TCAACTGCACTTCAAAGATCATACTCGATCTGGCCGTCCCTAGCGAATCAGTAAGTGCGTGTGTTTTGCGACACCTTTTT
ATCTCCTATGTCATGATCTTTGGCCTTTGCTTTTGTAGGGTGGGAGGGAGGCGTCGATGGTGGCGGAGATATTGGAGGCG
GAGGAGAATTCCACGAACAACATGCGTACTCTTCGAGTGCCGCCG
>MR_Moffic_diploids00071
TGCAGGTAAAATAATAAAGGAACTTGGAAGGCTCACTTCCCTCATAAAAATACACCTTCATAGTAATCTCTTGACAGGTA
TGTTGTTAAAATTCAATTTCTTAATTTGTTGAATGACACATACTTGGATCTTCCGTTATCAAATATTCATTTTATTTAGA
TTATGCAATTATTCAAACAAATTTCTCGGAACTCTGTGTTATATATATCTCAGGAGAATTACCAGAAGAGCTTTCTAATT
TGGCATTACTGCGTAATCTGGTTGTGTCAAATAATTCCTTATCCG
>MR_Moffic_diploids00072
TGCAGATCTCTAAGAAGGTATTTTAAATTTCCTAATTCAAAACCGTTTGGAAATTATGAATTTTTAAAGTAGACTGTTCT
GCAGAAAAAATTTCTGTGACAGTTTGTTGTTGAAGTAGAAGAAAAATTTGTGAAGTTGTTATTCTTTGAAAAATCATTAT
GTGAGTTAAGTACGTGATGTTATAAGATGAGTTCATGTGTATTTTAAAAGTCAGAGTTAGGTTATGTTGGTGCCCTAGCT
GAAAGTTTTAAGTTCAAAAGAAACCGAACCAGGTTTTGAAAGCCG
>MR_Moffic_diploids00073
TGCAGCCTAAACCAACAATTAGTCCTTAAGTTATCTCAATTGTGATCATGATTTTATATCTCATAAGGTTAATTCAATCA
TATGATCTTCTGTTATCTACAACACACCATATGATCTACTATGAACGAGATAAAGAGACAACATATGCAATATGTGTGAT
AATTCAGATATGAGATTAAATAGTAAAAACTGAGAATATACAAACCCAACAGGTGCTGGGCTTGAACTCTATGTCATACT
CACCTAGCTCCACTTGCCATTTCACCATCCTTCCAAATAGGTCCG
>MR_Moffic_diploids00074
TGCAGAAATTCCCAATACCTTAATACTTTCCACTAAATCTAATTAAGTAGAGATATGAGATCAGTCATATTACTATGAAA
TTTCCTCGTCAATAACATATATACACACACACACACACACACACACACACACACATATATAAATCCCACCTTCATCAAAC
TCAGCCAAAACCAGTCCTCCCTCCCTCTCTCTCTCTCTCTCTCAAGCACAATGCCGCAGAACACAGGAAACGCCACATCA
GCGACGTTGTTCGCATGCTTCGGCGCCTTATTCGTCTCCACTCCG
>MR_Moffic_diploids00075
TGCAGTTCTACGCAGTAGCTGGGCCTTCTCTCAAGCGAGCAAGATTATAGTTGAGAACCAAGATGCATTCTTCAACACGT
TTTCACGCTCGCTATCTTACACAGCAATCGATGTTGAACCAATAGAATGCTTCTCAAGGATCGACAAATTGAGGCTCTCT
AAGCTCGTGAGGGAGAAAAACAGTGACCATCTGAAACAGCTTAGAGAAATTCAAGGGTTAGTCTCCGAACTCAAAACTGA
TGTCGACAAGGGGATTGAGTCTGATGCTGAAGCCATTTCCCTCCG
>MR_Moffic_diploids00076
TGCAGAAGGCAGCTCAGATAGGCGCTGCTGCATCAAACGCGTCCCTGCTGAGGGGTCTTGGGATAGTTTCGTCTTCCTCA
TCTCCAAATGTCACTGAGGAGTGGAGTCAGCAGAAGATTGAGTCGAATGGGGGATCATTAGCTTCTGAGCTTGGCCTCGG
ACTAGGCTGTGATAGTGGGTCTGGTTTGAAGGAATTGATGTTGGGAACTCCATCTGTTTTCGGTCCTAAGCACACTACTC
TCGACCTTCTTGGGCTGGGGATGGCTGCTAGTGGTGGCTCAACCG
>MR_Moffic_diploids00077
TGCAGTTGACAGTAAGATCAGATCAATCGGAGGTGAAAAGGTAACTAAAATACATACAGCATTATCTCAGCATCCATTAT
ACTAAATGTTACAAAGCGTACAATACAAAGATTCATATGATGGTTGGATGACTTGGAGTGAAAGGGCCAATTTGTTTGTA
TGTTAAATTGGAATGTTGTAAAAAATAATGATAGGTGCATGGAATTGGAACTTTTTGATCCTCTGATTTTTTTCCCTTTC
TATAGAGAGTAACTTGAGCATTGGTAAATGATAAGGTTATAACCG
>MR_Moffic_diploids00078
TGCAGTCACTCATCCATACTGAAGAAATTTGTGACACTGTAGATTATTTAGTGTGGCCATTCAATATTATTATTCAACAT
TATCTTTGAAGAAAACCAGGCAAACATAAAGTTTCTACATTGAATTTTCAGTCGGTCAAAGAGAAAACGCTCAGCTCAAA
ATGTGGAGAATACAGAGAGTGCACCTCCTGGTATGCGTATGTTATGTAAACCAATTGTAAATTTCTCTGAAAGAGGTTTT
TGTCCTGATCTTACACCTATTTAATGTGTGCACAAAAAAGTTCCG
>MR_Moffic_diploids00079
TGCAGCTTCCAATGGATAAACAATGATATTTGGTACGGGAATGCCAAAAGTTGACATCTCATACGATCCAATCAGATACT
CCAGTGATGCTGACAGGAGTGGAGAAAATCTTTGTTTCATTCAGTTATCATCAGGGATTGCTGATGTGGCCCAACCTTGT
CATTATCGTTAGAGAGAGAGAGAGAGAGAGAAGCAGAATCTAGCACAGAGAAGTCCAACTAAAAGGAATTCTTTTTGTGA
TCTCAGCCATCTTAATCTGACAATAATACTTCGATTGGGGTTCCG
>MR_Moffic_diploids00080
TGCAGGTGCAACACAGTTCTTTTATTTGATATTTATATTATATTCTGCATGCTTATATTAGTCAGTATATTTTTCAGGTT
TGGGAGCTAGCCTGGCGTTTCTTAGAGGTGCTAGAGCTTGGGCAGCCTTTCACGTTTCAGGAACTTGAATCCGAGCTTGT
AAACCCTTGGTTAGATAGCTACCCTTTGGATTCAAGGCATGAAACTGTTGAGACTGGAGATGGTGCTTCCTCCAGTTGCG
AGAAGGTTTCTCAAGCTGGATCAACTTCTATTGGCAGATGTACCG
>MR_Moffic_diploids00081
TGCAGTTAATTAATCCCAGCGAGCACTATTTTCTCTTACCTTCAAACATCTGCAACACTCCATCGGACCACCCGCCACCA
GCGTGAACCGCTCCTCCTCCGTGGTCTACCGCCAGCAAATGCAGCTGACATATGAGGCCGAGAATGGAGAAGGCGACAGC
GGCTTTTCGCTTATATTAGCAATTTGGCTGAAAATTTAGAGAAGAATGAGAGAAAGACGAAAGGAAATAAGATTGCGATG
CGAGGCCGACGGCGGGCGGCGGTGGCGGATGAACGATTTCCGCCG
>MR_Moffic_diploids00082
TGCAGTTAATGATCTTTGCTTCGATATCGAAGGTGAATATATTGGAAGCTGCTCCGATGATGGTTCTGTTGTAATAAATA
GCCTTTTTACTGAGGAAAGATTGAAATTTGAGTATCATCGTCCTATGAAGGCAATTGCTTTAGACCCCGATTACGTGAGA
AAATCATCCAGAAGATTTGTTACTGGAGGTTTAGCTGGGCATTTATATTATAACGTGAAGAAGTGGATAGGCTATCGAGA
CCAGGTTTATTTAGGTTTCTGATATGTTAATTTGTATGCTGTCCG
>MR_Moffic_diploids00083
TGCAGCTCAGGAAACTCGTTCGACAAAATCCATGGAACCACGTTTTCGCCTGAGATTTTGTTGTAAGAAAGATCAAGAAC
GTGAAGCGATGTTAGCCCTGAAACAGAAACCGCCCGTTCATCAAAAGGATTTATTGTATTCCCCGAGAGATTGAGAAAAA
CCAAACTGGGGCAAAGTCTAAGTGTTGAAACATCAGAAATAGGCCCAGAAATCGCGTTTTCAGCTAGATCTAAGGAGTTC
AAGAAACTTGTACACGAGAATATTGGAGGAGAATGGAGTGCACCG
>MR_Moffic_diploids00084
TGCAGGTGATGTGTTTAGCTATGTACGCACCTTTTCGTGCTCTTTTTTTGCTTTCCCTTTTTGGCCTTCTGAATATCAAT
TATTAGCTTTTAATGATCGATAAAGCTTTACTTCTACACACACAAAAGCAGGTCAAAAATTGGACGGTTAAAATATTAAA
AATAAATGCTTTTCTACCAAATTTAGTTGTATGGGGGAGAGTTGACATTTCAAAATTCACTTTCGTATATTGGAGAATTT
AAGTCCTTAAATCCATTTTTTCAGAGTCACTCTCCTCTGCCGCCG
>MR_Moffic_diploids00085
TGCAGTAGATGCGATGCTCGTGTGCAATGTAGTTTGAAGGGCTTATCACACAGCCGCCGTGGCTGCACTTGAAACAAGCC
TTATGATACGAGTTCCCATCAACTGCTACCTACAGAATAGAGCTAGAGCCATCATCAACATTTGTTGAATCCAGACGTGA
CAGCATTTTGATTTTCTTGACAGCTCTTGGAGAACACGAGTACCTTTACGAGAGGGTATACTTTTTTGTCGCAAGCAATG
CATTTATCCTGAGTTCCTGCAAACAAACTTGAAAATTTGGTACCG
>MR_Moffic_diploids00086
TGCAGGGAATTCTCCAGCTAAGGCGGCCACTGAGACCACATCAGAAATTTTTGAGGCAAGTTCTCTTTTTTTTTTGTGCA
AATTATTACACTATGCAGTAAAACTGTTTTCCTTTACAAAATAACCCTAGTGAAATCAAATCCTTATAAACTATATGAAT
TTTCACTTTGAAAAAAACAGTTCTTTATCATGAAGATGTTCTCATTTTGTGATTAGTGATTATAATGTGCCTTCGCAACG
TGTCAAATCAGGTGGAGAAAGCAGCACCCTCGAGTTCTTCCCCG
>MR_Moffic_diploids00087
TGCAGAAGGCCAAGAGAGATTAAAATACACAGCACAGGAAACCTGTAGATTAACATATACACAATCATCAATTGACCAAA
GTGTTGATCTAAACCCAAATCAATGTAAGACTTTACTTCAAACCTACATTTCCAAATACAGCAACAGCTGATCTATTCTG
CTGCATCCCCTTAATCATTTTACTAGGAACCCTCATGTAAGCTGCCACTTGTTCACTTATACTCTGAAGGAGAGTAAAAA
GGTCAGTAGCAGATAGTGCAGATCTCATGCAATGAGAAAATCCCG
>MR_Moffic_diploids00088
TGCAGAAACCATGATCGAATCCAACACAGTTGACAACCAAGTGGTGGCAAACCAAACATATCCACTCTCCATCATCCCAA
GCTTGTAGGCCGCATTGAAAACCTCAAGGCCGATCGCAGCATAGGCATGAACAATGATCACACGTGATTCCATCAACGAC
ACCTTAACCAGTTCCTTCATGATATCCTCACTAGTAGCTAAGGATTCAGGGGGGAGCAATGCTTTGTAGAAAATTCGACA
ACGCCTCTCGGTAAGATTTTCGCCTAGAGCTATTATGCTGCCCCG
>MR_Moffic_diploids00089
TGCAGTTCTTGATTTTGAAATTAGAACCCTTTTGGTTTACCATAACAAGACTTCGGTTATCAAGCTCTAACAAGCATTGT
GCAGCATGATCTTGTACAGTTTCACCTCGATTTGGCTCGAGAAATCCCTCAGCAGCCCAGAATATGAACAGCTTGGAGGT
CGGGATCACCTTATTTTGAGAGAAAATTCCAATGTAGAGAAAACACACTTTTAAGAACTGAGGCAAGTGTTGATAGCTTG
GAACTAAAATCTTCGAAATTTGATCGTACACAGCCATGAATACCG
>MR_Moffic_diploids00090
TGCAGCTTGTTCCTGTCTCCTCTTGTTAATCTTACATAGGTTGAATAGAGCATTCAGGACCTTCAGCAAATGAAAGAGGA
CAGACAATGTCTATGAGAAAGATCAAGTATGCTGAAGGAAAAATTAAATAATTAAAGAGTATTAAGCGCTCAGTTTAAAA
AGATAATAGAACTGTATGGTTTAGTATTTGGCCAACTGCATGTACTGATACCACCTAACCCTAACTATAAGAAAACACTC
ACATTCAAGCATACTGGAGCTCTTTTAGCATATGGTCAATAGCCG
>MR_Moffic_diploids00091
TGCAGTCTCTATAGCAAGTTTGGCAACCTTGCCAATTATAGAATCAAATGTGAGGATTGAGCCAATGTTCACTACATTTG
GCCTTGCAGATTGACTGTTATAGTTGTTGAAGAAGGCCAGTATTATCAAACCCCCAAATTCTCTCTCTCTCTCTCTTCTT
CTGCTCAGATGTGCAGACATCCTTCTTTTCTTGATGAGTGCAATTTTCACTTGAAAACAACTTAAAACTTTATATGATTT
ACTGTGAATGAAGCTAAAATCTGATAATTTTTCAGGATCAGCCCG
>MR_Moffic_diploids00092
TGCAGCTTTTCTCTTTCTGTTGTTGTCCCCATCGATGGGACCTCCAGAAGTCAGAAGGATCAATCGTCTCTGGCTTCCTC
GGCCATATCACTTAGAAATCTGAAGGTTTACGATGGCTGTTTATTAAAGATTGATCCTCCACAGGCTACATTGAGAAATT
GTCGTTCATTGGGTCTCAAGCTATTAACATAGTACTAGATCAAGTCTTGGTTAGAGATGTTGTGCTACGGGCACTTGGCC
AGCATCAATTTGAACCTATTCTAATAATCAAATAAAGATTATCCG
>MR_Moffic_diploids00093
TGCAGGTAAATAAAACACACACACACCGACAAGTGTGTGTGTGATATATACATATATATATATGTTTGTATGTGTATGTA
TTTTGAAGTTTATAATTATTTGTATACAAAGAAAACCCTAATGAGAAAAAAAGAAGGCCATCTTTTTCTTCTTCCTTTTA
TACTTTGTTATTTGATGGAAACTAATATATACCTGAAAAAAATATTTTATTTTTGTGTGTTTGATTATTCTAGGGCTGAA
GCGCACCGGAAAAAGCTGTCGTCTCCG
>MR_Moffic_diploids00094
TGCAGCCCGCAGTATGGGTTGCAGTTTCTACTGGAGCGTTTCGACAAAAACTGCGGTCCATGGGATTGGGTCGTAGTATT
CGCATATGGGTCACAGCTTTTGCATTTCGGGCGCAGTTCTTTGCGCAATTTTTGAATGACTAAAAATAGAGCACATCTTG
ACTTTGGAGACAAGCTTTTTCATACCCAATAGCTTAGGAACGAATTCTAGGATTTTATTCTTTATTTTTCTTGTTCGTTG
CTACTTGAGGGAAGATCGAAGTCAAAGATTGAAGCCATTCAACCG
>MR_Moffic_diploids00095
TGCAGCTCGGGTTGCATGGGCTTGGAACAATCAAGGGGTTTTTCACATCCAAGAAGGCGTGGTGTTGCCCGAGATCACTT
TTGGACCGTGGGATGATGGCACCATCATGAGGCCCCACGATGATGCTTTGGTTATTACAGCCGACATCAAATCTTTCAAT
GTTAACAGAATATTTGTGGATACGGGAAGCTCAGTGAATGTGATGTTCCTGAGTTGCTTCGAGAAGATCAAAAGCAAAGA
TACCCCACCACTACAGCCAGTGGAGACCGCTCTAATTGGTTTCCG
>MR_Moffic_diploids00096
TGCAGTCCTCATGAACCTCGCGCTGCACGTACTCTTCTTCTGTCTCGACTAAGCACATGAAGTAGGGATGCATGAAGGAT
CACATGTACAGGAGCTCACCTATTAGGTAATACTTAGCATAACTTGCTCGTTTGGGCACCTGCGGGTGCACCATCCACTG
ACTTGTCTTCAGATAATGAAGTATTGGAGCTCACCAATCAAGCACTTCCTCCACAGCCCCGACCTCTATGCCGAAAGCCT
TGCCCTCTGCTCTGAGAAACGTTATCTAGCCTTTAGAACTCTCCG
>MR_Moffic_diploids00097
TGCAGAAAAGAAGGTATCTTTCTGCCATAAATCAAAACTGTTCGCCACCAACATCCTTCCCTCTCTCTCTCTCTCTCTCT
CTCTCTCTCTCCCCTCTCAACAGAAATAACACAACTTCAATACGATCGAATAAATATCAGTGTGTATAATACAAATAACA
ATAACACACACAAGAATATGTGATTTTTGTATTAGAAATTGTCTTATTCTCTCTCAGAATTCGTTTGCCCCTTCTCTTCT
TTGCTAATGAAACAGCAAAGAAGGAAGAGAGAGATGAATTCCG
>MR_Moffic_diploids00098
TGCAGCAATAACCTTAGGAATTTTACATTAACAGAAACATAGTTTATTCAATACATATTAAACTACACCACATTGCTCAA
ACTGATGAGGGGTGCCTAAACTCAGAACAAAGCTTTCAATCAGAAAGAAGTTGAATGATTGATGGAATCCTCATGAGAAA
CAGATCGAAGTCTTCATCTCTGCCCAGCACACTGAGCCTAGCAAACTCCCCG
>MR_Moffic_diploids00099
TGCAGCGTCACCTCTCTTTGATATCTCACCATCATCATCAGCAATATCCAAAATTCCCCTTCCTAAATTGCAAGAAGATC
AGATCCCTCTCCTGCTATCTCGCTCTCTGTCCCCTCTAATACTGTCACGGCTTTTTATACATCTGAGCGGGGTTTTTTTC
ACCCCTCATCTCTTTTTCTACCGCCGAAGTCGGAAAGGGGACGAATTAGGTGCTGCATGCACCGATTGCCGCTGGAACAA
GGGCGCGCCGACTGTCTCCGAAACAGGGGCGCCGCTGTTATCCCG
>MR_Moffic_diploids00100
TGCAGATCATCAAATTAACAAGAAATCAAATTATATAGACACTTTTTTTTTTAATGGAAAATCAGTTTATGAGATTTACC
AACCTTTTCTTGTATTTGGGTGTGTAAACAGCGGTGACGCTAGCAACAGGACTGGTGACTGATGATTGATCGGATTGATC
ATGAGAAGGCTTATCCTCGGCAACATTTTGTTCTTGAAATTCAAGAATAGTCTGATCGGGTAGAGAATGCGTCGTCGTCG
GAGACGGGTAGAACGGCTTGTAAAGCTCTTCCAGTTCATCGCCG
>MR_Moffic_diploids00101
TGCAGTTACTAATAGTTGCAACCCCCTTTGATCCAATATCAGCTGAATTAGTAATGTTTACATGTCATAAAGAGCAGAAA
AGTTTCCTTAATAAGTAAATCATTATGTTCTTTTTTTATCTCTTTTTTTTTTTTTTTTTTTGTAATTACACGCACATAAC
AATGAATAAATTATAGACAGACCTTCAACTCCAAGATAATTGTATTCATTTTCAGATAGCATGCTTCCAGGCGTCGCATT
GTTCACAAGCACCGAAGCCTCTTCCCATGTCGGATATCCG
>MR_Moffic_diploids00102
TGCAGTATTGGGCTTTGGCGGTATTTATCATGCACTTCTGGGACCCGAGACACTGGAAGAATCTTTTCCATTCTTCGGTT
ATGTATGGAAAGATAGAAATAAAATGACCACAATTTTAGGTATTCACTTAATCTTGTTGGGTCTGGGTGCTTTTCTTCTA
GTCTTCAAGGCTCTTTATTTTGGGGGCGTATATGATACTTGGGCTCCG
>MR_Moffic_diploids00103
TGCAGTTTATTCAACAACATAAGTTTTGGACCAAAAAAAAAATTCCAAAAACATAGTTAAGAACATTTATAATACATCCA
ACACCATCTCATGCAATATGCATCACTAGTCAAATTAAGTGGGTAACATTTAATGACACAACCACATCAAATAGCTGAGT
AACTGTACTCATCTTCAGGTGGTGCCTGACAGAGGGTGGTTAAGATGACGAAGGTGCCGAATAAGACAGTGACGATGGCC
GTGAAATTCACAAGGAAGGCCTCTGTGCCGTATTTGTCAAGCCCG
>MR_Moffic_diploids00104
TGCAGCAGAACTATGATGAAGAGATCATCGTCAATCTTGTCGGCGATTTGCTGGTGAAGAAGAGAGAGAGAGAGGGAGAG
AGAGGGAAGATTGCCGAGATAGATTAGGTGGAAATAATTTTTTTTTTTAATAACATAAAACGACGTCGTTTTGTATTATA
TGAAATTAACAGCGACATCATCCTCCATTACTCCAAGTCAAAAAATTCTCGACGTTACATAACTGGGCTATATTTGTAAC
AAAAAGAAAACTAACGAAAATCTAATCCACAGGCTCTCAATTTCCG
>MR_Moffic_diploids00105
TGCAGCGCTGGCACATAAGTTGCTTCATACTCAGAAGCTTCTGGATGCTCGGGAGGAGCAGTATCAGGAGCTTAAAAAGA
CGCTCAGGGGTTCGAGTACGGGGTTAGGGCTTGTTGACGCCTCCTCTTCTGGTCTGGAGCTGGACAAACCTTCCTCTAGG
ATCTGCACCTTGGGCTGCTGGAGCGCTACAAGCAGAGTGCTCATTTTTTGAACGACTTGGGGCCCTACATCAACATTTTC
TCCAATTTGGTGGCGAGGCCATGCGCCAACAGATCAAGGAGTCCG
>MR_Moffic_diploids00106
TGCAGCTCTTCTAGCTTGATGATCATCAATCACGTGGCTATAAAACCTATCAAGTTTCTTGTTCAAAGCCTTCATTTTCT
TGACATATCCTTGCAAATCAAGAAAACTAAGCCACGGTATCCAATCACCGATGTTGAACACAGCATTGAGCGAAATCAAC
TCATCAAGCATCCCCTCCACCTCAGCCAGCTTCACGATAGCCTCATCATGCTTCGATTCAACAAAGTATTTGTTGCCG
>MR_Moffic_diploids00107
TGCAGCACAATGCCCGTCGTCTCCCTCTTCTCTGCCCTGCCTTGAGCTGTCACTACGTTCTGCTGGTTCTCCAATGGCTT
CCGCAAGTAGATCATAGTGTTCTGGAACACGGCTGCCGCATCGCCGAAGATGATGTCGACAGTGCCGGTGATGTAGCAGC
TACGGTAGAACTGTCTGTGAGTTTGGGTGTAGAGAGTGTTCTTGTATCCTTCCATGCGGCAGTTGACGAATATTGAGCGG
TCTGATTGGACTCTGAGAGCCACCGCTTGGTGCTTTTCTGGGCCG
>MR_Moffic_diploids00108
TGCAGTACCCACAGTTTCTGCATGCTCCTGACCCGAAGAGGGACCTTCAGTCATAGGTGCATTTGGAGGGAACCTTCCTT
CGATGGTAGACTCCAGCTCGCAGATTATGGCTGATAAGTCCACTTGCAGAGGTGCAATCTTGATGCTTTTGTTCCAACTC
ATATCTGCAAACATAGAAAAAAGGAAAAGTCAGTATCAACATAACAAGTTAGTATCAACATAAAAAGTATCAACATAACA
AGTCTCATATATTAGAAGTAATACTTAGGGGCGAGTTATCGTCCG
>MR_Moffic_diploids00109
TGCAGTCGCAATGAAAACATTAAGAAATCTCATTCTGAATAAGCTCAAGTTCCTTTATTCAGTGTTGCAATCAGCTCTTT
TCCTTGCAAGACTGACTTCCGACGTATCATGTAGAATCACCACAAGTTATCGCAAAATTTCAACCAAAAACAATCAATAA
CTTTACTTTGGCTTTAGGGATAGCTCGAGTCTCATCGCGTAAGCGATTTTTGATATTTTGAACCTGAAGCTCCATGCCAT
TTAATGCCGCATCTATCGCCGATAGATCGCCGATGCTGCCAGCCG
>MR_Moffic_diploids00110
TGCAGAAATAAAGAGGAACAAATTTAAAAAGAGAGCAATTTAAAAATAAAAGAGAGGAGTCATAACACAAAGAAATACCT
GATGTTTGTGCTGAGCAACGTACTGGACCACTTGATCCAGCGAAACCTTTTGGCACCACTCGCGATCAGCAGTGCATGCA
GCAGTCTTAGGGATGAGGAAAGGTGACAAAGTATTCCTCTCTCTCGGGGGTGATCACCCTAGAGGTGGTAGAAATGGGGG
CCGTCAGAGCAAGGGTTTTCCTCTTCTTTTTCTTCTTTGCCGCCG
>MR_Moffic_diploids00111
TGCAGCGGCAATGAATTCAGTTGTCATTGTCACATCAGCGGTGGGCACAGTAACTCAATTTTCCATTATTTATTTAATTT
TAATTCATATGCATGGTTTGCTTAGCTACCTACATTTACTTCCACTTTAATACACAGTCAAAATAAAAGTAAGTGGCTAG
AAAACTTATGTTCGTATTTCGTCTCGTATTTCATAATAAAAGTAAGTAGCTAGAAAACTTATGTTTGTATTTCGTCTCGT
ATTTTTGTAGATACGATAATTTTGGAGTTCAAGCAATACAGCCCG
>MR_Moffic_diploids00112
TGCAGTATTGGGCTTTGGCGGTATTTATCATGCACTTCTGGGACCCGAGACACTGGAAGAATCTTTTCCATTCTTCGGTT
ATGTATGGAAAGATAGAAATAAAATGACCACAATTTTAGGTATTCACTTAATCTTGTTGGGTCTGGGTGCTTTTCTTCTA
GTCTTCAAGGCTCTTTATTTTGGGGGCGTATATGATACTTGGGCTCCG
>MR_Moffic_diploids00113
TGCAGTATAAACGGAAAGTAGTTTATCTTGACTACTTGTTTATATTGATATGTTTTAACGTATTGATAGGATCACAGTGA
GATGTGTTCTTCTATCTGACCCTAGTGAAGAACCAAGATCTCGGTGACTTAACGTAACCTAAACCCTGATAAGGTTTTAG
ACGTGTTTGCGTGTCACTTTGATTTACCATGGGTGAGAGTTATTGACAACTCAATATACTCCGTATCTTGGGTGGCAGCA
GTTCGTATACGACGTTTAGTAATCTGTATTGGGTTACCGTATCCG
>MR_Moffic_diploids00114
TGCAGCCACAATCATGCTACATATCATCTTCATTCCCTTGTTTAGTAAAAATCTGAAAGGAGATATTTTACCTATTAATT
CTCAGAGAAGCTTCCTCAGCTACGTCTCACATGATATTGTAATTGACGTTGTTTGTTTTCAATACACTAGCGAGAATGCC
ACTATAAGAAAAATGTGAACAGGAAGCCAAACTTGAAATTATTCTCTGAAATCAGCATGTGCATTAAGCAATTGTGTAAA
AATTAGTGACGAAGAACCTAGAAAACTGAAGTGGAACTTAATCCG
>MR_Moffic_diploids00115
TGCAGCTCCCTACCTGCTCTTCTGCGCTGCACAGGAAAGGCGCGAGCTGTGCTGATAACTAGGCTAGTGTGTTATAGTGC
TGAGTGTCATTTCTCCTACAGAGCAGCGATCGATCATGCTGCCAGCACTGCGCTGCTTAAGTCTTCGGTGTTGTGCTGCG
CAGATTACTCCCAATCAACCACTCCCCCCTACTCTAGGAGACTTTCGACGAATGAGTCATCTTCTAGAGTAAGAAATAGT
TCTTTGCCCTACTCTGATTTATGTCCTTCGCTTGGTTCTACTCCG
>MR_Moffic_diploids00116
TGCAGCAACAAAATCTACGCCCTCCACGTGTCGACCATACTCCTTTCTTCCGAAGAACCCCACATCGGCATAGTTGACCA
TCTCTTCACCATCGACTATGACCTCGAACAAAAATGTTTCCTCCAAATCCTCAGCAACCCTCTTCCCTTTAACCCCCGAC
GAGCCAATATCCACTAAGTTCATGACAAAACTCAACTCTACTAAACTCGCTCATCGACTGTCTCAACCATGGCGGCTCCA
CCTTCAACTTGGGATTTTAATTTATATTTAATGGCACTCTTGCCG
>MR_Moffic_diploids00117
TGCAGCTGCATGCCTAGATATTCTGAGCACTGTGGCTCAGAGGCGGGATTTTCTTAATGAAGCCGGGGAGGTTGCCGCGA
AGCGTGCGAGGCTCGAATTTGAACAGCATTTCCCCTGTCAATAATTAACTATGTCCTCAGCAAACTTGTGAAAATCCTAC
CTGGGTTCACTGCAGAAGCTCAGGTAACAGACTTATCTACCGACCTTTAACACAGTTTCCGGTACATATGGCACCACATG
TACCGGATGGACCG
>MR_Moffic_diploids00118
TGCAGAAAAGCGGGGTGATGGCTACCCATTTTCTCAACATATCCATGTGCTGCCAAAGAAATGTCGTTGGGCAAATCAGT
TTCCTGTTCTTTGCACACCACAACAAATACACCTCAATGCTATTCACCTTGTTAGATTCATTTTTTCCACAAATATTATA
AGCAATAAACTTATGAGTAACAGCTAGAGCAGGATCTATAATGAAACTACAAGACATGCCAGATGAGTTCCAGTTATTAC
ATCCCGACAATTCCACTCATTTTTCCCTTGTGTTAAAATCAGCCG
>MR_Moffic_diploids00119
TGCAGCCTTGCCCACCTCGAGAAACTGTCGCTGGGGTACAACGAACTTCATGGCCGCGTCACAGAGGATTTGAATAGGTG
CTCATCGCTCATCTATTTAGACATCGGAAACAACTTTTTCTCTGGCCAATTTCCAAATATATCATCGATCCATGGATTGG
TTTATCTCTACGCTAATTGCAGCGGATTTTCCG
>MR_Moffic_diploids00120
TGCAGCACTAGGTGTATAGTATACCTCCTCTTCATTCTCATCGGAGTAAACCTTTTCTCTCTTAGAATCGGTTAAGGCGT
CCTCCACAACCACAGTCTCTTTTTTCTTCCCGACCTCAACTCGGGCAGCAGTCTATTTCGGCCCTGTCCTATCCTCTTTT
CGAAGGCGGGATTTTGTTCCTCAGGAGTGGCCTCCACAACTGAAGTTGAGTTCAGATTTCCCGAGATGACCTGTTGCATC
ATCATATTGATCATCACAACCTGCTCAGCAGTAAATGGCAGCCCG
>MR_Moffic_diploids00121
TGCAGTAGTTGAGGCACTAACAAAGAAATCCACATGGGTAAGAAACTAGGGATTTCACTGATAATCAAATACAGATTCCA
AGTATACATTTTTGCAGCCAAGATTTTCAATCAAGAAGCATTGAAATGAAAAATTAATAGACAGCACAAAGGAATTTTCC
TAAGTCCTAATTCTAATTGAAGAGTCCCTTTAAAAAAAATCTAATCGAAGAGAGAAATCTTACCGTGAGTAGAACGTTGA
CACCGAGAAGATTCCG
>MR_Moffic_diploids00122
TGCAGCACTGCTGGAAATCTCCTTCTGTCTGGAAGATGACAGAACTCTTCTTCGGCCTCACAATGATGCCCTGGTGATAA
CCGCAGACATCGCCTCCTATGATGTAAAGTGGATCTTTGTAGATACTAGAAGCTTTGCCAATATCATGTTCTGGGATTGC
TACAAACAGATAAAGGTCAACGCCACCCTGCAAGCAGTTGAGACCTCTCTGCTGGGCTTTGCCGGAGAAGTTGTTAACCC
AGTGGGCATGGTGACCCTAGACCTGACCTTGGGCACAGAACGCCG
>MR_Moffic_diploids00123
TGCAGTATAAACGGAAAGTAGTTTATCTTGACTACTTGTTTATATTTGTATATTTTAACGTATTGATTGGATCACAGTGA
GATGTATTCTTCTATCTGAGCTAAGTGAAGAATCAAGATTTCGGTGACTTAACGTAACATAAACCCTGATAAGGTTTTAG
ACGTGTCTGTGTGTCACTTTGATTTCCCATGGGTAAGAGTTATTGATAACTCAATATACTCCATATCTTGGGTGGTAGCA
GTTCGTATACGACGTTTAGTAATCTGTATTGGATTACCTTATCCG
>MR_Moffic_diploids00124
TGCAGTAGCTAAGGAGATAACTCCTTCATATGATGTTACTAAACAGTTGGCTGAATTGACCAAGTAGGTGGAGCTGTTAA
GAACATCTGATACACATCCTCCACCAAGTCTACTAGTTCCACAACCATTGGTGGGGGAACATTGTCGGTTATGTGGAGAA
TATGTGCATGGAGCAAATGTTTGTCCACAACTGACTCAGATGACTATGGAGGATGAAGCTCAAGCTAATGCTGTCGATTT
CAGCCAATGGTGAGGTTTGATCCTTACTCCCAGACTTATAATCCG
>MR_Moffic_diploids00125
TGCAGCATTGATACGTCACGGATGTGACAGTCCAACTACCCCGAACGCAGGGTATGGCAATGTACTTCATAGCTAGTAGG
GGCGACATCCTCACTCAGATGGAGAGGTACGAGTCACATCAATAGGTGGGATCAGGTAGCTCACATATATCCTCGTACTC
AAACACATAACAAACACAAGAAAAATCATACAAATACACATGAATACTCTCTAAAAAGATATATCTTTAGCTCGACGGAG
TACCTGACTTAGGCATCGGAGTATCTGCCCGGAGCATCCCCTCCG
>MR_Moffic_diploids00126
TGCAGTATTAACATAAAGTAGTTTATCTTGAATACTTATTTATATTGATATATTCTAACGTATGGATTGGATCACAGTGA
GATGTATTCTTCTATCTGACCTAAGTAAAGAATCAAAATCTCGGTGACTTAACGTAACCTAAACCTTGATAAGGTTTTAG
ACGTGTCTGTGTGTCACTTTGATTTACCATGGGTGAGAGTTATTGATAACTCAATGTACTCCGTATCTTGGGTGGCAACA
ATACGTATAAGACATTTAGAAATCTGTATTGGGTTACTGTATCCG
>MR_Moffic_diploids00127
TGCAGAACAGAGGTGCAGCACAACCTAGCTGCGGAGCAGAGGCACTGTAATGTGGATGGGACATCTCAACTACCCCTGAC
ATAAGGTATGGGCATAACCTGTCTAGCCTGTACGCACGACGTCCTCATTCTCTGAAAAAGGTACGGGTCCCATCCTAGGT
TGAGGTAGGTAATTCATATACCAACCTAGTACCAAACATATAGACATTTTTAATTCATATTCAGTCCAACAACACACACG
GACAATACACCTTCTCTCTCTAGTTCTCCTTCTAGTTCCCCTCCG
>MR_Moffic_diploids00128
TGCAGTATAAACGAAAAGTAGTTTATCTTGACTACTTGTTTATATTGGTATGTTTTAACGTATTGATTGGATGACAGTGA
GATGTATTCTTCTATCTGACTTAAGTGAAGAATTAAGATCTCAGTGACTTAACGTAACCTAAACCATGATAAGGTTTTAG
AGACGTGTCTGCGTGTCTGTGTGTCACTTTGATTTATCATGGATGAGAGTTATTGATAACTCAATATACTTCGTATCTTG
AGTAACAGCAGTTGTTTATTAATCTGTATTGGGTTACCGTATCCG
>MR_Moffic_diploids00129
TACTGGAGCGTTACAAGAAAAGCTCCCAGTTCCTGAATGACCTGGGGCCCTACATCAACTACTTTCTTCAGGTTGGTGGC
GAGGCTATGCGCTAGAAGATCAAGGACTCCGGCAGCAATGATGCTGAAGTGGATTACGATGCTGTTCTGGCTTCTGTTCC
CACGCCTGACTGTTTCAAGGGCGATGAGAATGAGGAGCCAGATTTTGCATGGTGGCTGCCTATCATGAAGCAAGCTGCTC
TGAAGCTTTCAGGTGCTGACATGATGCAATCCG
>MR_Moffic_diploids00130
TGCAGACTTACCAATTACCAGACGTCGTAGATAGAAACGATGCGGTCTTTGTGGTGTGGCTGGCATACTCGCTTAACTTA
TATCAATAGAAATAGAGATGTTTGATTTCCATTTAATTTTGTTTTTAACTTTTTGGTGTATTAACTTAACAAATATTTGT
AATTTTATTTCACCATTTTAATCAATTAAAAAAATAAAGATTATATGGTACAACTGGTCCCATATAATCTTCAAAGGATG
TACCGAATTTACCGGATGTACTTGATATTATGCGCATAATATCCG
>MR_Moffic_diploids00131
TGCAGACTTCTACTCATCACCAGGACGGATACGAATTTGGTGGTATCCGCTACGCAAATCAAGTTTGGATAATGACAAGA
TTGCCGCACCACTCAATTGATCAAGGAGGTCATCCAAGCGGGGAATGGGAAAGCGATAGCGGACGGTAATCCCATTGATG
GCTCTACTATCCATACACATCCTCCATGAACCGTCTTTCTTCGGGGTTAATAATGCAGGAACGGCACAAGGACTAAGGCT
CTCACGGATCAAGCCTTTGCTAAGTAAAACTTCAACTTGCCGCCG
>MR_Moffic_diploids00132
CGGCAGAGCAGATGCCGCAACCCCCTCCACCAAAGCACGGAGTTATCAATATGTAGCTGGAGGCCCCACTGATGGGGACA
GCAACCG
>MR_Moffic_diploids00133
TGCAGCTGTAGAGTGGATGCCCTGCACTTTCGTCCATTGCCAAACAATCTCTATCTCCAAAAATACAAGGAGAAGATGGT
TACAAGAAATTTTAAGTTTTGTGAGTCTGCATATATAGTGGCTATTATCAACTTATTTATAGACTGAAGAGTGATTGGTG
GGAAGATAGACGATGACTTGTTGACTATAACAATTATGGAAATCGATATGTTCGTGGAAAATATTATTATGAATTAGTTA
TAAACATCGTGCGTGACTAATCAGTGGGTCCGACCG
>MR_Moffic_diploids00134
TGCAGGGTGCGCGAGCGCGTGCCCTGGTACAGCTCCAGCGGCTTGTCCAGCAGGTTCTGTGCTTCGAAGTACATGCTCAC
CCGCGGGGTGAACTTGTAGTCCAGCGAGAAATCGAGCTGGGTGTTGGGCGCCACGAAGATATCGAACGCGCGGCCCTTGC
CGATGCTGTCCAGGTACTCGCTGCGGTACACCGCCGCCAGCCGCGTACTGACACCATATTTTTCATAGCCGATGTGGGCG
CTGTAGACATGCTTGGAGGCGCGCGGCAGGGTGAAATCCTCCCCG
>MR_Moffic_diploids00135
TGCAGTACATCAACTACCGCATGCGGGTGACGATCCAAGACGGCCGTCAGCTCATCGGAAAATTCATGGCGTTCGACCGC
CACATGAACCTCGTCCTCGGCGACTGCGAGGAGTTCCGCAAGCTGCCGCCGACCAAGGGCTCCAAGGAGGAGCGCGAGGA
CCGCCGCACCCTCGGCCTCGTCCTCCTCCGCGGCGAGGAGGTAATCTCACTCACCGTCGAGGGGCCCCCTCCCCCCGACG
ATTCCCGCCTCAAAACCGCCTCCGCCACGGCGGTCCCCG
>MR_Moffic_diploids00136
TGCAGGCGCGTCAGGATGACGCATGGCTTGACAGCTGGGTGTTCGCCGCACGTAATGGCGCGCTGCGATCGGTCTGGCGC
CATGGCCGCCAATGCGTGGCCGAGGGCCGCCACCTGCAACGCGAGGCGATCACCACCGCCTTCGCTGCCGCCCTGCGCGG
CGTGCTGGGCTGATCGTCTTCCGCCACCGAGACCCCATTACGTGAAGGCCAGTAAGTCCGCCACGCTCAACCAGCGTATC
CGCAGCGATCTGGAAAGCCGCATCCTCAGCGGAGAGTGGGCGCCG
>MR_Moffic_diploids00137
TGCACAGATAGAGTTCCGGAGCTTATTTGACCGAAGTGTCACCAAGGGAAGAGACATATTTGAACTATGCTCAGTTTATA
CAGGGCTGGTTCCATATTGAATAGCCCCGACATCACTTTACGCTCCCGAGCTCGAGGTCGGACCAGGCTCAAAACACATG
AATAGTACACGACAAAGGCTCTAACTGACTCTAAAAAGATTCCCAGGACCACTTAGGACACGTGGCCTCATCTCCTTCAT
CAAGTAGTTGCACACCCATGTATAAATACGCCAAACACCCCCCG
>MR_Moffic_diploids00138
TGCAGCTGGTCGAGGAATGGAAGAGTGAAAAATTTCTACTAGGTTACTTTCTTTTGAAAGTCATAGTACCACCTCCCGTG
AAAGGGATACTGCACACAGGATCGAAACATGTATCTATTTTTCGGACACGATTTGCTATCTTTTTTTGCTTAAGAAACAT
GTCCTAGAAAAAACCATAATATTTGACTAATTTAAGACTCAAAAATGAATGAGTTTGCACATTTTTAAGTTGTCTTGCTA
TTCATCATTCATACTCTCAATTTTTATTCGTTTAAAAAATGTCCG
>MR_Moffic_diploids00139
TGCAGGGCTGGTCGCGGAATCGGCCACGGGGGCCGCCAATCCGCGCTTCCGCCTGCGCGGTGTCGGCACCAACGACTTCT
CGGCCACCGCCACCCCCGCCGTCGGCATTTACGAGGACGAGGTGTACCTGATGAGCGGGGCGGCGCAGAGCTTCCCGCTC
TACGATCTCGACCATGTCGAGGTGTTGCGCGGGCCGCAGGGCTCGCTGTGGGGCAAGAACACCACGGCGGGCGCCATCCA
CTTCGTCACGCAGAAGCCCACGCAGGAAACCAGCGGTTATGCCCG
>MR_Moffic_diploids00140
TGCAGCGGCACCAGCCCTTCCTCCATCTTGGAACATATCTCAGCCAGCTCCGCCACCTGCGCCGCCAGCTCCACCGCCTT
GTCGTCGTCCAACGGGAACATGAAGGAGTCGGCCAAATCCACCAACCACTGCGCCACCCTCTCCATCCTCTGCACCTCCT
CCAACAACCCTGCGCTCCCTTTCTTCTCCTTCTTCTTCCAATCCTCTCCGATCTTCTCGATGAGGCCGCTCATCGGCTGC
GCCCAGTTCAACTGCTTCGGCACCG
>MR_Moffic_diploids00141
TGCAGCCTACACTTTCGTCGCCATGGTTTTCGCTGTCTGGTGTAGTTTGCCATGATGCTGAAAAACTTAGGAATATGTGC
GAATGGCATCATTAGGTTTGCTTCCCACTACCAAAATTTTGCGAATTACTGACGGAATTGGCAAAGAAAAATGATCCGTT
TGTAACCACTGATGGTTTCCCAACGGAAAATTGTGTCATCAACTTTTAGAAATTTACAAACGGATCGGCGACGGACACTA
TACGTCGTTGAAAAGTTATTTTTTTTAAAAAATAAAAAACTACCG
>MR_Moffic_diploids00142
TGCAGCAACCCCGAGGAAGAGCGCAAGGCGCAGGAAGCCGCCGCGGCCGCCGTGCAGGCACAGAAGGAAGCCAAGGCCGA
GGACGTGGCCAAGCAGTACGACATGGCCGTGGCCGCGCAGGACTGGGAGCGTGCGCGCCTGCATGGTGCCTCGCTGCTGG
ACCAGTACAAGGACACCGCCGCCGCCGAACGCATCGCGGCTGGCTTCGACGAAGTAAAGGCCAAGGGCGATGCCGCGCGC
GACCTGCGCCGCATGCAGGGGCTGTGGCAGTACAACCAGATCCCG
>MR_Moffic_diploids00143
TGCAGTATTTCCCATACAATCCGTTCTTTTCCACGAATTTTACTCTTAGCAACTCCTATGTTCGAAGCAAGATGTTGTCT
AATTAGACCACGAATTACAAATGTCTGGAAAAGCTCTATTGCTATTTCGCGCGGCAATCCACACCG
>MR_Moffic_diploids00144
TGCAGCATCGGAGATCAGTTCCTGCGCGGACTCGTCATAGCGCATCGACGTCCGCGTCATCGGGCAGACGAGGCGTTCGA
GCAGCCACGGATCCAGAGTCGTCATCGTAAAGCTCCTTCGCCGCGCGATGGCGGCGCCGCGGCGGCTTGGGCAATGCGAC
CAGCCTCGCTGCCGATCCGCCGCTGCGTCGCGATGTATTCGATGGCCGCGATCTTCTTCGGATCGAACAGATTGGCGAAG
AACATGCCGATCATCATCACCGCGCCGTGCGCACGCCCCTTGCCG
>MR_Moffic_diploids00145
TGCAGACATTGGGTAACTAAACGACCACTGTGTGAATTTAGGTGTCAACTCTGACCTTCCTTGATAGTATCCGATGTACT
TCAGAATTTGGGGGAAGAACCCGTGAATGTTTTTCGTCTGATCTCCAAGTGATGGTCTTCAAATTTGTGTTGGTTAGAGT
TATAGATAGTAATCATCGCTTGTCTCATATCCAACACTAACGTGGCCCAATGATGGTTAAAGCAGCAAACCATTACAACC
TAAAGCAACAACCGAATTCATCAGAATACATGTACCTCATATCCG
>MR_Moffic_diploids00146
TGCAGCCTTTCTCTTTCTGTTGCTATCCCCATTAGTGGGGCCGCCTGAAATCATGTTAATCACTCATCTTTTTAGAGGAG
GTGGGGGTATCTGATCAACAAGAGCTTTACCTCTGTCATCCCTGTTGTGTCGGGTTAGAACACTCATAACAAAGATATGG
GAGTTACCTTGTCTTCTTGATGATAGCAAGGTGACGTTGCTGCTTCCGGTGGTTAGGCTCGCACTTTGGTCTCCTTGATG
GTGAACGGGCACAATCTGCAAAACAGGACCG
>MR_Moffic_diploids00147
TGCAGATACGCTGTGCTGCAGATATGACAGTTTAACTACCCCTGACACAATGTATAGGCGCGACATTTCTAGCCTGTACG
GACGACATCCTCACCTCATGAAAAGGTGTAAGTCACATCTGTAGGTTGAGGCAGGTAATCCACATATAACCTCGTACTAA
ACACACAACACACACAATCAATCGAGCATACTCACACACGCATACCTCCCTCTCGAGCTTTTCTCTATATTCCGACGAGA
TCTTTAACTTAGGCATCGGAGAGTCTACCCAGAGCACCCCCTCCG
>MR_Moffic_diploids00148
TGCAGTTTTCTCAGCATCCACCATTCACCGCCGCCGTCTGCTACTGTGCACCGCTAAACGCCGCCGCTGTAGTTTTCTCC
GGCCATCACCGCAATTCCTTTCTCCATTATTTCCCTTTGTTTACTCCCTTAATTTGTTCTGTTTTAATCTCTTAGTGATT
CCTTTTCTTACAGGGCGTTGTTTATCCACTTCCACCACTATTATTTTCGCCAGAATCCGAGCATGGCAAGAGGGAAACGT
ACAATTGCAGTTCGTGATCAGTCGAGGGAGGAGGACGAGGCTCCG
>MR_Moffic_diploids00149
TGCAGGCGGCCGTCACGCTGCAAGGCGTCGAGGATGCGGCGATCAAGGTTGTCGAGCTGGTACTGCATTGGATTTCACCT
TTGGCGACCCTGGCCGCATGGAATCTCAATATTCTCGAATCGAATGGCATCAACGCAACCCGATTTCGCGATCGGACCGC
TAGTATGGGCCACCCCTACCTCGTTGTGCCGTTCCATGGACGCCCGTACCACCCTCCCCCTGCCCGACACCTGCGATACC
GCGCCGCGTGCCGAATTCCTGCGCGGCCTTCGCGCTGCCGTGCCG
>MR_Moffic_diploids00150
TGCAGACATGACAATTCAACTACCCCTGACATAATGTATGGGCGTGGCATTTCTAGCCTGTATGGACGACATCCTCACTT
TCATGAAAAGGTGTAAGTCACATCCGTAGGTTGAGGCAGGTAATCCACATATAAACCTCGTACTAAACACACAACACACA
ATCGATCAAGCATACTCACACACACATATCTTTCTCTCGAGTTTCTCTCTATATTCCGACGAGATCTCTAACTTAGGCAT
CGGAGAGTCTGCCCGGAGCACCCTCCG
>MR_Moffic_diploids00151
TGCAGCACGAGCCATCTAGGCGACTCGGGGATGATGCACAACGCGAATGCAATGAAGACTGATGGAAGAATCCCAACAGC
AAGCATCACTCTCCAGTTGATATGCGCAGGAAGGCCG
>MR_Moffic_diploids00152
TGCAGAAAGATCCGACGCTGATTTGCTCCAACCGCACGATGTGGTACCATTATGCTTAGTGGGATACGCAGCGCCTACAC
CGTTCCCCCTCAGTTTGTGAGGTTATTGGCACTCCCATGTAAAAATTGCTTTGGAACAAAATTGAAGAACAGAAAATTTC
CTTTCCAACCGTGTTTTTATTTTTTTTTCAAGATTTTCTTTTAATTGAGATATGAACAAAAAAGGCAAAACTGTGGGCTC
ATTTGGAGTTTCTGACTCTTACCATTTTAAAATTCTCAATTCCCG
>MR_Moffic_diploids00153
TGCAGAGATTCACAGATACACATAGATATACAGAGATACATACCGCGAAGATGCCGCAGCGGCAAAGCGTTTTAAGCTAG
GCAATCTTACGACTTTGTGAAATCTGGAGGGTTAAAGGATGACTCAATCTTGGGATTTTGGGCGGATCGGTGACGTTGCC
ATATCGCCCAACCTCCCCTCGCCCACCTTTGATCCTACGAAGAGATGTAATTGATTGAGTCCATATGACAGAATAATACA
ATCAGAAAGGAGACTCCCATAAGAGCCCATGGAAACTCTTTTCCG
>MR_Moffic_diploids00154
TGCAGAGTGTTGGCCGTGATCAGCTTCTTGATCGCCACCACCGCCCCTTGTGTCGTCGCCTTGTACACGGTTCCGAACAC
TCCTTCTCCGATCATGGCGGCCTTGCTCAGCATGGAATCGAGATCTGTGTTACTGAGCCAGTCTGCAGAACGCCGTTCTT
GCCAAGGTTGTATGTCTTTTTTCAACCTACTCAAGTCCAATCCATTTGGACCTCTTAGAGGTTCTAACCAAGGAGCACGC
AGATCCCAAAAACGCATAGTTTCTCCTCCAAAAATGACTTCTCCG
>MR_Moffic_diploids00155
TGCAGGAGAAAGAGCTTGATTCAAAATGGGGGTTTTTCTCCCCCAGGGGGGAGTTACAGTGTTGCAAAGTTGCACCTTTC
AAAAATTCATAACTTCCGCGTAAATCATCCGATTGAAACGCGGTTTTCACCAAAAGATGCGGCTTGTAAAGCACTTTCAT
GTCATTTAAACGGAATTCAATTTGATTAATTTTTGACTTAGTTATCGTCATTTTTGTGATTTTTAGGCCACTCAAAATCT
ACTTAAAGTGAAATAAACAAAAATTATATTTTTTGATTTTGACCG
>MR_Moffic_diploids00156
TGCAGTGATTTTGAACTGCGCGCCACTGAATTTGTGGCGCGAAGTTAGATGAGCATACCTCTTTAATCTATAGACTGTTT
TAGTAGAGCGATATATCGTATCGATTGCCGTCCGAGGGCCTCTGGTTCCAAACAAACTCTGGTTCAATGTAATTTCCCCA
TAAGCGGATTTTTGAATGGAAATTCAGGGTATTAAATCAAACAATTTATGCGACCTTTTTGCGATTATGAATTCTCCGTC
CTCGAAAATGCTTAATTTTGCCTGGTTCCACCCGTAAAACTGCCG
>MR_Moffic_diploids00157
TGCAGGCATAAGAGCTTTTTCCTTTATGTTCGGCAGAAATCACATGTTCTACCATATTTTCTTTTCCGAAATAAATATCC
ATGTTATGCTACAAGTCTAAGTTTCAAAAAAAACGAATGAGATTGGGTCCCCTCAGATCTAAACAATCTTGTTTTTTTGA
ACATGAAGAAATAAAGAAGCCATTGCAATTGCCG
>MR_Moffic_diploids00158
TGCAGGGAGTCATACTGTTCAGCTTCCTCCGTGGCATGCTAGGAGGGGATTGGTGAAAGGTCACGGGGATTGTGATTAAA
CTTCAACGGGGATTTATTTAAGATCTGACTTCGAGAGAAGGGAATTAGTTATCCCG
>MR_Moffic_diploids00159
TGCAGACTTTGATACTGAAAGAAACTTGTTCCGCCCATTACACGTGCTCTCTCACTTCTTCGAAAGAAAAAAAAAAACAA
CAAATGTGTGATACTATTGCATGTGTATAGAGATTGAATTTAAATTATTTGTACAGTAGTTTTTCATGTGGTGTTTGTTG
CTAGTTTTGTTGTTTCTTCTTCATCGTTGCTTAGAATGCATGGTGGTGAAGAAAAGGGTAAGGTGTTGGCGGGAGAGCAA
CCATTGTCTAAGATAGCCATCCACAAAACTGTTGCTGCCCTCCG
>MR_Moffic_diploids00160
TGCAGATACAATGTACTGTACACATGACAGTTCAACTACCCCTAACATAATGTATGGGCACGACATTTCTAGCATGTACG
GACGATATCCTCACTTCATTAAAAGGTGTAAGTCACATCCGTAGGTTGAGGCAGGTAATCCACATATAAACCTCGTACCA
AACACACAACATACAATCGAATCAAGCATACTCATACAAGAATATCTTTCTCTCGAGTTTCTCTCTATATTCCGATGAGA
TCTCTGACATAGGCATCGGAGAGTCTGCCCGAAGCACCCCCTCCG
>MR_Moffic_diploids00161
TGCAGTATAAACGGAAAGTAGTTTGTCTTGACTACTTGTTTATATTGATATGTTTTAACGTATTGATAGGATCACAGTGA
GATGTGTTCTTCTATCTAACCCTAGTGAAGAACCAAGATCTCGGTGACTTAACATAACCTAAACCCTGATAAGGTTTTAG
ACGTGTTTGCGTATCTGTGTGTCACTTTGATTTACCATGGGTTAGAGTTATTGAAAACTCAATATATCATGGGTGGCAGC
AGTTCGTATACGATGTTTAGTAATCTGTATTGGGTTATCATACCG
>MR_Moffic_diploids00162
TGCAGTTTGTTAAATACAAGTCCGAACACAGTCAGTAGTATTGAAGGAATTCCATCATTTCACCTTTTGCCATCCATCAC
TGTGTCTATGAATAAGCAATCACGGGTAGGTCGCCCAGCGTGTTGACCCCTCAGTATTGAGCCATCAGGTAATACCAACT
TCTTTAGTATATTGAAGTCGTGGATGCCCG
>MR_Moffic_diploids00163
TGCAGGAATCCCAAGGCATACCCACGCCGCTCGCGCGGTACATGCTCGGCGACGAACACCCAGGCGCTCGGCACCTCACC
GCCCACGGCGGCGCCCTGGACGATGCGCAAGGCGAGCAGGAGCAGCGGCGCGGCATAGCCGATCTCGGCATAGGTCGGCA
TCACCCCGATGAGCAGGCACGGCAATGCCATCATCAGGATGCTCAGGCTGAACATTCGCTTGCGCCCCAACCGATCGGCG
AAATGCGCCATCAGCACGCCACCCAACGGCCGCGCCAGGTAGCCG
>MR_Moffic_diploids00164
TGCAGAGAGCCGATTGACTGCACCCAGAATAATATATCCAATCAGTACCCCCAAACACAAATGTAGGCGATAAACAATTA
ATATCTTCTATTTTTAATTTTTTAAAAGAAAAGATCAAGGGGTTCAAAAAGCAGGTAGGTAGAAAACGGAGAGCTAAGCA
TTTGAATGATAGTTCCAAAAGCTGACAAACAATTAAGAAAAACTAGAATAACAACCAAAAGCATGGAGTGGAAACAAATT
TTTTTTTAAAAATGTATGTTTTCCAGCTTGGGAGGCCTCATGCCG
>MR_Moffic_diploids00165
TGCAGCTTGGGCTGGTTGGTACCGAGCATGTGCTTGAGCGGCACGCGCTGGTGGTCCTGCTCGTTGCGAATGCGTTCGTA
GACGAACATTTCGGAAATCGCCGCCGACAATTCGCGGCCATGGTCGCGACTGATCATGTCCAGCGGCGCGGTGCCGCCCG
AACTGGTGAAACGATTACGGTCGAGGGTGAACAGCCGCGTGCTCATGGCCACCCGCGGGAAGGCTTCCTGCATCGCCGCC
AGGCACTCCCAGTGCACGCTGCAATCGAAGCCATCGAGCAGGCCG
>MR_Moffic_diploids00166
TGCAGAGCAGAGACACTGCACTGTAGATGGGACATCTCAACTACCCCTGACACAAGGTATGGGCACAACATGTCCAGCCT
ACACGGACGACATCCTCATTCTCTAAAAAATGTACGAGTCACATCCTAGGTTGAGGTAGGTAATTCATATACCAGCCTGG
TACCAAACATACGGAGAGATTCAATTCAGAAAAATATACATAGGCATATAATATACATTCTCTCTCAAGCTCTCCTATCT
ATATTCTGACGAGATCTCTGACTTTGGCATCGGAGAACCTGCCCG
>MR_Moffic_diploids00167
TGCAGATTGACGTCGAGCACGCGGACGTTCTGCGTGTTCAGTCCGACGATCGCCTCGTCGCGGATCACGTCCATGTATGC
GGCGACGACGTTGGTGAACAGGTCGGCCTCGGTTCCGCGCAGCGTCGCGCGGCCCGCCTCGACACGCGTCTTGGCGGCGG
CGACCGAATTGCGCACCTGCCCCCCCTGATACAGCGGCACCGAGACATTGGCGCGCGCTACGGCCTGACGCGGCAACGCG
GTGAAGCTGTTCGCAGCCGTCACGACGAATTCGGTATAGTCCCCG
>MR_Moffic_diploids00168
TGCAGGAAGGTGTAGCGGGCCTGTGCATAATCCAGCTGCGCCGAGAACAGGATGCGCTGGTTCTGGATCACGTCCAGCAC
GGTACGGGTACCGACTTCCAGGCCGACCTGCGACGCGTCGTACGCGCTCTGCGCCGAGACCACCGCCAGGCGGCGGGCTT
CCACTTCGCTGATGCCCTGCACCAGGGTCTGGTAGGCATTGCGGGTGTTGCGGTCCAGGGCGCGCTTCTGCTGCTCGTAG
CCGTCCTGGGCGATGTCGCGCTGGGCCAGTGCCTGGCGCACGCCG
>MR_Moffic_diploids00169
TGCAGCCCTCATGCACCTCGCGCAGGACATACTCTGCCTCCGTATCGGCTAAGCACCGTAGGTAGGAGTACGTGAAGGAC
CGCCTATAAAGGTGCTCTCCTATCATGCAGTACTTGGCATAACTCGCTCGTTTGGAGACCTGAGGGTGGTTCATCCGCTG
ACCTATCTTTAAATAATGCAGTATCGGAGCCCGCCAATCAAACCTCTCCTTCACGACTCCTATCTCAGTATCGAATGCTT
TGCCTTCTGCTCTAAGAAATGTTATCTACCCCCCAAAATCATCCG
>MR_Moffic_diploids00170
TGCAGATAGGCTCTTGAAACTGCTGCTTCCCTCACTTAGGTTCCGCGACCTCCAAGACTTGCGTGGCTTTGAGGAGTTGA
TATCGCGTTCGATATCATTTTCGACTCTGAGCTTAGCCACGACCAGCTTGACTATGTTGCTCCTGCAGAACGCCGTTCTT
GCCAAGGTTGTATGTCTTTTTTCAACCTACTCAAGTCCAATCCATTTGGACCTCTTAGAGGTTCTAACCAAGGAGCACGC
AGATCCCAAAAACGCATAGTTTCTCCTCCAAAAATGACTTCTCCG
>MR_Moffic_diploids00171
TGCAGCAAGCTGGTTAGAGAAGGCGGATACAATGACATCTTCTGCCTTGTAAGCTGCCAACATGATCTTTGTTTCCAAAC
TCTGAAATTTCGGATCTTTGCATTTCCCATGATTAGGAGAAGAATTATCGAGAAAATCTAGCAAAAAACTGACCTTTTCG
TGGAGGGATTTCAGTTGGGCTTTGTTTAGAGAAATCCGACACCCTCTAGCTGCAGATTGAAGTAAGCTATCAAGAATTTG
CAGAAGAGAAACCAGTGCCGCAGAAGCCGCCATTTCTACTTGCCG
>MR_Moffic_diploids00172
TGCAGATATGTTGTGCTGCAGATATGACAGTTCAACTGCCCCTGACACAAGGCATGGAGGCGACATTTCTAGCCTGTACG
GATGGCATCCTTACTCTCATGAAAAGGTGTAAGTCACATCTATACGTGACAGCAGGTAGCTCATATATAACCTCGTACTA
AACACATAACACACACAATCAATCAAGCATACTCACACACTCATACCTCCCTCTCTAGCTTTTCTTCATATTCTGACGAA
ATCTCTGACTTAGGCATCGGAGAGTCTGCTCGGAGCACCCCTCCG
>MR_Moffic_diploids00173
TGCAGCCGTTGTTCTCTCAGCCCCGACCAAAACGCTGTGCTACACATTGCCACATTGCTAGGAATATACATTACCTCCAG
CAGTTCATGAAGATGAACCCCTTCTGGCCTGCACCAGCTGGCTCTGCTTCTTTATTTGGGTCGAAGCCTTGCAATCTTAA
CGTCATGCCTGGGTTGGAATTGCACGGAAATGTTGCTGTCAGAGGCGTTAACAGCGCTCAGGATAAAGGCCAGAATGTTG
CTAGCATCCCTAATCATGTTGGGAAGGAGAAGAGTTCTCAACCG
>MR_Moffic_diploids00174
TGCAGTCGAGATGTGAAGGGAAACATAATCGGCGTTTGCTTTGTTGGGCAAGACGTCAGTGGGCAAATGAGGATATTGGA
CAAGTACAATCGCGTACAAGGTGATTATGTTGGTATTGTGAGGAATCCCTGTCCACTGATTCCTCCTATTTTTATGATGG
AGGAGCACGGGCAATGTGTGGAATGGAACGAAGCAATGCAAAAGATATCTGGTGTGAAGAGGGAACAAGCCATTGATCAA
ATGCTTGTTGGTGAGGTCTTCACAGTCCATTCTTTTGGCTGCCG
>MR_Moffic_diploids00175
TGCAGGTGTTCTAGATTCAATCTATGATGTGTCTTCTAATGATAGCATTACACAGCTTCTTCAGTGTCTGGAAGGAGAAG
AAAAAGATGAGCTCTGTCAATTTCTTTTGAATCCTGCATGGTTTGTTGGAAAGCAAATGGATGATTCTCATATACAGAAC
AGCAAGTGGCTTCCTATTTATAGAGTTTATGATGAAGAATCTGCTGAAAATTTCAAGTATGCAGATTTGGTGAACCCTAA
TAAGTTCTTGCCCCCATTTGACTGTCCAGAGTGCTTGTTTTCCG
>MR_Moffic_diploids00176
TGCAGCTTTGTCACATTGCTCCCAAAAGATGATCCATCTGAACTGGCAACAGAATAAAATGGCATGTTCTGAAAGCTTCC
ACTGCCACTGCCATGAAAGCTTCCACTTTTATTACCGCACCCACTAGATACATGGGACATCGCAGTTGACACAGACTGCG
AAGTAGACTGGGATTCCACAGGCTTTCTTGAACGGTTGCGACCTCGGTGCATATGCCGCTCGCAATATTTGGAGTCTGGA
TGTGCATCTTTGGAGCACCTCCACTTCTTCCCATCCGTTCTCCG
>MR_Moffic_diploids00177
TGCAGCTCGGTTGAAATTACCTCACATGGATAGTCCAATCAGTAGCTAAATTCCATCTCAAAACGAGTTCATTTCCAAGC
AGTAAGTCCTCCTCTTCACCAGCATCCTCGCAGCTGTCCGAAACGGCTCCTCAAATGCTGAGGCGACCCAATTCCCTTCT
GAACTCACAATCTCCTTCTTCGGCTGCTCACTAGGTCTAATTGCAACCAAAGTCGCCCCTTTCAACACCATCCCATTCGG
CAACTCCAATTGTGGCGCGTACCACAGCCTCATATTCAGAGCCG
>MR_Moffic_diploids00178
TGCAGTTGATCATGCATAAATGAACATAATAGGACAAAACAGCTTTGGTGCAAAAAAACATGAGGCAATAGGTTTGACAT
TCATCAAAGCCCAAGGCTGGTGCTGTAACTTCTGTGTATAGCATAGAACATAAAGGGCCAGCTGCTACCCCTTACAGAAA
CTTACCAACAATCAGATGTAGAGAAATCCAAGTAGCAGAGAATACATCCTCTTGTTAATCATTGTCTTATCAAGACAGAT
GTAAAGGCTTATGCAAATATCAAGAAATTTTGACATACATACCG
>MR_Moffic_diploids00179
TGCAGGATCGTAATATTAAACTAAAAGGATTCCCTTTTCCTCACTTAAAAAAATGGAGAATTATGTTTCTTTTACAAAAG
CTATAATGCTTCTTTACTTGTTTGCTTGTCACCAGAATCTAATGCCATTGATTATAAATCACGGGGAGAAGAGAAGAGAA
AACGACTTACCAATTGAAAAGACATTGCAATTTGTTTTATATGAAAGTTTTACTTCTTAATAAAATGAATAGTGTGAAAA
ACGTAAAAGTGAAATTTCCACTTTTATTTTTAAAAATTATACCC
>MR_Moffic_diploids00180
TGCAGGGAGCAAATCTTCCCTTTGTAGTCCTCAGGTTTGAGAAAGAAGTAGTGCCACCAAAATGGAGTCAGTGAATATCT
TTATAGGATAAATTTGATGTTCATAGCATACCAAAATATCATGAATGACCATGAAACTTGAGCTTGAAGGATGTATTTTT
CGAAGAGTTATTGACACCTAAATATACGAACTTTGGGGGTATTCTGGTTTTGCACATGAACTTTGGAAGTTGTGTATACA
CAATCTTTGACATTGTAGTAATTTTACCACGTTTTTATATTCCG
>MR_Moffic_diploids00181
TGCAGATTAGGTAGAATATTCGTAATGTTAAAGAGATATTATTTGATTAGGTTTGGAGAATATAGCAAAATGTTGATCAT
ATATTGATTTCTTCTGTCATCTAAAGACTCTGCACATTATTTGAGTGCAAATTAATAGTTGGCCACAAACATAATTTTGA
TAAATTCTAGCCAAGTTTGACGCGAACTGACGAAAAGAGCATATAGCGAGCAAGAAAATCGAAGGCTATCAAATTAAGAT
TTCTCACCCAAAAACAATTTCTTTTCCCCCTTGCTTTCTTACCG
>MR_Moffic_diploids00182
TGCAGGTGCAGAATATATATATATATATATTTTTTTTCCCTTGTGGAAAAATGGAAAATAGTTTGTGGGGTTATTTAAGG
GAACCTCGATGCTAATTTGGAGGTGCCCTAGAGTTGAGAATGGATGGAGAAGTGAGAGAATGGGCGGTTTGAAAATTAGA
AAATTGGGAGGGGAAAAAAGAAAGTAAAAGGAAAAAACGAAAATGGAGAGTTCCACTCGGAATCATGAAAGTGATTGGGC
CGCGTCAATGGGAGAGCTTTCCTTCTCCTCTTCATTGACACCCG
>MR_Moffic_diploids00183
TGCAGCTGCAGGATGGGATTCAAGGCGCCATTTTGCACTGCAAGAAATCATTCAATGCCTCCAGAGGTACTTTTTTCTTT
TCCTTTTGTTCCTTTACTAAAACTATATTTTCTTGAGAATTGAATTAAATTCAAGTTTTACTACAATCGTATCGCAGTAA
TTAGAAATAGAAAAATGTGCAGATATTGATTCATCTTCAATATTATGCCGTTCAGTGAGTGATCCATCGTACGAGAAGTC
TGTAATGATGCCAAAATTCTTGAGAGCTTCGGCGTCAACCGCCG
>MR_Moffic_diploids00184
TGCAGAGATGATAGCTGAGCTATCGTTGAGATTATCTAACAAATTTTACCCTAATCAAAATCTCTTCAGGTACTGCTTAA
ACTGCACATCATCTTCTCCAAGAACCCTAGCCCCCAAATCTTTAAGCTCTGCTCCGTCTTCAAATTCAGCAATTGCAATA
TTTTCTTTACTCCATTCTGAATCGCGCCCACTTGGAAAAAGGCCAGTTTTAAGCATTCCCTTTTCTGGGTCTTCTTCAAT
TCTTCATTTTGGATTACGTTCGTTTCAAATTAAGCTTTCTACCG
>MR_Moffic_diploids00185
TGCAGCAGGGTCCATATTCAATGGCGGTGGTGGCTGCACCATAGGAGGCACCTGCATATAGGGAGGCACCATAGTTGAAT
CACCCATACTGGAAGCTACATTGTCGACATATTGTAGGTTCTTAGATGCAATCTTATGAGGCTTGCTCAACGCCAATTTC
GCGCTCTCCACATTCTTATACGTAAACAAACAGAAACCCTTTGGCTTGCCCGTCTCTCTATCAAGCCCCAAAGGGCCCTC
CTCGATTTCCCCATACTTGGAAAAGAAATCCTTCACCTTCTCCG
>MR_Moffic_diploids00186
TGCAGTGTTGCATAATTTTCTACCATAAAATTATATGGACTTAAATCTGATCTTATCTCATTTATCATTATCAACGTGGG
TGGAAAACAAACACTTGATCTGTATAATGTAAAAAAATCATAACTAAAGCATATTTTGGAACTCATTCTCTTTATGATGA
TTGATTGATTAAACCTTTACTTGGTGAAAAGCCCTTTATATGATTGGAAATCCATGGAAAGAGATGGATTTTCATGGTGG
ACGCGGCGTTTAAGACGGGCTCAGAATTTGTTTGATGAATTCCG
>MR_Moffic_diploids00187
TGCAGATTCTTGAATTGAACAGAAGAAATATGAAGGGAAAAGGAGATGAAGAAGCCGATATTGATCGACTGCCTGTCGAT
TTGTTGGCCCATATATTCTGTCTATTCACTTCCTTCAAAGACTTGGCTCAGTGAGTTGATTAATTTAGTTTGAGTTTATT
CTTCTTTATGGTGATCAAATTGTGCTTATATATGTCTGGTTGTGTAGGGCTAGCGGCGTGTGTGGAAAATGGAGGCAGGG
AGTGAAGGAATCTCTGGCTCGGAAGGAATCGCTGAGTTTCTCCG
>MR_Moffic_diploids00188
TGCAGAATCCAACTCTATGGATGCTGTTGCAGTCGCATCAGATGTGCATGAGCTGCCGAAAGAAATGCATGAAATGAAGA
TTAGAGGGGATGGAAATGATGACCATGAGAACAGTGTAAAGGTTCCTTGCAGATTTATTTCCTTCAAGAATTTGGATTTT
CACACTAGAATGAGAAATTATAAGTAAATGGATTTGGTGAAAATCTCGAGTTTTGTTGTTGAACTTGTGAATTCTTCCAA
GGATATGGAGCCAACTGTTGTTAGCGGCAATGGAACTGAACCCG
>MR_Moffic_diploids00189
TGCAGAAAACCTAATATGCATACATTCAGCATTTTTTATTCCTTCAAAAGCTCAAACCTTGCAACGATGGCAAAATTTGG
AAGCACGAGTTTTCAACCTAATACTTCCAAATCCACACACGAAGCAATAATTAAGCTCGCACAACAAATTCGACCAAACA
AAAAGACTCTCAGCACTGTCAACAAAAATCCAAAAACCAAAGTGAAAACTTACGATAGTATCATCAAGCGTGGCAACAAG
AATAAACTTCCCATTCGGCGAAAACTTAGCAAATGACACCGCCG
>MR_Moffic_diploids00190
TGCAGGAAGCAACTGCGTGACCCACCATATTATACAATTATGGCAATAATCCGGTAACCTCTCATAAACGATCGAAGAGA
ACGTGCAGTCTCCGCTTCAGATCAACTCACTTCCACGCCTCCCTTTCTTCGAAAGGAAAGGAATGATAGCTTTAAAGCAT
GAAAGATGATATAGAGGAGAAATCCAGTTTAATCGACCATCGGAATAGCTTTTTCAGAAGCTAGATCGGATTGTATTTTA
GTAGCTTCACTTTCGATAGGCCTACATCTCGCCTTCCACTACCG
>MR_Moffic_diploids00191
TGCAGATGAGCAGCTCACGTTTTGTGTCTTTTATTGCAAACTTTGTCCAATTGTGTGTGTTTTACGTCCACATTAATAAT
CATTAATTCCATCAAATATATGTATTTTATGTAGCTTGTTAGCGTAAACTACCAGGAAAATAATAAGCAATTTCCTACGT
GTTGGTGGATTCTTGACTATTTATATATTTTTTTCACACACTATTAAAAATCATAGCAACACACGGAGTCAATTGCGCGT
TTTCTCATTCATAACATTCATTTATGTTGCCATAATATGGTCCG
>MR_Moffic_diploids00192
TGCAGCCTATGAGATTTTCTTTCTGCTTATTATTGATTTATTCTGCCTCAATTATGTCTCAGAGATGTCTGAAGCTGTGG
GTGTTGCATCAGAAGCTAATCTAGATTCTCTCCCAACGGTGGAGGATCCTATTCCAGAGCAAACTACTTCAGAAGCTGAT
AATAAACTACAATCGTCTACAAAATCTGTGATTTTCCCCAATCATCTTCATGTACCTGAAGCTTTTAAAAATTCTTTGAT
GTTTGGAAGTCTGGAGTCTTCTCTAGGACTGAACAACGACTCCG
>MR_Moffic_diploids00193
TGCAGCCACACTATCAATCTTTGTCAACTTCACCATATCCACAACATGCTTAGGACGCTTTTGATATACAATAGTAAAAG
GTGCTCTGCTCATAGAATTATGGCCAACACTATTAAAAGTAAATCCTCGGGGAAGCGAAAGGCCTTGCTGCCTCCCCCCG
ACTCCGTACCCCAACAAAAATAGATCCGGCTCGGGGGAGAGAAGACAACTTCTAAAAGAAGTATCAAACTCCCGGGAGAA
GGACTCCTGACTCTGGGGATGGGAGAGTCTTTCAGGCGATCCG
>MR_Moffic_diploids00194
TGCAGTCTGTTTCTTCAAACACAGCTGCCACAGCTGCTCAGCTACTTCATCCAATACTTGTTCCTCTTCCTTCTTCAACC
TCTCACTCAATCCACGAGCGCGACAACTCAGCTCTCCGCCGCCCTCCTCCTCCACCACCACTACCTTCCTAATGGCCTTA
GCTATCTCCTCCCCTTTATACACCACCCCATCCTCACTTCTTGAGACCTCCACACAGCTGCCAGCCTCTACCATCATCAT
AGCATTGATAGGCTGATCAAATCTCATAGGCATGGCTACGACCG
>MR_Moffic_diploids00195
TGCAGCCAATATTACATACATATATATAATTCAAAGTAACAAAATAAGCAAAACTACATAGTAAACCAAAAATTAAAAAA
CTCAACTTATTACATCACTACAGTACAAAATTTATTCTAGAGTTTCACCAAATAAGCAGCCCAAGTCTGTGGAAATCAAA
AGCACTTGTTCCAACACTAAGCGCATATATTGTTGGATATATAGAACCATTTACAATCTCCCTTTGAGTTGATATATATA
TATATATATATTAAATTAGTTGCAGCCTCTACTGGTTCTCCG
>MR_Moffic_diploids00196
TGCAGCTCAAGCTTAAGCAAGAATTTGCAAGCTAGGAAGAAAGAAAATTATCAAACATGAATTAGAAATACAACTCTATT
TTTTTTAATTATATAGATGAATAAACAATGTTCAGTTAAAGAGTATACGTTCAACAAAAAGGAACAAATCATGCATAAAA
CTAGAGGTGCTCATCCAAATCGGAACCGGAACCACGGTCAATGGTTTTGGATCCGAAACCGCGGTCAACGTTTCCGGTCT
AGGCGGTTTGGTTCCG
>MR_Moffic_diploids00197
TGCAGCATGTTCAGTTGATTGTTAGCGCAGAGGAGGCCCGTAAATCAGCAGGGGAGCTGCGCTCAAGAGTCGAGGAGCTC
GAGGCAGACGTGGAGAGGAAGCAGGAAACGATTCTTGTAGGAGCGGAGGAGAAACGCGAAGCAATAAGGCAACTTTGCTT
CTCAATCGAGCATTATCGCAGTGGATATCACCAGCTTCGGCAGGCTGTTGTCGCGCAGCAGCGGCCGGCTGTGATGGCGA
GATGAGGGAACGACGTCGTCGTCGTCGCCCCGTACCTTCCTCCG
>MR_Moffic_diploids00198
TGCAGCGGGTAAGCTTGAATTTAAAGATTTGAGTTCTGCTTCAATTTCAGCTCCCAAGTCTCACATTTATGATCGTGATC
AAAGATTTAACTCGTTACTCATTGATCACGGCTACTTGGCTGAGGTTCTGTCGAGCAAAGATTGTGGTTAGTGTTTTACA
GAATCAAGAAAATGTTATATGTGCGTTGCGATTTTATGTTTGGATTTGTAATGTCAGTGCTTCTCTTGCGAAGAATCAAA
TGGTTCGTAGTGCTTTAGGCAATGCCCTTTATAGGAAAGGTCCG
>MR_Moffic_diploids00199
TGCAGTACTGGCACTGGAACTCTCAGTCCTGAAGGTATGCGCGAGGCTGCCAGCACCAAATAACCTTTGCTTCTTATCCA
GACCGCCTCCAACAACATCTATATATATCTTGTTGAAATCGACCTCTTGCCGCTCAGCCGTATCAGGAAGGGATTGCCTC
ATCTCCTCAGCAATCTCCTGTACTCGTCTCTATTCAACAAATGAAAAGATATTATAAGTATAAAAATGATGAAACATTGT
TTGAAAGCTATGTAATAAGTAGAAGTTACACTTACATCAATCCG
>MR_Moffic_diploids00200
TGCAGCCCTAATTAAAGATCGTATCAGATTGGAATTAATCAATTGCAAAATCTTCAAATTCAAAATTAACAAAAAAAAGA
AGAAGAAGAAAAAAAACAACTTCAATTCGTGCTTTACATGCAATAATAATTTTGCAAATTTAATTTCCTAGTGAGCACAA
ATTTCTGTGTGTTTGTATAATCCTCAAATAAATGGTACATCAATCGTTTTTTTCTTTTTTTTTTCTCTTCAACAACAACC
GATCAAAAGTAGCTCCACAGACTTTCAACATCTGAATTTTCCG
>MR_Moffic_diploids00201
TGCAGCCTCCATCCATTACTCCAATTTCATTACAACCCCGAATTCATCAGCATATCAAAACAAGAGCTCATTGTAAATTT
GTAAGCTGTATCATGTTAAGCTCATCATACACCAACATCCAACAAATATTTACCAAATAAGGTGCAAGAATGAGTAACAG
ACATCAATTCACATAAAAAAAAAATGAAATCTTGCATTCCAATATAAACATGTACACAATCACATTATCATCCAAGGGCA
GCAATATACAAAATTTAGACTTACAAAGAGAAAGTTAGAACCG
>MR_Moffic_diploids00202
TGCAGCTGCATCTGCCAAGAAAATTCAAGAGGCAAAGGCAAAAGCTCAGCCCCAAGGCTCTACGTTCAAGCTCTCCGTTT
TTCCTCCTGCTGATTAATGAATGATCAATCTTGACAGGTAAATTATATATCATCTTTCCAATCCCAACTCCTAATGTCAA
TTGTCTTTTTCGGCATTTCACATTTTAAGCTTCTTAACTATCAGGTATTATATATTGTGCTCAAGTTGTGATTGCATACA
AAGTTTTAGCAATGCCCCTTGATTTTGTTCTCACTATTAATCCG
>MR_Moffic_diploids00203
TGCAGGGAGCTTGGCTGAGCTTGGCTGCAATCTTGTTATGTTTGAGGGCGTTCCTCATTTTGTAGACCAACTTCTCCAAA
GCATTCTTGGCCTCAACCTTCTTCCGATACTCCTCATCCTCCCGCTTGTACTTCTCGGCCTCCTGCACCATCTTCTCTAT
TTCTTCGTTGGACAGCCTACCTTTGTCGTTGGTGATGGTGTACTTGTTCTCCTCCTTTGCCGACACAGTCAAGATACCAT
TCGCATCAACGTCGAAGAACACACAGATTTCAGGGACACCTCCG
>MR_Moffic_diploids00204
TGCAGCTGTATGCTCCATAGTATTAGCATGCATTCTATGCAAACGTTGAGGACGTGTCTCTTCACTATAAACTTGAATGG
AAGTACTACTAGCAATTGTGTTGTTATTAGAGACCTGGCCATGCATCCCATGCATATGTCCAGAAGAGCTCTCTTCCATA
TGACTGTGTGAGGGGTCAGTGGAATGAGAGCTATCATTTCCATGCAAATCAAAATCATCGTCATGAGTACCCTCGTTGAT
GAAAGTGTCTGTATCAAAAACCTTATCAAAGTTTCCAGCGTCCG
>MR_Moffic_diploids00205
TGCAGCTCTCCACTTCAATGGAGAAGTCATCTTGGCTAACACTTCTAGACACAGGCTCTCGTGTTTCATCAAGCTCGTTG
CACACGAGCTTCAGAGCTTGGACTACTTCCCCCATGAAGGGGCGATGGGAGACCTCAGGCTGGACACACATTGATGCTAT
GGCAGCAACTCTAGCCAAATTATCTAACGGCACAGCTGATCTTAGAGATGGATCGATGATCATTTCAAGACCTTCCTTCG
TTGCAAGGAGAGGCCGAGCCCAAGCTACAAGATTTTCCTGCCCG
>MR_Moffic_diploids00206
TGCAGTATAAACATGAAGTAGTTTATCTTGACTACTTGTTTATATTGGTATGTTTTAATGTATTGATTGGATCACAGTGA
GATGTGTTCTTCTATCTGACCTTTGTGAAGAACCAAGATCTTGGTGACTTAACGTAACCTAAACCCTGATAAGATTTTAG
ACGTGTATGTGTGTCACTTTAATTTACCATGGGTGAGAGTTATTGATAACTCAAATACTCCATATCTTAGGTGGCAGCAG
TTCGTGTATAAAATTTAGAAATCTGTATTGGGTTACCATATCCG
>MR_Moffic_diploids00207
TGCAGATCATTAAGCTTCCCACTAACGTAGGGCCTCTTTTGAGGAGGGTCGTCACTCCCAGCACTGGGGAGTCTGCTGAG
GCTAGGGGCTCTGGTGCCACCACGCAGGAACAGGCTATTCCTTCTACTGCTGGTGCCGAGGGTGCCGCCAATGCCAGCAT
CTCTGGGGCTGCTGCCTCTATCCCCTCCCGTGCTGACGATGTAGCAGTAGTTACCATTCCAGCGGAGGAACGGACTCCGC
ACAAGAGGATTTGACGCTCCGACGAGGCCTCCACCTCTGACCCG
>MR_Moffic_diploids00208
TGCAGATATGGATGCATGCTGACCAAAACCGCACTGGCTTTCTCAGTCGTCCTGAGTTTTATAATGCTCTTAAGCTTGTT
ACAGTGGCTCAAAGCAAGCGAGAATTAACGCCAGATATTGTCAAGGCAGCCTTATATGGTCCGGCTTCTGCTAAAATCCC
ACCCCCACAAATAAATGTACCTGCTACACCTGGACCACAGCCAAGTCCAGTAGCTGCTTCACCTTTGACACAGGTGGGTG
CAACCTCTCAGCCATCTTCTCAAAATTTTGGATACAGAGGGCCG
>MR_Moffic_diploids00209
TGCAGTAAGTCCTACCACTATACGTCTCACCTAACTGGATTTCAGATCTTCGCCGTGCGGTCACTTAACTTGTATGGTTA
CAGATGCATGGAAATTCTTTCCAGAGAAAATTTACGATTCTTAAGCACGGAGGTGCTCCGGTTTTGGATGTAAGCTATTC
TTCCCTCTCGTTCGTTCTCTTTGTGAAACTATACGATATTTGGTGAGTGAAATTTGTGTTTTTTGTATTGAAGAAACCCA
AAAGGAGAACTCCCGTATCATACGGGGGAAGGTCCGCTGTACCG
>MR_Moffic_diploids00210
TGCAGCTCTACCTCTTGGAACAATATTCGTCATTGTTCTCATATATACACTAGTATCAGTTCCCCTACTTGCCCTAGGTG
GAGTGTTTGGACACCGCTACAAATCTGATCCCCCATCATCACCTATCACTAAGAAAGGTCCACGTGAGATTCCTCCGTTG
GCGTGGTACCGGAAGACCCCTGCCCAAATGTTTCTTGCAGGTCTTTTACCTTTCAGTGCCATTGCCCTCGAGTTACACCA
CTTTTATGCTACAATCTGGAGTTATAAAGTCTACAACTCTTCCG
>MR_Moffic_diploids00211
TGCAGGATAATTCTCCACTTGAACTTGTTGTGGTTGAACAACAGCAGGAACTACATTGGGCCTCATGCTAATAAAGGAGG
GATTCATTTTCATGTGGACGGCAGGAGTGAACTGTTGAGGAGAAGCTCCTGCAGCCATGGGCTGCTGAGTGTAAACCTGC
CTCACAGTCCCTAAAATTTGAGTAGGGAATCCCATCTGGGGGGGAAGTTGCACATAGTTAGCATGACTCAAAGTTTCTTG
GTGAGGATCTGGGTAAGCTTGCATGTACGGTGAAGAAGATGCCG
>MR_Moffic_diploids00212
TGCAGATGGTGCAAAACTGCCACTCACCGATAAAATCTTATATTTGGATTCAACCCAACTGCAACTTTCCCTCGAATCTT
AAAATCTGAAAAGAACTTGTTAAGTCCAGCAACCCATAGTGCTTCTGCAAGAGCAACATCATCACTTATCTAAGTTCAAA
ATCCTTTTCGATTTCACAATTTATTCAGTCAATAGAGAAGCATAACTAATTAAATATAATTTCTGTTCTTAAACAATAAC
CTGCCGAAATTATTCTCAATTCAACAAATTCATTCCCAATTCCG
>MR_Moffic_diploids00213
TGCAGCGAAATTGGAATGAAATACCTGCGCCCGACCTGCATCTTATTCGGCCCGTAAAAACTAATCGTAAATGACACTTT
TTAAATAATAAATGATACTTTTATTAATAATAAATGATATTTTTATTATTTTAACATAGTATCATTTATAGTTATATTAT
TGTTTATAATAATAGAGTTATTGTATCATTACTATGAATAAAAATATCATTTACCCGGACGGATTAACGAATCGCGGATC
AGATTTGGGTCGGATCACCCAATCCAACCCGTTAATATCATCCG
>MR_Moffic_diploids00214
TGCAGTGTCGAATGCTATCATTTCATTCCCGACAACATGATATATTTGAGGAGGAAGCAGAGGGATGGGGCCAAGATTGT
AGGCCAATGGAGGCGGACAAAGACTGAGGTCGATACTCTCCATCAAGGCAGTGACCACCCTTCCCATAACGGGGAGTCAC
CAGGGATCATCGTCTTCATCCTTTACCCGACCCTCCCAGGACGGAGGTGGAGGAGTTGTCCTAGCCAAGTCTTCATATGG
GAGCTTCACCTCGGATTTGAAAAAAATAGCCGATCATATCTCCG
>MR_Moffic_diploids00215
TGCAGTGAAAATCATTTATTAAACGATGATGATGAAAGAGTACAGGCATGAAATGAAAAGAGAGAACAGGTGAAGTGTTA
CCTTGACTAGAGCGTCAGAAGTCTGGTATATTAGAGAATTGGGGGACATGTTGGCCATCCGTTCGCGATCCAAAGCGGAA
AGGATATTTCTCAAGATATCCACGGACTCGGATATCCCTGTTTCAGTTAACCCCATTTCGGGGAGGTTGACTGTCCAGGT
CGGGGTCTTCTTAGCCTCCCCAAGGCGGATCTGCTTCTGGACCG
>MR_Moffic_diploids00216
TGCAGCCATTAATTAAATTAAATTGATTAAGAAATGGAGAAATTAATTGATATATATATATATATATATGGATGAAGAGG
ACCTGCGGGAGGGGGAGAGCGGCTGCGAGATCAATGGCGAAATTGCGTTTCAAATAGCGGGAGGCGATGAGGTTGGAGTC
GGTGACCAAATCGCCTCTGCCGAAGACGGTGGAGTTGGGGGCGATGTAGGCGGTGCGGAACTTGATGAGGATGTGGAAGG
CGGAGAAGAGGTCGACGATGGTGCGGGTCATGACGAGGAAGCCG
>MR_Moffic_diploids00217
TGCAGCGCACCCACCTCATCCTCAAAGCACTTCATGCACTGAGAATAGTTAGAGACCCCGGTGACTGCCTTGGTCACCGC
TTCATTCCTTTCGGTAACCACCAGACTCAGCCGATCGATCTCAGCATCGCGAAAAGTGATCAGTACTTCATTTTCTGAAG
ACTCCACCACCAAGGAGCGGGTTATCAAATGCTCAAGCCAGATGTCAAGCTAACAAACAAACAAAATGGAGACAAATTAT
AGAACAGTGTCAGAAGTGGATAAACATGTTACAGAGAAACACCG
>MR_Moffic_diploids00218
TGCAGTGGCCTCCTTTGGTTGAAGTTGTGGACACATGGGAGTTGCCTCCAGTGTTGATTGAAAGATACAACACTGCTGGT
GGAGAAGGAACAGCTCTATGTGGAATATTTCCAGAAATACGACGGGCTTGGGCATCAATTAATTAATATTTGCCTCTTGT
GATATCCTTCAGTTGTCACTGTATATGTCTGTAAGTTTTCTCTGGGTTGCATCATCTAAAATGTGCGGAAATTATTTGTG
AAAAGCATATGTATGCAGCATCTTTTGAATTTAAACTCAGACCG
>MR_Moffic_diploids00219
TGCAGTGGTTTGGGAAGGGAAACTAATTAGAGACACTAATACCACTAAAAGAGTGGTATCTAATGAGAGCTTTGAGCCCC
TCTCTTTCTTCTCCATCTTTGCTTGCAATGAAATTTTAAGTTAGCTTCGACCCCTTTAAATAGGTTTAGATTTTACCTCT
TTAACTCAATTTTGAGGTTGCCTATGTAAATAAATTACCTAGATATCATACTTTTTCAACATTTGGAAAATGAAATATTA
TTATATTAATAGGTGTTGAACGACTTACTATACAAATTAAACCG
>MR_Moffic_diploids00220
TGCAGTTTGCAGTAAATTTTGACTTTAGAGCCTCCAACAACGAAGTAGAGTACGAGGTGCTAGTCAGGGCATTGTAAATT
CTAGCAGATCTGGGTGCCCGACGAGTCAGAGTATGCTTGGATTCACAACTAGTAGCTCAGCAGGTAGAGGGACTCTGAGA
GATGAAAAATGACAGAATGGCAAAGTATCTCTAGAAGGGTTTCGAAGAGTATGTCGTCAAACAGATTCCTAGAACAGAGA
ACAGCAGAGCAAATGCCCTCGCCAGAATAGCCAGCACTGCACCG
>MR_Moffic_diploids00221
TGCAGCTGTTGCTGTCACACTCCGCCACTGCCGCTGTCACACGCCTCTGCTGCAATACTCTCCCGCCACCGCCGCTGCCA
CACTCCCCTATTCCTAGTGAGTTTTAACCCATTCCTAGTGAGTTTAGTGTTCACACTCAACGAGTGGTATGAGGTCTTAG
CTCTGAATAAATCAATGGTTATAGCTCCCTACAATGACGATTGATTTCTTAGCTTTCAATATCACTACATTAATAATTTC
AGCTATCTAAAGATCTTCAATCTTCTGCATTTTAATTCCATCCG
>MR_Moffic_diploids00222
TGCAGTACCAATCAAAAAGACGGTTGTCGCTACTGGACGGCGAAATGGATTTTGGAATTTATTAACATTCTCTAAAAAAG
GTACTGTTAATAATCCCGCAGGTACTGAAACCATTAAAAGAACACCCAACAATTTATTGGGCACTGTCCGAAGTATTTGA
AATACGGGAAAGAAATACCATTCCG
>MR_Moffic_diploids00223
TGCAGTATCAACAACCTTTGCAAGTTCCGAAACTGAAAAGAGACCTTCGGTTATAGATTTAGGAGGAAGGAGCTATCCCT
CAATGGTAGACTCCAGTTCACGGATGATAGCTGTCAAGTCCACCTACAGAGGGTTAATTTTGATGCTCTTATTCCAACTC
ATATCTGCAAACATGGAAAAAGAGAAGGGGTCAGTATCAACATGAAAAGTTTATAAATCAAGACGGAATCAAAATATATA
TATATATATATTGGAAGTAATACTTAGAGGAGTGTTGTCATCCG
>MR_Moffic_diploids00224
TGCAGAAAAGGTAGAAATTTAAAAAAAAAAATAGTGGTGGATTATTACAGATTGCAAACACGTTTATGAGCTAATTAAAC
CGTTGAAAAATTAAAGTAAAATTAAAAGTCCCGTCAAATATCTCAACCTAATGAACACCACTAAGTAATTTAAAATGGTT
AATTTTTGCCAGTTGAAAACAGTGTTAACATAGTGATCCCATCTTAATCTACACTATAATCTTGTTTCAACTGATTGAGA
AATGACTAGAATTTAATAAATTAAATATCAAGAATTGATGCCG
>MR_Moffic_diploids00225
TGCAGCCGCCCTTTCCATAACCG
>MR_Moffic_diploids00226
TGCAGCTCAGGCTGCGTGGGCCTGGAACAATCAAGGGATTTTTCAAATCCAAGAGGGGGTGGTACTACCCGAGATCACTT
TTGGGCCGTGGGATGATGGTACTATCATGAGGCCTCACGACGACGCTTTGGTAATCACAGTGTAATGTCGGGTTAGAACA
CACAACAAATACATCGAATATAGAAGAGAATTATACCTCAGTTGAAAGGTACGAAAATGAAGGTGATCTTTGAAAAGGGA
TTGAACTTCAACAAACACAGCAACGATCCTGCAAGACAGAGCCG
>MR_Moffic_diploids00227
TGCAGCTTATATAGGTGAATCCATGGAGGGTCATCATTAAATCACTGTCCAATCAGACAGAATATTTTCTAAGTATCGTA
CCAACGCATGACTTGATATGTATGGTAGAAGCAAATCAGATTTCTTAGTAAAAAGAGCTTGGTAACAAGATTTAAGATCA
GTTAACTACTTCTGTCCATTAGATCTCCAGATAGAGTGGATCCGATTGGTCCATTTGTATAGAAATATGATAATAGGATC
GAACAGGTTCACTAATCGGAGTTGTTTGAGTAAAGAATGTACCG
>MR_Moffic_diploids00228
TGCAGTCTCCCTTTTTATGTCACATTGAGAGAGTATTTTAAGCTATGTGCTACCATGCCTCACTAATATTTGATTTGATC
GAGTAATAACATGATATAAGGTTTCAATACAAATAGAAAATAAGTTTTCAAATGTTTTTATTATACATTTGTTTCAATAC
ATAGCACCTTGTTGGTTGAACATCATGATTTGCCTTAGATTTCCTCACTATACTTTTCTAATATCTGAAGATTCAATGGA
TCTCTTTAAGGTTAGTCAAAGATTGATGGTGCAAGGATATTCCG
>MR_Moffic_diploids00229
TGCAGTTGCTCACGGCGGCACTCGTTTGAGCCCGAGAGAGAGGTGCAGCGGCGACCGAGAGTTACCGATGGCCGCTCGGC
TTACTGCAGCGGCGATAAATGAAGGTGGCTCTCACAATAATCGCAAGTCGAAAGGAACACGGTGGCGGCGCTGCATGTGT
AGTGCCGACTATTGGCGGTGACAATTGTCGCCACTGTAGCAACCCCACCGAAAAGGAGTAAGCGAGAGATAGAGGGAGGA
TGAAGGGGAGTGGTAGAGGACGGTGGCAGCTGATGTTGTCGCCG
>MR_Moffic_diploids00230
TGCAGCTGATTAATGATTCATAAATACACATTATTTCATGTCATGACTTTATTCATTACATATATATATATATATATATA
TATGTAGAGAGAGAGAGAGAGAGAGAGAGAGAGAGAGAGAGTAATGTGAATGTGGATGTTGATGGCACAAGCCATGAATG
AGGTCATTTAGAAGGTGGAGGCGGTGAACACATTAAGATACCACTTAAACCACCACCACTGGCGAGACCATGGAGGCGCC
GCCCTGTCAAGCACTTCAAGATACCATTTAAACCACCGCTACCG
>MR_Moffic_diploids00231
TGCAGATTCACAGGACTAGCATGCAACATATCCAAGAAGGCAAAGAAAGTTATGATTGCAGTAAGTATGATTTAGTTTCA
GAAAAACCACCACTTTTTAGATAACTACTAAACCAACTGCACAGCCTCAGCAAAAATTATAAACACGATCAAATGGAAGA
GCACGCATATAGCAGCAGTGAAGCTCCAAGATCAGATAAGAAATTTAGACTCCTCTTAGAATTCAATAAAACAAAGTTGG
TACTAGAGATTGTAGTTTACATAAATGCTAATCTGTCAAAGCCG
>MR_Moffic_diploids00232
TGCAGCTCGAGCCATGTGGGCCTGGAACAATCAAGGAATTTTTAAAATGTTTGAAGGGGTAGTGCTACCCGAGATCACTT
TCGGGCCATGAGACAATGGTACCATCATGAGGCCTCACGATGATGCACTAGTGATCACAGCTAACATCGAGTCATTTGAT
GTAAAGCGAATTTTCATGGATACAGGAAGTTCAGTGAATGTAATGTTCATGAGTTGTTTCGAAAAAGTAAGAAGTAAGGA
AACCCCGCCACTACAGCCAGTGGAGACCGCCCTAGTCGGATCCG
>MR_Moffic_diploids00233
TGCAGCTGGACGGCGGCGTCGATGGCCGCTAGAGGCTGAGGCGGCACCGTTGTTGTTGTTCAACATCGGTGAGAGATAGA
GGGGAGATGAGGGAGGTGTAGGTGGCTGATGACGGGGTAACGGCGGCGTCGCGCTGCTGCTGCTGTTTCCG
>MR_Moffic_diploids00234
TGCAGGTGGCCTCGCGAAAATCGGTGACAGGCGAGAAGTCGGCGATAATCGGACGGCCGGAGTAGAACCTCCCCTGCAAT
GCGTTGAGAGCAGCCGCCGCCTGATCCTCCTCCTTGAACTGGACGTACACATTTCCGATCATGTGGTCGGCGAGGTTGTC
GCAGACGTTGAGGCTCTCGATTTCGCCGAATTTGCTGAGCTCCTCGTATATATCCTCGTAGAAATCCTCGAAATGCTCCT
GGATCTTGTCGGGGTCGATCGGCTGGCCCTGGGCATCGACGCCG
>MR_Moffic_diploids00235
TGCAGGCATAAGAGCTTTTTCCTTTATGTTCGGCAGAAATCACATGTTCTACCATATTTTCTTTTCCGAAATAAATATCC
ATGTTATGCTACAAGTCTAAGTTTCAAAAAAAACGAATGAGATTGGGTCCCCTCAGATCTAAACAATCTTGTTTTTTTGA
ACATGAAGAAATAAAGAAGCCATTGCAATTGCCG
>MR_Moffic_diploids00236
TGCAGCAGTGATCGAGAAGTTACCACCTCTGTGGAAGGATTTCAAAAACTACCTCAAACACAAACGCAAGGATCTTACTC
TTGAACAATTGATTGTACGATTGAGGATTGAAGAAGACAACCGCAAAGGTGACGGAAAGAGCATCAAGTCGTCAATGGAG
GAAAAAGCAAACTTGGCCGAATCCAGCCACAATAGCAAGAAGCGCAAGTTCAAAGGCAAGAAACCAGTATCTAAGAAGGC
CAAGAGGATCAAAGGCAACTGCTACAACTGCGACAAACCACCCG
>MR_Moffic_diploids00237
TGCAGTCTTGGCACATTCTCCACTTTCCTGTGTTTCCTTTGGCAACCATGACAGCGTTCGAGAGCCATTCTGGAAATTGA
ACGTAGTGGATATGCCCAGCTTCCAACAATTTGGTAACCTTTTCTCGAATGACTTAATCTTTTTCAGGAGCAAAGTTCCT
CAGCTTCTGCTTAATAGGCTTCACTTTTGGGTCGACATTTAGCAAATCCATGGCAACCTTGGGATCGATCCCGATCAGGT
TTGACGTTTCGAAGGCGAAAACATCGGAGTTCCTCCGAAGACCG
>MR_Moffic_diploids00238
TGCAGCGGAGGTAATAGAAAAACAGCAGTCACAGATTGAGAGAATGGAAAGAGAGCTAAGGGAGCTCAGAGAACTGAAAA
AGATGATGCTAGCACAGCAAAGTTCTAGGACAGCTGCGGCAGAACAGGAAGAAAGCCAGGCCCCGTCTTACTGGCATCCC
TCCG
>MR_Moffic_diploids00239
TGCAGTGCAGAAAAGGAGAGCTGGCAGAAAAGGAAGAAGAGAGATTAGTATTACTGATCAAGAAATGTCCGAACATGAGA
GTTCTCAATCAAATCCACGCCCTGATTCTCACTCATCCCCACCTCTCTCACTCCACCTACTCTTTCTCTCTCTCCAAAGT
CCTCTGCTTCGCCGCCTACCGCAACGTCCAACATGCGAAGCGCCTGCTCTTCCAGCTCCGATGCCCCAACATCTTCGCCT
ACAACACGGTGATACGAGGATTCCTGCAGCAAAATCCTTCTCCG
>MR_Moffic_diploids00240
TGCAGTCTATTCGAGCACCATGCATCTTTTGAAGATAAGAACTCAATTGCAAAACAATTCTCGATTTGAGATCAATCAAT
TTTCTAGTAGGTATTGGGATGAATTGGAAACTCAAAGAACAACCAAACTCCTCATTACTCAACCAAACTGTTGACAGATG
AATAAGTCATGGTTCCATATTTCAAAGAATTACAAACAAAATTCAGGTAGACATGAGTATGGGGTTCGACACAGTTCATA
TAATCCTCTACTGTACCAAGAGCTTCTAAACCCG
>MR_Moffic_diploids00241
TGCAGAGTTGCTACTACTGCTGCCCCCTCTGCCTCTGCCTCTCTGCCTGCACTGCACCTCTGGAATTCTTTCGTCCAACT
TTTTCTTTTCTTTTTTTTTTTTTTTAGGCCACCAATAATAATATTTTTAATTTTAATTAAATGAAAAGGGAAATAGGGAA
ATATTTAATAATCACTGTATAAAGATTGAAATGACGTGTTTAGACCCACAGAAACAAGATTTTTCCCGATTGTCTGCCTT
AAATGCTTTTGTCAAATCACACCTTACTAAGGCTTCTGCCACCG
>MR_Moffic_diploids00242
TGCAGCACAGCTAAGCTGCGCTTCAGACAAGACGTCCCAAGCGTAGAGGGCATGGTAGTAGTCAGATTAGGTTGTACGGG
CGACATCCCCTTTTCTCTCATGAAAAGGCGGGAGTCATGTCAATAGGTACGGACATGTATCTCACATATATCCTTGCATG
CACACTCACAAGAGACACGATCAATCATAAAATACATACACGCATATACCTCTAGGGCATTCTCTCTTCCTCCGATTGGG
TTTCTGACTTAGGCATCGGAGAGTCTACCGGGAGCACCCCTCCG
>MR_Moffic_diploids00243
TGCAGTATTGGGCTTTGGCGGTATTTATCATGCACTTCTGGGACCCGAGACACTGGAAGAATCTTTTCCATTCTTCGGTT
ATGTATGGAAAGATAGAAATAAAATGACCACAATTTTAGGTATTCACTTAATCTTGTTGGGTCTGGGTGCTTTTCTTCTA
GTCTTCAAGGCTCTTTATTTTGGGGGCGTATATGATACTTGGGCTCCG
>MR_Moffic_diploids00244
TGCAGTATCAGCAACCCCTACAGGTTCCGGAACGGAAGAAGGACCTTCGGTGGTAGGTTCATGTGGAGGGATCTATCCCT
CAATGGTATACTCCAGCTCATGGATGATAGTTGTCAAGTCCACCTGTAGGGGGTTAATTTTGATGCTCTTATTCCAACTC
ATATATGCGGACATGGAAAGAGAGAAGGGGTCAGTATCAACATGAGAAGTTTATAAATCAAGACGGAATCAAAATATATA
TATATTGGAAGTAATACTTAGAGGAGTGTTGTCATCCGATTCCG
>MR_Moffic_diploids00245
TGCAGATGGGACATCTCAACTACCCCTGACACAAGGTATGGGCACAATATGTCCAGCCTGTACGGGCGACATCCTTATTT
TTCCAAAAAAGGTACGGGTCACATCCTAGGTTGAGGTAGGTAATTCATATACCAACCTGGTACCAAACATATTAACATAT
TTTTTGAATGGAGAAAAAACATACATAGGCATACAATATACATTCTCTCTCAAGCTCTCCTATCTATATTCCGATGAGAT
CTCTGACTTTGGCATCGGAAAGCCTGCCCAGAGCACCCCCTCCG
>MR_Moffic_diploids00246
CGCGGGAGCACGCAGTTGCCGAAGCACGCACGAGGCGCGCGCTGTCCGCCACGATCGCGGCGACGGCGTTCCACGGGCAT
ATCAACTGCTCGGGCTTTGGCCGCCGCCACAATCCGCGCTGGTCCGTGCCCCGAGTCGATCGGCGGACCG
>MR_Moffic_diploids00247
TGCAGCAAAATATTCTACATTTCCAAGCAGATTTGGTTCCAGAAATCCCTCAGAAATCAACATATTAGTGAGCTTGGATG
TGCAGATCTTATATTTTTTCACGAAAAGCCCCCATGTAGAGAAAGTATGGTTTCTGATGATGTGCATTCATGAAAACTGA
TTTTTCTTTACCTGAAGCTACATCGTTCCAGTAATCTGGATCCTTCTCCACTTTTAGTAGTTGATCGCCCACTTTGAGAA
GTATGAGAGGAAGACCATCACAATTCTCTGCAATTTTTCACCCG
>MR_Moffic_diploids00248
TGCAGCAGAACAATCCAATCCGACATCATCTCAGTTTATGATGGTGGAGAATCCCACACCACTCCACAGCATTCCAGCAA
GCAATGCGGATGTCCCTTCCACCCAAAAATCCAAATCACAAAAGAGGAAAAGGCCTGGTACAACCAAGACAACTCGACGA
TCAGAGAGAATCACTCGCCAACCACGGAAGGGAGGCCCAAAACCCCCTGTTTATCTTGATTTGGTTGATGATCCCTCGGA
GGAAAAAGCCAGCAGTGGACCGTGTTGAGGAAGATGTCCCGCCG
>MR_Moffic_diploids00249
TGCAGCTTTTCTCTTTCTGTTACTGTCCCCGTCAGTGGGACCCCCTGAAATCATGATTATTACTCCTCTCTTCGGAGGAG
GTGGTGGCAATTGATCCATAGGAGCTTTTTCTTTCTCGGTCCTCTCGACCATGTTTCTCACCTCTTCCATCCTCACGATG
GATGAACTCGAGCAGTTGACCATTCTGCAACATTCTTTCAGTAGTATCTCTCAAATGCCTACAATCATTGGTATCATGCC
CGTAATCGCAATGGTAGGCACAATTAGGGCTGTCAAAGCTTCCG
>MR_Moffic_diploids00250
TGCAGCCTTCGTGAACCTCGCGCAGCACGTACTCTGCTTCTGCTCGGCTAAGCATCTCAAGTAGGGATGCGTGAAGGATC
GCCTATACAGGTGCTCACCTATTAGGTAGTACTTGGCATAACTTGCTCGTTTGGGCACCTGCGGGTGCTCCATCCACTGA
CCTGTCTTCAGATAATGAAGTATCAGAGGTCGCCAATCAAGCCTTTCCTCCACAGCCCCGAACTCTGTGCCGAAAGCCTT
ACCCTCTGCTCTGAGAAATGTTATCTGGCCTTTGGAACTCTCCG
>MR_Moffic_diploids00251
TGCAGTACTGGAACTAGAACTCTCAGTCCTGAAGGTATGCACGAGGCTGCCAGCACCAAATAACCTTTGCTTCTTATCCA
GACCGCCTCCAACAACATCTATATATATCTTGTTCAAATCGACCTCTTGCCGCTCAGCCGTATCAGGAAGGGATTGCCTC
ATCTCCTCAGCAATCTCCTGTACTCGTCTCTATTCAACAAATGAAAAGATATTATAAGTATAAAAAAGATAAAACATTAT
CTGAAAGCTATGTAATAAGTAGAAGGTACAATTACATCAATCCG
>MR_Moffic_diploids00252
TGCAGGGATTATCAATGAGCACAGACACCCAGTCAACCCATCCTCCTGTCTTATATTTTACAATATATGTGAATAAATTA
GTGCTTACTCCAATCAGCTCAAAAGTCACTTGATCAAGCTCTGCCTGCCACCTGCCTTGTTCCAGCTGTGCAGCAAGCCC
AGCACAACCTGCTCCAGCACCTAAAGATATCCTTCGATCTCCAACTAAGCCAGAAGCCACTGTAGATGAAGATGCTTGTG
ACGATGTGTTATAAATAGATGATGATGGAGCTACAGATGAGCCG
>MR_Moffic_diploids00253
TGCAGACGGTGGTACAGGGGTCTTGCTACGCGGATTTTGCTGCTGCAACGCAGTGGCGCAAGGCAGCGGCAGGCAGCACC
TCTGTGAGGTGCGCTGGCGGCGGCGGCAATGCGTGTAGTGTGGCGGCGCACGGGTGACGGCGCAGCAGCGGTGCAGAGGG
CGGCTGGTGGCAGGGTGGCGCGCTGAGGAAGGAGCTGGCGCCATTGCTGTCCACAAACCCGAATTGGGTTGTTGCAGCAA
AACCCTAACTGCGCAGGTCGGGTTGTGGGTTCGGGCTTGACCCG
>MR_Moffic_diploids00254
TGCAGCGGACGCATGACCATCATCGCTTCGAGCAAGATCCTCATCATTACACTGGTACTGGTTTGCAGTCTGGTGAGAGG
AGAGAGAGAGATAGTTGTACTAGAAAACATTTTTCATTAGTGTTACTTCATTTGTCTAATTTATCAGTGGTGTTTTTGTG
TTTTTTGTTGAAGTGATGGAGGGTGAAGGTGAAGCAGAGCATAACCACCACGGCGAGAAGAAGTCGGTGCTCACCAAGGT
GAAGAATAAAGCCAAGAAAATCAAGGACAAAATCAAGCACGCCG
>MR_Moffic_diploids00255
TGCAGCCTCTTCAATTCAATTCTAAAACTAACTAGTTTTACTTAATTGACAACATCTTATTCATTTTCTGCAACAATAAG
TTTAGTTTGTGTTGAGAATCTGTGACACCAACAACACATGGAATGTTTTCGGACTCGTCTTCCTCTTCTTCTACTGCTGC
ATGCCTTCCTCTTGCTCTTATCTCTGCAAGTTCGCTCTGATGGTAATGCCTCTCTCTCTCTCTCTCTCTCTCTCTCTCTC
TCTCTCTGTAGAAGAGAAACATGCTGCTTAAATGACAACCCG
>MR_Moffic_diploids00256
TGCAGCTGCTCTTCATGCCGACACCCTTATCTTTCATGGGTTAATGATGTGGAAACCATATGCATCACAGTCCCTGGGTA
TCCCTTCTTGCATGTTCTATTTGCATATTTCATAATTGATTCATTATACGGATGCTGACGCATATACATATCCTCATTTT
TGCAGATATGAGTTGGACTGATAAGATCAAACTCACCCCTATTTCCTTCAATTTGGAGGAAATTTTGAGGGATATAGAGT
CCACAATCGAAGGTAGGACTCCTTCTACCGAAGACTCACCTCCG
>MR_Moffic_diploids00257
TGCAGCTGCCGCCGTTCTACCACCTGTCGCCGTCGTTTTGCCACCCGTGGCCGCTGTTCCAAAGCATCGACCACCACCAT
TCCGCCAATTTAGCGAGGTAGGGTTTTTTTATTGAAATCATAATTTCCTCTCTTTTAAAATAAACCTTCAACCATATCGG
TTCTCGTTTCAGCCACCCACCGTCATTCCGCCGCCGCCTTCGTTCCGCCGCCCACTACTGTTGTTCTGCTACCCTGCTGC
TGTCCTCACCTCCATTCTCAAGCTCAAGCTCAAGCTCCATTCCG
>MR_Moffic_diploids00258
TGCAGTTCTGTGCTGGGTGCCCCGCACTTCAGTTCTGTGCTGGGTGCCCCGCACTCTATCTCTGTGCTGGGTGCCCCACT
GCAGTTCTGTGCTGGGTGCCCCGCACTCCAGCTCTGTGCTGGGTGCCCCACTGTAGTTCTGTGCTGGGTGCCCCACACTT
CAGACAGTACTACATAGATTACTCCAGCACTGGGGTGCTGTACGGATTACTCCCTATCCAGTGCCTCATTCAACAAATCA
CCAGAATCTTCAAGTATTCATCGGAAAACTCAAACATTCGCCG
>MR_Moffic_diploids00259
TGCAGCACGAACTCTTTCAACTTCTTGGGCAAATCCATGATCATCCTAAAATGCGCTATCCTCTCCAATGTCATCTTCTT
CTCCACTGTCAACGACAACAGCTCGTGGATCATCGCCACCGCCCGCTTCTCCATCCTCCTCTGCGCCTCCAGCGACCGCA
GATCATACCCCGAAACATCCTCGTACGGCGACCAATACGGCAGCCTCTGCCATTTCCACATTGCAATCTTGTAATACTTG
CCGATTTTGAATCCCG
>MR_Moffic_diploids00260
TGCAGCTGCTCTTTCCATAACTGGGAGCCACCACGCTTCATCATCATCACCACTAAGCTGACCCTTCCAGGATGGAGGGG
GAGGGGTGGTCTCGATTATTTCATTATAGGGGATGTTGGCCTCAGGACCATACATGGCAATCAAGGGCCG
>MR_Moffic_diploids00261
TGCAGTGCTTCTGTTTTCTCCTGCCGAACTACAACTCGAACACGAAGGTTTAGTTCATCTTGTTCCTCTACTATCTTTTT
AGCTGACACCATCAGTGATTCGCTACAATGTAACAAATTAATTGATTTGAGCGTCGCTATTTCCCCAACTTCTGATGGGA
TCTCCTGCAGATATCTTAATTCCTTGAGATGAAGCTCTTGGAGAAGTGGAAAGTGGGAGTTCTCTGAGATGATCCAATCT
TCTAAACCTTCACACTTCTCCAATGCTAGTAACTTGAGGCTCCG
>MR_Moffic_diploids00262
TGCAGGAGACAGACCTCACAATCCAAGGTCCGACAAGTATTGTGCTTTCCACTGTAACTACGGTCACGATACTAATGATT
GCCGACACTTGAGGGATATGATCGAGCATATGATTCAGAATGGGCAGCTCCTCGAATTTATTCATAAGGAGGATGGACGG
GGAGAGAAGAGAGGTTGGGAGGATAAAGGAAAAGCCCCGCAGAGCAGATGTTGCCACCACCTCCACCGAAGTACGGAGTT
ATTAACATGATTTCTTGAGGCCCCACTGATGGGGATAGTAACCG
>MR_Moffic_diploids00263
TGCAGACCGAGCGTACCCGCTCGGCTGCGAAGTAAGGAGCACCAGCCATGCCGAAGCGCGTGCTGACGGGAACGGTGGTC
TCCGACAAGACCGACAAGACGGTGGTGGTCCTCGTCGAGCGCAAGGTGAAGCACCCTGTGTACGGCAAGATCATGCGTCT
CTCGAAAAAGTACCACGCCCATGATGAGGCGAACACGTTCAAGGAAGGCGAGATCGTCCGCATCGAGGAATGCGCGCCGA
TTTCCAAGCTGAAGACGTGGAAGGTGTTGTCCAAGGCGAACCCG
>MR_Moffic_diploids00264
TGCAGCCTAAAGTAGCAAATGCCCATAGTTGTAGACCGGGCGAGAGAGAGGGATGAAATGTTTCCAGAATTTATGACGAA
TTCTACTTTAAAAATCAATAGAGCACATAGCTGGTAACATAAATTTTTCATAGAAATCTCAAGAGTAATTCCAAGTTTTC
TTGCAAAGAAGAAAACGAGAGAGTATTATCAATGAAAAAGATTGTTGGAGATTTCCTGGGAAATGAATCAAACTTTATTA
AACTTCAAAACCAACTGATTGTAACATCTGACTTGGTACTTCCG
>MR_Moffic_diploids00265
TGCAGCCCTCGTGCACCTCATTCAGGACAAACTCTGCTTCCGCTTCAGCTAAGCACCGTAGGTAATGGTGCGTTAAGGAC
CGTTTACAGAGGTGCTCCCCTACCAGGCAGTACTTGGCATAATTCACTCGTTTGGGGACCTGACGATGGTCCATCCGCTG
TCCTATTTTTAATAATGTAGTATCGGAGCTCGCCAATCAAAACTCTCCTCCACGGCTCCGATTTTAGTACCAAATGCTTT
GCACTCTACTCTGAGGAATGTTATCTGCCCCCCAAAATCATCCG
>MR_Moffic_diploids00266
TGCAGCCCGATTGAACCTTTCTAAGTACAATCTCAGGGCTTCTCCCTGTTGTTGCTTTATTGTGAGCAAGTACATTGGTG
GCTTAGTTTCTCGGCAAGTACTGGAAAAATGAGCCCAAAATAATCGACGGAAGTCGTCAAAACACCTGATTTTCCCCTCG
GGTAATTGCCGGAACCATTGTTGAGCTGGTCTCATCAACGTGGTCAGAAAGACCTTACACTTCACCCCGTCAGCGTATTG
GTGAAGGAGTGCGAGGTTTTCAAACCTCATCAAGTGCTCCTCCG
>MR_Moffic_diploids00267
TGCAGGGAGACCCCTAGAGCATTGATGCGAAACGTTAGACTGAGGAGGTACATTGGCCAGGTCATCAATCTGGTGAAGGC
AGATCGGTGCGGTTGGGCCTACCGCTTATCATTTCTCAGAACCACAGCACAGCGGTCTACCGCTGACTGACTTTCTTTCC
ATAGGAGATCTGGTTGCTTCCCGCG
>MR_Moffic_diploids00268
TGCAGAATTGATCACAAAGAAGCAGGAAAAAATTGAGAGAATGGAGAGAGAATTGGATGAGCTCAGGGAGCTCAAGAAAA
CGATATTGGAACAGCAGGCGGCTCGGGATGCCGAGACCGTACAAGAGGAGAGCCGAGCTCAATCTCGGTTCATTACCCGA
ACTCAAGGACAAACATCGACTCTTGCACCGATAGGGACAAGAGGTCCTTTCACTGAGGAAATTTTGGTTGATCCCTTGCC
CAAGGGATTCAGAGCCATCAATTATAAATACCAGGGATTGACCG
>MR_Moffic_diploids00269
TGCAGGCCTAGATATTCTGAGCATTGTAGCTCAGAGGCAGGATTTCCTTAATGAAGTCGGGGAGGTTGCCGCGAAGCGCG
CGAGGCTCGAATTTGAACAGCATTTCCCCCGCCAACAATTTGTTGAGGACGTAGGTAACTATGTCCTCAGCAAACTTGCA
GAAATCCTACCTCGGTTCACTGCAGAAGCTCAGGTAACAGAAGTGTAGGTAACAGTTTCTGGTACATCCG
>MR_Moffic_diploids00270
TGCAGTTATCACAAGAAAGATTATAATTGAGAAGAATCTCGAAGCAAAAGTCGTGATCGCTAGATTACGCCGTCAACAGT
AATTAGAAAAGAAAGTCATACATATATTATATATATATATATATATTCGTACAATTGTGTGTGTGTGTGTTAAGCAAGCA
GATGTTAACACAACACAACAACACCTCAAGAACTGTGAAATCCCATAACCACCAGACAACGACGAGATCGAACATCTCTC
CACCAATAGCAGTTCGACAGCACATCCTTAATAAACCG
>MR_Moffic_diploids00271
TGCAGAAGTACCTAAAAATATGGTTAAACCTCCAGTTCCTTTTCCTCAGAGATTGGCCAAAACAAAGGCAGATGACAGGT
TTCAAAAAAATTTAGAGATGTTTCTACATGTAAACATTAACATACATTTGTTAGATGCCCTCAGGGATATTCCAGCGTAC
GTTAACTTCTTGAAAGATGAAGTATCCAGAAAAAGAAAGCTGGAGAAATTCGAGACAATTAATTTTTCAGAAGAATGCAG
TGCAGTGTTGCAGAAAAAGCTCCCTACCAAGCAAAAAGACCCCG
>MR_Moffic_diploids00272
TGCAGTACTGGCACTTGAACTGTCAGTCCTGAAGATATGCGCGAGGCTACCAGCACCAAATAACCTTTGCTTCTTATCCA
GACCGCCTCCAACAACATCTATGTATATCTTATTCAAATCCACCTCTTGACGCTCAGCCGTATCAGGAAGGAATTGCCTC
ATCTCCTCAGCAATCTCCTGTACTCGTCTCTATTCAACAAATGAAAAGATATTATAAGTATAAAAAAGATGAAACACCAT
TTGATATATATTTAATAAGTAGAAGTTACACTTACATCAATCCG
>MR_Moffic_diploids00273
TGCAGTCCCCTATTACTTCTATCTCCGGTACTACTACACCACCAACTTTTCCATATATCATGTCGCCTAATTTTGGAGGT
ACTTTCTCTACATTTCTGATTAACATCACTGGTATACGTGAACCTGCTACTTATAAAGAAGCTTCACAATATCAAGAATG
GAATGATGCTATGCGTGCTGAATTGGATGCTCTTGAGAGAAACGGCACTTGGGTTATTACACCTCTCCCACCTGGAAAAC
TAGCTATCGGCTCAAAATGGGTTTATAAGATGAAGTTACTGCCG
>MR_Moffic_diploids00274
TGCAGCACGTTCTCAAAACGTATTTAAACCCCCAATTACTTTTACTCAGAGATTGGCCAAAACAAAGGCAGATGAAAGGT
TCGGTAAATACTTAGAGATGTTTCAACGTGTAAACATCAACATACCTTTGTTAGATGCACTCAGGGATATGCTAGGGTAT
GTAAAGTTTCAAAAAGATACAGTATCCAAAAAGAGGAAGTTGGGGAAATTCGAGATAGTTAGTTTGTCAGAAGAGTGCAG
TGCAGTTCTCCAAAAGAAACTCCCAATCAAGCAAAAAGATCCCG
>MR_Moffic_diploids00275
TGCAGGTACATAAACCGCTTGAATAGAAGTTATGGATCCTTCTTTGGTAGAAGTAATTCTTTCTTGTAAAGAGCCCATTT
CAGTACTCAGGGTGGGTTGATAACCGACAGCGGAAGGCATTCTACCCAATAAGGCCGATACTTCGGATCCG
>MR_Moffic_diploids00276
TGCAGAGCAGAGGTACCGTATGATGGATGGGACATCTCAACTACCCCTAACACAAGGTATGGGCAAAACTTGTCCATCCC
ATACGGACGACATCCTCATTCTCCAAAAAGGTACAAGTCACATCCGTAGGTTGAGGTAGGTAATCCATATACAAACCTTG
TACCAAGCATACAAAGGGGATGGAGAAAAACACACACACACACGCGTATACCATACTTTTCTCTCTAGATCTTCATATCT
ACATTCCGACTAGATCTCTACACCTGACAGGAGCACCCCCTCCG
>MR_Moffic_diploids00277
TGCAGACGATTTGACCGATCCTGCCCCTGCTACCACATTTGCACATTTAGATGCTACTACCGTACTATCAAGAGGATTAG
CTGCCAAAGGGATCTATCCG
>MR_Moffic_diploids00278
TGCAGCAGAAGTGATAGAAAAGCAACAGTCACAGATAGAGAGGATGGAAAAGGAGCTGAGTGAGCTCAGAGAGCTGAAAA
GGATGATGCTGGCACAGCAGAGCTCCAGGACAGCCACAGTAGAGCAGGAGGAAAGCCAAGCCCCATCATACTGGCGTCCC
TCCGGTCCTGGGCCGACAGAGTCACCCCAGAAGGAGAGTCCTTTCTCGAGAAAAATACTGGCTGACCCACTCCCAAAAGG
GTTCAGAACGGTCTCTTATGAGTATCTGGACACCTCAGATCCG
>MR_Moffic_diploids00279
TGCAGAATTTGCAACTGAAAATCTTGGTCGGGAAAGCCCTCGTTTCCGGTTGCGTCTCTGATGGCTCCACGTTCAGGTTC
AATCTCCACTGCTCATCCGCCCGTATTTCTTGAATCTGGATCATTGCGTGTGTGTCTTTTTCTTTTTCGATGACGATGAT
GATGGAATGAATCGAGACTGATGTGAATAACGGCTTATTATAACCATTCGCGTCTTCTTGTTACGTGTCCCCACTGAGTA
TGCCTAGGTTTTCAGCGTTGCCTTGGTAAATTCAATGCTACCCG
>MR_Moffic_diploids00280
TGCAGCTGGAGCCTCCCAGGTCGGGAGCATTACTACCGAACAGACTACCCAGACTGAAGGGTCAGCTCTGTCGTTTACCA
CTGAACAACTGATGCTGATCAAACTGATGACGCAATAAGTCATGGGTGGAAACCCGACGCCGATTCCGACTCCG
>MR_Moffic_diploids00281
TGCAGTAGACACGCGGCCCCCGCTGCTGCTGTCGCAGCCTGTCGCTGCCGCTACTGCTGCTGCGCCGCCGTCTGCCGCTG
CTGCTGTGTGCTGCTGTTGGCCGCTGCTGCTAGGGTTTGCAGCAACAGCAGCGCCGCCAGCGCTCTCTTCGCGCTGCCTT
GCTTCCGGCCGCCACCGCTGCTGGTCATCAACACACAGCGCAGTGCCGCTCACTGTGTCAGCCCCG
>MR_Moffic_diploids00282
TGCAGCTTAAGACCGTGTTCAAGTGCCGTCGCACTTCCATTTGGATGTCGGGACGCAGCTCACGTACCGACACCAGTGGC
AACGCTCGTACGCATTCACTCCTCGAAACAGCATCACCAATCCAACACTAAACCTGCAGGCATTTCGAGACATGCGTCAA
TTACGCGTCTGCTGATTTTGGAGCTCTTGATTTTGAAGGTAAATAGGAATAGATACTCACCCCACAATGAACAGTACCAG
AGAGACGACGAGCAGGACATACTGGTAACCCTTGTATTTGGCCG
>MR_Moffic_diploids00283
TGCAGCTTTCCAGGTTCGCAACTCTAGGGCTCGTAGATCTTCTGTCGGTCGATTGAGTGTTGAGTTTCTTCTCCCAAGAA
AGCGTTGATTTGGTCCGCGCTCTGAGTTGAATGAGTGTCTTGGGGCCCCTTTTTATTGATTTCTGCTTTCCTCTTGTCTG
CGTTCTGGCCCG
>MR_Moffic_diploids00284
TGCAGTTGCTAGCATCGGCACCCGTTTGGGTCCGAGACAGGGGTGCAACGGCAATCAAAGATTTCTGCTGGCCATTCGAC
TTAAGGAGGCGGCGATCGACAATGGTGGTGGCGCTGCATGCATCGCCG
>MR_Moffic_diploids00285
TGCAGCTGACGTGGAACTACAACTACGGGGCCGCGGGCCGGGACCTCAAGTTCGACGGGCTGAACAATCCCGAAATCGTG
GCCACGGATGTACTCATATCGTTCAAGGCTGCCTTGTGGTATTGGATGCAAAATTGTCACACTGATATTGTCACGAACCG
GGACTTCGGAGCCACGATTTGGGCCATTAACGGCAACGTCGAATGCGACGGAAAGGAGCGCGACAAGGTGACCAATAGGG
TTAACTTGTACACGAATTATTGTAGTCAGTTTAAAGTTGATCCG
>MR_Moffic_diploids00286
TCATCTGTGCTGGGTGCCCCACTGCAGTTCTGTGCTGGGTGCCCCGCACTTCAGTTCTGTGCTGGGTGCCCCGCACTCTA
TCTCTGTGCTGGGTGCCCCACTGCAGTTCTGTGCTGGGTGCCCAGCACTCCAGACAGTACTACATAGATTACTCCAGCAC
TGGGGTGCTGTACGGATTACTCCCTATCCAGTGCCTCATTCAACAAATCACCAGAATCTTCAAGTATTCATCGGAAAACT
CAAACATTCGCCG
>MR_Moffic_diploids00287
TGCAGCTGCTCTTCATGCCGACACCCTTATTTTTCATGGGTTGATGATGAGGAAACCACGTATATCACAGTCCCTGGGTA
TCCCTTCCTGCATGTTCTATTCGCATATTTCACAATTGATTTATTATACAGATGCTGACGTACATACATATTCTCATTTT
TGCAGACATGAGTTGGACTGACAAGATCAAACTCACCCCTATTTCCTTCAACCTGGAGGAAATTTTGAGGGACATAGAGT
CCACAATCGAAGGTGGGACTCCTTCTACCGAAGACTCACCTCCG
>MR_Moffic_diploids00288
TGCAGCCAATTGAAGAGTCCGAGCCCTTGCAAACTCTTATCTATATATACTATTGGAGTGTGCGGTTTGTGCATACACAT
AGAGACTATTAGTTAGATTTGTCTCTCGTACAATCTCCATTTTAGTCAAGTCCCGTCTTGGGCTCGCTGATCTTCTTTCA
ATTTCAATCAAGACTTTCATTTTTCTATTTCATCATGGTCTTAGTAAGTAGTATATTCTCGTCGAGCCCATTACGTTAGT
GCGCAATAGCGTTAGTGGGCAAGACAGGCTGCAAGCAATAGCCG
>MR_Moffic_diploids00289
TGCAGCCTTCCCTCCTGAAATCATATTTATTACCCCCCATTTTCGGCGGTGGTGGAGGTAACAGTTGCTCAGCGGAGCCT
TCCCCTTGTCTTCCCAACCTCGTTTTTCACCTCGGCCATCCTCCCGATGGATGAACTCGACAAGTTGCCATTCTGTATCA
TTCGTTCAATCGCATCTCTCAGGTGTCTGCAATCATTTGTATCATGGCCATAATCGCAGTGATAGGCACAGTATTTGTCC
GACCTCGGATTGTGAGGTCCATCTCGAGCAGTTCTGGGGTACCG
>MR_Moffic_diploids00290
TGCAGTATAAATGGAAAGTAGTTTACTTGTTTATATTGGTATGTTTTAACATATTGATTGGATCACATTGAGATGTGTTC
TTCTATCTGACCTAAGTGAAGAATCAAGATCTCAGTGACTTAACGTAACCTAAACCCTGATAAGGTTTTAGACGTGTTTG
CGTGTCTGTGTGTCACTTTGATTTACCATGAGTGAGAGTTGTTGATAACTCAATGTACTCTGTATCTTGGGTGACAACAG
TTCATATACGACGTTTAGTAATCTGTATTGGGTTACCGTATCCG
>MR_Moffic_diploids00291
TGCAGCTTGAGATTCTTCAGAAGCCTGTTTACGTCGAGAAATTAATGAGTTCGATAAACACGATAATGAGAAAAAAAAAA
ATGCAGCATGCATGTGACATGCATGAAATAAAAGTTTATTTTATAGTAGTCAAGATGTATTAATGAATAAAATGTTGAGG
TACGTACCTGTGGTCGTTGGTATAGGCTTCGTAGTTAGGAATGGGCACTTGATCGGTCTCGATCTTGATTATGTCCTTTT
CTAAGGCGTGGTAGTGGCGGCGGACGTCGTCGGCAGATTTTCCG
>MR_Moffic_diploids00292
TGCAGGAAGCCTGGAGCCGAGTGCTATTGCTGATCTGCCTGAAGCATGGGGCTTCGTCGGACGAATGGCGCGCGGGCCTG
AAAACCATGGACGAGTTGATCTGGAGCGTCGAGCCGCACGATGGGCCCGAGGCACGCATGCGCCTGCTGGAACTGGTGCC
CAGCCTGCTCAAGGCGCTGCGCGACGGCCTGACCAGCTCGGCTTTCGATCCGTTCGCCACCAGCCAGTTTTTCAGCCAGT
TGGAAGTGCTGCACGTGCAGGCCTTCCAACAGGGCGCGGCCCCG
>MR_Moffic_diploids00293
TGCACATCTTGCGTTTAGCTCGGGTTATCTGGTACTTGATGTTCAAACTATGCACGCTCGAACACGGGTTGCCGATTGAG
CCCCTGCACGGGGCATGTTGTTCCTGCACGGAACGGGTTCACATAGCCTCAGAAATCTGTCCCTTTGACACCTTCCCTTG
CCCGTTGTTGAGGAATGAAAGAAACCAGAAACCTTCCTCTTTCGTTTATTACGTTACGAGACGGGTTAGCTCGTCCCCCA
TTCACGTTCATGTTGATTGGCATATTGATCACCTATTGATTCCG
>MR_Moffic_diploids00294
TGCAGCCTGACCTTCTTCCTCAGTTTGGGCATTCATCGCTTGAGCCCCTTCCTCAACTTGAGGATTCCCAACTGGGTTGG
GGTCAAGAAGAACAGGACCGAAGTCATATCTGAGGGGACCGAAAACACGGTTGAGGTAGCTGCCCTCTCCATGACAGGAT
GCCACCAGGCCTCATTGTCATCACCATCAATTCGGCCTCCCCAGGATGGAGGCGGAGGGGTGGTTTTAATTATCTCATCG
TAGGGAATGCTGGCTCCAGGACCGTACATAGCAACCAAGGGCCG
>MR_Moffic_diploids00295
TGCAGTCGTTGACGAAGTCAACATGGTTGGCAACCCAATAGGGTGGTGGGTAGACACCGGTGCCACTAGACATATTTTTG
CGGACAAGACGATGTTCTCCACCTATGACCCCGTCACCGAAAAGAAGAAACTCTACATGGACAACTCCGCAACCTCCAAG
ATCGTTGGAAGTGGAAACATAGTGCTCAAGATGACGTCGGGCTTGAAGGTTACGCTTCAAAATGTACTGCATGTTCCCGA
CATCCGCAAAAATCTAGTGTCCGGTTCTGCACTTAGCAAGGCCG
>MR_Moffic_diploids00296
TGCAGTGGTGGAAACCACTCCAGAAGGAAAAACCGCCCTTGTCTTTGGAAAGGGAGACAAAACTGGGCCATCTGGGCCAT
CGCCAACTGCTGCCCGGGCTGAAATGGGTAAGAAAAAGGAGACCGACCTGGTCGAGGATGCCTTTGATTCTCCAAATGCT
GCTGAACTGATTACTAAACAACAGGAAAAAAATAGACTTAATGGAAAAAGAACTGAATGAGCTCAGGGAGCTCAAGAAAA
TGATGTTATCACAACAAGGGGCTCAAGATGCCGAGACCATGCCG
>MR_Moffic_diploids00297
TGCAGGTCCGTCTTTTCCTGCTAGCGGAGAATCGCTCATTTAAGTGGAAAAGATTCAACGTTAGAGGAAGCCCCTTTTTA
AGGCCGTAGGAGAGGATGAATAGCAGATGATTGAGCTACACCCATTTCATAGCCCTCCATTGGGCATTGTCTCATTGATA
GCAGAGATAGCCGGCTGAGCCGTTTCCAGGGTGGGCAGGCTGTTAAACAGAAAAGATAACTCTTCCCGAGGCCCCCGCCG
ACGTCTCCGGACTCCCTAACGTTGCCGTCAACCGCCGCGTCCCG
>MR_Moffic_diploids00298
TGCAGCTGTCCTCTCCATAATCGGAAGCCACCATGCCTCATCATCATCACCATCAATTTGGCCCTTCCAGGATGGAGGGG
CAGGGTGGTTTTGATTATCTCGTTGTAAGGAATGCTGGCGTCAGGTCCGTACATGGCGATCAAGGGCCGAGCGGATTCAG
TACCGACCATAAGGAAATACCCGATCAGATCTCCCGCATCGAATAAATACTGCTTTCTATTGCAGTATTCTTCGATCAGT
TGCTCGTGAAGAATGTGAAGGCATTCTTGTCCAGCGGGAGTCCG
>MR_Moffic_diploids00299
TGCAGGCCATCGAGAAGGCCCGCGACCACAATGCCAAGGGCGGACGCCTGCGGGGGGCCAGCACGATCAGCCAGCAGGTG
GCCAAGAACCTGTTCCTCTGGCAGGGCCGCAGCTGGATCCGCAAGGGCCTGGAGGTCTGGTACACGGTGCTGATCGAGGC
GCTGTGGCCGAAGGAGCGGATCCTGGAGATGTACGCCAACATCGCCGAGTTCGGTGATGGCGTGTACGGCGCGCAGGCGG
CGGCGAAGAAATTCTGGGGCAAGGATGCGGCGCGGCTGAGCCCG
>MR_Moffic_diploids00300
TGCAGCTAAAGCAGAAGAGAGAATAGTTCCTCACTCGGCGTGGTACGTGTAAGCAGAGTAACTCGTTCACAGGAAAGCCC
TAGTCGCGGTCTCGCTTCCTTACTTTAGTAGAGAGAGGATTTACGGGACACGAACCCG
>MR_Moffic_diploids00301
TGCAGTTTAAGGAGTTTGTCCCACTCCAAATTTTCCAAACCTTCCAAACTAAACAATAAAGATGTCGGCACTTTGTGCAT
AATCTCCAGCGGAATCCTGCCACCCAAAATTATCTCTTATCAGCATTCAAACCATATACATTTAAATAATAATAATAATA
TAGTGCAGTCAGAATAATAACAATAACTTTTATGTATGGAACATTCAAGACGAGCATTTTGACTCAAAATTAAACTTTTT
TCCACCCCACCTGCAATTTTTTATTCAACTAATTTCTTTCTCCG
>MR_Moffic_diploids00302
TGCAGAACCCTGCTGCTATGGCGAAGACTGCTGTGACGAGGTGACGATGCCTTGCTGCGAGTAAGCAGCAGGTGAGCCAG
TTAGGCTGGCGGATACGCAGACGCTTTCGCTTCGCTCATCAAACGTGGAAATTGATACGACATTTCTAAATTTATGGAAA
TGTCGTTATGATTATGCAATGGATGAATCAGATGTTGTTGTGGGGCTTGCAGCGCTTGCGCATCCCATGCGCTTACGGGT
TTTCAGGGCGCTGGTCGTAGCAGGCGAAGGAGGCCTTACACCCG
>MR_Moffic_diploids00303
TGCAGCTGCTCTTCATGCCGACACCCTTATCTTTCATGGGTTAATGATGTGGAAACCACGTGCATCGCAGTCCTTGGGTA
TCCTTTCCTGCATGTTCTATTTGCATATTTCATAGTTGATTCGTTATACGGGTGCTGACGCATATACATATTCTCATTTT
TACAGATATGAGTTGGACTGACAAGATCAAACTCACTCCTATTTCCTTCAATTTGGAGGAAATTCTGAGGGACATAGAGT
CTACGATCGAAGGTGGATCTCCTTCTACCGAAGACTCACCTCCG
>MR_Moffic_diploids00304
TGCAGTCTACTATAGAGAGCAAGAAACGTCTCTCCTCCTCTGATACTTCCTCAGCTCAGGACACTCCCGAAGCTGACCAA
ACCACAACAATTCCCGACTGCCCTCATCCCCTTTTCTTCTGCCCCTAAACATTCTGCTCAAGATTCTCCCCGATCTCGTT
CTCAGGGCAAGAGCAAAGAAATGGTGGTTTCGACCACCGTGGGCCAAAAAAGAGCTCTGACTCCCCCCAGTTCAGAGCAA
CCTCCAAAGAAGCTCCAGATCGGGGGAAAGGCTTCTGAATCCCG
>MR_Moffic_diploids00305
TGCAGACGATTTGACCGATCCTGCCCCTGCTACCACATTTGCACATTTAGATGCTACTACCGTACTATCAAGAGGATTAG
CTGCCAAAGGGATCTATCCG
>MR_Moffic_diploids00306
TGCAGATGTTCAAACGATACACACAGGACAATCAAACAAACGAGTTGGTCTTCACGGCCAATTGTGATCACAAAATATTT
GTCCGACGGCTGCGAGAAGTTTTAAATCGCCAGATACCAGTCACCTTTCGCAACAAGCGTGATGATGAAGGAAACTTACT
TCATCCAAAGATGAAGGATCAGAGGAGATTCAACGAAGCATTGTTGAGTTGTCGACGGGAAGAATTTCCAGATTTCCAAA
ATGAGGAGATCATGATCCTTAAAACTTCTTTAATATCTAATCCG
>MR_Moffic_diploids00307
CGGATTTGAATTCCGGACCTGAATTCCGGATCCGAATGCCGGACCTGAATTCCTGATCTGAATTCCG
>MR_Moffic_diploids00308
TGCAGCTTCGTTTCCGACCTCGACAATGGGTTCGAGGTCATAACGAAGAGGCCCAACGATGCGATTGAGATCGACATCTT
CAGACAAGGCCGCAGCTGCTCTTTGCATGACAGGCAACCACCAGGCAGTATTCTCATCAGCACCG
>MR_Moffic_diploids00309
TGCAGATATGACATTTCAACTACCCCTGACACAAGGTATGGGCACAACATTTCTAGCCTGTACGGACGACATCCTCAGTC
TGTGAAAAAGGTGCAAGTCACATCCGTAGGTTGAGGCAGGTAATCCATATATAAACCTTGTACTGAACACACAACGGGCA
GATAAGTACGCATATACAAAAACACAGATACATACAAAAACACAGATACACGCATATCTTTCTCTAGAGTTTTCTCTCTA
TTTTCTGACGAGATCTCTGACTTAGGCATCGGAGAACCTGCCCG
>MR_Moffic_diploids00310
TGCAGGTGCGCGGCCTGACCAAGCGCTTCAGCGAGGGCCGCATCGACCTCACGGTGCTCCACGGCATCGACCTCGACGTG
CGCGCGGGCGAGACGCTGGCCATCGTCGGCTCGTCGGGATCGGGCAAGAGCACGCTGCTGCATCTGATGGGCGGCCTCGA
CGCGCCGAGCGCGGGCAGCGTCGAGCTGCACGGTCGCAACATCGCGCACGCCGACGCGGCCGAGCAGGGACGGCTGCGCA
ACAGGCACCTGGGCTTCGTCTACCAGTTCCACCACCTGCTGCCG
>MR_Moffic_diploids00311
TGCAGTACAAATCCGAAGCCATGCACAGAAGTTTTTCTCCAAGGTTAACTCTTCTCATAAGTATCATTATCTTCCATTAT
GTCCATATGCTCCTTCCTTTTAAGTAAGTCATCAAGTTCTTGTGAGGCTAGGCATCCAAACTGCATTGTTTTAACTTTGG
AGTGAGGTGGTTCTGTACTTAATTGTGGATGACTGGTGTTTAGGTTGTTCGTGAGAGTAATAATGGAGACGGCAGCAATG
CAAAACTGATAGAAATTCCTCCTCCTAGGCCCAAGAGGAAGCCG
>MR_Moffic_diploids00312
TGCAGCCTGTCCACCCATCATGCCCCATCAATGAGGAAACGATCATGACAAAGCCACACCGCCCCATGGATGCGCCGCAA
CCCGCCGAGATCGATGACATCCAGGACCGCATGGGTTCGATGGAAGAACTGCACCTGGACGACGACGAACCCACCGCGCG
CATCGGCGACGAAATGACTGCCGCTGAACTGGAACACGAGTTGCCCGACGAGCGCGTGCGCGAAGCGGGCATGACGGCCG
CATCGACGGACGACCACGAACCGACCGACGACGACCTCAGCCCG
>MR_Moffic_diploids00313
TGCAGTTTATCCACTAGATATATATTCTCAGCTGTGCACTGTTGATAATCTTGAAAAGTTGGGGATCAGCCGGTATTTTA
CGGCAGAGATTCAAAGTGTGTTGGATGAAACATACAGGTAGTCGGTGGCATGTACCTAAGAATATGAGGTAGCTATTGTT
GTTTGTGATCTAATTTGTGAACTTGTACTATTAAATTTCTTCTGACATTGGTCCATAAAAGATGTTGGATGCAGGGCAAT
GAAGACATATTCATGGATGCCTCAACTTGTGCTTTAGCATTCCG
>MR_Moffic_diploids00314
TGCAGTCATTACTTAGAGCATTAAGTTCGTTCATCATCGAAGAGTAAAACCTTTTTCGGTCTGAAAGGCGCCGAACAGAG
AGAGAAAAGGCTTAAACTGTCTTGTAGTTTTGTCTCTCTTTGCAGACTTATTCGCTGGAATCTTTAAAAAAAACAAAAGT
ACCAACTGACCCGACTTGAATAATATGTCTGAGTTCACGGTCCTGGAATGGGTATCGTATGCTCAGGACACGTCCCAGTC
CAGTTGAGACGAGGAATCGCACAAGATTCTGCGGGGAAGTTCCG
>MR_Moffic_diploids00315
TGCAGAATGACGTTAAATTTGACGTAATAAATGATACACTCGTAACCTTAGAAAAAGTTCATGAAATATCGAATAAACAG
TCAACTTCAAAAAACAAAGAAAGTCATGATACACTAGATTCTCCTTGTATCCATTTCACAAATGTTTCACCAAATGGCAA
CATTGAAACAAAAGAGTGCATAAAACCCAAGCTAGAGAAACAACAAAAACTAATTTCTTTGAAATGTATAGAAAGTCCTT
TAACCGCGGAGGAAGACTTTGAGGTTACAAGCGATACACAACCG
>MR_Moffic_diploids00316
TGCAGTGCTTAAATTAATTTGTGATGAGTTTGACGGGTGTGCGGGTATCATATTTATTTATAGGAGTCATCTGACATTGT
TTTTGTCCCAGACTGTACTTACCTGCAATTCACGTAAATGTTACCATGGTTTCAACGAGGAATACTTCCGCGAGTTCCGA
AGTGAGATTTGGAAGCTTCAGGAGTTAGTCAAGAGAATAAATCTTATCAATTATTCAATGGGTCTGTTGCAAACTTGTCC
TACAGCTAAACAGAGGGTCTATCAGTGGCGTCACGTGCAAGCCG
>MR_Moffic_diploids00317
TGCAGTCAGAGATATAGCTAAATACTGAAAAATACCGAAATCAGTACCGCACAACCCTAATTGGAAGCATCAAACAGTCA
TAAAATCCATTCATAAACCCACAAAAGGCGTTTTAAGGAAAGCCTAAGATGGCGGGCGAAGGGGCGAATCAACCCTGCAT
GCATGCACCACGAACACCAAAAGATGGCCGACGACAGCAATTTATAATGTTGGTTAGAATGTAAACGAACGTCTTACTTC
CTCACAGTAGTGACATTTTCTGTCATTCTACGTGTTTTTATCCG
>MR_Moffic_diploids00318
TGCAGGTATGTTGTTTTTGTTTGACTCTCAGTTTTTCCACTGATGCTTTACGAAGGAATCCAGACCTATGGCACCACAAG
CTACGTAGGTCGGAACTGCTGGCTTGAAGCTGACTGTGAATTTTGAGCGATAAGTGCTGATTGCCAGCATAGTGCTATCG
TTTCATCCATGTTCAATTACTTTCTAAAAGTAGTTCATATTAAAAGAAAATGGAGTGGAAGGTGCAAGATAATCATCTGA
AGAATGCCTCTTCAAAACGTCTCCTCTATCACTACGAAAACCCG
>MR_Moffic_diploids00319
TGCAGGTGTCCAGCAATAAACAGAAAGCCATCTCATGATACCTGTCACAAGCCTTCCAGAAACAACGGGACTCCAGTCAA
TGGCATAGCCTTCATCCTTGTGTCCAGCAAACTTAACTAGAGGAGCTTGATTGAACACTGTCGATCCTCCATTATTAGTT
GCAGTATCAGATTCTCCCAAAGCATGTAAATGAGAGCTGAAGTCCCACACCTACAGAGCATCCATTGAGTTAGGACGAGT
GGCATGCGTAATAGCATATTCAATGTATCTTTTGTTTTTTTCCG
>MR_Moffic_diploids00320
TGCAGAAAAAGCAGTTACAACACCTACCATGGTAACGTAGGCGATACGCAACGGCCAGTGTCTTTCTCTGTCTTTGCCCA
TCTGAACGCATGCAGCAGAAAAGGATTGAGTGAGAGGAAGAGGCTGTCACGTGACCCAACCGCGAGGCGACCGACGCGAC
GCTTCCTTGTTTTAAAGAATTATGTATGCGCATTTTCAAATGCATAGGTTATCCTCAGGTTTTGAGCATAATTCACAATC
ATTCAAACTTGCCTTGCCTCGCTCGGTCCCTCTTCACCGTCCCG
>MR_Moffic_diploids00321
TGCAGGCAGACAAATACTATTAAAATATTTCAAATTTTTCAATTTATTTAAATTAGATTGTTCAAACTGTAGCCATGCAG
TATCAAATACCAAACTACCTCCAGAATTATAATTCACATCCCTTTAAGAAATTATCAGATTCCAGTAAAGATTAAGCAAC
AGAAGTCCGTTTAAACACAGAAAACTATAAATTGTACAGCATGGGAGCGCAGATCAGAATGAAACATATCATATCGCACT
ATCTGCAACAAAACTGAATCTTGAACTCATACCG
>MR_Moffic_diploids00322
TGCAGCTGCACGAGCCCTTCCCGCGTGCCACAAATGACCCACAAAAAAGAAGAATCCTAGAACAAAATGAGAGGTAGCTA
ACCAACTTCTAGGGGAGACATAATTGACTGCATTAATCTCAGTAGCTACACCACCCACAGAATTTAAAGAGCCTAAAGGA
GCATGAGTCATATATTCTGCA
>MR_Moffic_diploids00323
TGCAGCAAAAGTTTACAAGAGCCTCATTACTCCGTTATTCCTTATCGTAGACATTTTCCGTCTCTATGCGCTTCAAACTC
AATGCGCAGATGTGCACTTATTACGTCGGCGCCTGCGCATCGCGATCCTGTCCAACGCTTTCTAAAGGCTTCCATCGGTT
ACAGAATGGATTTTGGGGTTTTTAATCTGCGTTTTTCTACAGTAATAAATACCAGATTTCTGGTAACAGGTTAAATAAAC
ATAGGTAAAGGATGGGATAGGATAGGTTAATCGTTGTGCTTCCG
>MR_Moffic_diploids00324
TGCAGCACAATTATGTTGCTGTAAGCGTTCCAATAGTCGATTCAGGTGAAGAAGACTCCGAAAATAACGATGGTAGCTCT
AAAAACTTCCGAAATAGACTCCTAAACTCAATACACACTTTTATTTGTGCGAGTGTAATGGTGGCATAGGGCAGTAATAA
ATGGAAGATTCCTAGCTTAATTTCCTCACTATCTCTATGCTGACAAGGATGATTCGCAGAGTAATTAGTATTCAGAGTTG
TGATCCACATCCGACGAATGGTACCGTGATATCTAGTGACTCCG
>MR_Moffic_diploids00325
TGCAGGCGCGTTATGTACCCCAACTCAGGTCCATTTTCCCCGCCCTAAGTATGCCATGTTTGAGTATCTGATGTGTAGTA
TAATATCTTTCGTCCTAACCATTTTTCTTTCAAAATTCAGTGTCTTGTGCCGTGAGAACCTGTAACCAGCGGAATCTAGG
CTTACGAGTGCTTTTAATTAATCTTATCGAAAACTCGCATCGATGAAAAGCTCAAAAAAGTGGAAAAAGAAAACAAAGTG
CATAAAGTCAAAGAGAATGTTTGAACTGATCAAATCCCTTGCCG
>MR_Moffic_diploids00326
TGCAGTTTTGCTCGCGAATTTTAACCAGTTCCAAACTTGTTTTGCATTCTCGTTTTCGAGTTTAAAATAAAATCCCGTCC
AGTGGCGTGCCTTGACAAAACCACGAGTGTTACCGTAAACGCAAAAATGTTGTGTGCAAAATTTTCTACTAAATATAAAC
GTTTGGAAAAAATACGTTCTCAAAAATTTGTCAGCAAAATAATTTTTGGACGATCAACAATTGTCAAAAGCTTTCGAACA
GCTAATTTTTTCGAAAACGGTCAGAAGACGTCTCTTACCGACCG
>MR_Moffic_diploids00327
TGCAGACGATTTGACCGATCCTGCCCCTGCTACCACATTTGCACATTTAGATGCTACTACCGTACTATCAAGAGGATTAG
CTGCCAAAGGGATCTATCCG
>MR_Moffic_diploids00328
TGCAGGCATCGTGTGAGTTGAGTTTTACTTGATATCGAAAGATGACAAAAGCCTTTGTTGCGGGCAGAGCTGAATTTAAC
CCTACTTAGCGACCACGAGCAGTCCGTGGGTTTGAAAGTGGGGGGGGGAGGGGGGTGTGTGTGTGATGAAACTTCTGTCC
CTTCTCCATTACTTTTGAGTCCTTTCCCATAAAACAGTAGGTTTTTTTCGCCTCAAAAATAACAGTCTCTTAAAATTGTG
TGCTACAGGCTCTAGCCTAACAGCATAATGGTTAATTTGGCCCG
>MR_Moffic_diploids00329
TGCAGCAGGGGCGTAGTTTGCAATGTGGCAACGTGGTATTTTGTCCATTTAAACGCATGGGAAAGGTCGAATATGAAGGT
GTTCACCGAACACCAAATAGTTCGATCTTTTTCATGGGCTTAAATGGACAAATCGCAACGTTGCCAAATTGCACGCTACG
CCACTGCAATGCAGAGTAGTTACGTGCATGACAGGTATACACTGAGTTGTGTAGTGTGTAATTTTTGGGTCAATCGATGA
AACTTTTGGTGAATTAAAACGTGCCATTAAATATACACAAACCG
>MR_Moffic_diploids00330
TGCAGTAGCGAGAGATGGGGATCACGGGAGAGTGAGTGAGATAGTTTGGAACGGTAGGCGAATTTTATCGCGACCGTCTA
GAACATCTGTGACGTAGCCGTCACCTACTGAGATAGGCTCCGCCAAAGAGTAAACAAGAGTCGCAATTGAATGGAAGGCC
TGCGTGGTCAACGTAGATAAGGGATCCGAACGCGGGCTGGCCTGGGCTGGCCTCTGATTGGCTGCAACGGGTGGAGCAAA
AATGACTCGGGGTATAGGGAAAATAACACGGGATTTTCGTTCCG
>MR_Moffic_diploids00331
TGCAGCTGGCAAATGTTAAATATGCTATACTTTTTGATCAGAATGCAAAGATATTTGACAACCCTGCCTATTCTGAGCTA
GGATATGATTGTGCTGGTGGTTGGTCCTTCTTTCCAAAATGCCTCTCACACGCACGGTATTCACGCGATGCGGTGTGCAT
GGGGTATGCGCATTGAGCATTGCGCATGGGGGTCGACCCATTTCGTTTGAGATCAAAGAACCAGTTGGAAGTTGAATGAA
ATCGATGTTTAATTACTCTCATACAGATGGTTAATTGTTTGCCG
>MR_Moffic_diploids00332
TGCAGCTGGAAGAGGAGCCTTTGCAGCGGTTCATGGCACGCCTGAGCTACGTGCATGTCGACTTCCTGAAATTCGACGAC
TACCTGACCCTGGCCGAAGTGGTCGGCAATGCCGAGCAACTGATCGCCTACTTCGCCACGCCCGCCTCGGTCTACGGCGC
CATTTGCGAAAACCTGGCCAAGGCCAACCTGGTGGAGCGCACTCGCGCCGTGCTGGAAAAACCCATCGGTCACGATCTCG
AATCATCCCAGCGGGTGAACGATGCCGTGGCGCAGTTCTTTCCG
>MR_Moffic_diploids00333
TGCAGCCATGCCCTTGTATTTTAAATGGACCTCGCCTCTTGTTTCAGATGACTGTTGAGCCAAAAACCTTACTATCATTT
TATCTTGTAAAGTGAGAAAGCAGTGGTCTCCTTTTATTTTGTCTCTGGGTTGGCCAGTGTGCTTTGAGAGTGTCCTCGTA
ACAGAATGAATGAAGCCAACCACTTTAACCAGTCCATGCTTCGATGCTACCTACAGTTTTGCTGTCGATTATATTCAATG
ACACATATTCAATGACACTCTACAATTCATAGGTGATTCAACCG
>MR_Moffic_diploids00334
TGCAGGTCGCTGAGGATTCACCTGATTTATTTGTTTTTAATTGTTTGCTCCGCACGCATGCGAATACGGGCACTAAACCA
CTTTACCACCTCACCGCATTGCATCCGTATACCGTACCACCGTAGTACCACCCACGCCCCCTCCGACTCCCCTCTTTGTG
AGACTCGGCTCATCGCACTACAGAAATGGGTCAAATCCCACACTATCGGCGGATCAGTCCCCGCAACATTTTCTTAATTC
AGGCTGCGAATAGCGTTGGGCAAAGTTAAACTAAGATTATACCG
>MR_Moffic_diploids00335
TGCAGATCGAGTCTGATCGAGTCTCTGCTTGAGTTGAAAACGGTTACGATGCATCTTAACCTAACTCACTTAACCCTGAT
AACACGGACAAACTGGATCCAGCTCGCGAGTCGCGAATCGCGCTGCTCCCGTAATAACTGACCGCGCTCGCTCATCGCTT
AGCAACAGCCAGCCCGCGACCGAGACGCTCATTGTCGCGCACTCGCTAGTCGCAGTTACCGTAGAAGTGGAGATGACCGA
TTCACCGCGGCCCGCGACCGCTTCTCCACGCTCATCACTCACCG
>MR_Moffic_diploids00336
TGCAGATGAAGTTTTGACTTACAGTGATGAATGAGCCACCGTTCTGACTAAATTTTGACTCCGTACTGGCACTGGCATGT
TTTGTGCTAAATTCACCGTAATTTTGTTGCTTTTTTCATGCCTACGGATTGTGGATTAACCTGACTTGCTTTGACGCGCC
GCCACATCACAGACTCGAACGGCCAGAATTGCACTGAAGCGCTGGCGTGTCACAGATTAATTCACCCGATACGCTATCTG
TCGGAATCTAGCAGAACTACCATGAAATAATCTGTGACACACCG
>MR_Moffic_diploids00337
TGCAGCAGAGGCACTCTGAATCCTCGCGGATTCAACAAAACAACAGTCAACGTCGCATGGTGTTGAATGGTGAGCACCCT
CCTCTTCACTTCCCGCCCATCCCCACCGTGTTTTCCGATTGTCACCGTTCAACACCATGCGGCATCTCAAGGTGTTGACT
GTTGTTTTACATGTTACTCTGTTGAATCCCCAAAAATTCAGTGTGCCTCAAATCTTCCCTATGTATTTTAACGTAGTGCT
CCGTCTCTATTCGTCTCTGGTACCAATAGTTCAATTTTCATCCG
>MR_Moffic_diploids00338
TGCAGAAATAGGCGACGATGTTCGGGAAAATGGGGTATCCCAAATCGCGCTCCATCGCATACTTGAAGGTGTTGATGAAG
CGGCTGCAGGTTCGATGAAAGGACTGAAAGATCAGAAAAATCCAGTGTGATCAACCAGAGGGGACTAAAACAGGAGCTTT
CCTGGTGTTTCGGTTTTAAGGACTGTTTTACCGCTTTTAGCAAAGAAAGCAGAAACCTTATCCTTGTTCCCTCCTCTTCA
TTTGATTGAATGCGGGCATATTTATTGATTACCGTTTGAGTCCG
>MR_Moffic_diploids00339
TGCAGGATGCGGTGCAGGCTGTCGCCACTGCGGCTGCGACGGCGCGCGATGCCCGTGACAGCGAGGCCTATCAGGCGGCG
CTTGATCGCCTTCCTGGTGTCGAAGCCCAGGTCGCCGATACGATCGATCGTTTCATGTTCCCTGAGGATATTGAAGCGTC
GGGGTCAAAAAATGAACCCGCCATACATATACAAACCAGACCTCACCCTATCGAAGATGTACAGAGCTTTCGAGGTAGTA
GTTCGATCCCGAGCGGATTAGCTTCACCTTCGGCCGATCTCCCG
>MR_Moffic_diploids00340
TGCAGAACGTAAAATCCCAGTGGGCACGCGACGAAATGAATGGTGGTGGGGTGGCTCAGAACAGTGGCGTAGCGTGCAAT
TTGGCAACGCCAGAGTTCGCGTCCATTTAGATCGAAGTATTGGGTGTTCGATGAACACCTTCGCATTCGACCTTTTACAA
GAGTTTAAATGGACAAAAAGCTACGTTGCAAATTCCACTGGCTCAGAAAGACCCAGTGGCGGCTCATGCAATATTACAAC
CAGAGTTGGGCAACCAACTAATGATAGATAATGAAATTACTCCG
>MR_Moffic_diploids00341
TGCAGGCCAAGATCGAAGAATTGCGCCTGGTGGGCAATGACAACTCGCTAAACATCGGCGACGAAATCTCGCGTCTGCAA
GACAAGAGCAGCACGCTGACCGAAAGTATTTTCGGCAATTTGACCAGCTGGCAGATCGCGCGCCTGGCGCGGCATCCGCG
GCGGCCCTATACCCTCGACTACATCCAGCACATCTTCACCGAGTTCGATGAATTGCATGGCGATCGGCATTTCTCCGACG
ACGCCGCGATCGTCGGCGGCATCGCCCGCCTGGCCGAGCAGCCG
>MR_Moffic_diploids00342
TGCAGAGTTTCCTCTACTTTATCCAATTTAACTCAATGCAAAATATTCGAATTCGATGCCAAATTCGGCAACACGTAAGG
GCAGATTTACCATTACGCAAAGTACGCAACTGCTTAGGGCCTCAGACTTAAGGAGGCCTCACTCTACAAAGGGTGGAAGA
AGAGAGGAAAAAGGAAAAAAATAAAAGGCAAAAGGATAAAAAATATAAAAGCTTTTCTGAAAAAACAGATTAAAAAAATG
CTTGAATGTAAACAAAATTCACTTTGTAAATGGTTTTGTTTCCG
>MR_Moffic_diploids00343
TGCAGCGGAAGTAATAGAAAAGCAGCAGTCACAAATAGACAGAATGCAAAGAGAGCTGAGCGAGCTCAGAGAGCTAAAAA
GAATGATGTTTGCACGGTAGAGTTCCAGGACAGCCACCATAGAGCAGGAGGAGAGTCAAGCCCCATCCTACTGGTGCCCC
TCCGGTCCTGTGTTGGTAGGATCACCCCCCGAGGGAGAGTCCTTTCTCGAGAGAGATACTAACTGACCTACTTCCAAAAG
GGTACAGAACGGTCTCTCATGAGTATTTGGGCACCTCAGATCCG
>MR_Moffic_diploids00344
TGCAGCACAATAGAAAAAAAATTATAGCATAAGTTCCCGTACGTGCAAATAATAGGTCATTTCCCCCAAAAAAATAAACA
AAAATAAGTGTGGTGGGATTGTATGGACAGTTCAACATCTTATACATCATAAGTTCATCATCTAAACCAAAAACAGCAAA
TTCTAGCATCACAACAACTCAATAAATCTATCATCTAAGGTTATGAGAAAAAAATCAAACAGAGAGCAAAAAGGCAAGTG
AGGTGTTTCATTGCCAAGTGCATGAGAAGTTAAACCGCTGCCG
>MR_Moffic_diploids00345
TGCAGCATCGTGCTCGGCTATGATCCTTGCAGCTTGTCCCTCGAACTGCCTCACATCCCTTGCGAGAAGGCCTTCAGCGC
CGTCGGGGAGCCTCTGCTGTACCGCCACGTCATCCCTGAGTTTATATGGAAGCTGCA
>MR_Moffic_diploids00346
TGCAGTTTATGAGGACACTTTTCAGAATATCCCACGTCTTTATGATGTACAAGGTACTGTAGTGGCAGTTTTTTTGAGGC
ATTATGGCGGTTTAACAATTATTTAGTGGCCACATGTCCTTAAAATGAAGAGGCACGGTTATTCGAATTTCCTTCCTTAT
TTAAAGGAAATAGTTGAACAGTCTTTCTCTCTCCTTATCATACGCACTTTTTCAGAGCATTCCGATTTTTCTAAAGCCCT
CCCTGGACTCAGGCGATCCTCTTCCTTCTCCGATCAATTTTCCG
>MR_Moffic_diploids00347
TGCAGCTAAAGCACCTAACGCGGATTCCAGCTAAACCAATATGTGAGCTCTGACCCTTGCTATGCCATGATTGAAGAAGT
GGTCTCAGGCTTGGATCGCTAGTACTCATGAATCGCAAGTACCG
>MR_Moffic_diploids00348
TGCAGTTGCAATTATACTTGGTGCTACTGCTGCCTCTTCTCTGATCTTCTGCTCCCTCCCTGTCTGTGTCCATCTTTTGA
TCAGGAATATCAGAAAGCAAATGAGTGTGTAAACTCTCCCTTTGGAATCTAGTCCTGTGTTTTCAATGAGTCAGTTGCAT
GCGCATTTTTTTTCAATTCATTTTCTTAAACTAGGAGAAAAATATAGACTAGGGGACACATTTTTTCTTTTATCATTTTG
AATATTGGTTCCGCGGATAAAGCTCTGTAAAGGTGCAAAAACCG
>MR_Moffic_diploids00349
TGCAGAAGATCCAGGATCTGATAGCGTAGTACGTTGTAAAGCTGGCAATAGATTTTGCAGCAGCTTAGCTGTACGAGAGG
AATCTGGTTCAGAAATCATGTTCTGTGATATTTGCTGTAGTGAAGCTGGTTTCTGCAGGTACATAAACCGCTTGAATAGA
AGTTATGGATCCTTCTTTGGTAGAAGTAATTCTTTCTTGTAAAGAGCCCATTTCAGTACTCAGGGTGGGTTGATAACCGA
CAGCGGAAGGCATTCTACCCAATAAGGCCGATACTTCGGATCCG
>MR_Moffic_diploids00350
TGCAGAGCAGAGGTACCGTATGATGGATGGGACATCTCAACTACCCCTGACATAAGGTATGGGCACAACCTGTCCATCCC
ATACGGACGATATCCTCATTCTCCGAAAAGGTACAAGTCACATCTGTAGGTTGAGGTAGGTAATTCATATACAAACCTTG
TACCAAGCATACAAAGGATATAGAGAAAAACACACACACACGCATATGCGATACTTTTCTCTCTAGAACTTCATATCTAC
ATTCCGACTAGATCTCTGACTTTGGCATTGGAGCACCCCCTCCG
>MR_Moffic_diploids00351
TGCAGCTTCTGTTCCAAGGTTTCAGCAAAGTTTCGGAGTGCATTCAGACGAATCTGTGTCGCTTCATACCCCGCCCTGAA
GATCCTTCATCCTCGCTACCCAGAAACAAGACTACCCCTCTTATAACACTCTCTGCAGGTACATAAACCGCTTGAATAGA
AGTTATGGATCCTTCTTTGGTAGAAGTAATTCTTTCTTGTAAAGAGCCCATTTCAGTACTCAGGGTGGGTTGATAACCGA
CAGCGGAAGGCATTCTACCCAATAAGGCCGATACTTCGGATCCG
>MR_Moffic_diploids00352
TGCAGCCGCTTTCTTGGGGCTAGCTCAACTTCTTTTTTGGCCTTTCGAAAGGAATTGCTGGAAAGAGATCTCCGAACGGA
GGAAGTGAAAAATCATAATAGTGGAATTACAAATCTTACCG
>MR_Moffic_diploids00353
TGCAGTTCCCTGAGACGCGTCCTGTCATCCATTAAGGGTTCGTTGAGGTGGGGTGAAGAAAAGAGTCCCCAATTGTCAGA
CGGGCCAGGGTTTGGTCTACTAGATCCCCCAGAAATTCCTCCG
>MR_Moffic_diploids00354
TGCAGAACGCCGTTCTTGCCAAGGTTGTATGTCTTTTTTCAACCTACTCAAGTCCAATCCATTTGGACCTCTTAGAGGTT
CTAACCAAGGAGCACGCAGATCCCAAAAACGCATAGTTTCTCCTCCAAAAATGACTTCTCCG
>MR_Moffic_diploids00355
TGCAGACGATTTGACCGATCCTGCCCCTGCTACCACATTTGCACATTTAGATGCTACTACCGTACTATCAAGAGGATTAG
CTGCCAAAGGGATCTATCCG
>MR_Moffic_diploids00356
TGCAGCCCAAATGGCATCCTGCGAGACCTCTTCTTCTTCTTCGTCTAGTCCCCTTCCTGAAGAATTTCATATCGAGCGGA
TTAGCACACCCGATCGAGCCACTAAGTTGTTTAAGGATTCCGCCTGGAAACGGGATGGGATTCTATCAGCCGAACTCAAA
GAAACTTCGAAG
>MR_Moffic_diploids00357
TGCAGCAATCCCTCAAAATGTGGTTAAACTTCCAGTTCATTTCCCTCAGAGATTGTCCAAAACAAAGGTAGATGACAGGT
TCAGTAAATTTTTAGAGATGTTTCAATGCATAAACATTAATATACGTTTGTTAGATGCACTCAAGGATATGCCATGGTAC
ATGAAGTTCTTAAAAGATGTTATATCCAAGAAGAGGAAGTTGGGGAAATTTGAGACAATTAATTTGTCAGAAGAGTGCAG
TGTAGTGCTTCATAAGAAGCTCCCTAAAAAGTAGAAAGACCCCG
>MR_Moffic_diploids00358
TGCAGATTTGGCCTAAACAGTGACCAACCAGCCCTAATTAGCATGATCACATTAATGAATAAAACATTTCTTGCAAAATA
AATCACTAGCCACAAAATCTTCCATGCATGGGGAGATCCAATCTGCCTGATCCGATGCTGGCTGCAGAACGCCGTTCTTG
CCAAGGTTGTATGTCTTTTTTCAACCTACTCAAGTCCAATCCATTTGGACCTCTTAGAGGTTCTAACCAAGGAGCACGCA
GATCCCAAAAACGCATAGTTTCTCCTCCAAAAATGACTTCTCCG
>MR_Moffic_diploids00359
TGCAGTACCAATCAAAAAGACGGTTGTCGCTACTGGACGGCGAAATGGATTTTGGAATTTATTAACATTCTCTAAAAAAG
GTACTGTTAATAATCCCGCAGGTACTGAAACCATTAAAAGAACACCCAACAATTTATTGGGCACTGTCCGAAGTATTTGA
AATACGGGAAAGAAATACCATTCCG
>MR_Moffic_diploids00360
TGCAGTTACACCTAACGAATATTTAGTAGGGTTTAATTTCATGTTATACTCCCTGAGAATATTGAAAGTTTGTTTCAAGT
GCTCAATATGATCCTCTGCACGGAGTGACTTGACGAGCATGTCATCAATGTACACTTCCATGGTACGTCCCAGCAAGCCT
GCAAATATTTTATTCACTAAACCTTGGTCTGAACGGCATGGCTGTGTGACAGTAGAGCCCGATGTTGGTCATGAAGGCTG
TCTTTTCCTCATCATCTGGGTAGATTTGTATCTGGTGGTACCCG
>MR_Moffic_diploids00361
TGCAGTACCCACAACTTCTACATGCTCCTGACCCGAGGAGGGACCTTCAGTCATAGGTGCATTTGGAGGGAGCCTTCCTT
CGATGGTAGACTCCAGCTCACGGATTATGGCTGATAAGTCCACTTGCAGAGGAGCAATCTTGATGCTTTTGTTCCAACTC
ATATCTGCAAACATAGAAAAAGAGAAAAGTCAGTATCAACATAACAAGTCTACAAATCAAGACAGAATCAAAATATATAT
ATATATATATATTAGAAGGAATACTTAGGGGCGAGTTATCGTCCG
>MR_Moffic_diploids00362
TGCAGGTACATAAACCGCTTGAATAGAAGTTATGGATCCTTCTTTGGTAGAAGTAATTCTTTCTTGTAAAGAGCCCATTT
CAGTACTCAGGGTGGGTTGATAACCGACAGCGGAAGGCATTCTACCCAATAAGGCCGATACTTCGGATCCG
>MR_Moffic_diploids00363
TGCAGGGGCATTGCAAATCAAAGCTGTAAAATTTCCTGAGTGCCCTGCTGATTTTCAAGATTACACGCCGTGCACGGATC
CTAAGGTAATTTCAATTTTCTGAAGTCTTTTATTTTCTTTTGGTGAGATCTTGAGAATTGTCTTAACAAAGACATTGTGA
ATTTGTGATGCTTTTGCAGAGGTGGAGGAAGTTCAGCCTCCATCGGCTTTCCTTTATGGAGCGCCATTGCCCTCCG
>MR_Moffic_diploids00364
TGCAGTACCAATCAAAAAGACGGTTGTCGCTACTGGACGGCGAAATGGATTTTGGAATTTATTAACATTCTCTAAAAAAG
GTACTGTTAATAATCCCGCAGGTACTGAAACCATTAAAAGAACACCCAACAATTTATTGGGCACTGTCCGAAGTATTTGA
AATACGGGAAAGAAATACCATTCCG
>MR_Moffic_diploids00365
TGCAGAGCTCATCGAGAGATATTTTCCTGGTTCAAAAGTTCTGATATCATCTCCAACCTGGGGTACTTGTTAAAGTTCTA
ATGAGCTTTCCTGGATAAGATGTTTACATCTTTTTTCTGACTGGTAACGTCTCTGCAGGTACATAAACCGCTTGAATAGA
AGTTATGGATCCTTCTTTGGTAGAAGTAATTCTTTCTTGTAAAGAGCCCATTTCAGTACTCAGGGTGGGTTGATAACCGA
CAGCGGAAGGCATTCTACCCAATAAGGCCGATACTTCGGATCCG
>MR_Moffic_diploids00366
TGCAGCTGAAGAGCTGTTTTGGATTCGATACGTTCTTCGCGACGGATGTTAGGAGGTTCGGAGATGGTGGGATTTTTGTT
GGAAATTTGAGAAAACCGATAGAAGAAGTAATACCTAAGTTGGAGAAGAAGCTATCGGAAGCTGCA
>MR_Moffic_diploids00367
TGCAGGTACATAAACCGCTTGAATAGAAGTTATGGATCCTTCTTTGGTAGAAGTAATTCTTTCTTGTAAAGAGCCCATTT
CAGTACTCAGGGTGGGTTGATAACCGACAGCGGAAGGCATTCTACCCAATAAGGCCGATACTTCGGATCCG
>MR_Moffic_diploids00368
TGCAGCTACTCTTCATGCCGATACCCTTGTCTTTCATGGGTTGATGATGCAGAAACCGCGTACATCACAATCCTTGGGTA
CCTCCTTCCTGCATGTTCTATTCGCATATTTCGTACCTGATTCTTTATACATATGCTAACAGATATATATTCTCATCTTT
GCAGATATGAGTTGGACTAACAAGATCAAGCTCACTCCTATTTCCTTTAATTTGGAAGAAATTCTGAGGAACATAGAGTC
CACGATTGAAGGTGGAGCTCCCTCTATCGAAGATTTTACCTCCG
>MR_Moffic_diploids00369
TGCAGACGATTTGACCGATCCTGCCCCTGCTACCACATTTGCACATTTAGATGCTACTACCGTACTATCAAGAGGATTAG
CTGCCAAAGGGATCTATCCG
>MR_Moffic_diploids00370
TGCAGCTGACCTCACCAATCCCAGGATTTGAGGTCGGGATACATACGCAACACGTGAACGCTACACGACAAAGACTCTAA
CTGCCTGACATATTCCTTTTTGGCCACTATGGACACGTGTCATCACCTCATCAGGTTGGTTGTTGATTATTCCTTCTATA
AATAACACCTTCATGCACACTCTAAGACACGCGCACAAGAACACTCGAACTCTCTTGCAATTCTTTGCATTTTGAGCTCA
TTACTAACTTAAGCATCGGAGTCTCTTCCCAGAGAACCCCTCCG
>MR_Moffic_diploids00371
TGCAGATGTTCAGAAGATACACGCAGGACAATGAAACAAACGAATTGGTTTTCACGGCCAATTGTGATCATAAGATCTTT
GTCCGACGGCTGCGAGAGGTTTTAAATCTCCAGATACCAGTGACCTTTCGCAACAAGCGTGGTGATGAAGGAAACTTACT
TCATCCAAAGATGAAGGATCAGAGAAGATTCAACGAAGCATTGTTGAGTTGTCGACTGGAAGAATTTTCAGATCTCCAAG
ATGATGAGATCATGATCCTTAAAGCTTCTTTAATATCTAATCCG
>MR_Moffic_diploids00372
TGCAGATTTTGTACCTGCATTCACAGGGAATGACGTCGTTGCCTCTCTCGTCCTTGATGACTTTGCCGTCGCAGGCGGGC
ATGGCGCAGGAGGAGCCCTTGGATCCG
>MR_Moffic_diploids00373
TGCAGACTGAGCAGCAGGTAGTTGTCTATGTTCTTAGTTGGATTACTGAGAGAAACAGCATCCACAGGAAGGCCATGAGA
CTGAAAAGAGTCCTTCATTTTCTTCTGAAGAGACGCGAAAATGCTTGAGTTCCCGTAGTTGGAGAAGGATGGAGCGCGGA
AGAAGAGTGTTCCTGTGTATGGATATGCACATTTGCAGCTGGGGCTGAAGACTTTATCTGAAGTACAAGGAAGAGGATTG
CAGTTCTCCAATGGCGTTGTGTACGTGGAATTAGACTGCTCCG
>MR_Moffic_diploids00374
TGCAGTTAGAACAGGATGTGTGTGTTGAGCTATGCAGACTAAACAATTTCCAAAGCTAAATAAGGCTCTTAGAGGCTTCT
GCCCCCTAGCCATTTGCAGTTTTTGAATTCTTATCCTAGTTTGAACTTGATCGTGAATGATTAGTTCAATCTAATTATCT
TTAAGCTAGGACTTTTAAAACTGCACTTTCTTACCTTCAAATCTGAGGAAAAATTTGTAACCTGCTTCTCGAATCCTGCC
TTCTTGAGATGAAAGTTCATCCATTTCAGAAGAACTTTCTCCG
>MR_Moffic_diploids00375
TGCAGATTATTGAACGTAGTTTACCCAAGAAGCCAAAGGTGAAGAAAGACCCTTCTGTTATTGAGAGGGAAGAAATGGAA
AAGCATAGTAAATATTGGGTTAATATAGCAAGGAAAGAAATTCCAAAACATCACAGGATTTTCACCAACTTCCACAGAAA
GCAAATAACTGATGCTAAGAGAGTTTCCGAAACCTGTCAAAGAGAGGTTTGTGCTACTATGACGTATGTTGTTTTCCCAT
ACAATCCATCATGATGAACTTGACACTCTTGTCCAGTATTCCG
>MR_Moffic_diploids00376
TGCAGATATGTGCCTAGTTTCTCATATTGTATGCTTGGCCACACAGCGTCCCCGCCCCCATAACCACGCCGCCCTGCATA
TTTGGAAACCATGATGCATTTTTGTTTTTTTGTTTAAGCAAGTAAAACTAGTAGTGATTCTTGTACCATTAGGCCGAGGT
AGAATCTGAAGAGGACAGTGAAGACGAGGGCGTAGGCAGCGAGCTCTGAGGAGCTAACATGGCCTATAAAAGCTTGGCTG
ATAACATGAACAGCAAATGATGAAGATCGGATCAAGATAGCCG
>MR_Moffic_diploids00377
TGCAGAGTGGAGAAAGGAGCCACATTCTTTGATTCCAAAGTGTATCATTATGTCATCAGGACAATGTATTGAAGGAATAG
TCTTATATTGAATATTGACACTCATTCTGATTATTCATATGCTTCAAACTACATTCATATACAACTAATAGTGAATCATG
AATTTGAAAGCAGAAGGGACTGCTGGGAGAGAATCCATGGCTCAAACTTCTCAACTAAAGGAATATGTAAAGAAACCGTA
CCTTCTTGTTCCAACTTGACAAGGTTTTGGCAGGCCATCTCCG
>MR_Moffic_diploids00378
TGCAGCTGTTGCTGCACGCACACGGTCAAAAATCCTACAGGCTTGGGTGTGTTATATGGTCTTTATTTGTTGATTTACTA
ATCTTATTACCGATATTTAGCTATAAATAAGATTCGAACTCCCAATAAATCGAATCAGTACCTTCTTACATAATTAGTTC
CAATTTTTACATTACTCTTGACCACCCTATCACAACGTTAGTTGATTAAAGAGGTTTCATGATTCCCATTCACATATGGC
AGGGTTACTTTTGTATTGAAACTTTGAACATGAAGATTTTCCG
>MR_Moffic_diploids00379
TGCAGAAAAAATCCTCTGGAAAGTTTTGTTGTTGTTGTGGGAAAAATGATATTTGTGTTATGTGATGAAGTAGATGAGCA
AATATTTGTTTGAATACTTGGAGGAGTGGATTTTAATTGTGAATTAGATGAAGTGGATTTTGATTGTCTTTGAGAAGTGG
TTTTGAGTTGTAAAGCGTAAAATCTCGACGTTTTACAAGTCAAATGGAGATCGAGTTAGAGTATTGTTGGTGTTCTACTT
GAGAATTTAATTTTGGATAAATAAGGGTTTAGTTAAAGAACCG
>MR_Moffic_diploids00380
TGCAGATGTATTCCGTACAGATATACAACGAGTCCACGCAGAGCATCTATGGTGGAAGAGGAAGACATTGAAGTTCTTGT
CATAACTGCACAAAGAAAAGGCAAAGGGGTGATGTTTCCAAAGGTATATACTATTTCACATTAATTAATTTCCCATTATT
TTAGGATGAAATAAGAAAACTCATCATCATCATCATCTTTATCTTGTTCAACTAATTAGGGAGGTTGGGAGCTTGATGAA
TCCATTGAAGTAGCCGCGTCGCGCGAGACAGTGGAGGAAGCCG
>MR_Moffic_diploids00381
TGCAGAGTTTCTTTTAAAAAAATAATTTCATTGTGCACGACGTAGCTATTCCAGGAAGTGAATGCTAGGGAAGAGTCCAT
GGTTTTCTTTTTGAGCTCTTAATTCTTAAACAAGTAAAAGGTCAGCTCAATCATACTTACGGAGCAGGAGCCTTTGAACA
ACTTTTTCATTGGAAGATTCTATAGATTTAGATCTAACTATAATATACAAAAAAATTAAACATAATATTAATATTTTATA
CAATATAAAATATTTCAACCAAAAATATCAAACCTTATCTCCG
>MR_Moffic_diploids00382
TGCAGAGCATAAGTCTTGTACACTGCCGCAAGTATGTTCTAATATTGCACTTGACCTTAACATATCTTTTCTAGAATTTA
ATTACTTTCTCGTCTCTTTACAGATTTGTTGATTTAAATTTAAGAAGCAGTGCACTGTCATCAATCACAGTTTCTAATTG
TCCTTCTCTCCAGACAATCAGTATTGCATCAAATGCCCTCAAAGTATGCTGTTTCTTTTACAAATTTTTCTCTCTCCAGT
TGTGATCCCTTGGGTTAAGCAAATGATTTTGTCCTGATCCCCG
>MR_Moffic_diploids00383
TGCAGCATCGAGAGTTAAAAGGCAAGCCGTTTCAGGGGCTAGCTCTGTCAACTTTGCTAAAGCATCTGACGTCTTCCCTT
TTGCCAAAACCTCAAGGTATTTCCCCAAAAGAATGAAAGATATCAGCATGGAACTAGTCTCAAAGAAATCCTGGCCCTCA
AATGAGTTTGAAGTCAATGCTTTTACCATTACATATATAGAGTAAAAGTAAGCAGCGTTGGTACCCAACGCAACAAGAAC
ATCCATATTTGCAGATTTTCGTCTCAGGGCATTATATGATCCG
>MR_Moffic_diploids00384
TGCAGCATCCATATATATTTTCCAAATAATAATTAAAATTTTTAATATCAATGATGTGATGCATGTGAATAACCACATAG
AACAAACCTCATACTCTCTCACTCGGAATATGGGGCTTAACATTGCACACTGAAGGGCACAGCCACGAGCGACACACTCA
CTTGCATTCAGAGTCCTGCCAGGCTCCTTCCTAAAAATTGAATTTATCATCTTTGTAATGGCAGGTATCCGAGAACCTGA
CCCAACAAGCTCAACAGTGTGAATCTTCTCAAGACTCAGACCG
>MR_Moffic_diploids00385
TGCAGCAGATAACATAAAAATAATAAATGTAGAAGCAAGCAGATAATGTTGTTATTCCCATTTTTACAATATTAAACTGG
TTATAGATTAAGCAGTTTCACTCAGTTGGTTGCATTTACATTGGATATTTACAAGATCGTGAACCCGCAAATTAGCAGGA
AAAACATTAGCAGTAGAGGGAGGTAACATGATACTTGTGCTAAAATGCTTCTTCTGGCTTCAGAAAATTGTGATACTCCA
GCTGTGTCATCTCCCCACCACTCCCTGGCTCGAATTTGCACCG
>MR_Moffic_diploids00386
TGCAGCGGAATAGTAGCTCATGCCGTAGAAACTGAGGCGCGGTATGCCAAATCTTGATGCTGATTCAAGGGTCCAAGGGA
GGAAGCCATCTGATATGATGCAGGTGACTTGTGAATGGATCTTCTTGAGCTCTTGCTCGAATGCAGGCCGCATGAGCTTT
ACGCCGCGAACGAACGAGGGAAAGAGAGCCATGGATGGGAGCTTATCAGTACTCTCAGCTCCCTGAGGGACACCTTGTAT
ATTCTCTGGAAATGGCAGGTCAACAATGGAGACATCGGCTCCG
>MR_Moffic_diploids00387
TGCAGAGAACATTGCGTGTATATTTGGAAAAGATGCGTATCATAGTTTTCAGATTCATCCAAGCAAGAAAACAAAAATCA
CGTTAGTTACGTGCGGCCTTACCTCACAGTTCACGATAATTTTAGCTATATTTGTCTGCTCACAAATGGTCTGGAGGGAC
TAGGTAACTGATACCATTTGAAAAATGTACATTTTCTTGTGCTGCGTGTTTGTTGGCATTTGCATTTTCTTGATTCCAAA
GCATTTGAATCCACGTAAGCACAGGAATCTGCCGCCAAGCCCG
>MR_Moffic_diploids00388
TGCAGCTGTTTAGTTTGAGTTGTACTATTATCTCCTTGGTATGTGCAGTAATTAAGTCTGTTTGGTGGTACCACAATGCA
GGTAGTTAGGCATTTAATATCATCCTATGACATGATCAAGTCTGTGGACAATAGAGGCAACACGGCCTTAAATATCGCGG
CCTACAGGGGCCATCTAGCGGTGGTTGAGCTTCTTATAAGCGCAAGTCCTTGTACCGCGTCACTGACAAACAATTACGGT
GACACATTTCTTCACATGGCAGTTTCTGGCTTCGTTGCCCCCG
>MR_Moffic_diploids00389
TGCAGAAGAAGAGTAATATCAGCATTTTATCCTGGATCCAGTCATATTAACAGCAAAATCCAAGAAAGGAAAGAAGAAAA
TATTATCTCATTGGACTTGTATAGCCACAAAAACAATTTTGGGTGCTATTAAAAAAGAAAAAATGATAAACAAAAGAAAC
CACTCCAGTTTGTGTTGCATGATTACAGAACAAGAAATATGGAACTACCTTTATCATTATCCAGGGCCACAACTTTCTCA
ATTCCATCTACTTCACGAGCATATCTTAAAGCTCTAAGACCG
>MR_Moffic_diploids00390
TGCAGCCTGTAAATAATCACAGGTTTATAAGTTCAATAGTGTGCGTTTGTCGATCAACAAATTGTATTTGTTAGCAAAAA
TATTAGCAAATAATGATGATCATTATCAAGTTCAAGTGCAGCAAAATTTTTAGTTTCATTCACCACTCCCAGTTTAGCAA
TTTAACAGTTTTAATTAACTATCTTCTTCTTCTTCTTCTAATAATAGAGAGAGTTTATAAAAAAGTAGAGACGTTTCTTA
ATGAAAAAGTATATAAATTATTGTTATCTAAAGTTCTGTTCCG
>MR_Moffic_diploids00391
TGCAGAAAATTAGGGCCTGGAGAAGCACGTGTTCCTGCGGGGAACACGGCCGCCTTTCTCCCAACCTGATCGGCCTCTCG
AACTTGAGTTTCTGTGGTGCGGCGGAGACAGCGAGGCGGTGGTGAGCCGCGGACGGCGGCGAATTGGTGAGGGCGTGGAG
AAGAGACATCTTGGCTAAGGTGAGATGGGAGACGGCCGAGGTGACGGCGTTGGAGAGGGCCAGTAAGTCGGAAGTGCAGG
TGAGATACTCGTCGGTGAGGTTGGCGCCCCAATTACTCATCCG
>MR_Moffic_diploids00392
TGCAGTATTATTTAATTTATAATGAAGAAGTGATGCAACATGTTTTTAGATTTAGAGTGACATTGCATTCTAGTTGTGGT
TGTATTTTTTAATATTTTATTTAAGGAAATGAAGTGATTGAAAAATCATTGTTTACAAGGTTTGAAAGGCAAGCACGGCA
GTTGTGAAACGAAACTTGGGTGTATCTAGAGCATGAAATCGTTGGTGCTTATTTACTTGGTAGCACTTTCAATCAACTCT
GGTGCTTCAGAAACCGTGGTGGAGAGACTGCCTGGATATCCCG
>MR_Moffic_diploids00393
TGCAGATATTTGCCAAATATGTAAATAAGTGGATTACTATTGCCACTCCCTTCCAAGGTAATATTGCTTGTACCCTATTT
CCGATCCTTTGCTACCTATGCTGTTTCTCTGATCAAGGCTAGCAAACAGGGCTTCGTAAAATCTGTGAAATTCACTAATA
TAGACTCACAAAAACTGACTTACTAAAGCTATCTTACTAATAAATAAGTGGTGCTATAGTTGTAGATTTCTGTTTGCTTG
GCCCTGTGTACGAATTCTGAGTTTTTTGTGAACAGGTGCACCG
>MR_Moffic_diploids00394
TGCAGCCGCACCCGCTTCGGCAGCGACGCTGATACCGAGAGGACCAGAAGCAGGAGCCCCTATGGAGGAGGCAGACAGCT
CGCCAACAGCCGAGGGCTGCTCCAACTCCACGGAGACAGACCTGCTCATGGTACCAGGTTCCTCAGCAGAACTCGTTATT
CTCCAAATGAAAGGCCCAACATTAGGAAAGGATGGGGAGGAAAACGCAAGCCAGCCCATCCCTGCTGACGCCAAAATACC
TGGTCGGGATACTCTAGGTCTTCTAGGTCAACCTCAGACTCCG
>MR_Moffic_diploids00395
TGCAGGAAAAATAACAGCCTGAATTATATAAGATTTGTAATAATTTTTAAATAAAAATTCTAGTCCTAAAAAGCATGCTT
TATAATCATTTTTTTAGCATTTTCTACTATTATTACAGATTGGGCCATGTTTTTATAGGTCTGAAATTTGTTGGGCTCCA
TGAGCTTTGGTCAACCCAATTCAGACCAAACTGTCTAAATAATTTTTTTGGGCAGACCTATATCTCTGAAAATAGCTCGA
TAAATTTTTGGCGAGGATGGTCCGTTGGGCTTGATCTAGCCCG
>MR_Moffic_diploids00396
TGCAGAGGCAGCTGACCTTGGAGATGGGACACCAGATCCAGTGGAGACATATAATGGTCGAAGTTCCTCTTGGGTGTGCG
CAAAAAAGCAAACTTGTCTAGCACAGCTGGTGCCATCTTTACACAGCCTTGTCCGATATTGAGCAGGGTGCAGCCAGCAC
TCAAACACTCCATGTGCATACTCACACATGTCCACTCGCCTGCAAGCTCCCTTTCTAAAATCAGGACAAGGAACACAACT
ATAATGGTACTTCCTAGGGTCTCTTCTGCGGGCGTTTTCCCCG
>MR_Moffic_diploids00397
TGCAGATTGCTTTGAGAACCATACATAATTTGATCATGCTTCTAGAGAGGGCCTCCTCCACCTCAGCCGTTCTTCCGACC
ACCATCACACGCGGCGGCAGAGCCGCCGCCGCAGGGAGGCGCCGCCACCAAGGCAGCCAAAGAAGCAGAAAACTCAAGCT
CACAATTCTCTCTGGTGTGATCACTGTTCTCGTCTTCAGAAGCACCTTACTGCTCCCCTCATTACCAGAAACAAGAATCA
CAAGCCACACAGAAGATACAAATCGAATCATAGCTGGAATCCG
>MR_Moffic_diploids00398
TGCAGGAGATCCCATCAGAAGTTGGGGAAATAGCAACGCTTAAATCAATTTCATTGACATTTTTGCAAGGAATCAGTGGT
GGTGTCAGCTAAAAAGATCGTAGATGATCAAGAGGATTTATTTGGAGACCAACTAAACCTTCGTGTTCGAGCTCTAGTTC
GAAAGAAAGCAGAAGCGCTGAAGAGCTTGGCAAGTGCCAACTTTGAAGTGAAAGTGACACCGTTTTAGACTCTCGGCAAA
GCACGGTATCATCTGCAATGCAATGAAGGATTAGGAGACGCCG
>MR_Moffic_diploids00399
TGCAGTCTTTTCTTGATTATCTTTAGTGCATCCTTCGCCTGCCTGATATTTCGATTCAAATATGAGATTGCATGCAGAAA
TTCACCTCATCCACAACAATGTAGCACCAATGCACTATTACATAGGCAGTCCTAAAGTTCAGACAACTTTGAGATATATA
AACAGTATTGTAACATGTCCTATTTCACACTTCTGTGATAATTGTATTCCTCATTGGCAGACTTCTTGCGGAATCAGATG
GCTACCAATATCTAAAGCGGAATCCCATAACACAAAAAAGCCG
>MR_Moffic_diploids00400
TGCAGCAATTTCTTCTGGTATTCCTCTCGTTTTCACTAACATCCAAACAGAGCAAGTCATCACCTCGGTATTGTGCCTCT
CTCTCACTTAACTCTCTCTCATTAGCTATCCAAGTATAGCATGTAGCACGTGCTAAGTTCATCTACATCTTCATTTCTCA
AGGAGAGGAGTAAGGCAGCAGGGAAGGAGCTAGCTATAAGCAAACAAGAAAACACGAACAGGAACACGAACACGACAACA
ACAGTAAACGTCGTGCAAGGTATAAGGCTTTGGTTCCTCCCCG
>MR_Moffic_diploids00401
TGCAGCAAAATTCCACTGAGAAATAGAAGACTCCAATTTATATTTATGCTAATCCCAATCAAATCCAATTTTGCACTTGG
CCCGGTGATAGACGCTCATGAAATTCATCAAGAGATCGGAATACATGGTGTTGTGCCAGGTTAAAACACATACAACAAAA
GTGTTAGGGTTACCTTGTCTCCTTGGTATAGATGTGTCGCTGATATCCTCTGAGCTGGTCAGGTGCGATATCCTTGCCGC
TTGGCCAAAGCTATCTGCAAAACAGGATCGGAGGGGTGCTCCG
>MR_Moffic_diploids00402
TGCAGTGAAGTGCAAACTGCATTAATAAATAATAATGTATAATGAAGTGATGATATGCATCAGTGAGATCTATCCCAGTA
GGACAACAATAGAAAATTATAAAAAATAAAAAAAAGCATTTGTAAGAACCATCATTAGCAAGAGCAACTAATACTATGTG
AAAAATATCTAAATCAAGAACTAATCTAGCCTAGATGATTCCCTTCAGTATGTGATCCAGTGTTTACTTCAGGCTGATCC
ATCGAGGCCGAAGTTGTCGATTCCGTCTTGCTACTTCTTCCCG
>MR_Moffic_diploids00403
TGCAGAGCAGGGCAATGACGGATGCGGAGTAGTTTGAGGTGCGGCATTCCGCCTTCTTCTACATCAATACCTCTCAAGAA
ATACATTCCCTTAAGGGAGAGGGCTTTGAGGCCGGGGAAGCCGTCGCGCAATACTTGCATCCTCTCGCCCAAGCACGCGT
AGCCCGTTAACTTGAGGTACAGTAGCTTCGGCAACTTGCCTAGCTCCACCATCGGATCCTCTCCTAGAAAGGTCTCCACC
AACGTCAGATGAGAAAGATTTGGCGGGAACACACTCGGATCCG
>MR_Moffic_diploids00404
TGCAGCTTCCATATGATAGTAACATTGATCCTCATCAAATTTGGCCTCAATAGACTCGAAAATATGTACAAATCAAACCA
AAAACTCTACCCGAGCATTATCATTGAACATTAACAAAACCATAACACAATAATCACTCGGGCAAGAAAAACCTAGACGA
ACATCAAATAAACGACACAATAAATCGTGTAAAATGAGTGTTTATCACAGTCCGAAAATTATCGGGCTGCAAAATCTACA
ATCCAGTCCAGCCACATATTGGCCATCGGGCCAAACTAGCCCG
>MR_Moffic_diploids00405
TGCAGTCCATCGGTAAATGAGGATACCGATGGAAACTTGATACTTACCGATGGATATTTCCGTCGGTAATCCACGAGTTT
TTTGTAGTGACTTTGCAGTTACACCATACAACAATTGCACCAACTAATGCCATAATTTGCATTCGTTGTCCTTCCCTACT
TTCGTTGTTTTAGTTGTGGCTTTTTGGTTCTTCTTTGGCTTTGACGACCCTCCACTAGATCCCTCAACTGCCACTATTTT
CCTTTTCCCCTAATGCACCTTTTTGAAACTTGCTTTCGAGCCG
>MR_Moffic_diploids00406
TGCAGCACAATTCATAATTTTTTCTACGAATGTCTTCATGCATACTACCTTCACCTCAATGTTTAGTTTCTCAAAGCTTT
TAACATCTTTAAAATGAAAGAATTTTGGACATCTCCTCCTCACTCTCTGCGCATCCGTAGTTCCTTTTGTGTTGTTTTTG
TTAAGATCCCCAAATAAAGAAGATGACATTTCTTAGTTTGATTGCTTAGCTCAACTAAATCTTTATAGGAAATGTGGAAT
GTGTTGTGTTGTAATTGTTATTTGTGGAAACCATGGTGAGCCG
>MR_Moffic_diploids00407
TGCAGCCGAGGGGTGGGGGAAGGTGATGGAATACTCCCTCCCCTCGGGCGTGACCACTCGAGAGGTGATGGAAATGGGAG
CCTTCAAGGAAAGGGTCTGCCCCTTCTTTTTCTTACTCTTCTTCGCCACTGAGGCCGAGCCGAAGGCCTCCTCGGAGGGG
CAACTCATTTTAGATGGAGCTCGCCCTCCAGAAGGGGTGCTCAGTGCAGCGCCGTCAGCACCGGTAGAGGCGGAGATGGC
AGTCCCTTGAGCCGCCTCGCTTGACCCATCATTAGCGGAGCCG
>MR_Moffic_diploids00408
TGCAGCGAGCAGAGAGGGGTCTGATGCAGCCATCTTGCAGATGGTTCGAGATGGGCACCATGATTTGTCGAGCGAGGTTC
TAGAACGGGCGTCGCCAACGCTTAGGCCTCTGAATCTGAGAAGGCCAAGGAAATCAATCCAAATCCCGGCCTTCTCATCA
TCAAAAGCTCCTGTTCCTGACATTACTGATAACCTCACACATCCTTGGTGATTCGGGTCAAAGAGGGGTGACTGAAAATT
CGGAAAATGGATGTGCGAACACTGGAGGATGACAGCAACGCCG
>MR_Moffic_diploids00409
TGCAGGTAATAAGTTTCAAACAAAGTTAGCAAAAGCAAAAGCACTAGGTCACTTTCCCAGGAAGAAAAGTTCATCCGTCA
GTAAGACTTTATTACTTCAGCTTGAGGTGCAAAATAGGGTGTAAATGCAGGAACAACCTGTACACAGGTTAAATGGATAG
TCATATCATCAGAGATGAATCTCATTGAAACTTGAAGTTAAGGCTACAGCTCCTCAGGCCTTACCAGACTTGACACACAC
AATGCGGTCCAAAAGCTCCCTTGGGTTTATCAAATTTGATCCG
>MR_Moffic_diploids00410
TGCAGCAATCCTCAGCTTCTCCCTCAGTATGAAAGTATGCCCCGCGCAGAACGACAGCAGCATCGAAGCAATGCCGGAAA
ACAGACAAGTCAGCCCCATCAACAGCTTCCTCGGCAGGTCTCGCTTGAAATCGCGCTCTTCAAATCGCAAAGTGATGATT
GCAAGGAAGAAAATCAGCGCCGTGATGGATAGGCAGAGCGCAATGAGTGAGGCGATGGAGAAAATGTCGAATGCTTTGTG
ATCTTTGAGAAGCGGGTAGCCATGCTGTTGGTCGAGGCCGCCG
>MR_Moffic_diploids00411
TGCAGTTAATGCGGCTGATGGATCATGCAAATGTGATTTCTCTTAAGCACTGTTTCTTTTCTACGACAACCAGAGATGAG
CTTTTCCTAAATTTAGTCATGGATTATGTCCCTGAAACTATGTACAAGGTCCTCAAACACTACACCTATCAGGTAATTGG
TTTATCTCATTTGTGTTTTGTCATTTCTCAGAAAACATTTACAGTTCAATTATCTCTAACTTAAAAAAATTCTACATCTG
TTTCAGTTATTTAGGGGGTTAGGATATATGCATTCAGTTGCCG
>MR_Moffic_diploids00412
TGCAGCTCTCCTAAATTGCATAGACACAACATTGCGTGCAAATCGTGAAAATCTGGAGGCAGTTGCAGGGAGTATGCATT
CTGGTGATAGGATAGAAACAGAAGCAAATATAAAACAGATAGTTGATATGGATACAATGGTTAGGTTCTGTATTCAGGCA
GGGCAAGCCATTGCTTTTGATTCCCTTTTGGCTGAAGCTTCAGGTATTGTGCTAAAAGAAGGCGCTTCTCTGATCCATTC
ACTGCTAACGGGTGTCGCAAAACATTTACCTGATGAAATACCG
>MR_Moffic_diploids00413
TGCAGCACCAATAAATCCATGAGAGATTATTTGTAAAAGGGCTCCGTTGAGCCCCATATCCGTGATAGAACCAATTCCTA
TAATTATAAAACCCATATGAGATACAGAGGAATAGGCTATTCTTTTTTTTAAATTACGTTGACCCAGAGATGTTGAAGCT
GCATAGATTATTTGCATTGC
>MR_Moffic_diploids00414
TGCAGCCGAGGGGTGGGGGAAAGTGATAGAATACTCCCTCCCCTCGGGCGTGACCACTCGAGAGGTGGTGGAAATGGGAG
CCTTCAAGGTAAGGGTCTGCCCCTTCTTTTCCTTACTCTTCTTTGCCGCCGAGGCCAAGCCAGTGGCCTCCTCAGAGAGG
CGACTCCTCTTAGGTGGAGCTCGCCCTCCAGGAGGGGTGCTCAGTGCAGCGTCGTTAGCACCGACAGAGGCGGAGGTGGC
ATCCCCTTGAGCTGCCTCACTTGACCCATCGTCAAAGGTGCCG
>MR_Moffic_diploids00415
TGCAGCCCGTCGAGGGCCCGCATGCTGACGTCGAAGAAGACAGTGTTGTGGTTGGCGTAGCGGTCGTTTGGGTCGATGCC
TTCGAATCTTTGTGGGAATTGGACGTAGCAAATCTTGTCGCCGCCGCGGTCGAGCATGAAGCACATGCCTTCTCTCACGG
CTAATGAGTTGTAGATGTAGTGATCGCAGTCGAGGTTGAGGATGAAGGCGCCGTTCGACATGATCGCGCTGGCACGGACC
AGCGCGTTCATGGCGCCG
>MR_Moffic_diploids00416
TGCAGGCAGAGCGTGAGGAGAGACATCGTCTACAGGAGACGGTCGAGGCCACCCAGCGGATGGTCCAGCAGCTGAAGGCG
CAGCAGTCGAGTAGCTCTTCAGCACCTCCTCCTCCCCCACCCCACCCTTGATTGATCGTGTTTTTATAGATGTTGATGAA
TATTTATGATTGTTTTAGGATTTGATACATATATTATGATGTGTTTATGATATATTTTATGGATGTTTTAGGATTTCATA
TTCAGCGTATTTCACTTCATTCGATCTATATAAATTTTGACCG
>MR_Moffic_diploids00417
TGCAGTGGTGCTCGAGGGAGGAGGGGGCAGCAACAGCAGCAACGCACTAGGGGAAAGAAATTAGCGCGAAAAAGGAGAGA
TTGGTATCAACGAGAGAGAGAGAGAGAGAGATGTGCCACGGGTTAGAATTAGGGGTATATTTATAAGAAAAAGTGACTAT
TTTTTCTATAGTTGTTGTTAGACTTTATCTTTAGTATAGTTTAATTACTATATTTCTTTAAAAAATTATAGGTAAACAGG
TTCTAATTTTTATTTAGAATATATTATTTTCATATATAAGCCG
>MR_Moffic_diploids00418
CGGTGAAACAGATTTTTCACCTGACGATGCAGCAGCAGCACCACCATCTGCAAGATTTTTCTCCG
>MR_Moffic_diploids00419
TGCAGATGGTGTACCTTCTCGGGTGAAATGTTGTCGTACACACAGACTGAGCCGTTGTAGAATATGGTTAGCTGAGCAGG
AGCATTGGAGATCTTGGATGAGTTCCTGCACAAGAAGAGGTTAAAGTTTGATTCAGCCTCATAGTTACATATATATCATC
ACTTTTCTTGGGAGGTTTTGATAAATACAATTTCTTTTTCACCAAGAATACCTAAAATCAGTTGTTCCAACGACAGCACT
GCCAGAGGGCTTAGCTTGGACAGGACTCGCCATTGGAAGTCCG
>MR_Moffic_diploids00420
TGCAGTAGCAAAAGAGGTAAATCCTTCCTACGATGTTACTAAGTAGTTAGCTGAACTAACCAAGCAGGTGGAGCTGTTGA
GAACATCAGAGACACATCCTCCACCGAATTTCCTAGTTCCACAACCCTTGATGGGAGAGCACTGTGGGATATGTGGAGAG
TATGGAGCAAATGTTTGCCCACAACTGACCCAGATGGCTATGGAAGATCAAGCTTAGGCTAATGCCGTCCAAGGTTTTCA
ACCAAAGGCAAGGTTCGATCCTTACTCTCAAACATACAATCCG
>MR_Moffic_diploids00421
TGCAGCTGTTTAGTTATTCTATATCTTTGCATCATCTGTGATGTTGTCTGTATCAGGGAATTGCTTTGAGAGGACTATTT
ATCATCGACAAGGAGGGAGTTATCCAACACTCCACCATCAACAATCTTGCTATTGGCCGCAGTGTCGATGAAACTCTGAG
AACACTCCAGGTACTATAACCTATTATCATGAGACGTTTTCTCTCTCTCTCTCTCTCTCTCTCTCTCTCTAATGTGGTGG
TTGTGGTTGTGCAGGCTTTGCAGTTCGTGCAGGATAACCCG
>MR_Moffic_diploids00422
TGCAGAATGACCATCCAAGAGTTTGCTTGTTTTAAGGATTAAAGGGAAACTAAGTGAAAGACAGCCACAATAATAGCAGA
CATCAAGGGACCATGACTTACTCCAGTAGCGCAGAGGCAATTCTGTCGAAGTAAAAATAGAATGGGATAAAATGGATGAC
AAACTTGATACCTCATCTTGGATGGAAAGAAATAGAGTGCAATATTATCACCATTCGGTTCTGCTGTCTGAAAACTTTTT
GGCCATATGTCGGATTTTGGAAGCATTTCAAGATGGAGAACCG
>MR_Moffic_diploids00423
TGCACATATTCCTCCAGGAGGGCGATTGGGGCGTGGGCATAAGGGTCTTTATGATACAATCAACAATTCGCTTCATTTTC
AATTAGGCCTTGCTCTAGCTTCTTTAGGGGTTATTACCTCCTTGGTAGCGCAACACATGTACTCTTTACCTGCTTATGCA
TTCATAGCACAAGACTTTACTACTCAAGCTGCATTATATACCCATCACCAATATATCGCAGGATTTATCATGACAGGGGC
TTTTGCTCATGGAGCTATCTTTTTCATTAGAGATTACAACCCG
>MR_Moffic_diploids00424
TGCAGCTGCAGGCCTGAAAATTTTGAGCATTGTGGCTCAGAGGCAGGATTTTCTAAATTAAATCGGGGAGGTTGCTACGA
AGTGCGCAAGGATCGAATTCGAGGAGCATTTTCCCTGTCAATAGTTTGTTGAGGACGTAGGTAACTATGTCCTCAGCAAA
CTTGTAGAAATCCTACCTCGGTACACTGCACAGGAAGCAAAGGTAACAGACTTACGTACATTTAACTCATTTTCGCACAT
ATGAGGTTCGGTACATGTGGTACACATGGCACTATTGGTACCG
>MR_Moffic_diploids00425
TGCAGCCTCGAATTCAGAGTTCAAGTATTTCTCAAAGTTTTTCATCTGTCGTGACGGAAACCTTTTTTCAGATGACGGAC
CCTTCACCGGTATTCATTCATTCTTTTAATTCAAACTCGTAATTAAATCATGTAAGCATGATCATCAAACTTCAAAGAAA
CAAATCATCATATTATGAAGATTAGATTCAATGAAGAGTTCATCATTCGAATGGCTGGATATAATTTACCCTTCGAGCCA
TACTTCACCGGAAACTTCAAATCTTCAACCATTCATATATCCG
>MR_Moffic_diploids00426
TGCAGATTCTCTACTAATGCCCACCACCGAGCCTCGACCACACTCGTCTCACTAACACAGAGCAGCATAAAGTGCAACAT
AATCAAACATGCTGCCTTCACATGATCGTCTACATCATCTCCCATCAGTCCTAAGTTAAACCTCCTGCGGACCTCCGTCA
CCATTGTCTTCTGACCCCCAAAATGTCTATAATAAATACCGTCACGAGGAATCTCGTGATCCACATTCGGATCAAAAGAA
GATGGGCCAAAATGTAACCCG
>MR_Moffic_diploids00427
TGCAGCTTCATCGATCTTGGTCACGGCCTCGACCTTTACCCATTTTGAAAAATAATCAAGAGCGACGATAAAAAATACTT
TGCCTCCTGGTGTAAGAGGAAATTTTCCAATAATATCAATGCCCCATTTGTCAAAAGGGCATGTAGCAAACATTACTCCC
TTTTCTTCACCTAGGACTTGTATCAAAGGTGCATGTTTCTGACACTTAGCACACTTTCTTACAAAAGTCTTGCAATCCTT
TTGCAGGGTTGGCCAAAAATATCCAGCTAAGTCTCTGACTCCG
>MR_Moffic_diploids00428
TGCAGCTGCTCATGTCTTCATATTCCCTCTACCTCTTCAAGGTCCTGTCAATTGTATGCTCAAACTCGCCGAAATTTTGT
GCCTTGATCGCATCAAAGTCACATTTCTCAACACTCAATACATCCAACAACGCCTCAACAAGCACGCCGATGCTGAGATT
TACTTCCGAAAATATCCCAACTTTCGCTTCGAAACGGTCGCCGATGGCCTGCCG
>MR_Moffic_diploids00429
TGCAGCAGAAGTATTAGAAAAGCAGCAGTCACAAATAGAGAGAATGGAAAAGGAGCTGAATGAGCTCAGAGAGCTGAAAA
TGATGATGCTGGCACAGCAGAGCTCCAGAACAGCCACAGTAGAGTAGGAGGAAAGCCAAGACCCATCTTAATGGCGACCC
TCCGTTCCCGTGCCGACAGAGTCACCCCAGAAGGAGAGTCCTTTCTCGAGAGAGATACAGACTGACCAACTCCCAAAAGG
GTTCAGAACGGTCTCTTATGAGTATCTGGGTACCTCACATCCG
>MR_Moffic_diploids00430
TGCAGAGACTAGATATCATACTTTGTAATATACTTCAGTTGAACATATATCCAACACACAGATTCTGATCCAAACTCTAG
CAACACACATTACTGCGATCAAGAAAACAAGCAGCAATCTTGCTCAAACCCAATTCAAAAACTGAAAAGCACACCGACAC
CTCACCAATAAACAAACTGATAAATAAAGCTGAAGGGAAAACAAGGAATGGAAGTATAACCG
>MR_Moffic_diploids00431
TGCAGCAAATTCAGAATAATTAGATTCAGATTGTGATGTCTTACCTTTTCCTTTCCTTTTCTACTTATCTCTTGCTATAG
GACGAGAAACAATTGAACCACCAGTAGTTGGAGTTTCTGGATTGGAAGGAACAAATTTTTTTCCATCTTCGGAAGTCTTT
GATCTTTTTGTGCTGCCACCACTTTCTTCATCATCACCCACCTCATAATGTGACTCTAAGGACCACTTCAGATGTTTACA
CATAATTTATTTGATTCGATATTTCTTTGGTTCATCTCCTCCG
>MR_Moffic_diploids00432
TGCAGCCGAAGCCTCCCAGGTCGGGAACATTACTACTAGACAGACTACCCAGACTGAAGGGTCAGCTCTGCCATTTACCA
CAGAACAGCTGATCATGATAAAACTGATGATGCAACAAGTCATGGGTGGAAACCCCACACTAACTCCAAACCCAGTGGTA
GAGACTACCCCCAAAGGTCAGACTACTCCTGCTTTTGGGAAAGGTGACAAGACTGGGCCATCTGGGCCGAAGGCAACTAC
TACCCATGCTGAGATGGGAAAGAAGAAAGAAAGGGTTGTTCCG
>MR_Moffic_diploids00433
TGCAGCTAATGGATTTGCCGTTGAGAATCCACAGATTTATCCCTTTACAACTATTTTGATTCCTCTAGCAACAGAACCTC
ATGATTCTCAGTTCAGATGGTCTTTCTCAACATCCTATCCATATTCAATAGTCCCTCACACGAAGCTGTTTAAATGGCTC
TATGTGGGGATAGGGACCG
>MR_Moffic_diploids00434
TGCAGGCACAGTATTTGCGTTTGCAAAAACTGCGACCCGAAGTCCTTGCAAAAATGCCAATTTTCCTTTTTTTCGATTAT
TAGCAATACAACCTTAAACAATAAAACACACTAAGCTAAACACAAATACGCACATGAATTGACAAAAGTAATTAACACAT
GGGTTGCCTTCCATAAGCGCTTCATTTTACGTCTAGAGCTAGACGGTACCTCGATTTTTCATGGGTCCGCACCCGAGAAT
GAAAACCTCAAGTGATTAGGAACTGCATTCAATCCCACATCCG
>MR_Moffic_diploids00435
TGCAGATATGACATCTCAACTACCCCTGACACAAGGTATGGGCACAACATTTCTAGCATGTACGGATGACATCCTCAGTC
TGTGCAAAAGGTGCAAGTCACATCCGTAGGTTGAGGTAGGTAATCCATATATAAACCTTGTACTAAACACACGCAGGAGG
GGAAGCAGGCTTACATACGCACATACACACATACACGCATATCTTTCTCTAGAGTTTTCTCTCTACCTTCCGACGAGATC
TCTGACTTAGGCATCGGAGAGCCTGCTTGGAGCACCCCCTCCG
>MR_Moffic_diploids00436
TGCAGCAAAACTAATTTAATTGTTCAATAGCCTAAGCTTAATTTTTTGTTATAAGCCCAACCCAATTTCTTTCTTCTCTC
CAATCTCACTCTCTCTCTCAGCACACACACTCGCACACACAAAAACAATTCCCTCTCTCTCTACCACTCTCTCACACAGC
ACTCTCTCTACCCTCTCTCTCTCTCACCGTTCTCATCTCTCTCTCACCGTTCTCATCTCTCTCTCGCTACTCCCTCTCTC
GCCTCCTCTTCTCTAGTCTATCACCGCCTCTCATCCGAACCCG
>MR_Moffic_diploids00437
TGCAGAGTATGCTTCCATGGTGAAGATCACAGAGAAGAGCGACGTCTACAGCTATGGCGTCGTCCTACTAGAAATCATAA
CGGGGAAGAAGCCCGTGGACCCTTCGTTCCCCGACGGACAGCACGTCGTTCAATGGGTGCGCGATCACCTGAAGAGCAAA
CAGGACCCTGTGGACATAATAGATCAGAAACTTCAAGGCCTTCCCGACACACAAATCCAAGAAATGCTCCAAGCCCTCGG
AATAGCCCTTCTCTGCACCAGCAATCGACCG
>MR_Moffic_diploids00438
TGCAGCTGCAAGCTTGGATATTTTGAGCATTGTGGCTCAAAGGCAGGATATTCTAAACGAAATCGGGGAGGTTGCCACAA
AACATGCAATGATAGAATTTGAGGAGCATTTCCCCCATCAACAGTTTGTTAAGGATGTAGGTAACTATGTCCTCAGCATA
CTTGCAGAAATCCTACCTCGGTACATTGAATAGGAAGCTCAGGTAACAAACTTACGTACATTTAACTCATTTTTGGGCAT
ATGAGGTCTGGTACATGCGGTACACATGGCACTATTGGTACCG
>MR_Moffic_diploids00439
TGCAGATGATTGCTTCTCCATTTCGAATCACTAGCTTATACCAATAACTTTAAAATGCACTTTGTTTGAAAAATATGAGC
CCATTATTAATTAGAATTAATAATTGCACCCAAATATCAACGCGTCAATGTTCATTTTCCATGCATCTCTTTTTCGATGA
CCCATGTCTAATCAACGTAGTAAAAGAATAAATTAGTGTACGCGTTTCAAATTTTCTTTGTTCAAACTTGAAAGTGATGG
GAATTGATGAGCTGTTGGGAGTGCTCCGACCGCCG
>MR_Moffic_diploids00440
TGCAGAGCTGCTCCGAAGTTGAGCCTGTTGCCCGACGGTACTAAGGGCATTTGACACCCACGAATAAATAACTCTGCAAC
CCAAAACCTACTAATAACCAGTAACAAAGCAAATATAATACAATGGAAAGGAAAAAAATATGAGCTCGTGAATTCACCTC
TGGAGAAGATTGAAGAGGATTGCGAAAGTGAGAGGAATGCTCAAACAGCAATGGCGCGTTGTCAATACATCCCAAAGACG
AGTAGACCCATCGACGACGGGCGTAGCCCGACCTCGACAACCG
>MR_Moffic_diploids00441
TGCAGCTTCTTCACGCTATTAACGAAACCATCTAAACCACCGCGCGGCCGCTTCTTCGCCACCACTCGCCGCCCACAGCA
CGGCCTCGGGCTCGCCGTTATTCTCCGCCCATCCATGTCGGATTATTACACTAATACACACCCTTTTTACAAAGAAATCT
AAACCCTAAAAAAACTATGCACATACGAATGTACCCGAGCTTGAATTGTAACATCAAACGAAGAAACCCTAAATCTCCG
>MR_Moffic_diploids00442
TGCAGCCTAAACCGATAACTCGTCCTTAAGTTATCTCAGTTGTGATCGTGATTTTATATCTCGTAAGGTTAATCCAATCA
TATGATCTTCTGTGATCTACAACACACCATATGATCTACTATTATCGAGATAAAGGGACAACATATACAATATGTGTAAT
AATTCAGATAGGAGATTGAATAGTGAAAACTGAGAACATTGTATACAAGCATAAAAGTCTTGCTTCCAGTATACAAACCC
AACAGACCAGGGAGCTGGAGCTCCCAATGAGCGCTAACAACCG
>MR_Moffic_diploids00443
TGCAGCAGAAGTAATAGAAAAGCAGCAGTCACAGATAGATAGAATGGAAAAAGAGCTGAGTGAGCTCAGAGAGCTGAAAA
GGATGATGTTGGCACAGCAGAGCTCCAGGACAGCCACAGTAGAGCAGGAGGAAAGCATAGCCCCATCATACTGGCGTCCC
TCCAGTCCTGTCCCGACAGAGTCACCCCAGAAGGAGAGTCCTTTCTCGAGAGAGATACTGACTGACCCACTCCCAAAAGG
GTTCAGAACGGTCTCTTATGAGTATCTGAGTACCTCAGATCCG
>MR_Moffic_diploids00444
TGCAGCCGAGGGGTGGGGGAAGGTGATGGAATACTCCTTCCCCTCGGGCATGACCACTCGAGAGGTGGTGGAAATGGGAG
CCTTCAAGGCAAGGGTCTGCCCCTTCTTTTTCTTACTCTTCTTCGCCACCGAGGCCAAGCCAGAGGCCTCCTTAGAGGGG
CGACTCCTCTTAGATGGAGCTCGCCCTCTAGGAGGGGTGCTCAGTGCACTACCGTCAGCGCCAGTAGAGGCAGAGGTGGC
AGTCCCTTGAGCCACCACGCTTGACCCAGCATCAGTGGTGCCG
>MR_Moffic_diploids00445
TGCAGAGATTGAAAGCATCGGTAGTTCTTCTTCAGCGCCACCGCCGACGCCATTGAAGCTCAACGGAGACGAAGGCAGTG
AGGGTTTAGGGTTTTAGGCTTCGTTAGGAAAAATCGCGCCGAAGGAATTGTACGCTTTTTTTTTTTTTTTCTATTATTGT
TATTTTTATTTTTAAGTTAAAATTCATTTTATTTTTATTTTCTTTCTTTTTTTGGGGGGATTAGAGTTTGAATTCTTACA
AAATTCAATCTATTTGTGTGATGACTGTTGAATTAAACCG
>MR_Moffic_diploids00446
TGCAGGATAATTTTCTTGATATCTAGAGTTTTAAAGATTAGATTTGAGGTTCTTGTTACTAAAAAATACACATCTTTCTA
ATATATATAAATCTTTGGACAGGTCGAGTAGATTTGGAAGACTCCAAAATATCCAATTTGCATGTGCTGCCTTGTTTTGG
ACAGCTATTTCATGCACCCAATGAGCACTAGCTTTTTTATCATTGTTCCATTTGTTTAACTTCAGAAGAATTCATCAGTT
GCTTTGGCTGTATGCTTTGTATTTGTAAAAGTTCACATTTCCG
>MR_Moffic_diploids00447
TGCAGCAGAGATTATAGAGAAGCAGCAGTCACAGATAGAGAGATTGCAGAGGGAACTGAGCGAACTCAGAGATCTAAAAA
AGATGATGCAGGCACAGCAAAGTTCCAGGGCAGCAACGGTGGAGCAGGAGGAAAGTCAAGCTCCGTCTTATTGGCGGCCC
GCTGGTCCAGCTCTTACAGGAACACCCCCGAGGGAAAGCCCTTTTTCGAGGGAGATATTAACTGACCCACTCCCAAGGGG
GTTCAGAACTGTCTCCTACGAATACCTGGGCACCTCAGACCCG
>MR_Moffic_diploids00448
TGCAGCAGCCACGGCCTGGATACTGGCTGTTTCTATGGATAATTTAGAATGTAATTTGGTTTAACTTATTTGACAAATGT
GCTTATTGATTTTCATTCTTTTTTTGCCTCCACCAAATTTCTGCTGCCTTTGCTTAATTGAATAAAAGTTGATTTTATTT
GGTGAAAACATAAAAGCGGCCACGGCAGAAACCAGAGTTCCCGCCACCCCGTAGACGGCTTCGGAAATCTCAACAGTAAT
GGCGGCACCTGCCAAAACCCTAATCGACTTCTTCCAGCAACCG
>MR_Moffic_diploids00449
TGCAGACTCTGAGGGTAAGAAATTGAGAGCCGCTGAGTCTTTAGAAGAAGAACCTAATTTGAATATCACTCCTTCGGAAG
AATTACTGAATATTGAATTATTTCTTGACAGAACTGGGTTCACCACTCGAGTCGGTACTGAAACACCCGAGGACCTCAGA
GTCAAAATAGTGGCTTATCTTCAGAGGAATGCCGACGTTTTCACCTTCAGAATGTCGGACCTGATCGGGATCGATCCTAA
AGTTGCTATGCACTCATTACATGTAGATCCGAAAGTGAAGCCG
>MR_Moffic_diploids00450
TGCAGACTCTGAGGGTAAGAAATTGAAAGCCGCTGAGTCTTTAGAAGAAGAACCTAATTTGAATATCACTCCTTCGGGAG
AATTACTGAATGTTAAATTATTTCCTGACAGAATTGGGTTCACCACCCGAGTCGGTGCTGAAACATTCGAGGACCTCAGA
GCCGAAGTAGTGGCATGTCTTCAGAGGAATGCCAATATTTTCACCTTCGGAACTTTGGACCTGATCAGGATCGATCCTAA
AGTTACTATGCACTCATTACATATGGATCCAAAAGCGAAGCCG
>MR_Moffic_diploids00451
TGCAGCCGAGGGGTGGGGGAAGGTGACGGAATACTCCCTCCCCTCGGGCGTGACCACTCGAGAGGTGGTGGAAATGGGAG
CCTTCAAGGCAAGGGTCTGCCCCTTCTTCTTCTTACTCTTCTTCGCCGCCGAGGCCGAGCCAGAGGCCTCCTCAGAGGGG
CGACTCCTCTTAGGTGGAGCTCGCCCTCCAGGAGGGGTGCTCAAGGCAGCGCCGTCAGCACCG
>MR_Moffic_diploids00452
TGCAGGAACTACATGAAGTGTAGTTAATCAAGTACATTAGTTTACTTATAACTTTTTTATATGTAATATGATTACAAGTG
CAGCTTATCAATACTATTATTGAAGAATATGGTGCTGAGGACCTTGAGTTGCGGAAGAAAAAGAAGACTCTGAATCTGGT
GAGGTGACAGAAGCTACTGCTGAAGAAAAATCGGATGAACTAGATGACGAAGATGAGAAAATTGAGGCGCCTAAGGCAGT
GGATCCACTAACTAAAGTAACTTCAACATTTGAACCTGATCCG
>MR_Moffic_diploids00453
TGCAGCCACGCGACTACACAACACACTCCATCTTGAGTAGTAAGTAGTGGAATTGGTGGTAGATAATGGAAGAAAAGTTG
GTTTACAGAGCGAGATCATGCGTTCGGTGGTAAATAATGGAAGAAAAATTGGTTTAGAGAGATAGACATCATGTATAGGA
TTTGTTGAGAGAGAGAGATGAATTTTTAATTTTAATTTTTGACAAATTTTTCATAGTTAAAACGATGTCGTTTTGATTGG
GGTATAGTCACGTCAGTGCCAACTGACGGAAATTATGCCACCG
>MR_Moffic_diploids00454
TGCAGACATGACAATCCAACTACCCCTGACACAATGTATGGGCGCGGCCTTCCTAGCCTGTACGGACAAAATCCCCACTC
TCATGAAAAGGTATAAGTCACATCCGTAGGTTGAGGCAGGTATACACATAAAAACCTCGTACTAAACACATAACACTTAA
TCGATCAAGCATACACACACACGCATATCTTTCTCTCAAGTTTTATCTCTACATCCCGACAAGATCTCTGACTTAGGCAT
TAGAGCACCCCTCCCCCCTGGTCCTGTTTTGCAGCTAGCTCCG
>MR_Moffic_diploids00455
TGCAGCAGTTGGTCTCTGCAATCCTCAACTCCTCCTCCTATTCCAAAGCTTCTCTTGTCTCCCAACATTCGCTTTCTCTC
TCTACCGCCTTTTCGCCGGAAAATATTCCCTTCGGCGCCGCCGTCAAACCAAACCCCATTGACCCTTATCATATTTTTAA
TCAAAAAGACAACCCGCTTTTCCCGTTTCCCTATTTCGAATCAGCAATAACTAGAAATCCATTTGCTTTCTAGCTATAAG
CCAGCTGAGAAGAAAGAGGAAGGAGAAACGCCTTCCGTTGCCG
>MR_Moffic_diploids00456
TGCAGAGTCGAGGGCGTAGGCTCGGATAAAGTAGTTGGCTGTAGGAACATCCCTCATCACTGTCCAAGTGAAGGTGTTGT
TAGAAGAGGTGTAAGGCTTTGAGACAATCTTGTGCTGGCAGGTCTTGTCCTTAGCCAAATCTTCCACTGTTTTTCTCCAC
CCACGATCCTTTTGGCTGATTGGGGCGTAGCAGAGCTTGATCGTGATTGTTTTGTAGGTGGAGTCGGCGCCG
>MR_Moffic_diploids00457
TGCAGTATAAACAGAAAGTAGTTTGTCTTGACTACTTGTTTATATTGATATATTTTAACGTATTGATAGGATCACAGTGA
GATATGTTCTTCTATCTGACCCTAGTGAAGAACCAAGATCTCGGTGACTTAACGTAAACTAAATCCTAATAAGGTTTTAG
ACGTGTTTACGTGTCTGTATGTCACTTTGATTTACCATGGGTAAGAGTTATTGACAACTCAATATACTCCGTATCTTGGA
TGGCAGCATTTCGTATACGACGCTTATTGGGTTACCGTATCCG
>MR_Moffic_diploids00458
TGCAGTTGCTGATCATCTCTCTCGTGTGACACACATTTAGGATTCACTTGTGGTTTTTAAGAAGGACAAGATAGACGATT
ATTTCCCTTATGAGCATGTACTTGAAATGTCTAAATTTCCTTGGTATGCTGACATTGTTAACTATCTTGCATGTGGTGAA
CTTCATCCCGATTTCTCACCTCAAGAAAAGAAAAGGTTTCTGAGAATGTGCAGGTTTTATTTTTGGGAGGATCCATACCT
TTTTAGGCTTGGAAAGGATGAGGTCATGAGGAGATGTGTGCCG
>MR_Moffic_diploids00459
TGCAGTAAGGCTTAGCTGTGCAGTAAGGCACGTCCCAACCACCCCTGACAGAGAGCATGGTGATAGTCAGATTAGGTTGT
AAAGACAACATCCATTTTCTTCATATGAAAAAGGGGGAGTCATGTCAATGTGTACGGACAGCTATATCATATATATTTCT
GCATGCACACTCACAAAGTAGGCTCTCATAATACATACACATGTATACTTCTATAGAGCACTCTCTCTCTCTCTCTCTTC
CTCTGATCAAGTTTTTTGACTTAGGCATCGGAGAATCTACCCG
>MR_Moffic_diploids00460
TGCAGCCGAGGGGTGGGGAAAGGTGATGGAATACTCCCTCCCCTCGGGCGTGACCACTCGAGGGGTGGTGGAAATAGGAG
CCTTCAAGGCAAGGGTCTGCCCCTTCTTCTTCTTACTCTTGTTTGCCACAGAGGCCGAGCTAGAGGTCTCCTCAGAGGGG
TGACTCCTCTTAGGTGAAGCTCGCCCTCCAGGAGGGGTGCTCAGTGCAGCGCCGTCAGCACCGGCAGAGGCGGAGGTGGC
AACCCCTTGAGCTACCTCGCTTGACCCAGCATCAGCGGTACCG
>MR_Moffic_diploids00461
TGCAGATATGACATTTCAACTGTGCCTCTGTGCTGGTATGGGCACAACATTTCTAGCCTGTACTGACGACATCCTCAGTC
TGTGCAAAAGGTGCAAGTCACATCCGTAGGTTGAGGCAGGTAATCCATATATAAACCTTGTACTGAACACACAACAGGCA
AGCAGGCTTACATACACACATACAAGCATATCTTTCCTCTAGAGTTTTCTCTCTACTTTCCGACGAGGCATCAGAGAGCT
TGCCCGGAGCACCCTCTCTGGTCCTGTTTTGCAGATAGTTCCG
>MR_Moffic_diploids00462
TGCAGCTAATAATTTGAAACGCCTGGCAGAAGAATTTGGTCCAGAGTGGGCAATGCAGCATATCGTTCCTCAGGTTTGTG
GAAAACTTGAAAAAAATGCTACTATTTTGTTTCATAAACTCTTCTGCTTGGGCTATTTATATATTGCAAAAGTGTTAGAA
AACCATATAATATATTAAGACAAAGCTATGTCTGCTTTTGCACTGACTTGAAGGAGGGACAGAAAGAAGAGTTTGAGAAG
CCAGAGGGTGAAATATCTGCCATAGGCAATGTCTTCAAACCCG
>MR_Moffic_diploids00463
TGCAGTCACCCCACAACCGTCTTTGTCACTTATTATATTCTAGGGAATTCATTTGCCTCACAAAATATATTTCGTCTTCT
TGATTTAAAAAAAAATAAAAGTAAAAAAAGAAAATAAAACAAGATTGTAGAGAGAGAGAACCCACACTCCATACCATACC
CTCTATATCTCCAATCATGCAACACAAAGAAACAAAAATGGCAGCACCTCACGTTCTAGTCCTCCCACACTCTGCGCAAG
GCCACATCAACCCCGCCCTAGCCTTCGCCAACCGCCTCGCCG
>MR_Moffic_diploids00464
TGCAGTGAAGCAATCTGATTGTTTTTTTGGTGAATTTCTTCTTTTAAATTTCTTATCTCCACCTGAATAGAAAATATACA
AGATATACTTTAGGATGGATGCCCAAGGCGAACTTTGAAGATGATTAATACAGGTTAAATAAAATGAAGAGGAACTTTGC
AAACCATAAAACTACTAATACAAATTGGTTGCCCAATATCAGAGAAATGAGTCACACAATTGCCATTGCAATTAATAAGT
CGGAGTTCAAAGTGAACAAACAAGAGTTCTTTATGACATACCG
>MR_Moffic_diploids00465
TGCAGGCCTAGATATTTTGAGCTCTATGGCTCAGATGCGAGATTTTCTGAATGAAATCGGGGAGGTTACTGCGAAGCGTG
CAAGGATCGAATTCGAGGAGCATTTCTCTTGTTTGTTGAGGACGTAGGTAACTATGTCCTCAACAAATTTGCAGAAATCC
TACCTCGGTGCACTGCACAGGAAGCTTAGGTAATAGACTTTCATTCATTTAACTCATTTTTGCGCATATAAGGTCTGGTA
CATGGCATCATATGTACCGAAAGTATCGAATCCGATACATCCG
>MR_Moffic_diploids00466
TGCAGAAAAGGACAACAAAGACACAGTAAGCCAAGGATTGGGAAGGATCGAGTATTACAAAGCATAGAAAGACAACCAGA
ACCAAGAGATGGAAACTCTTTCAGCAGCAGTGTAACAAGAGCCCAACTGCAAAACATCTACCATTTTACTAAGTTATCTT
ATTGCACTTATATATACTTGACAATTCAATTAATTAATAAGAACTTATATCTCAAGTAATTATTCATTTGAACCAAGAGT
TTGACAATCTGAGGAAATTTTACGTTCTTTAAAGTATTGCCCG
>MR_Moffic_diploids00467
TGCAGTCGTTTGTATTGCCCATAGTCGTAGTGATAGGCACAATACTTGTCTGACCTCGGGTTGCGAGGTCCATCCCGAGC
AGTTCGGGAAAACTTAAATCATTTTTGCTACGCAGCTGATAGGGTATGATTGGGGAGCTCAGGCATCCTGATCTCACCAA
CCATGTCCGAGTTCGACATATTACAGAGAGTATAAAGATGGACGAAGAACACTATTCAAAATACTATGATATGTGGGTAG
AGAATGATTTTAAACTAAGTATGATCAAGTATATTCAGGTCCG
>MR_Moffic_diploids00468
TGCAGCCGAGGGGTGAGGGAAGGTGATGGAATACCCCCTCCCCTCGGGTGTGACCACTCGAGAGGCGGTGGAAATGGGAG
CCTTCAAGGCAAGGGTCTGCCCCTTCTTCTTCTTACTCTTCTTCACCGCCGAGGCCGAGCCAGAAGCCTCCTCAGAGGGG
CGACTCCTCTTAGGTAGAGCTCGCCCTCCAGGAGGGGTGCTCAGTGCGGCACCGTTAGCACCGGCAGAGGCGGAGGTGGA
AGCCCCTTGAGCCGCCTCGCTTGACCCAGCATCAGCGGTGCCG
>MR_Moffic_diploids00469
TGCAGACGTCCCCCTCATGGGAAAAGTAACTAACACCCAAGGACAGTCGGGGGGAGAATTTTCAGAGGCCCAGATGAGAG
CCCTACAGAGTATGATGGCGCAAGTACTTGCTACCCAAGGAACTAGCAACATGCAGACGCCTCCAGAGTGAATTAAGCCA
GCATTCGGACCCAGGACAGAGTAGGCGGAGGTATTGCAAAGCGATGAGGACAGGCTAATCTCACGACCTAGTTCTACAAG
AAATCCAGCGAAGGGAAAGGCGCCAAAAAAAGAGGGGGTACCG
>MR_Moffic_diploids00470
TGCAGAGGGCTTCCTTTATCAATTGTTGTGATGGGAGGTCTTCTTGAAAAATTGGTGCACACAAAAGAAAGTTGGGAATC
TATTAGGAGAGACTTAAATTCAATAGTGAATTCGGAGAACGATGAACATTGCTTGAAAATACTGAAAATGAGCTATGACC
ATTTGCCAGTCTATCTGAAGCCATGCTTTCTGTATATGGGAGTGTTTGAGGAAGACAAAACAATTCGAGTCTCAAAAGTT
ATCAAGCTATGGGTTTGTGAAGGGTTTCTTAAACCAATAACCG
>MR_Moffic_diploids00471
TGCAGTTTACAATTCGATTTGAGTTCCGAGCTTCGAATAATGAAGCTGAATATGAGGCTCTGGTAAGGGCAATGAGGATC
TTATCTGACCTCGGAGCTCAGAAAGTGATAATCTTTTCAAATTCACAATTAGTAGCTCAGCAGGTGGGAGGAACCTATGA
AAAAAAGAACGATAGAATGACGAAGTATTTTGATCAAGTAGAAGAGCTAAAAAAATAATTCGTGGAATGCAGAATTGAAC
ATATTTCGAGAACAGAAAATGTCCGAGCTGATAATTTGGTCCG
>MR_Moffic_diploids00472
TGCAGCATTTTTCCTTCATGGGTGCGGTAAGTAGCAAAATTCCTCAAGATCTTGATTCTTGATCATCACCGTCACTTCTT
TTTCGAGTTGTTTGAGGAATCTTTAATGTAGTTTTTTATGCTGGTAATGATTCTTGCATGGTTTTTTGTTTGTTTGTAGG
AAAACTACAGAAAGAGTGGACAGATTCCTGCTTTTGGCGACTGGGAAAATGCCAATGAGCTGCCGCTGACGCAGTATTTC
GAGTGCGCGCGGCAGGCGGGGCTGCTCCGCTGCAGCTGCTCCG
>MR_Moffic_diploids00473
TGCAGTAGAAGTAATAGAAAAGCAGCAGTCACAGATAGAGAGAATGGAAAAAGAGCTAAGTGAGCTTATAGAGCTGAAAA
GGATGATGCTAGCACAGCAAATCTCCAGGACAGCCACAGTAGAGTAGGAGGAAAGCCAAGCCCCATCATACTGGCGTCCC
TCAGGTCCCGGGCCAACAGAGTCACCCCAGAAGGACAGTCCTTTCTCGAGAGAGATACTGGCTGACCCACTCCCAAAAGG
GTTCAGAACGGTCTCTTATGAGTACTTGGGCACCTCAGATCCG
>MR_Moffic_diploids00474
TGCAGCGTATAGACACGCTGAATTCTCGCGGATTCTACAAAGCGACAATCATAACCCTTCTGATCTCGCAGGGTGTTGAA
TAGCGAGCACCCTCCTCTTCACTTCGTAGTCTATCCCCCCGAGTTTTTCGAATGTCCCCGTCCAAGACTCTGCCTCGGAA
GAGCAGAGGGGACAAAAGTCCAAAAGGTGAGCCCTGCGCCAAATTGCCGATTAAAAGGCCACGAGATGAACACGTCTGCT
CGTAAGTCTAATTTCTCATTTAAAATAACACAGGCAAGCTCCG
>MR_Moffic_diploids00475
TGCAGGATAGGAGCCACTGGAACAGGAGGAACCAGTGCTGCATCATCAAGAGATACAAGTGGCAACCAAGCATGTTGTGG
CGGTTTTAGCACTATTCTAAATAAATGTGGTCATCATGCGTGGGGGGGGGGGGCTGCCTAAGTTCCAAAAGCTTGGCTAT
GACGGTGGTGAGTTGCAACTACAGGTTATCAGTCATGGTTTTTGGAACTAATGTCCTGATTTTTGGCCACCACCTTCTTT
ATCTACTCAGGATGTTGCTCCCGTGTCATCATGAACAATCCG
>MR_Moffic_diploids00476
TGCAGACCAAGACTTAGATCATCATCTTACATTACATATTATTACACAAACTATTAGACAAGATTTATGTACAATCTGCA
CATGTCAAAAAATTCATTGCAGAATTGCCACAAAATCTCTACTTAAACAAAAAACAAAAAAAACTAGTATTTTTTCCTAA
ACCATTTGCACATCAAAGAGCAGCCCAATCTATCTCAACTGAAGGGTATTTCTCAAGCAGCAAACTATCACATTCACCAA
AGGAAGGCTCCGAGAAGTCCAAGAAAGCGGCGTCGGACTCCG
>MR_Moffic_diploids00477
TGCAGTCCTCTGGTCGAAGAAACAGGACTTTTTCCAATCCCTCAGAACTGGAACCTTCGATGATACCACCGATACCACGA
GACTGGTGTTTCCCATTGGCGATTGCCCCTCGCCCCG
>MR_Moffic_diploids00478
TGCAGCAGAAGTAATAAAAAAGCATCAGTCACAAATAGAGAGAATAGAAAAAGAGCTGAGTGAGCTCCGAGAGTTGAAAA
GGATGATGCTGGCACAACAGAGCTCCAGGACAGCCACAGTAGAGCAGGAGGAAAGCCAGGCCCCACCATATTGGCGTCCC
TCTGGTCCCGTGCCAACAGAGTCACCCCAGAAGGAGAGTCCTTTCTCGAGAGAGATACTGACTGACCCACTCCCAAAAGG
GTTCATAACGGTCTCTTATGAGTATCTGGGTACCTCAGATCCG
>MR_Moffic_diploids00479
TGCAGCAATCTGAGCTTGTTAAGTTAAAGGAGGAGACAACTCGTATAAATTCAAAGATAAAATCTACTAATAAGGAACTG
AATAAGAGGAGAGAAGAGAAAAAGAGACATGTGGTGGAGATTGGGAAACTTGACAGTGAATTGGAGACATATCACCAGAT
GTGAGTTTATGTGCTTCTGTTTTCTCAAACTTTTGATGACTCGTCTCTTTGTCTAATCTAATGGTTTCTTAAAGAAAACA
TAGATGTTTATCCAGTAATTCTTTTGCAGTAAAGAGGAGGCCG
>MR_Moffic_diploids00480
TGCAGAAACATTAATTGGAGAATGTGAGGCAATCCTTAAAGATGATTCAATGATATAGCATGCAATGCTAGGCCATGTTG
GAGAGAGGGGTTTAAATGATTTGTTAAAGCAAAAGGTTATAAGCAATTTTAGGAATTTCTAGCTACTGAATTCTTAGATT
TTTGCAAAGAAAAGGGGATGAAAAGGCATAGGACTGTCCCTGAAAATACTCAACAGAACGGAATAGTGGAAATGATGAAT
ATGACCATTCTTGAAAGAGTGAGATGCATGCTACTAAGCTCCG
>MR_Moffic_diploids00481
TGCAGTTTCCCCTCCATCCCTACTTAGTAGAGTTGTGCAAGCTCTACGATGTAGGGATCAATGATTTAACCCCTTCTGCC
ATCTGCACGACCATCTTTTATTTCATTATCCTCAGATCCAATGGCGTGCCCCTTCCCACTGCTTATTCCTTCTTCTGCAG
CCATGATCTGAAGTGGAGGGGGCGTCAGTTTTATTTTTCTGCTAAAGTCAGCTCTGACGCTCGCATCTATGGCAAGGCCA
AGAGCGAGGACAAAGGGTGGAAGGGAGAATGGTTTATTGTCCG
>MR_Moffic_diploids00482
TGCAGGGTATGCCGTGCGCTGCGCCAGCTGTAACCCGCCTGCACGTTGGCATTGAGCTCGTTGTAGGCGCTGTGCCCACG
CCATATCTGGCCGAATGCGAGGCCACGCACGTACACGCCATGGTGGCCCTTCAGGGCCCAGCGACGTTCGAGGTTACCGT
CGTAGTCCAGGCCCATGGCGCGCTGGGCATCGGGAAGATTGCGCTGGATGATGCAGGTGTCGCCTACCCCGAACAGGCAG
GTGCGGCTGGCCGAACTACGGTTGATGTTGTCACTCCATGCCG
>MR_Moffic_diploids00483
TGCAGCAGAAGTGATAGAAAAGCAACAGTCGCAGATAGAGAGGATAGAAAAGGAGCTGAGTGAGCTCAGAGAGCTGAAAA
TGATGATGCTGGCACAGCAGAGCTCCAGGACATCCACAGTAGAGCAGGAGGAAACCCAAGCCCCATCATACTAGCATCCC
TCTGGTCCTAGGCCGATAGAGTCACCCCAGAAGGAGAGTCCTTTCTCGACAGAAATACTGGCTAACCCATTCCCAAAAGG
GTTCACAACGGTCTCTTATGAGCATTTGGGCACCTCAGATCCG
>MR_Moffic_diploids00484
TGCAGCAGATGTAATAGAAAAGCAACAGTCATAGATAGAGAGAATGGAAAAAGAGCTGAGTGAGCTCAGAGAACTGAAAA
GGATGATGCTGGCACATCAGAGTTCCAGGATAGCCACAGTAGAGTAGGAGGAAAGCCAAGCCCCATCCTACTGGCATCCC
TCCG
>MR_Moffic_diploids00485
TGCAGTCGCGCGAGTCACATTGTTCCTGCCCATATACCTCGAGTCGCCGAAGGACATCGAATTGCGGGCTCTATACCGCT
TGTCCTTTCCTCCGCGAGTTAACCCCTCCCCGCGAGTTGAGGTTTAGTTGTTCCACCTCCGCGAGTCGACTATCCCACGC
GAATCGCGTGCTTCAAGCTTCACGCCTCGAGTCGTTGCACCCCCACGCCTGGCGAACTTCTCAGCCCAGCGAGTCGCGTA
GCACTAGCGACTCGCTGGCTCCTTTGGCAGTAAATCAAGCCCG
>MR_Moffic_diploids00486
TGCAGAGAAAGGGCTGTTTTGATCTATTTTCCACTGCAACAATCATTAGCATTATTTACTTTCAGACATGATTAATCCCA
AAAACAACACTATTACATCATGAACAAGAACAACAACAAAAAAAACATTCCCACTTATTACCCCTAATCTGCTATGATCA
ATTATGGGAGTGATGCCTAAATGCTGTCAAGTTTGAACATTACATGGACCATGAACTAACTAATCAAGGATCTCAAATTC
TACAAGCAACCGAAGCTTAACTCTTTCGTTGGGGAACAGCCG
>MR_Moffic_diploids00487
TGCAGCGATCACCCCAAGTCAATCTTGCAACTTACTCTAGTAAAATGACCTTTATAAAATATCAATGTACATTATTACTT
GTTTCTACTTCAAGATTCATGGTTTGCTAATAGCATGTATAATGTTGTTACCTGCGGCTGATGCCCTCAATTTGTGCAGT
TCGGAGAGAATCTCGAGGGACGAAACTTCCATTTTTCCAGGAGTTAGCACGGTCCATATTGTCTCCGAAGAGCAGTTTCT
TCTCAAGGTACCTTATTTCGCCTTCTTCCAACTGCAGGGCCCG
>MR_Moffic_diploids00488
TGCAGAGGGTCAGGGAGACGAGTTTGCATTGACAAGGCACATAGTTGGGACTAAAGGTTACATGGCTCCTGAGTATTTAG
AGAATGGAGTGGTCTCTCCTAAGCTTGATGTATATTCATTTGGGGTTCTGTTGCTGGAGATTCTCACTGGAAAACAAGTC
TCCACGTTGTATGAAGAGGTAAACATGCAGTTACCAGAGATCCTGACTCCG
>MR_Moffic_diploids00489
TGCAGTTTTGGTCGCCCAGCCAATCGAGGCCAAATTGTGGATGGTTACATCCAGGAGAGGTCGCTTCTCACTAACCGCCC
TGAGGATTTCTAGAGTACGGACGCCGAATGAGGCGAGCAGAGTTTTTCCTTGCATCACACTACTCCTTGGGAAGGAGGGC
AATAGATCGATCGATATTACTTCATCGGGAGGAATCGCTTCCGCCGACTCCCACTTCCGCGTGTCGCTTCTCCATGCATC
GCTGCTCGTGCGTATGGCATCATCATCCGCTATCAACAAGCCG
>MR_Moffic_diploids00490
TGCAGCGGAAGTAATAGAAAAGCAGCAGTCACAGATAGAGAGAATGCAAAGAGAGCTGAGCGAGCTCAAAGAGCTAAAAA
GAATGATGCTGGCACGGCAGAGTTCCGGGACAGCCACAGTAGAGCAGGAGGAGAGTCAAGCCCCATCCTACTAGCGTCCC
TCCG
>MR_Moffic_diploids00491
TGCAGCCCCTCGCCGCTGTCTGCACCACAGCCTGCTCTCCGCCGCGACTCGTCGCCGCGCAGCAGGCCACTGCCACTGCT
CGCGCTGCTCTTGCGTCGCCTGCAATCCTGCTGCTGTTAATTCTGTCCAGCCGCCACCGCGCGCTCCCGCCGCCGCTACT
GTATGCTGCTGCTGCCGCTGCATTGCACGACCGCCGCCAGTCGCGCCATCGCAGCAACAGCAGCGCCACCCTTGCGCACC
TAGGGTTTACAGCAGCCGCGCGCGCCGCTGTTCGCCCTTCCCG
>MR_Moffic_diploids00492
TGCAGATTTTGTGTTTCTGCATCTCCAAGGAGAAACCCTTCGAGTAATCGAGATAAATGGCTCAAATAATTTTTTCACTA
TTTGTTGGATAATAGGGTCCCAACTAGAGATATGCCTATTATAAGGGCCAAATTTTGGTTATCCATTTGAACATTTCATG
GATAATATGCCTAAAATAGGGGCCAAGTAAATGACAGATCCACGACTACCG
>MR_Moffic_diploids00493
TGCAGCGAGTGAGGAGCTCGAATCGACCAACTCGAGTGCCCACACAACACAACACTAAAAAAAAACATAATATCTACTAA
AACGAGAAACATAACAAATAATAAGAAATAAAACTCACACAAAAGAAAACACACAACTAAAATTAAAAGAACACTAGGTC
GAAGGGTCGGGACGATGATGGTCGGAAGGATGAGCGGTGATGATCAACTTGAGAGTAGGACGGATGATTGAGTTCTAGGG
CTAAATAAAATGTCTGCTGGAGAGTCAGGTTCAACCAACACCG
>MR_Moffic_diploids00494
TGCAGAGCATTCACTTTGAAGAAATAAAATCTGGAGTCGCTCGGGCGGTAGCTTGCCAAGTACAGAAAGTACAACGCCCT
AACTCAATGGGATAACTTAAAAGGCCGACAGAATCATAGAAATTACCACGAAAGCTAGAGGATTGGCAAATTTGAAGGCA
GCCTTTTTTCTTCGTTAAGGTGGATGATATGTTTGTTTGTTCGTTATTTCTCAGAGGTTTTGGTGTCTCAATTAATGTTG
TAAGAGCTCCTTTGTGTTCCCGAATAACAGCCTTTAGGGCCCG
>MR_Moffic_diploids00495
TGCAGCCAAGGGGTGGGGAAAGGTGACGGAACACTCCCTCCCCTCGAACGTGACCACTCGAGAGGTGGTAGAAATTGGAG
CCTTCAAGGCAAGGATCTGCCCCTTCTTCTTCTTACTCTTCTTCACCGCCGAGGCCGAGCCAGAGGCCTCCTCAGAGAGG
CGACTTCTCTTAGGTGGAGCTCGCCCTCCAGGAGGAGTACTCAAGACAGCGCCGTCAGCATCGGCAAAGGCGGAGGTGGC
ATCCCCTTGAGCTACCTCACTTGACCCAGCATCAGCGGTGCCG
>MR_Moffic_diploids00496
TGCAGATGTTAATGCCATCCTCAGACAATTATAGTCAATAATTGAGGGTCAAAACCCTCCATCTTCCACCACCTCGGACT
CGACTCAAGCTACCGAAGAGGTTCTGGAGTCCAACACCATCCCCGACTCGGGGAATTATGCTATTCCTGAGTCAGAGGAG
ACTCCTGCTACAAATAACTCCACCATTTTGGGGTCAGAAGAAACTCCCGATGTGGGGACCTCCTCCATCCCCAGGTCAGA
CGACACCATCCCAACCACTATCACCAACCCGGAGTCAACTCCG
>MR_Moffic_diploids00497
TGCAGAAGGTAAAGTAATTGAAGCACTACAACAATAGTTCAGAAAATATAAAAATGGCTAAGTGTTATGAGCACACTTAA
CCACTCGGAAGGGGTGAGTAGGGAGAGTACACCTCCACACCCTTAACCCACTTCATATGTATAATGTCGGGTTAGAACAT
ATAATAAATTCATGAGATATAGAAGGAGAAATATACCTCAATTCAGTGAAGCGAGGATGAAAATGGTTTTCTCGAACGGT
GGGTTTTCAGCAAATGCGATGGTGCAACTGAAAAACAGAACCG
>MR_Moffic_diploids00498
TGCAGCCGAGGGGTGGGGGAAGGTGATAGAATACTCCCTCCCCTTGGGCGTGACCACTCGAGAGGTAGTGGAAATGAGAG
CCTTCAAGGCAAGGATCTGCCCCTTCTTTTTCTTACTCTTCTTCGCCACCGAGGCCGAGCCAGAGGCCTCCTTAGAGGGG
TGACTCCTCTTAGATGGAGCTCGCTCTCTAGGAGAGGTGCTCAGTGCAGCGCCGTTAGCACCGGCAGAGGCGGAGGTGGC
AGCCCCTTGAGCCGCCTCACTTGACCCAGCATCAGCGGTGCCG
>MR_Moffic_diploids00499
TGCAGGTTCGAGAGCTTCTTCTCGTGGATCAGGATGTAGGGATCCTGAAGCTCGACGGTCATCTTCTCGGGGTTGGTGAT
GAAGTACGGCGACAGATAGCCGCGGTCGAACTGCATGCCCTCGACGACGTCGAGCTCGAATTCGAGACCCTTCGCTTCCT
CGACGGTGATCACGCCTTCCTTGCCGACCTTCTCCATGGCTTCGGCGATCTTCTCGCCGACTTCACGGTCGCCGTTTGCC
GAGATGATGCCGACCTGCGCCACTTCCTTCGAACCCGAAACCG
>MR_Moffic_diploids00500
TGCAGCTAAAGCACCTAACGCGGATTCCAGCTAAACCAATATGTGAGCTCTGACCCTTGCTATGCCATGATTGAAGAAGT
GGTCTCAGGCTTGGATCGCTAGTACTCATGAATCGCAAGTACCG
>MR_Moffic_diploids00501
TGCAGCCGAGGGGTGGGGGAAGGTGATGGAATACTCCCTCCCCTCGGGCGTGACCACTCGAGAGGTGGTGGAAATGGGAG
CCTTCAAGGCAAGGGTCTGCCCCTTCTTTTTCTTACTCTTCTTCGCTGCCGAAGCCGAGCCAGAGGCCTCCTCAGAGGGG
CGACTCCTCTTAGGTGGAGCTCGCCCTCCAGGAGGGGTGCTCAGTGCAGCGCCGTCAGCACCG
>MR_Moffic_diploids00502
TGCAGCGGAAGTAATAGAAAAGCAGCAGTCACAGATAGACAGAATGCAGAGAGAGCTGAGCGAGCTCAGAGAGCTAAAAA
GAATGATGCTGGCACGACAGAGTTCCGAGACACCCACCGTAGAGCAGGAGGAGAGTCAAGCCCCATCCTACTGGCGCCCC
TCCGGTCCTGTGCTGGCAGGATCACCCCAGAGGGAGAGCCCTTTCTCGAGAGAGATACTAACTGACCCACTTCCAAAAGG
GTTCAGAACGGTCTCTTATGAGTATCTGGGCACCTCAGACCCG
>MR_Moffic_diploids00503
TGCAGTCCCTATGAAACACATCATCCAACCTTGAAAGTAGTTTATTCAGAATATGACATTAAAGGATGTCATGCCTGCTT
ATAAGATAACCCGCCAAAACACATAACACATGCATATGAAATCAAGTTGTAAGGACAAAAAAATGATGTAATTTAGTGTT
CCCCACCGCTAGAGCAAGTATCTGTACCATACGACAAAGCAACATTGTACCATCCAAAAATCATATTTCGCTATAAGTTA
TATGAATCAAGATATTCTCACAATCATCTTGTTCTTCTTCCCG
>MR_Moffic_diploids00504
TGCAGGTTCACTTGTTGCTGGAACTCACCTATTGCTTTAGCAACTAGGATCAAGAAAGAAAGGATCGGTTCGCCTATCGC
TTTAGCTCAGATCTATACTCTAGCTCAAACCGTGGAACCCCTAGCTACACCGGTACTCTATGTAAAATCTCCCCAAAAAG
AAAATAGAGGGGAAAAATGCCAAAGTAGTCTTGTATCAGACTGCCTGTCTTCTTGTAGTTGGATCCCCAAGTTTTTGGAA
TGCTCCAAACTCTACTTGAGCATCCAAATCTGGGTCAATGCCG
>MR_Moffic_diploids00505
TGCAGCATAATTTTATTATGTCAACGAAAAACATTTTGACCGATTACTTTTTTAATATTACTAACATGATTTGCCCATGT
TGCTTTGATAACAACTCTAGAAAAATAAATTGCAAACTCTTCTGTTCAATGCAATAATTAATTACCAAATTAACTTTAAT
TAATTAAACTGTAGTGCCGCTTCCCCATAAACCGCCAATTCGAGCGGACATATTCAAAACTCAAATTAGAAATTTAATTA
AGTGCTTAACGTCAAATTAGCCGAGCAAGACCG
>MR_Moffic_diploids00506
TGCAGGCGGATAAGGTCTCATTGTAAACAAGAGGCAAGTTTCTAACCACGGCTCTCGCCGGAAACATAGTCCACCCGACC
ACGGTTTTGCCGTTTCCGAGCGTCAATGTGCTGGCGAACCAGCGGTCAATCGTCCCCACCGCGACGATCACCCCCCACTG
GATGCCTTCGAGCAGCGTTGCAGCGCTCGGGCCTCGGTTTCCTGCCGAGACAGAGACGAGGATGCCCTTCTCTCTCGCTC
CAAATCCTGCTATTGCAATTGGATTCTCATACAGATTAGTCCG
>MR_Moffic_diploids00507
TGCAGCCGAGGGGTGGGGGAAGGTGATGGAATACTCCCTCCCCTCGGGCGTGACCACTCGAGAGGTGGTGGAAATGAGAG
TCTTCAGGGTAAGGGTCTGCCCCTTCTTCTTCTTACTCTTCTTCGCCGCCGAGGTCGAGCCAGAGGCCTCCTCAGAGGGG
TGAATCCTCTTAGGTGGAGCTCGCCCTATAGGAGGGGTGCTCAGTGCAGTGCCATCAGTATCGGCAGAGGCGGAGGTGGC
AGCCCCTTGAGCCACCTCGCTTGACCTAGCATCAGCGGTGCCG
>MR_Moffic_diploids00508
TGCAGCAGAGGTGATAGAAAAGCAACAGTCACATATAGAGAGGATGGAAAAGGAGCTGGGTGAGCTCAGAGAGCTGAAAA
GAATGATGCTAGCACAGCAGAACTCCAGGACAGCCACAATGGAACAGGAGGAAAGCTAAATCCCGTCATACTGGCAACCC
TCCAGTCCTAGGCCGATAGAGTCACCCCAGAAGGAGAGTCCTTTTTCAAGGGAAATACTAGCGGACCCACTCCCAAAAGG
GTTCAGAACTGTCTCCTATGAGTATCTGGGCACCTCAGACCCG
>MR_Moffic_diploids00509
TGCAGGCTTGACTTCTTCAGCTGGCTTGCCTTCCATAGTCTAAAAGGCTTGCTCCTTCCTAACCGTGAAAAAGAAAGGAA
AGAAGAAAACGCGAGGGACTAACCAATCGGCAGGAACTCCCGAGATTGAGAGATTCATAGGGAAGGATGCCAAAGAAGGG
CTAAGCACGAAAAAGGATAGAAGTTAAGAAGCGGAAAGAGAAGCCTAATTTCCTTTTTTCACTAGAGTATGGACCCAAGT
TCATCAGAGGACTCATCTGACTTTGAAGTGAAGGCCAAGGCCG
>MR_Moffic_diploids00510
TGCAGCCGAGGAGTGGGGGAAGGTGATGGAATACTCCCTCCCCTCGGGCATGACCACTCGAGAGGTGGTGGAAATGGGAG
CCTTCAAGGTAAGGGTTTACCCCTTCTTCTTCTTACTCTTCTTCACCGCGAAGGCCGAGCCAGAGGCCTCCTCAGAGGAG
CAACTCCTCTTAGGTGGAGCTCGCCCTCCAGGAGGGGCGCTCAATACAGTGCCGTCAGCACCGGTAGAGGCAGAGGTGGC
AGTCCCTTAAGCTGCCTTGCTTGAGCTAGCATCAGCGGTACCG
>MR_Moffic_diploids00511
TGCAGCAGGAGACGAGGCTAAAGCAGATGGGTGCAACGGTGAGGAATGCATCTTCCTACTTGGAGAGATTGAGATTGAGC
GAAGAAAGGGAGAAGCTAGCGAGGAACGTGATTGGGAAGATGTCGGTGGAGCAGGTGTTGGATAGGAAGCTCCATGGCAT
TGTAAATGAAATCAACTTGTAATTTTTTATGGTGTCTGAAATTGTTTGGTGGGATTATCACAAGAAATCTGACTTGACTG
ATCATATATATCATATGATGCAGACATGCATGGTTGCTTTCCG
>MR_Moffic_diploids00512
TGCAGGATTCATCGTTCTTCGTGGCTATTTTATTTTATACTTTCTCGTTGGTTTTTACCGATTTGGCAATTGTTTTTCTC
ATGAGAAAATCCGTGAGTAGAATAGGATTTCTTGTTGTATTTGTATTTCAATTGTAATTGTTGTACGGATCTAGAAATCA
AGAACAAGATGAGGAAGGCATGAAGTTCGTATTTGCAAATAACCGCTGCTGCTGGCGGCGGGCGCCAGGGTGTGCCAGGC
GGCCGTGCCAGGGCACTCCGAGCGGCAGCGCCAGGGCGCGCCG
>MR_Moffic_diploids00513
TGCAGGCCATCCCGCTGCTTCCCGACGACCTGCGCCTGACCGCGCATCCGACCCTGTTCACCCGCGTCTGCCCGTACGCC
CTCTGCCTTGATGGCGAGGCCAGTGACCGTCACGCCTGCGATCTGGAGACGGTCATCGCCAGCCCGTCAGGGCGATGCGT
GGTGGTGGCGGGTAGCGTACTTGATGGGGATCTGCGTCCCATCGAGGGTGTGTGGCTCGTCCACTGGCAGGGGCGTTGGC
AGGCCATCGGCCGCCGTGCCATGGGCGGCAGCGGCAAGGCCCG
>MR_Moffic_diploids00514
TGCAGTTCTGTGCTGGGTGCCCCGCACTCCAGCTCTGTGCTGGGTGCCCGCACTGCAGTTCTGTGCTGGGTGCCCCACTG
CAGTTCTGTGCTGGGTGCCCCGCACTCCAGACAGTACTACATAGATTACTCCAGCACTGGGGTGCTGTACGGATTACTCC
CTATCCAGTGCCTCATTCAACAAATCACCAGAATCTTCAAGTATTCATCGGAAAACTCAAACATTCGCCG
>MR_Moffic_diploids00515
TGCAGCTGCAGGCCTAGATATTCTGAGCACTGTGGCTCAGAGGCAGGATTTTCTTAATGAAATCGGGGAGGTTGCCGCAA
AGCGCGCGAGGATCGAATTCGAACAGCATTTCCCCCGTCAACAATTTGTTGAGGACGTAGGTAACTATGTCCTCAGCAAA
CTTGCAGAAATCCTACCTCGTTACACTGCAGAAGCTCAGGTAACAGACTTCCCGTGTCACATGTACCGGATGTACCG
>MR_Moffic_diploids00516
TGCAGGTCAAAGATTGCGATTTGAATTTGTTTTCTGCAACTTCAATTCTTCAACCCCGCCACTATCTCACCCCGTCTCTC
TGTAACCTCCAGATTTTCTAAACCGCCATGTCCATCACCGCCTATCACATTTCTTCTCAACCATGTGCTCCTCCGCCTTA
ATCATCGGCAGGAACCCTCAGGACCATCCACAGTGAAGCTAGGGAAAGCTAGGGCTGCTTCCTTTCCGCCG
>MR_Moffic_diploids00517
TGCAGTCTTACCAAATACATCGGATGAGGAGGGTAGTAGCAACCGAGCGTTACCAGACATCGTAGACAGAAACGATGCGG
TCTTTGTGATGTGGCTGGTCATACTTGCTTAACTTGTAACAATAGAAACAGAGATGTTTGATTTCTATTTAATTTTTTTT
TTAACTTTGTGATGTACCAGAACGCATGCTCATACACATTTGGTACATATAGTGTTATATGTACCGTATGCACTGGGAGC
ATGATTGCTGGTACATTCGGTACATATGGCACTATATGTACCG
>MR_Moffic_diploids00518
TGCAGCCAGTCGTAGGTGTAGGGCCCCAGCAGCGAGCCATGGGCCGTCAGGCCGCCGATGCCGTAGTCGCGCGGGATGGT
GCGTGCGGCGCGCAGTGCTTTTTCGGCGCCCCAGAAGTGGAAATGCTCCATGGTGCGCTGCGTGAGGTTCTGGCCCTTCG
GGATGGGCTGGGGCTGCGGGTAGCGCTCCACCACCACGGTGCGGATGCCGCGCTGACCCAGTTCGATCGCCAGACCCATG
CCCACGGGGCCGCCGCCGACGATGACCACTTCGGCTTGTGCCG
>MR_Moffic_diploids00519
TGCAGTATTTCCCATACAATCCGTTCTTTTCCACGAATTTTACTCTTAGCAACTCCTATGTTCGAAGCAAGATGTTGTCT
AATTAGACCACGAATTACAAATGTCTGGAAAAGCTCTATTGCTATTTCGCGCGGCAATCCACACCG
>MR_Moffic_diploids00520
TGCAGCACCAATTCGGCTGACTTTATGCCTTAGAAATTTTTTCCCATTTTTCCACTAATTGCTTTTCCTTTCTATGAAGA
AGTTTCAAATTTTCCATTTAAAAGGATTCCGAAGGAATACGGGGTATACACCTCTACTCCCCCCTTAAGTGACTAAGTAT
TCGCGATAGATAACTTAGTCATTCTTCATGGTCCTCAAGTCGGATTGAGGCTTTGCATTAAAATATCTCCTGTATTTTTC
AGATTGTGACCCGAAATAGGATTCTTTACAATACCTTTATCCG
>MR_Moffic_diploids00521
TGCAGCAACTTTGCATATTCATGAGCTGAAATAGTGACAGAGTCACTCGAACGACTAGAACCGTTGCCACTACCAACGAC
ATGAGCAGACGAAGGAAACTTTTTCTGAGTTATTTCCGGCATAATTTCCAGGAACAACAGAAACCAACAAAGTTCTCACA
GAGAATCGAACTGTAACGAAAGATCCCACACCGAACAGATGCCCAAACAAGTACACAGTAACTCACAACTCGAGGCGAGC
TCAACACAACAAACC
>MR_Moffic_diploids00522
TGCAGTATTGGGCTTTGGCGGTATTTATCATGCACTTCTGGGACCCGAGACACTGGAAGAATCTTTTCCATTCTTCGGTT
ATGTATGGAAAGATAGAAATAAAATGACCACAATTTTAGGTATTCACTTAATCTTGTTGGGTCTGGGTGCTTTTCTTCTA
GTCTTCAAGGCTCTTTATTTTGGGGGCGTATATGATACTTGGGCTCCG
>MR_Moffic_diploids00523
TGCAGTGCGGCTTAGTCGCGTTGAAGACAAGACGTCTCAACCACCACTGACAGAGGGCATGGTGATGGTCAGATTAGGTT
GTACGGACGACATCCCTTCTCCCTTCATGAAAAGGAGGGGGGGGTCATGTCAAGGAGTACTGACAGGTATCTCATATATA
CATATTTTTGAACGCACACAAGGAGGGACACGTTCTCATAATACATACACACACATATTTCCATAGAGCATTCTCTCTTA
CTCCGATCGAGTTTTCTGACTTAGGCATCAGAGAGTCTACCCG
>MR_Moffic_diploids00524
TGCAGTTCTGTGCTGGGTGCCCCGCACTTCAGTTCTGTGCTGGGTGCCCCGCACTGCAGTTCTGTGCTGGGTGCCCCGCA
CTCCAGCTCTGTGCTGGGTGCCCCACTGCAGTTCTGTGCTGGGTGCCCAGCACTCCAGACAGTACTACATAGATTACTCC
AGCACTGGGGTGCTGTACGGATTACTCCCTATCCAGTGCCTCATTCAACAAATCACCAGAATCTTCAAGTATTCATCGGA
AAACTCAAACATTCGCCG
>MR_Moffic_diploids00525
TGCAGACGCCCCCCTCACTGGGAAAGTAACAGACGCCCCAGAACAGCATGGGGGAGAATTTTTAGAGACCCAGATGCGGG
CCCTACAAAGTATGATGGCGCAGGTACTTGCTGCCCAAGGAACTAGCAACGTGCAGACGCCTCCAAAGCGGATTAAGCCA
GCATTTGGTCCCAGAACAGAACAGGCGGAAGCACAGCAAAGCGATGAAGCTAGGTTAATTTCATGACCTGGCTTTAGAAG
GAATCCGACAAAAGGAAATGTACCAGAAAATGAGGGGATACCG
>MR_Moffic_diploids00526
TGCAGAACGCCGTTCTTGCCAAGGTTGTATGTCTTTTTTCAACCTACTCAAGTCCAATCCATTTGGACCTCTTAGAGGTT
CTAACCAAGGAGCACGCAGATCCCAAAAACGCATAGTTTCTCCTCCAAAAATGACTTCTCCG
>MR_Moffic_diploids00527
TGCAGATCTTGCGTTCCTTGCCTAAGGTCAGATCCAGAGTCACCATGCCCATAAGGTTAACAACTTCCCCCACGAAACCC
AGCAGAGAAGTCTCTACTACCTGCAGGGTGGTGTTTATCTTGATTTGCTTGTAGCAATCTCAAAACATGATATTGGCCGA
GCTGCCAGTATCTACAAAAATCTACTTCACATCATAAGAGGCGATGTCGGCGGTTATCACCAAGGGCATCACCATGAGGC
CGGAGGAGAGTCATGTCATCTTCCGGACCGAAAGAGATTTCCG
>MR_Moffic_diploids00528
TGCAGCGGAAGTAAGAGTAGTCTCCTCTGCCTGAGCAGGTACTTCTTCCTCGAGTTGGGAAGAAGCAGTGGTTGCGGATT
CTTTCTTCGCGGAGGAATGAATCTCCACTATTGGAGTTTCTCCAACAGTGAAGGGAATAGTAGAAGAGGTGTCACCCGCC
CCCACGGCGGGAGTCTGAGTGGCCTCCAAGATTGGGGTCTGGGTTGCCCCTGAGATGGGGGTCGGATCAACCTCTGGAGC
CG
>MR_Moffic_diploids00529
TGCAGCCCCGCGACGCCGACGCCCATCACGAACGCCTTCGCCGCGCTGATCGTGCCCGCCGCAGTCATCATCATCGGGAA
CGCGCGACCATATTCGGCGGCTGCGTCGAGCACCGCCTTGTAGCCCGACAGGTTCGATTGCGACGACAGGATATCCATCG
ACTGCGCCCGCGTGATGCGGGGCATGAACTCCATCGCCAGCGCTTCGTAGCCAGCCGCGGCATACGCCTCGACCCGCGCA
CGATTGCCGAAGGGATCGAGGCTGGCGACGATCCAGACGCCCG
>MR_Moffic_diploids00530
TGCAGACGAGCAGCTTGGACATGCTGTATCGCGTATCTTGGCCACCCATTTTGCAGCTTCCCAAACACCAACCCTAATCA
ATAGAAAGATATTGTAAAAATAAGTATGCTGCTATTTCATCAAACAAATCCATGCTGAAAAAAAGAAAATTTATGAACTT
GCGTGATTTTAGATGCAAGAAATTCTATTGCAGTGACATAACCACGATCTTGTAGGTAGCTAAATACTTGTTCTGTACTA
ATATAAATTAACCGAATGGATTTACCG
>MR_Moffic_diploids00531
TGCAGCCGAGGGGTGGGGGAAGGTGATGGAATACTCCCTCCCCTCGGGCATGACCACTCGAGAGGTGGTGGAAATGAGAG
CCTTCAAGGCAAGGGTCTGTCCCTTCTTCTTCTTACTCTTCTTCACCGCCGAGGCCGAGCTAGAGGCCTCCTCAGAGGGG
CGACTCCTCTTAGGTAGAGCTCGCCCTCCAGGAGGGGTGCTCAGTGCAGCACCGTCAGCACCG
>MR_Moffic_diploids00532
TGCAGCAGAGGTAATAGAAAAGCAACAGTCCCAGATAGAGAGAATGGAAAAAGAGCTGAGTGAGCTCAGAGAGCTGAAAA
GGATGATGCTGGCACAGCAGAGTTCCAGGACAGCCACAGTAGAGCAGGAGGAAAGCTAACCCCCATCCTACTGGCATTCC
TCCAGTCCCATGCTGGCAAGGTCACCCCAGAAGGAGAGCCCTTTCTCGAGAGAGATACTAATTGACCCACTCCCAAAAGG
GTTCAGAACGGTCTCTTATGAGTATCTGGGCACCTCAGATCCG
>MR_Moffic_diploids00533
TGCAGCAGAAGTGATAGAAAAGCAACAGTCGCAGATAGAGAGGATGGAAAAGGAGCTGAGTGAGCTCAAAGAGCTGAAAA
AGATGATGCTGGCACAGCAGAACTCCAGGACAGCCACAATAGAGCAGGAGGAAAGCCAAGCCCCATCATACTGGTGTCCC
TCCG
>MR_Moffic_diploids00534
TGCAGCTCACTTGAGAAATAATCACCCAATTCAATATGAAGGCATCAATCAAATTCAGGGATGAGCAGAAGCCACTGCTG
AGAGCTAAAATCCCCATAAACATTCTCAATTTCCCGTTTCAATCGGGGGTCGTCGCCGGAGAATCAAGGAATTATCGCTG
AATTCAGCACTATTTGAATCCG
>MR_Moffic_diploids00535
TGCAGAAATCAGATACATTTTGAAGATTTAAGTGATAATGGTCTTATATATAAATTTTTCAACCTACAAATCTAGTGCTC
GTCTTATTTCTTTATTTATTTTTTCATGGTTTTGCTATTGATGGTTTCTTTGAAAGTTTATTTATTTGCTTATTCTTATT
TTTGTAATAACTCTTAGACGACGCCATTCATGAGCAATATGAAGAAGAAGAAAAAGTCCACATCGTTTTTCTATAAATAT
TATACTGCGTGCGTGGAATTTTGGCAATCAATTACATTTTCCG
>MR_Moffic_diploids00536
CGGCGACGCATCATTCAAATTTCTGCCCTATCAACTTTCGATGGTAGGATAGTGGCCTACTATGGTGGTGACGGGTGACG
GAGAATTAGGGTTCGATTCCGGAGAGGGAGCCTGAGAAACGGCTACCACATCCAAGGAAGGCAGCAGGCGCGCAAATTAC
CCAATCCTGACACGGGGAGGTAGTGACAATAAATAACAATACCG
>MR_Moffic_diploids00537
TGCAGGCCTGCGGCGAACGCCAGGCCTGGGAGGATTTCCGCGAGCACGCCCACGCCCTGCGCGGGGTGGCGAGCAACCTG
GGGCTGGTCCAGGTTGCTGCCTCCAGCGGCGAGATCATGCGCATGGCGGACTGGCAGTTGAAGGGCGAGTGGGTGACCCG
CCTTGGCAGTCTTGCCGCCGCCCTGCGCCTCGGCAGGAATGCACTGGCCGCCCGCAGCGCGGACATCGCGCGCCGTGACG
ACAGCGAGCGCAGCCCGTCCTGAACCGCCGCGCTGTCAGGCCG
>MR_Moffic_diploids00538
TGCAGTATCAGCAACTTCTGCAGGCTCCAGAGCAGAAGAGGGACCTTCAGTTGCAGGTTCATGTGGAGGGATATGTCCCT
CAATGGTAGATTCCAGCTCGCGGATGATAGCTGTTAAGTCCACCTATAGGGGGTTAATTTTGATGCTCTTATTCCAACTC
ATATCTGCGGACATGGAAAAAGAGAGGGGTCGGTATCAACATGAAAAGTTTATAAATTAAGACGGAATCAGTATATATAT
ATATATATATTGGAAGTAATACTTAGAGGAGTGTTGTCATCCG
>MR_Moffic_diploids00539
TGCAGGTTCTTTCTGCTGGTTTTCTGCATTTTCTTGAGAGTTTCTTCGACATTCATGTTTCGATATAAGCACGGAGGCGA
AGACCATAGACATTAGCACCCATAAGGAGCAGAGCAGCACCCTCCAGTTCAGCCAATAAGCTGCAGAACGCCGTTCTTGC
CAAGGTTGTATGTCTTTTTTCAACCTACTCAAGTCCAATCCATTTGGACCTCTTAGAGGTTCTAACCAAGGAGCACGCAG
ATCCCAAAAACGCATAGTTTCTCCTCCAAAAATGACTTCTCCG
>MR_Moffic_diploids00540
TGCAGAAGAACTTAAAGGAATCAAACCATAAGCAGCTTCCCATATCGTACAGATTCGCCATTCAACCTCTGGACCATGTG
CACAAAGCATAGATGCAATCCCTTGGGCGGTAGCTTCTACTGTAGCTTCTGCTGCAGGTACATAAACCGCTTGAATAGAA
GTTATGGATCCTTCTTTGGTAGAAGTAATTCTTTCTTGTAAAGAGCCCATTTCAGTACTCAGGGTGGGTTGATAACCGAC
AGCGGAAGGCATTCTACCCAATAAGGCCGATACTTCGGATCCG
>MR_Moffic_diploids00541
TGCAGCCAAGAAAAAAATTGTGGAAGAGGGACTATTTAAGTCCATATTTGAAAGAGAATATTTTGATGTGAGTGAGAAAG
ACATATATTACCCTTCTACTCATGCTGAGCTAATCGGTAAGCAGCAGGACAAGATTGACGCCATGAAAAAAAATTGAAGG
AGCTGAGCTCAAGAAGTTGGTGTTGGCTCAACAGGCCGAGCTATTGAGTCAGCATAGGTGGAAAGTCGGGCCTTGTCTCA
ATGGGTGTCCCATGCTATAGGTAGTACATCGACCTATGTTCCG
>MR_Moffic_diploids00542
TGCAGCCCAGAGTCCTCCACAGTACGAGCTCACTCCTGTAACGGTCCAAGCATCATAGGTCATGTCGGGAAAACCTTCAT
TCTCAATCATTCCATCTCCATCTTTATCAAATTGATCCATGAAGGCTATGGCCATGAACACTGCAGAACGCCGTTCTTGC
CAAGGTTGTATGTCTTTTTTCAACCTACTCAAGTCCAATCCATTTGGACCTCTTAGAGGTTCTAACCAAGGAGCACGCAG
ATCCCAAAAACGCATAGTTTCTCCTCCAAAAATGACTTCTCCG
>MR_Moffic_diploids00543
TGCAGTTTGATCAAATCCGTTTGAGCGCGTACGGAGCGCTTCAGCCAATCAGGTGCATTGTTCATTTGTTCATTTTTGTC
TCTCACCGTTGAGTCTCTCTTTTCGTCCTCACCCTGCGAAACGGGCACCAATTTTCGTGGTTAGGGTACTGCATCGGTGG
CTTCCATCGTCGCCAAACAAGCAGTTTGGATGTGCGAGATAGTAAAATGCAAGAAAATAAAAGAACTCTGTGAGCCGAAA
AGAAAGATGCATTTGGTTTTTAAGAATAGGTCTCATGATTCCG
>MR_Moffic_diploids00544
TGCAGTATTATACTGCGAAAAAAAATCAGGGACGTGGACTCGGAGAGGTCTACGACTCGCGCGAAAGTTTCGAAAAGAAT
GTCAAGTTCACCACTCAAACAAACAAACCGTATCGAGCTTTTGAAGGCGGGGGTGTTTTTCTTTTTCTTTTTTTTACTCC
CAAGTTCTCGAGACAGTGTTTTAATCCGCCACTTGAAAAGCTCAAACTCCGTCGACAGAATTGCGCAGTTGCCAGACCTG
ACGTGCGAACAATCGATTATTGTTTTACTTTCGGGTCATTCCG
>MR_Moffic_diploids00545
TGCAGACTAGAAAGACTACTTGAGATAAAAACTTGACTTGTTGAACCGCTGGGGGTGGTAATAATCTTCTTTGAAGGTAA
AATTTTTGAAAATAGTTGCATTATTAGAGATATTTTAGAATCCGCCATTTTGGATGGAAGAATTTTGAAAAATTAACATC
ATTTTCAGAATCCTTGACCCAAAAAACATAGGAATACATAGTTTTGGGCATTTTTTCCGATAAATGGATTTATGTCTAGC
TAATTCGGCCAAATCGAACATAGTGCGCCGCCGCCGCCGCCG
>MR_Moffic_diploids00546
TGCAGCAACTGGTTTCAACCAGTGACTTCGACTCCGTCAATTGACCGCATTATTGTCGGCAAAAGATCCTAAAATTGACC
AAATAGTGCGTCTCGTGACGTTCATTATCATTATACATACTCTATATCGGATCCCAGAAATTGTCCTTCTCTTTCTTTTC
CCATTAGATCGCATGTGTTAGAAAAGGATGGAGGAGGGGGCGAAAACCACGTTACGGCCCCTAATCTGTCCTCTTCTATC
ATACGCGTTCTAATGGGAGACGTGAGAGAAGGATAGATTCCCG
>MR_Moffic_diploids00547
TGCAGTGAAAAATACATTTAAGTAATTACCATCCACAAGTTTGATTACACTCCTATTTATTTGCCCAACTCTGAACAAAA
GATGGACCGAAATTCTACTTCATCCTTGTCAGGCAACTGTCGTTGCTTTGCGATTGCTGCGGTTTATCAGGAGACATTCC
TTACCACCTACTTTGATGATCACAAGACCACGAAAATGGAGCTCTTGCAAGGTTTTGCTACAGGCAAGCAGTGTATCAAT
TCCAATGTAAAATGCTGCGAAAATAACGATTTTTACTTGGCCG
>MR_Moffic_diploids00548
TGCAGGCTTATTAATAGTTGATTATGGGGTAATACCCTGTAAAAATAACGATTAGCGCACTAAAAAATCACGAAATCCAC
TCCTAAACTCACAAAATGCTTTTAAACGCGAGACCGTAATGGCGGCCG
>MR_Moffic_diploids00549
TGCAGGATCGGTACTTACATTCTACATGGTTTTGGTTGAAACAGTTTCCACCTGACTTTTTTCAATTATGGGCGAATTTT
GAAAATTGCTAAAACACGTGCTCCATTATTTCGGAGGGACACTTTTTATGGGTGTCAATTTTGGGAGCCTCCACGGGCCT
ACACACCCTCCTAAATCCAATACCTACTTCAAATCCCATATCCAATACTTCAAATGGAAACACACCCATTACTCTGTATA
TAATTGGAAATAAATTAGATTTTAGAACCCTAAAGGCAAGCCG
>MR_Moffic_diploids00550
TGCAGTGCATAATTCAATTAGGACGGAAGTAATTAAATATCGGATACGTAATAAAAGACGAGGCAAAGAAGGAGGAACGG
GAGAGGAAGAAGATCTTTTCTGCGCGAGAAACTCCAAAAGAAATGTACCTCCGCTCCGTAGGAAATAGGAAGAAGAAAAA
AAGTAATTTTCGGTTTTAACCAGCCGCTCTCTCCGAATGCGCTGTCTCCAATCGAAAGTGCCGCTCTTGCGTTTCGAGAG
GAACATTGCCTTTCGTATCGCAGGAGAGGCACTTTCGAGGCCG
>MR_Moffic_diploids00551
TGCAGGCCACCTCATAGCTTCGACTAACACCTCCTAGCTTCGTAGGGGACAGGATAGAAGTGATAGGCTAGATCTATCTC
GATCTATCAAGGCGTAACGTATTGATCTATATCGATCAAATCACTTTAGCTGGCCCAATCACTTTAGCTGGGATTACATG
AAACAGAGAAGATCGGAGAAGAATAGGAGGGCAAGGAAGGAGGGCTTGCCTAATTCACTGCCTTACTCTATCCATCATAG
CCGCTTGTCTTCTCCTTACTAGTTGAGTCTTCGTTGAGGACCG
>MR_Moffic_diploids00552
TGCAGGCCAAGCTGTTCGGCGGCGGCGCCGTGCTGGCCAACATGACGACGTTGAACATCGGCGACCGAAATTCCGACTTT
GCGCTGCGCTACCTGCGCGCCGAAGGCATCACGGTGACGGCGCAGGACTTGCGCGGGCCCAGCGCACGCCGCGTCTGCTT
CTTTGGCGCGACGGGCCGCGCGGTGGTCAAGAAGCTGCGCGCGCACAGCGACGTGAGCGCGGTCCAGGCCGTGGAGGGAG
AGCTGCTGCGCAAGGCGGCCCTGCCAGGCGCCGCAAGTTCCCG
>MR_Moffic_diploids00553
TGCAGTAGGTTTACATGGAGTCGAATGGAAGACTGTGAACGTTGTGGACGAAAATAAAAATGTTGGTTTTTCGTTTTTGA
CTTTTTGGGGTTTTTCGGGCACAAATCGATTTCGAGCACACTAAATCACTCGCAGGGGTTCGCACCTTTCGCAAAACTCC
AGAAGCAGGGGCGGACTGGCTCTCTTATTGTTATACCGCCAAGTCAATTTGGGGGCCTTTACCTCTAGAGGAGAGGCCCC
TTTACTGAAAGTGCACTAATGAGGGGTTTTGGGGGACCGTCCG
>MR_Moffic_diploids00554
TGCAGCGTGGTATATTGCCGCAGCGCAGCATGATCAGTGATCACCTTTACCTGTTTACCATATATAAATGGTCGGAACCT
TTTACAGGCCAGAACGAGTCCGAGTAACTCTTGCTCAGTGGCGCTATAATTTTGCTCCGCCTTATTAAAGAGCTGAGAAT
AATAGCACACTGGTTTTGTGGTTTTCTCGTCAAATAACAGGGACAAAACGGCCCCCGTGCCAAATTTACACGAGTCAACC
TCTAGCTGTACTTCTAAATTGGGGTCGTAGTGGGCTAATACCG
>MR_Moffic_diploids00555
TGCAGCAACACTCATGGAAGTGATTCAACGCCATCAAAATCGAAAGACGATGAGGAGATAGAGTGGGACTATGTGTTTGG
TGCGGTTGGTTATGTTGTGGGATTGGGAAGCATTGCTTGGACTCTGTTATGCTGCA
>MR_Moffic_diploids00556
TGCAGCTGAGGCTCAAGTCCTCATTACCCTCTCTGAAAAATTGTCTAAGATCTCTGGTCGAGGTCCATTTCCGGAGGTCG
CCCTCACTTACGAAGCCATGGTTTATCATGGGCTTCTGATGCGGAATCCG
>MR_Moffic_diploids00557
TGCGGGTGTCGTGGGCAACGGTCGGGCGCCGCGCCCACGTGTGCCG
>MR_Moffic_diploids00558
TGCAGTATTGGGCTTTGGCGGTATTTATCATGCACTTCTGGGACCCGAGACACTGGAAGAATCTTTTCCATTCTTCGGTT
ATGTATGGAAAGATAGAAATAAAATGACCACAATTTTAGGTATTCACTTAATCTTGTTGGGTCTGGGTGCTTTTCTTCTA
GTCTTCAAGGCTCTTTATTTTGGGGGCGTATATGATACTTGGGCTCCG
>MR_Moffic_diploids00559
TGCAGATCCTGGAAGATACAATAGGAAGAATAAAAGGTGACAGAACAATTGTGAATTTTTGTTAGCTGATGGATAATAAA
CTGACTAGGAATTTAGGGGCAAACAAAACGTCATCAAGAGTGATATGAGTAGTGGGTTTGACAACACCAGTGTCGGTTAC
CGGGGAATAGGTGTCATCGGCAAGACGAACAGATGGAATGAGGAGGGAGAGAAAGACATCAAAAAAGATTTTGTACCAGT
AATATGGGCAGAGGCACCCGAATCCAACATCCAAAACTTACCG
>MR_Moffic_diploids00560
TGCAGCTGATGCCCTAAGAGACTTAGAGATAAGAAGAAATGATAAGTACACCCTGATACTGAAAAGAAGATATGAAAGGC
AGATGAAGAAGAAGAGAATTGAGCAAGCTGTTGTCACTGAATCTGAACACTAGGTCAGCAAGGATGTTACCGCGTATTGG
GAAACCCTAAAGGCATACTTCAATCTATTTTTCTTCTACTGGATGGGATATACTAAAGAACCAGACAGCTTCAAATAACA
AAGGTTCATACAGTTCATCAGAGAATATTCTCACAATGAACCG
>MR_Moffic_diploids00561
TGCAGTAACTTTTCCTGAAAATGGTTCTAGACTTTTAGTGTGAATGAGGACAGGATAGTTACTGATCTAGTGAATTTAAA
AATATAAAGTTAATCCCTCTCGTGCGAACACTGATAGAAACTAATCCCTAAAAATTAATTTTTCCACTGTTGGGTTAACG
AAATGAATCGATTTTTCGGCGCACAGAATTCGGACAAGAGTACTCCATTGGGAGCGGCAAATTTTAAATTTTACAGTTTC
CGTTTCGTCTTGAATCGTATTACGTCAATATGACGTCCATCCG
>MR_Moffic_diploids00562
TGCAGAGATTGGATATTTTGAAAATAACGCTCATCAGAGTATAGCTGATAGGAAGAGCTGGAGTAAGGCGGTGTGGTCGC
TCTCAATTCCCCTAAAAGCACGAATCTTTTTATGGAGAGCCATGTCCAATATCATTCCTACTGCAGAACGCCGTTCTTGC
CAAGGTTGTATGTCTTTTTTCAACCTACTCAAGTCCAATCCATTTGGACCTCTTAGAGGTTCTAACCAAGGAGCACGCAG
ATCCCAAAAACGCATAGTTTCTCCTCCAAAAATGACTTCTCCG
>MR_Moffic_diploids00563
TGCAGAGATATCCAGCTACGTGATAAAAAAACTTGGAGAGAGAGAGAGACATAATGAGCAAAAGATGGAGCTGGTGAGAA
TAGGAATCGGAATGCTGAGCTGCGTGCCGTGCTGCATTGCTGCTTGGGCGACTGCAGGTACATAAACCGCTTGAATAGAA
GTTATGGATCCTTCTTTGGTAGAAGTAATTCTTTCTTGTAAAGAGCCCATTTCAGTACTCAGGGTGGGTTGATAACCGAC
AGCGGAAGGCATTCTACCCAATAAGGCCGATACTTCGGATCCG
>MR_Moffic_diploids00564
TGCAGCCGAGGGGTGGGGGAAGGTGTCGGAATACTCCCTCCCCTCAGGCGTGACCACTCGAGAGGTGGTGGAAATGGGAG
CCTTCAAGGCAAAGTTCTGCCCCTTCTTATTCTTACTCTTCTTTGCTGCCGAGGCCGAGCCAGAGGCCTCCTCAGAGGGA
CGACTCCTCTTAGGTGGAGCTCGCCCTCCAGGAGGGGTGCTCAAGGCAGCACCGTCAGCACCG
>MR_Moffic_diploids00565
TGCAGCTCACCTAGAAATTCTGATGGGCCTGCGAAAGAGGTACTTTAGCCTGAACTTTTAGTCGCTATTGGATAATACTG
TCCTGCATTTGTCTTTTCTGATTGGCCTTTGTTTCCTTTACCAATGCACTCCTCCGCCTTCTGCAGAACGCCGTTCTTGC
CAAGGTTGTATGTCTTTTTTCAACCTACTCAAGTCCAATCCATTTGGACCTCTTAGAGGTTCTAACCAAGGAGCACGCAG
ATCCCAAAAACGCATAGTTTCTCCTCCAAAAATGACTTCTCCG
>MR_Moffic_diploids00566
TGCAGCTTCTTCCCGTCTTTGACGTTCTAATCGTAATTGAACACCTTGACGAACGTAAACTAACATTGCCAAAGCAGCAA
GACCAAAAACGATCATTAAACCTTCGATTGTACCATCTAAATTCTCAGTTCCATGAACATTTGTTCCACTTCCACCACCT
TGTGCGACATTATGACCTGTTCCTCCTCCTGCGCCCGTTGCACCATTATCATAAAATTCGGGTAGGTTGTGATCACCCAT
TTCTGCACCTGGTCCTGCCCTTCCGTTTGCCGCCGCTTGACCG
>MR_Moffic_diploids00567
TGCAGAGGCTTCTTCCAAGTCAGACACATGAGTTCGGGCTTTTTTACTTCTTATGAGTATGTCACCGACATACACCTCCA
TGTTTCTGCCGATTTGATTTTTGAATATCAAATCCATTGCTCACTGAAAAGTGGTTCCTACATTTTTTAAACCAAATGGC
ATCTTCTCCCATCCAAAGATCCCACAACACACACCAAATGCAACTCGGTAAACATCCAAAGGATCCATGCTGATCTGGTG
ATATCCTTGGTATGCATCCATCATAGATAAAAGTTTGCAACCG
>MR_Moffic_diploids00568
TGCAGACGATTTGACCGATCCTGCCCCTGCTACCACATTTGCACATTTAGATGCTACTACCGTACTATCAAGAGGATTAG
CTGCCAAAGGGATCTATCCG
>MR_Moffic_diploids00569
TGCAGCAGAAGTAATAGAAAAGCAGCAGTTACAGATTAAGAGAATGGAAAAGGAGCTGAGTGAGCTCAGAGAGCTGAAAA
TGATGATGCTGGCACAGCAGAGCTCCAGAACAACCACAGTAGAGTAGGAAGAAAGCCAAGCCCCATCATACTGGCGTCCC
TCCG
>MR_Moffic_diploids00570
TGCAGAGTCTTTAGAAGATGAACCTAACTTGAATATAACCCCATATAACCCCATCTAGTGAATTACTGAATATTGAATTG
TTTCCTGACAGAATCGGGTTTACCACCCGAGTCGGGGCCGAAACACCCGAGGACATCAGACCTGGTTGGGATTGATTCAA
AAGTGGCGATGCACTCCCTGAATGTGGAACCAAGAGCAAAGCCAATAAAGCAAAAATTAAGAAATTTTGGTCCTGAAAAT
GACAAGATCATACGAGAAGAAGTTGCCAAGTTGCTTGAGGCCG
>MR_Moffic_diploids00571
TGCAGCAGGACACATACCTAGGGCAACGTTTCCAGGTTACTTTTCGTCTGAAACGTCATCTCTCGCCAATTATAATACTT
ATAGCTCCGTTGATCCGCGGACTTCTTCCTCAGATTTTTTACATAAAGATGTGAGTTCCATCTTTTATACATCTGTGTGT
GTATAGATCCAAATGTTAAAAAAATTGCATCTTTTCCTTTTTTTTGTTTTTGGATTAGATCTTACCATCCCGCCCTGGGG
CATATGGCATAGATGACATTCCTAGTGTTCGTGCTGAACCCG
>MR_Moffic_diploids00572
TGCAGTCGAGGGGTGGGGGAAGGTGATGGAATACTCCCTCCCCTCGGGCATGACCACTCGAGAGGTGGTGGAAATGGAAG
CCTTCAAGGCAAGGGGTCTGACCCTTCTCCTTCTTACTCTTCTTCGCCGCCGAGGCCGAGCCAGAGGCCTCCTCAGAGGG
GCGACTCCTCTTAGGTGGAGCTCGCCCTCCAGGAGGGATGCTCAGTGCAGCGCCGTCAGCACAAGCAGAGGCGGACGTGG
CAACCCCTTGAGCTGCCTCACTTGACCCAGCGTCAGAGGTACCG
>MR_Moffic_diploids00573
TGCAGCAGAAGTGATAGAAAAGCAGCAGTCACAAATGGAGAGGATGGAAAAGTAGCTATGTGAGCTCAGAGAGCTGAAAA
GAATGATGCTGGCACAACAGAACTCCAGGACAGCCACAATAGAGCAAGAGGAAAGCCAAGCCCCGTCATACTAGCGTCCC
TCCGGTCCTAGGCCGACAGAGTCACACCAGAAGGAGAGTCCTTTCTCAAGAGAAATACTGGCTGACCCACTACCAAAAGG
GTTCAGAACTGTCTCTTACGAGTATCTGGGCACCTCAGACCCG
>MR_Moffic_diploids00574
TGCAGGGGCGCTTTCCGATTCGTGTCGAACTCCAGTCGTTGTCGGTGTCCGATTTCGAGGCCATCCTGATGCAGACCCAG
GCCTCGCTGGTCAAGCAGTACGAGGCGCTGCTCGCCACGGAAGGCGTCACGCTCGCGTTCCTGCCCGAGGGCATCACGCG
CCTCGCGAGCATCGCGTTCGAGGTCAACGAACGCACCGAGAACATCGGCGCGCGACGGTTGTCCACGGTGATGGAACGCC
TCCTCGACGAGGTCAGCTTCGACGCCGCCCACCTCGACGGCCG
>MR_Moffic_diploids00575
TGCAGGTACGCCAACTTTTTGAGGTGGGAACCAGAATCATAACAAGAACAATCAATTCCTAATTTCTTAATGTTTGGAAT
CTTTTTCAAGATCCCTTCAAAGCACGCATCATTCAACACTAGAGAGAGCGTCTGCA
>MR_Moffic_diploids00576
TGCAGAAAAATAATCCGATTTCGAGAAACCGAAGCACCGCGGGGGAAATAAATCAGATAAAGAGCAAAACCTAGAAAAAT
TTCGAATTCCTAATGCAAAATAACAGCAACAAATCGAAGAATTAACATTTTCTGCAGGTACATAAACCGCTTGAATAGAA
GTTATGGATCCTTCTTTGGTAGAAGTAATTCTTTCTTGTAAAGAGCCCATTTCAGTACTCAGGGTGGGTTGATAACCGAC
AGCGGAAGGCATTCTACCCAATAAGGCCGATACTTCGGATCCG
>MR_Moffic_diploids00577
TGCAGTTCATGAGGCGAGAGACTGCACAAACACACACACATCAGGCGTTAGGTAAGAGATGAAGAAGATGTAAGGCAAGA
GGAGCTTACCGGACGGCGACGGTGGCGGCATCGGCGGGGGGAGGACAACGGTGGGGATTTGTTCAAGCGAAAATTAGGGG
TGAGCAAAAAAGTCCGAGAAACTAAACCGACCGACTAACCGTATCGAGACCGAGCCGAAAATATGGTTAACCGAACCG
>MR_Moffic_diploids00578
TGCAGGCTGACTAGATCGTTTTGGGACATTGTCTTTGGTCGGGCGATGTCTCTATCGATGGAAAGGCTGACGAAGGGTAT
TTGGTTTTCGCTCCTTACGTCGTGAAGGCATAAGCCTTTAGTGTTCTATTTCTACCTGCGTATTGAGGTCAATTTCACCA
GTTTCCGTTGCTAACTAAATGATGACGCACCCCTTCCTCGCTTTAGCGCCG
>MR_Moffic_diploids00579
TGCAGCAGCTAGAGAAGTACGGATTCGGACATGGGAGCATTAGGAAGATTCTTTCTAGCTTATGTGATTCACCTTTGAAT
CATGTGAGTCACTCCTTAACTAAAGAAAGAAGAGTTATTTATAAACCGCCCG
>MR_Moffic_diploids00580
TGCAGCCGTTCAAAAGTTATTCAGGTGCTGAAAAACTCTATGTATACCCTATGAAATTTCAATGCTGGTAAAATGAACTG
ACCACAAAATTTACACTTCAAAAATCAATAAGCGATCGTGTTGAAAAGAAAAACAATTGAGAAACAATTGGAAAAACGAT
TCCACTAGTTTAATTTGTTCTAAAGTCTCTGGAAATACACTTAACTCAAAGGTAAAGCTGGTGATTATTTTTCTGAATTA
AATGTCACTTAAAACAAAACGTATGAATGGAACGTCAGCGCCG
>MR_Moffic_diploids00581
TGCAGTTGTCAGATTGCTAGATCCGCCTATGTCGAACCAGATATGAATGGTGCTATTGCACACTTTTTCTATAAGCGATT
TAATAGTCGATTATGGCGTAAAAACCTCAAAAAATAACGATGGCGGTACTAAAATTTTCCAAAATCCACTCCTAAACTCA
ATAAACGCAGTTATTGGCGGGAGCGTAATGGTGGCCGAAGGCACTAACAATGGGAGATTCCCATCTAACAATTCTGAAAC
TCCATCAAGAAGTGACCAATGAGACTACTTTCATTTGACACCG
>MR_Moffic_diploids00582
TGCAGAAAACTGAAGAAAATGCCTTCAGATACCAGCAAGCTGATTATAAACAATCGTATCGTAATGCTAGTGTGATGTAA
GTCTGATACGAATATTATATCAGACTCATGTAAGTCATCTGATACGAATCTGATGTCAGACTGGTATATGTAAGTCTGGT
TGTTACACACTTCCAAACCCTTATCCACTTGCATCCTGGATCCCTTCGGAAGTGCGAACTCAACCTTCCCCGTGGATCTT
TTGGTTCTATAAGAATTCGAGAATGAGACCACCAACCAACCCG
>MR_Moffic_diploids00583
TGCAGAAATTCGGAGTCGATTTTATTTCCAAGTGACTTCCAATGTTAGAAACAGTTTTCACAAGCCTAATAATTAATCTT
TAAGGGGAAACACCAGCTTCATGAATAGAAAATCTACGCAGTAAAAAAGTCATTTGTGTGTCGATGAAATGGAGGAAATA
TAAGTGAAATCCATTCTAACTTTTGTCAAAAGTTATGAGGAATTTGTGTGCGATAAGATTGCCTAAAATATATCGTCTTG
TTAACGTTGAATTTTCAAATTCTACCCGAGAAGAACTCTCCCG
>MR_Moffic_diploids00584
TGCAGTTGGAGCCTCCCAGATCGAAAATGTCACTACTGCTCATACTACCCTACCTGAGGGGTTAGCTTTACCGTTTACTG
TAGAGCAGATGATGATGATCAAACTGATGATGCAACAAGTCATGAGTGGAAACCCGATGCCGATTCTGAACCTAGTGGTA
GAGACTACCCCCGAAGGTCAGACTGCTCCTGCTTTTGGGAAGGGTGACAAGACTGGGCCATCTGGGCCAAAGGCAGCTAC
TACCCAGGCTGAGCTGGGAAAGAGGAAGGAAAGGGTTGTTCCG
>MR_Moffic_diploids00585
TGCAGGCGCCCGTGTGTAGAGCTTCACTCGTTTCCATGCTGGGTAATTATTCGCGTGCTTTCGGTAAGGGTATATTTCAT
TTTGCTCATCAATTCATGGGCTCTTATACGTAAGCATCGTCTAACATGAGAAATTTTCCGTTCAAAGCGAGGGTGAAATA
TATAATGTTAGCCGACGTTTAATAAATTATTAATCATAAGCACATACGCATACCGCATACCACATTCCGCGATCTCGCCC
CCTCCTCCTCCATCTAAAGATTGAAAATAAATATTCAGAACCG
>MR_Moffic_diploids00586
TGCAGTAGGTGACGGCTACGTCATCGCCAAAGCAAGTGTGTCGTCATCATTTGGCGGGAAGACTCGAAAGCCCCTTAAAC
CCCGCCTCCTGTCCATACCTGTTCTTCCATATACCTTGGGCCTTGCCTTTGAAGATGGAGGCAGGAGACTGAAGAAGTGA
AGAGTGTGTAGCCAAAGTACAGCCTTTAAGCGAACTGCGGTTAGATTAGCCATGCCTCGATAGTTCTCTAGCTCCTCCGC
GTTCGTTGGCGTTCGATGGGGGGGAACCGCGAGAGGTAAACCG
>MR_Moffic_diploids00587
TGCAGACGATTTGACCGATCCTGCCCCTGCTACCACATTTGCACATTTAGATGCTACTACCGTACTATCAAGAGGATTAG
CTGCCAAAGGGATCTATCCG
>MR_Moffic_diploids00588
TGCAGCGTTCTTTCCTGCATTTTAAACGAACATGAAACAACCAATTCTCCAGGAGACTGTCAGCCTCTTCAGGAATCAAT
TATCATACGTAAGTTTAAATTGAGATATTGCATCGTTGCCAAAACGCACAAACCGCCAGTGGTTAAGCCACTTATAAAGT
CTATTCAATAAAGCTATAGTATTTTCAAAGCATGGTAAAATCATTCATTCATTGAGTATTGCAGGTAGCCTACCGCCAGG
AGTCGTCAGATATTTTTTCTTTCCCGCAACTGTACTAAGGCCG
>MR_Moffic_diploids00589
TGCAGTTATCAATATTTTCGTCAGCTTCTTAGCTTTGGAATGAACAATATTGAATCTCGACAGAATTATTCTATAAGTCA
CCATTGCGCATAATCCGAATTTCTTCTGATTTTGAATCAACGGCTTGCTCTTTGCCTAGACAAATCGCAAGCCGAATTTC
AATTTGCCTAAGATTGCGAATTGCCTATGACAGACGTATTTCAGAGAATTTGAATACCCTCTAAAATCAGGCAACGCAGC
AGACAGGGATGAAATAGAGACCAACAAACCAAATCTCGCTCCG
>MR_Moffic_diploids00590
TGCAGACAGAGCTCCGCAGAAACAGAATTCCGAGAATCTGTTCTGTCATCGGGCAGTGACGAGCCTTTAAGGAGTTTTAA
CGAGGTTTTGAACACCGTTAAAATGCTCCTATTAAATGAAGATCAAAATTAATTAAATCGTCCTGCTGAGCAAGGCCCAG
CCAGGCCCGCGCCCGCGCATGCGCGATGATACGGCTGCAAGTGGAGAGCGGAGGGGAGGAAAAGAGAAAGAGAGGCTATA
AACCTGAGAACAAATTCGTGTTCTCGGCTTCCGCTGCTGACCG
>MR_Moffic_diploids00591
TGCAGAGCAGGAGGCACGCTGAATTCTCGTCGAGTCAACAAAACAACAGTCAACACCCTTCTGCTGTACTGTGGTGTTGA
ATGGTTAGCACTCTCCTCTTCACTTCCCAGCCCTCCTCCCCCCGTGTTTTCCGAATGTCACCGTTCAACACCATGCGACA
TCAGAGGGGTGTTGACCAAAAGCAAATTTTAGCGATCGAATATCATTCACCGTCGCGTCGTATGATATTCGATGGATTTG
CATTTTATTTTGATGATATTCGTTTGTTTCGTTGGTCTCACCG
>MR_Moffic_diploids00592
TGCATTAAGATTTAAAACTTGTCGTCTACTTTCAGGAAATGTTTGGAACAGAGAACTTACAATAATACAACGCCGCATTC
TCAAAAGATTGAGAAACAAGAAGAGATCTATTAAGAGAAAGATTTATTCTCGAAAAAATCTTAACAGTTACATTCAATCA
CAAACTACACGAAAGTTGTCCCTTTTTCATGGAGATTTACCCATCACAGAGATGCACAGAAGAAGAAAACGATCATATAT
CCCCTTTCTACTCAATCCAGAAACAAGATCGGACGTTATTCCG
>MR_Moffic_diploids00593
TGCAGTCCTGTTTCGTGATCAATCTATGGATTGATTGTTCATTTGATTCATGGATAGTGATGTGATTGAAGATTATTTAT
TTTAAGAATTGGATCGTAAGGATCTCGAGATGTACCATAGGCCAACTCTGCAAACTCTGTGTAGTAAGAGCGTGAATACT
CTTCGAAGTAGTATTGCAGTTCGATCTAAACTCTCGACCTGCCGTACTGCCGCTAAGAAAATTTATGCTCTTTTTTTACA
GATACAGGGTTTCAATTCCTGTTCCATACATGTTGCAGCTCCG
>MR_Moffic_diploids00594
TGCAGTTCCGCCTCTGCATGTCGTAGATAAATCAAATGTTAAGCCGAAAATAAAGAAAAGAGAAAAGAATTCGCAACAAA
CTGCGGAAGAGAAGAAAGACTCAGCAAGAGAATCCGAAAAAAAGAAAAATGAGGCGAATTGGAAGCAGAAATCAGAAGTT
AAAGAAAAGCAAGACCCAAAGCTGAGTACTACCAAAGGTGCTATCAAGAAAACCAAACCTGAAAAATCAGGACCTGCAAG
TAGTCGTCAAATTCGACCAGAAAGTGAAGTCGACATTTATCCG
>MR_Moffic_diploids00595
TGCAGGTGTTGCACCGTGCACGCCAGCGCATGGTTGGTGCTCGTACCGCGCTTATCAATCAGCTGCGTGCAGTGCTGCTC
GAGCGAGGGATCATCCTGCCGAAGGGTCGCGCGTCCCTCAAGCTACGCCTTGGCGAGCTGATCGAGCACGAACTGGCGAT
CAGTGACAGAGCGCGAAGACTGATCGAGGATCTAACCTCCGAATGGCGCAGCCTCGATCAACGGATCACGGCGTATGATG
ACGAACTCGCGGCATTGACCTGCGAAAATGTAATGGCGCGCCG
>MR_Moffic_diploids00596
TGCAGCTGTCCTCTCCATAACCGGAAGCTACCATACCTCATCATCATCACCATCAATTTGGCCATTCCAGAATAGAGAGG
GTGGGGTGGTTTCAATTATCTCGTTATAGGGAATGCTTACGTCAGGTCCATAAATGGCGATCAAGGACCGAGCGGATTCA
GCACCGACCTGAAGGAAATACCCTATCTGATCTCCCGCATCGAATAAATACTACTCTATTGCAGTATTCTTTGATCAGTT
GCTCATGAAGAATGCGAAGGCATTCTTGACTAGCGGGAGTCCG
>MR_Moffic_diploids00597
TGCAGTAGCTGGAGGGATGAGATCTTTAAACAATGCTCAGTATAAAAAAGAGGGCTGAAAAATATCATGAGAACAGGCAC
AAGCTAAAAATGAACATTTGGTCCAATTATAATACATTCTTGGAGTTTCAAGCTACTCTGATATTTCTGGCGGCTCTCTC
GTGTTGTTTACGCGTTAGTGACGTGTAGACATCTGTGACAACCAAGACAACTCAAGCAATTGGAAATGTATACTCTCCTG
CTTTCAGCTACCCCTCGTCGGCCGTATCAGGAAGTATATACCG
>MR_Moffic_diploids00598
TGCAGGTTTTTCTTCGTTGATCCCTGTTGATATACGTTGCTTCCCTGAAAATAAACGCAAAACCAAATTCATATATCGAG
GTCGGTTGAAATCCTGAGCAATCTACGGACGTACCATGTTTTATGATCTGTGATAAACAAAAAGTATGACCGAAATTCAG
CGAAAAAAATCAATAAAAAATTAGCGTTTTCGACCTTTCAAGCTTAGCCCTTTATTGACCAAGCCCGAGTTTACTCGTTT
TTCTCCTCTAGATCTATTTCACATTGATTCAGTATTCATTCCG
>MR_Moffic_diploids00599
TGCAGACGTTGAATCCATTTTTGCATTCCGTTGAAAAAAAAACTTCTGCTGGTGTGATCTGATCCATTCGCTTACAGCAG
TCTACACATCATCATCGGAGCTAAACTGTTTATCCTTCAAGGCTTTAAGGGAAAAGCCAAAAATCACTCGGAGCTAAGTC
TTGACTGTAGGGGGGAAGGGGGGGGAACCACTTAAAACTTCAGCCGATCCAGTGTCTTTTTTGTTTCTGCATAGCAATGT
GGTCTTGCATTGTCATGATGCAACAGGAAAGCTGTCCTGTCCG
>MR_Moffic_diploids00600
TGCAGACGGGCGGATGAAAATAGTTTCGCGGTCCACAAGCGAAGCGTTCGCATGCTTTTCAGCTTGCGAACGTTCGTGGA
CCGCAAAGGAAATAATGCGGGAAGGTTTCACAAGATTCAAATTAGCCTAGATGCAATGAGATTCTTTCATAAGAACAGAT
ATTTTCATGGCCGCGTTTTGCGAACCGCGAAAGACTGGTGGACATCATATAAAAAAGACGGCTTACGTGCGAACATAAAC
AATGGAAGCTCATGCTCTTTGTACTTGCACTACATTCGGTCCG
>MR_Moffic_diploids00601
TGCAGAATCAGATCGTCCAATTCTTTTTTTTTGCATTAGGAAATAATGTCTGGCTTGTCGATTGTGTGCCGTTCACTCCA
ACATGGCGAAAATTATGTAAATTGGAGTGAAGAGGTAAAGTTCTTCTTGATGGGCCAGGAATGTTGGATAATTGCTGAAG
GTAAACCG
>MR_Moffic_diploids00602
TGCAGATCGAAAGAATCAACCATTGTCATCTCAGCTTAAATCAGGGTTCTTCCTTTCAGAATATTTTTTCCGACGGGTCA
CAGTTCACTTTCTGTCTAGAATGCTTACAATGTCTTCATTCTTTCTATCAGTAACAAGTTATTAACACCCCCCCCTCCAA
AACCATCTGCATGAAACCCAATAACAAACGAACAATAACAACCAAAGCATGTAAAGGAATCGTAAAAATAAAATCTTTTA
AATCTCAATGACGTAATTCGGGGGTCAGCTCTACAACTGACCG
>MR_Moffic_diploids00603
TGCAGAATCAGATCGTCCAATTCTTTTTTTTTGCATTAGGAAATAATGTCTGGCTTGTCGATTGTGTGCCGTTCACTCCA
ACATGGCGAAAATTATGTAAATTGGAGTGAAGAGGTAAAGTTCTTCTTGATGGGCCAGGAATGTTGGATAATTGCTGAAG
GTAAACCG
>MR_Moffic_diploids00604
TGCAGCAATATGAAGGGTTGCATTGATTCTGGTGTTTCTCGTGAAAAGCACAATGATATAGCATCAAATAGTCTCAAAAT
CCACTCATAAACCTGCAAAAGGCGTTTTAAGGAAAGCCTAAGATGGCGGTTGAAAGGGCGAATTAGCCCTGCATGCATTC
ACCACGAGCACCAAAAAGATAACCGATGACGACAATTAATAATGTTGGTTGGAATGTAAACAAACTTCTTACTTCCTCAT
AGTACCTACTTATATTTTGTGTCATTCTTCGTACTTTTATCCG
>MR_Moffic_diploids00605
TGCAGAAAATTGTATGAATACTAAAATGAGTTACAATTTATCATTCAAATACTGAATCAAAATTGGCTTTTGCATCAACA
GAACTTTAGGGAGCACATTTTGGGAGCCGTGCTCCCAAAGAGCTCTCAACGCAATAACTTTGAAACCGAATCTTTGAAAT
CAAGCTCTGTTAGTGCAAAGAGCCTTTGGATTCAGTATTTGAATGATAAATTGTAACTCATTTTAGTATTCATACAATTT
TATGCCCAGGAGAACATAAAATTCAGATCTGACCACGGCTCCG
>MR_Moffic_diploids00606
TGCAGATTTGTCGTTGGTACTGACGAAATATTCAAGATCAAGCTCTTTTTATGACTCTTCGTTCAAAAATACCATAATCG
CCGCCTCAAATTAGTCGCGGTACACCCAGGTACACCTGATTTGGTTGCGGTACGTTCTGGTACATTTTCGAACGCCGCGC
TCAATTTGTACCACGATGACGCGCAAGATGGCCGCCAGAAATGGGATGCCTCCACCATTATATTTCCATCATGACCATGC
ACACTATTTTTTGCATCTTTACACGTGTGTATCTCCAAAACCG
>MR_Moffic_diploids00607
TGCAGTATTGGACCTCATTTCTATTGTTATAGTCCTTCTGTAGGCCAAAATTATGCCAAATTTTCATCAGCCAATGATTT
ACCTGGCTGAAATTTTCCTTCCTCAAAAGACAGTGGTCCATTTAATACTGACCATTCAACAAATTGAATTGACGATTCGT
TAATTGTTTCTGCTTAATTTCTTCGATTCGTGGAGAGAAATCAAACAACCGCGGTGTGTGCACTGTGTATGCGGTCCCAA
GTCAAAAACATTGTATATTTTGTTTCTCCGCGCAACTATTCCG
>MR_Moffic_diploids00608
TGCAGATGTCCCCCTCATGAGAAAAGTAACTGACGCCCCAGGAAAGCAGGGGAGAGAATTTTCAGAGGCCCAGATGCGGG
CCCTACAGAGTATAATGGCGCAAGTACTTGCTGTCCAAGGAACTAGCAACGTGCTAACGCCTCCAGAGCGGATTAAGCCA
GCGTTCGGTCCCAAAACAGAACAGACGAAAGCACAGCAAAGCGATAAAGCTAGGTTAATTTTACGACCTGACCGTAGAAG
AAATCCG
>MR_Moffic_diploids00609
TGCAGAGAATGTTCGATTGACAGCTGGTAATTTATTTATGTATTCTATGGATATAATTTTTTTTTTATTTTATTTTAATT
TTTTTTTATTTAAGAGGGTTCAAACTTTGAAAAATGGTAGCTCAGAGGAGAAGCATTTTAAGGTGATTCTATGGCAAACT
CCCGAAAATTTTAATCCGATAGATGGTGTTACTTGTCGCTGGCTCCGAAAATAGCCGTTTTTGACGGTTTTTGGCTGTTT
GTCAGTTTTATTGAAACAATATATTGTATTGATCGGCATCCG
>MR_Moffic_diploids00610
TGCAGGGTGCGGCTAGTGGGAGTGATGGTAGGATCATTACGTAGATCTTTGAACAAACCCCCCGAATTTTCCACTATCTC
AAAAAAAATTTGTCTAACCAAACTTTGGATCCTAACCTCGGTGCGGCGAAAGAAAAGTGTGCCATTTTGTTCATTATTTG
TGCCCTTGCGCGACGGGTTTGGGTTTTTGTGAGTATTCTCATTATTGTAAAGGGAGTATGCAACACGCACACCAACATAT
AATAATATGCGAAGGTATACCGTATACGCACACGCAACGACCG
>MR_Moffic_diploids00611
TGCAGAAAAAAAAGAAGAAAAAAACCAAACATTAGAATGTGCAATTGCAGTAGAAATATGCAGGTATGCTGAAGAATCGT
TTCTGTAGATCGGATTATGAGAATGGGTCATTCCACGTCAGATCATACCAAGGTTTTTTCCTTGACCCCTCAGATTTTCA
TGAAATTTTGTGTGCTTATTCTACCTACTGAAAATAGGCAAAATCCAAATTTTCAGAATTTTTGGGTCACCCATTGCCGT
TTTATTCAATTTTGAAAAGTTCAAAATTTTGCCAATTTCACCG
>MR_Moffic_diploids00612
TGCAGTAGCGTTCATCGCATTGCACAGTGGGTTAGAACGTGAAGTTGTATGGATATTGCTTCAGAAACAATTGTCCATTC
AAAATAACCAAAAGACGGGCTGGCTGTTAATGAAATTGAAATAATGAAAATAATTTGCATAAAATAAAGTCCAATTTTAC
TGATTTTATATCCACGCTGGAAGTGCTGGAACTTATCTGATGCCAAAAACTAATGTTTTCCCAGTGTTTGTCTCGGATTT
TCTTTTTTTCATCCCGTGTGTGACGGTCCAAAACTCGAGACCG
>MR_Moffic_diploids00613
TGCAGAATCTGAAGTTTCTGCTGCCCAACCCAATACACCTTCTATGATCGAAACTCCTAATAATACTGATTTCTTGACAA
AGAAGCCTTTCACCAAGGTTTGTACTAATTTCCAAGAATAAAATTTGTATAATGTAATCCATCAGGGACTAAAGTACAGC
ACTCCAGAGCAGGACCATTTTGAGTATCGGGTTCTGACAAGTAGCGGTGATTGCTACCGAACCGTATCGGAGAGCGGTTG
AATAGCAACAAGTCGTAGCTCTGCGCAAACCAACCGCTCGCCG
>MR_Moffic_diploids00614
TGCAGATCAACAGCTTTCTGAAACTCAAGAGGAAAGTATGTCTGACAGAAGTTGCGAGGTGGTTGTTTTAACTGACGATG
AAAATACACCTGAAGAAGGAAAAGATCAAGAAAGTTCCATCAAACCGTTTGAAGCTGAACCTGTTGTAAACAGTTGTGAA
GTCTTCGAAAATTCCAATGTGAGCACCACATCATTTGCCTTGCAATCTAAAAAAATCAGCGAAGATAACACGCATGACCA
AAGTTGTGATATGATCATCCTCACAGATGATGAAATTATGCCG
>MR_Moffic_diploids00615
TGCAGTTGGGTAAGTCCAATCATTCTTGAGACAGCCTAAAGTAAATGTCTTTGTGAAGACTGTGAGGTGATTTTGATGTC
CAGCCTTGCAAACAAACTCAATTAAATGCTGCATTTAAAGAAAACATTTTTTATGGAAATAATGTACGAAAATATGATGA
GACTTGCTTTAAAGATCTTTGAACCAAGCCTAAAAACGGTTCTGGACTACCTCTTTGACCCAAATTTAAACTTAGACTCA
AACTCGGAACTGTAATCACGAAGATCCCATTTGCTTCTTACCG
>MR_Moffic_diploids00616
TGCAGCCTCTGGAGGTTTGATTTAATTCTATAAAAAATTAAGTTAACAATTAAGCCTTGCAAACCATAAGCTAGAAATAT
CTCTAAACAAGATTAATTGGACAGAATTAAAAAAGGGGGAAGAGGAGGAAAACAAAAATTAGCAAAATGTAATGGTTCTG
TTGTGTAACGCTTCAAACGCTAGAGCTGGCTACTAGTAAAAATGCTATCAAGCACCACCTTCGGACCGTTAGGGTAACAT
CGTGCTGTCAAGTGTCAAGCACCTAGCTCGATACACTGAACCG
>MR_Moffic_diploids00617
TGCAGCTACTCTAGTAAGCAATCTGCTGAAAACGCTACCACTCATCTTTCGACCACCAACTCGTGAATGCTTCTTGTTTG
GCATTTGTGGTAGAGGGTATAGTGACAGTGAGGTGGTGCAACACGAGGACTGCCCCCCCCCCCCCCCCCCCCCCCCCCCC
CCCCCCCCCCCCCCCCCCCCCCCCCCCCCCCCCCCCCCCCCCCCCCCCCCCCCCCCCCCCCCCCCCCCCCCCCCCCCCCC
CCCCCCCCCCCCCCCCCCCCCCCCCCCCCCCCCCCCCCCCCCC
>MR_Moffic_diploids00618
CGGAGAGGGAGCCTGAGAAACGGCTACCACATCCAAGGAAGGCAGCAGGCGCGCAAATTACCCAATCCTGACACGGGGAG
GTAGTGACAATAAATAACAATACCG
>MR_Moffic_diploids00619
TGCAGGCCTGCGTCGCCGCGGGCCTGACCGTCGAGACCCACCCGCATCCCCTCAAAGGCAGCCAGGGCGAAGACCTCGCG
ATGGACGTGGCCTACGACGGCCCAGCCGACGCCACGCGCCGACTGGTGATCAGCAGCGCCTGCCACGGCGTCGAAGGCCA
TTGCGGCAGCGGCGTGCAGGTGTTCGCACTGCATGACGCCGCGTGGCGTGCACAGGCGCGCGCGGCAGGCGTCGGCGTGC
TCTACGTGCATGCGCTCAATCCGCATGGCTTTTCCTTCAGCCG
>MR_Moffic_diploids00620
TGCAGTCCCTGAGCCCGCAAGACAAAAGTCTGACTTGAACCTACTTTGCTAAGAGAAGAGAGAGAGCAGAGGTTGCGACT
TAGTAGCCG
>MR_Moffic_diploids00621
TGCAGTCAGCCGCTTCCCCTGTAGTCGTCAGCTCCTTCTTGACAGATCCGATCGGGTGTTCATAATCTGGAGTAAAAGGA
TTCGAACCTTTGCATGCCG
>MR_Moffic_diploids00622
TGCAGGAGGTACATCTGCTTCTGCATCTGACTGTTCGAGTGGGATGTAACGTGGTGGAACATATGTGTTCTTGCCCACCA
TAGTACTCGAAAGACAAGAGAATTCACCGCTCTTTCCTGTTCAAGAGCTTGAGCAGCAATCTGCAGAACGCCGTTCTTGC
CAAGGTTGTATGTCTTTTTTCAACCTACTCAAGTCCAATCCATTTGGACCTCTTAGAGGTTCTAACCAAGGAGCACGCAG
ATCCCAAAAACGCATAGTTTCTCCTCCAAAAATGACTTCTCCG
>MR_Moffic_diploids00623
TGCAGCCGCGAGGTGAGTGGGCCGTTCTCGACCTTGATCGAGAAGAATTCGAGCTCTTCCTCGTAATTCGCCGAGACCAC
GCTGTAGGCGCGAAGGAGGGGACGGCCCTCGACCTCGATTCCCATCATGACGAACTCGCCGTTGCGGAAACGGAACGCGG
GATCGCGGGTCGTGCGGAAGGAGAACAGCGTGTCGGTCCAGTGGTGGACGCTGAGAACCCGTTCTTCGAGATACTTGCTC
ATGACATCACCTGCGGCGTCTAAATGAAATCACGCGGCTGCCG
>MR_Moffic_diploids00624
TGCAGCCAGTCTTATTGAAAAGTTAACCGTTGAGGCAAAAGGCGAGGACGTGAAACCCGAGTCCAAAGCTGCACCTTCGT
CCTCTGCAGTGCTATAGGCTTTTGACTCTCTCTCTCTATGGGCTAACGCCCTAGATCCTCCACTAAATCCTCCAACGGTG
AGACTGAGTGTATTACTTTATCTTAAGACTACAGAGGTACGTAAAGTAGAGGTCCCTCAATTCGACTATCTCTTCATACT
TTTCTGGGTGACCAAGACATAGACTAAGATTCCTTTGTATCCG
>MR_Moffic_diploids00625
TGCAGCTTGTGTTCCAGGATCCGTATGGATCTCTTTCGCCAAGGCAGACTGTTGGAGAGATCATCACTGAGGGTCTCTTT
GTGCACGACCCACAGCTCAGCCGCGCGCAGCGCGACGAGCGAGCAATAGAAGCGCTGAAAGAAGTCGGCCTCGATCCCGC
CGCCCGCAACCGCTACCCGCACGAGTTTTCAGGCGGGCAACGTCAGCGTATCGCAATTGCCCGCGCGATCATCCTCAAGC
CAGATGTGGTCATTCTCGATGAACCTACATCGGCGCTGGACCG
>MR_Moffic_diploids00626
TGCAGTAGTTTGTGTAGCCTATATTGTATTAACTAACCCAACCCAGTATATTTCATGTTGTCCCAAACTGTTTATTAATA
AGCAATAAAAAAGACTGTTCACCTGTTCCAAGAGATTTTGATAACAAGAAGGATGCTTGAAGCCTGTGTTCCTTTTTCCA
CTCACAATTTCCAATATCACAACTCCCAAGCTAAATATGTCTGACTTGATGGAGAATTTTCCATCATATGCATACTCAGG
AGCCATATAACCACTGCCG
>MR_Moffic_diploids00627
TGCAGCGAGAGAGCAGCAGACGGCGCTGACATGGCAGGAAGGCTCCGTGCCCTTGTCTAGGATCAGACCGTGATAGTAGT
GAGCTGCA
>MR_Moffic_diploids00628
TGCAGCTAAAGCACCTAACGCGGATTCCAGCTAAACCAATATGTGAGCTCTGACCCTTGCTATGCCATGATTGAAGAAGT
GGTCTCAGGCTTGGATCGCTAGTACTCATGAATCGCAAGTACCG
>MR_Moffic_diploids00629
TGCAGCTGCACGAGCCCTTCCCGCGTGCCACAAATGACCCACAAAAAAGAAGAATCCTAGAACAAAATGAGAGGTAGCTA
ACCAACTTCTAGGGGAGACATAATTGACTGCATTAATCTCAGTAGCTACACCACCCACAGAATTTAAAGAGCCTAAAGGA
GCATGAGTCATATATTCTGCA
>MR_Moffic_diploids00630
TGCAGAAAAAGGGCTTTTGACAAAGAGAAGACCAAAGAATGGGGAAAGTAAGGGACGACAGTAGAAGAGGAGTTTAGCCG
CAGCCTTGGACTGCGTGGACTGGGAACAGCGCAAACAGGGAGCTTCATTTCCCTCGGGCCG
>MR_Moffic_diploids00631
TGCAGTTCCTTTTCGGGCGGCTGTAGGACGGACGGCCGCCTATAGGTGGTAGGGTAGGGTGGGTGGTACCGCTCAGATTG
CGGCCAATCTTCCTAGCCGCTTAGGGCCG
>MR_Moffic_diploids00632
TGCAGCTTCTGCGCATAGGCCTTTTCCTGAGCTTTCAGGCGATCCGCCTCGGCTTTGGGCAGAGTGTTCGGGATGTTGAC
CTGCATGTGGACAATGTAGAGCATGACGCCGATCCTTTATCGTCGTGGCTTCCGAACGCTTCTGACCTGGGACGCCTCGC
GGTGGACGCTGTCGATTATAGACGCGATCAAACTTGAAATGCCGCGGTGCCGTCGCGGCCGACACGGACCTTCGTGCCTC
ACACGGCCGATGCTGTGAGCCGCCTTGCGCCTGAGCAGGGCCG
>MR_Moffic_diploids00633
TGCAGCATTGATAGGCCGGTAGACTTGTTCGTGATGGACCTAGCAACGGGGACCAACACGCGGTTGTAGATTGGAACGAA
CACGATGATGGATAGGTTAACGAGAGATTGGAGCGTAGCAGCTGGGATTTGGAGGCCG
>MR_Moffic_diploids00634
TGCAGTTGATGTTACGGATCAGCCTCACTCTTCAGGCCAGCAGCTTTGCTCAGCATTTTCTGCCGATTGTCAGCCTGTTC
AGCTGACCTCAGAGGATTCCAGTCACCCG
>MR_Moffic_diploids00635
TGCAGAAGGACGATGCTGGAGTGGATTTTCTGATCGATTTGGCGGGGCAGAGAGCGTGGAATGGAGCGATGGACGCCATT
TGTGAGATTATGATTTTTTTTTATTTTGCAGAGATCTGCAGATCGTAATGCTCCTAGAGAGGCATATTTCGAATATAGAG
GAGTCAAAGTTCCCAACAATCAAGTAGTTTATCATATCCTTCTATGAACCGTACGAGCACGTTCTCTGTCACCCCCCACC
GCGCTTACGGCTCTCTACCCCAACCCAACTTGCTCTGGCCCCG
>MR_Moffic_diploids00636
TGCAGAACTAACGACTCTATTAGAAAGTCGAATTAGCAACTTTTACACGAATTTTCAAGTGGATGAGATCGGTCGAGTGG
TCTCAGTTGGAGATGGTATTGCACGGGTTTATGGATTGAACGAGATTCAAGCTGGGGAAATGGTTGAATTTTCCAGCGGT
GTGAAAGGAATAGCCTTAAATCTTGAG
>MR_Moffic_diploids00637
TGCAGTAGATGGATTCTGATAATGACCTCCCTCATGACATCGAGAATAAACACGACTACGTGACGACGATTGGAATCCAG
ATCTAATCCTACTTTCACATGGTCGACCGGCTTGCCTAGGATTATTAGGCGTTTCAACTGTAATGTCCG
>MR_Moffic_diploids00638
TGCAGATAGTCAAGCTCTCCACCAATGTGGGCCCTCTTCTAAGGATGGTAGTCAATCCCAGCGCTGGGGAGACTGCTGAG
GACGGCGACTCTGGTACCGCCATACAGGAACAAATTGTTCCTCTTGCTGCTGGTACCGAAGGTGCCACAAATGCCAGTGC
CTCCGGTGCTGGAGCAGCAGAAGCGGCCAGTGAGGCTACTGCTTCTACACCTTCCGACGCTGCGCTGGCCG
>MR_Moffic_diploids00639
TGCAGGTCCGTCTTTTCCTGCTAGCGGAGAATCGCTCATTTAAGTGGAAAAGATTCAACGTTAGAGGAAGCCCCTTTTTA
AGGCCGTAGGAGAGGATGAATAGCAGATGATTGAGCTACACCCATTTCATAGCCCTCCATTGGGCATTGTCTCATTGATA
GCAGAGATAGCCGGAAATCTGTTTCATGTAGCTTGGCAAGGAAATTTTGAATCATGGGTACAAGACCCTTTACACGTAAG
ACCTATTGCTCATGCAATTTGGGATCCTCATTTTGGTCAACCG
>MR_Moffic_diploids00640
TGCAGCAGAAGTGATAGAAAAGCAGCAGTCACAGATAGAGAGGATGGAAAAGGAGCTGAGTGAGCTCAGAGAGCTGAAAA
GAATGATGCTGGCACAGCAGAACTCCAGGACAGCCACAGTAGAGCAGGAGGAAAGCCAAGCCCCGTCATACTGGCATCCC
TCCGGTCTGGGCCACAGAGTCACCCTAGAAGGAGAGTCCTTTCTCAGAGAAATACTGGCTGACCCATCCCAAAAGGGTTA
GAACTGTCTCTTAGAGTATCTGGGACCTCAGACCCG
>MR_Moffic_diploids00641
TGCAGCTGCACGAGCCCTTCCCGCGTGCCACAAATGACCCACAAAAAAGAAGAATCCTAGAACAAAATGAGAGGTAGCTA
ACCAACTTCTAGGGGAGACATAATTGACTGCATTAATCTCAGTAGCTACACCACCCACAGAATTTAAAGAGCCTAAAGGA
GCATGAGTCATATATTCTGCA
>MR_Moffic_diploids00642
TGCAGCTTTCCAGGTTCGCAACTCTAGGGCTCGTAGATCTTCTGTCGGTCGATTGAGTGTTGAGTTTCTTCTCCCAAGAA
AGCGTTGATTTGGTCCGCGCTCTGAGTTGAATGAGTGTCTTGGGGCCCCTTTTTATTGATTTCTGCTTTCCTCTTGTCTG
CGTTCTGGCCCGGCTGAGCCGTTTCCAGGGTGGGCAGGCTGTTAAACAGAAAAGATAACTCTTCCCGAGGCCCCCGCCGA
CGTCTCCGGACTCCCTAACGTTGCCGTCAACCGCCGCGTCCCG
>MR_Moffic_diploids00643
TGCAGCGGAAGTAATAGAAAAGCAACAGTCACAGATAGAGAGAATGCAAAGAGAGCTGAGCGAACTCAGAGTGCTAAAAA
GAATGATACTGGCACGGCAGAGTTCCGGGACAGCCACAGTAGAGCAGGAGGAGAGTCAAGCCACATCCTACGGGCGCCCC
TCCAGTCCTGCGCTGGTAGGATCACCCCAGAGGGAGAGCCCTTTCTCGAGAGAGATACTGAATGACCCACTTCCAAAAGG
GTTTAGAATTGTCTGTTATGAGTATCTAGGCACCTCAGACCCG
>MR_Moffic_diploids00644
TGCAGCCTTGTCAGAAGGCCTCGATCTCAGCCGTGTTTTCAGTCCCCTACGATATGACTTCGGTCCTGCTCCTGAGGTTG
GAGAAAGAGCTGAAGACACGAATGCTGACCAAGCTGAGGAAGGAGATCGGGCTGCGTATAAAGGTACTGAGGGTGGAAGT
GATGACACTATGGATAGGGACAGCTCAGTGCCAGCCTCCTGATTTATTTTTTACTATCCTTTGTAATAATTTTTCTTTTT
TCTTTTTTTTTTCAAATTGTACTTCGATGTTGTACTTTCTCCG
>MR_Moffic_diploids00645
TGCAGCAGAAATAATAGAAAAGCAGCAGCCACAGATAGAGAGAATGGAAAAAGAGCTGAATGAGCTCAGAGAGCTAAAAA
GGATGATGCTGGCACAGCAGAGTTCCAGGACAGCTACAGCAGAGCAGGAGGAAAACCAGGCCCCATCCTACTGGCATCCC
TCTGGTCCCGTACTGGCGGGGTCATCCCAGAAGGGGAGCCCTTTCTCGAGAGAGATACTGACTGACCCACTCCCAAAGGG
GTTCAGAACAGTCTCCTATGAGTACCTGGGTACCTCAGATCCG
>MR_Moffic_diploids00646
TGCAGACCCACCTTGTATTCGTTCTTAAGTCGCACTGCTCCATGTTGCTGAGATTTACTTTGTTTACCAGGTTCTGGGAG
CATATTTGAGACACTCCGACTGAAGAAACCCCTGATCGTAGTCGTTAATGAGGATTTAATGGACAATCATCAAAGTGAGC
TTGCTGAAGAACTGGCCGAAAGAAACCATTTGTTCTGTGCTCGCCCTCAGACTCTTTATGAGATCATTTCTGCTATGGAT
CCAAATTCTCTTGTACCTTATCAACCTGGTGATGCGACACCG
>MR_Moffic_diploids00647
TGCAGAATTCTTCCAACAGTTACCATTTTTGCTCCGCTCCCTCATAATATCCTCGATATCCTTGTAAAAGTTCATCTTAC
AATTCCCATTCCCATCTTGATTATTCTGTTTGGCTTTTTTGTACTCCTTCAACAGATTCCTCCACTTGTCCGTACACATA
GTTGGCGATCGATCAAACCCCTTTTCCCTCATTTTCATCGATATGTTGTCCCACAAATGCTTGTTGGACTTCGACGTATT
GAACAGAAAATCAATTTCTTTGCGGAGAGATATCAGGGCCCG
>MR_Moffic_diploids00648
TGCAGCGGAAGGCATTGGTTGTTGCTACGCTGTTCATGTTCACTTAGAAACTCAAGACGTTTCTCATCTGTATGCAGGCT
CCAGGAATGCTTTCAATGATGAGGGAACTCCGTTTACAACCATTAGGAAACCACCATCTTGGCATCGACGATTCAAAAAA
TATTGCAAGAGTTTTGCAGCATTTGCTCATGGATGGTGCCTTTCTGCAAATCACAGCAGAAAGAGCAGGCAGCTCGTCCA
ATGCTGCCCGATTTCTCTTTCAGAATCGTATCTAGTATCCCG
>MR_Moffic_diploids00649
TGCAGTGCGGTACCATCTTCGCTGAACGCATTCATCGAACAACCTAAAAGTAAAATACTTCATTCTCAATGACCAAGTGT
AGACAGACAAAGTGTTTGCTTTTGACAAAATTTCTCTAAGAACAACCTAACGTCTCTTTACTTTACAAATTCTAGTACTC
CCTAGAGTGGTAATGTCAATAGGGTTCATTTAGACAGTTAAAATTACCCTTCCAAACAAGTTTCTGCAATATTTCTAAAG
CAAAATCAAGAAAATCAAGCGTCATACTCAGTTGATCTGCCG
>MR_Moffic_diploids00650
TGCAGATTAACATTGGAGAAGAGGATCGGTTTGCAGTTAGAGCAGGCGACTTTAGACGATCTGTTGATTCCGAGCTACTC
CTATTTGAATGAAACTCTGTACGATGTGGACTGTGTGGAGAGGATTTTGGGAAATTTTCTTAAAGGAATAGAAGAGAGAT
CTGCGACTAGAATTGAAGGCGAAGACGAGAATACCAGCGTCAGATCTGCGGCGTTGATGCTCGTCGGAAAATTGATCGAC
GGATACTTGTCGGAAATTGCTTCCGACGCCAATTTGAAGCCG
>MR_Moffic_diploids00651
TGCAGCTCTTCATCTTGTTTGCAATAAATCTTCCTTTTCTAACTATCACTTATTAAGTACTTGTAGAAGAAAGATAAGTA
ACATGCCTGAAAATAATGGTTTGCAGCTTCATCAAAGATACCTTTTTATCACAGCTGCTTGACATTTTCCTGGTGCAGGA
CCTATGGGCCATGATACTTATCAGTCGCTTTTAGCTATACATTATGAATTTAAGTTATATATCACCAGGTTCCACAGTAT
ATATATATATGTATAGAGAGAGAGAGACAGACAGACAGACCG
>MR_Moffic_diploids00652
TGCAGATACTGAGAATTAGTTAATGAAGAAAGAAATTCCAATTCTTGGGTTGGGGATTTCGCTCCGCTCAAATTATTGGC
TCCGATATAAAACTCAGTCACCAGCCTAAAACTAGCAAAGTTGGGAATGGAGCCACTGAATGAATTGACTTCCAAGTTGA
AGTAATCAAGCTGAGAAGCATTGTTGATGGAGCTTGGAATGGGGCCGCTGAGGCTGTTATATTGCAAACCAAGATATACG
AGATTGAAAAGTGAAACCCCCATGTTTGAAGGAAGAGTGCCG
>MR_Moffic_diploids00653
TGCAGCATTGTAAGTTCAAATCTTCAAATTGAGAGGGGTGGGGGTTGGGGGTAACGAGTTCAAGAAGCATCGTGAAATAT
ACCTGGATCATATGCCAGACGCAGCGCCATGCATCCCTAGAGAACACTGGGGCCATGATCTCGACAAATCTGTATACAAA
AATATCTTGATAAGTTGAATGTCTGAACTACATAGTAAAAAAAAGTGGATCTTTAAACAAGATGGTTGTCTCATCCACAT
ACGCTGCACAGGGTGGCAAATGAGGATCAGTGCACCAGCCCG
>MR_Moffic_diploids00654
TGCAGAATCTACTGAGAGAACTGGACCCTGACCTCCGCGAAGAAAAGATTCAGTTGGACTTATCTGGACACTGCACAGAG
TTTTGGCTCATATGAGTTTGATGGGGTTCGTGAGGAGAAAAGCCTTTGGACAAATCGTTTGTCTTTACCTGGTCGAATAC
CATAGGTAATCACTAGCATCTCTAGTGACGTTCAATTGCTCCAAAAGACCAACAACTGTAATTCTTGCATCAACATCATT
GGTGGCTACGTCTTCATTGAATGTTTCCCACGAGAGCATCCG
>MR_Moffic_diploids00655
TGCAGCCCGAGCTGAGAGCGGAAAAAAGAAAGAGGCGGTACTGGTTGGGGATGTTTTATCTGAGTCTGAGAAAGAGAGGG
TCTACTCTGATGACCAGAATGAGGATGAGTACTATCCTCCTAGTGCTGCAGAATTAATCGCAAAGCAGCAGGAAAAAATT
GAGAGAATAGAGAAAGAGTTGGATGAGCTCAGGGAGCTCAAGAAAATGATGATAGAACAACAGGCGGCTCGGGATGCCGA
GACTGTACAAGAGGTGTCACGCCCCGACTTTATGAGAAGCCG
>MR_Moffic_diploids00656
TGCAGCCTTCCGTCTCTGATTACTGTCCCCATCGGTGGGACCTCCTAAGATCATATTTATCACCCCCCCTCCTCTTCGGC
GGTGGTGGAGGTAACAGTTTCTCGGCGGGGACTTTTCCCTTGTCTTCTCGACCTCTCTTTTCACCTCTACCATCCTCTCG
ATGGATGAACTCGAGGAGTTGTCCATTTTGTATCATTCATTCGATCGCATCTCTCAAGTGTCGGCAATCATTTGTATCAT
GGCCATAATCACAGTGATAGGCGCAATATTTGTCCGACCCCG
>MR_Moffic_diploids00657
TGCAGCACTTACAGCCATCAAACAATGCGGCTCCTCCTCAGGTGCATTTCCTGTAGCTTTTCAGAAAATTGAGATTGATC
TCTTCTACATCCATTTATAGAGTCTAAAACCTAAATTTGTATTTTTATTGATTTTCTGCTTTATACTTGAAAATTTTAGG
ATTTTGGGTACTACAATGGAGGGGGTCAGGGTTCTAGAATGCAATGGAGTATGCAGGGTCAGAAAAGTTACAGTGGAGGC
AGTGACTTGTTTGCCGAGCCATTAACGCCGCCTGGGAATCCG
>MR_Moffic_diploids00658
TGCAGTTGATATTAAATAAAATATCTTCTATTGTCATGTTAATATCTGTAATAAATGTCTAATAGCCCCACTTTGTTTCA
TAACATTGTTGTTTCAAAATATTTTCAGGCCTCAAGTTCGAAGATTGAAACATTGAAGCAGGATTGTAGCAATCCATTAT
CAGCCGATTCCTTGACAAGCTGTAAATCCGATTCAAATGACTGTGTCCCAAGACCAGCACAATCTACCCACTCAATTTCC
TTCGCAGGTCGGACAACTGAGTGCAACACTGGAGATCTCCCG
>MR_Moffic_diploids00659
TGCAGTTGTGTTTAAAGAAGAAAGTATTCAATCTAGTTATTGAATAGTAATAATGTTACATGCAAGTTAAAACTATTTAG
AGAAGAGCATTAGTCTAGCAGAACAAGAAAGGCATCTATGAATAACAGAATTACAGTCAAATGAAAGATGAAGAGAGACA
AACTTATCTGAAAAGATGGTCACAATAGTTTCTCAGTTAACCTGATCATGAACGAATTTACAGCAGCCGCCTCCAAGACT
ATCCATGATGATTCAAAGAGCTCATGAAAGTACTCAGCTCCG
>MR_Moffic_diploids00660
TGCAGTTTAAGGATTCCATTAATCATGGCTTCCTCAATTTCCACTGGCGTCACGACTCAGCAGCAGCCCGTTTCAACTCA
GGACGAGTCGTCTCAGAACTCGGCGGCTCGACCTCTCCAGGTCTGTCCCGTTTCTCCTTGGTTTGGAAATGAGCTAGGTT
TGAGCTCTTTTTGCTGTAATTTTTTTGGTTAAAGATTCAATTTTTATGTTGATTGGGGATGTCCCAAATTGTTGGAATGC
TTGGTTTGAATTGAATCTTGGAATTTGAGCTTTGGAAATCCG
>MR_Moffic_diploids00661
TGCAGGAATGACTTGACAAAACTCCTGCAAATTGACAACAGTAGCTTACTGAGTCTAGGATACAATGTGACATACAAATG
CTGTTTTCCCATAGAAACGAAACTGCACCTGAAGTATATAATGCTCTTTGATTTCAATTAGCACTTACCATTCAATTAAT
GGCCTGAGGAAAGGTGCAACCCTCTCCAAACCCTCAAGATTTGCCAATGATTGAACAAAAGCAATAGGTATCATGTAAAA
GAAGACCAATGCAAACACAGACAATGATATCACTAGCTTCCG
>MR_Moffic_diploids00662
TGCAGAAACAAGCTGCTGCTGCCTCATTGGTGGCTGAGGATTATGCAAGGAGGTTTGAGTCTGGTGATTTGGAGGTTAAT
TACTTTTTTTCTTTTTATTTTTTGTATTATATATAGGGTATTTAAATTGTTTGATTCATGTTGATATTTTATGCGTGTTT
TATGTTCCCAGTTTTTGGATTTTTGCTTGTAGAATGTAGGATCCGTGAAGGTTGGAACTTTTCAAATTGGTAATCTTGCT
TGTTTTCAGTGTGTTGGTTTGTCTTCCTGATTTCAAATGCAG
>MR_Moffic_diploids00663
TGCAGGGGACTGAAATTAAGAATATACCCATTTTAGCCATACCAAATACAACCAACAAAAATTAGTAAAATATAGTCCAA
CAATTAAAAAACTCCTAAACGTGTAAAATCCTTTCCTAATAAACTAATTCTAAAAATTCCAATTCTAATCCTAATCTCGA
AATGTGATACCGCAAATACTTATTGACATCAACGGCTGAACAGGCCCAACGTCAGCGTCAGATTCAGATCGACGGCTCTG
GCGCCGCCGCTCATCGTGCGATACTCAGGCATTTCCTCGCCG
>MR_Moffic_diploids00664
TGCAGCCATAAATGAGGGCACTGACACTGCTTTCAAAAAATATCCACTTCTGTCAACATTCTCCGTCCAAATTTTGACTG
TACCCACTCTTACCCAACGTCTTGTAGAGGAAATGAATCTGTTAGGTATGCTGTTGCAATGTTTGGGAAGTATATTCAGT
TATTGTGCTGGGGAAGATGGAAAATTGCTGGTATGTTATCTTGTGCTTATATTCTCTGAACTGTATGAATGCACTCTTAA
ATTCCTAATAAGTATGCTAACTACCTTTGTACCACCTTCCCG
>MR_Moffic_diploids00665
TGCAGCATTACTACAGTAGATCTATAGCATTGCTATAGTAGAGGGTCTGTCTCTTTGGGGTAATGCATGAAAAGCTCTGT
TTATAATGATCTTACCGAGACAAGTGCATCAAAATATGTGATCTATTTACTTGAGCTGTTATGATATATATACACTGATG
TTATCCCTTGCATATTAGATGTGTTTTTGATCCGACTTTGTGTATTTGTGCTGGTAGGACAATCAATTCATCGACATGGT
TTACCGAGCAATGCTTAACGCGCACCAATCGTGATAAATCCG
>MR_Moffic_diploids00666
TGCAGCTTGGTGTTAGTTTTGCTGGTGGATATGTAGCTAGTATTTTATGTGCTATTATATCGCACCCAGTAGATAATCTT
ATTTCTTTCCTCAATAATGCAAAGGGTGCAACTATTGGTGAAGTGAGTGCTTGTAGTATACTATTAGTATCCTTATTTGA
TCATAATTTCCCATGGTAGATGTTTCCTTTCCAATATCACATTGCTTCTGGTTTTTTCACGACAGGCAGTGAAGAAACTG
TTAGTGTATAGAGAATGGATTGTACACCAGGCCCAATTACCG
>MR_Moffic_diploids00667
TGCAGGCGTTTGGTTGAACCAACTTAACAACCACCACTTCTTTTCGGCCCTTTTCTTTAAGAATATAAGATTAAAGAATT
AATTATCTTATCCGCTGTAATTGATTTAAACTTAATTATAAATTTAATTATGAATTTTTTAAAGAGAAAGTATATATTGA
AACTATAAATTATCTTCCTTTTCTCTTTTACGGTTTCCAAACCCCATACTTTTGTCAAGATTCCCTCTACTGTTCCTCTC
TTTTCTCTCTCTACTTCTTACAAAACGCGGTAGTGCTCGCCG
>MR_Moffic_diploids00668
TGCAGGGCCCCCGAATTATATTTTGTGGAGTCACCTGCACTTGCTCCCCCTGAAGTCCAGGTCGACTTGGTTGCACAACA
AAAGTAAGAGATCTTCATCTTAAGAGGAGAGAAAAATAAAAATAAAAGTCTTCATCTTATATTTGATGATTGTTATTCTT
TATAACAGTTTTGATTGCTTGTTTGCAGGCATGAAGAGGAGCTAAATCATGCACTTAATCAGCCTCTTCCTGATGACGAT
GATGAGGACTTAATTTAGAATATGATAGCATGTGTGCACCCG
>MR_Moffic_diploids00669
TGCAGCCCGTGCCTAGTGTGCGTGGTGCCCAGCAGCCCCGACGTTCCCTGGTAGGGGCCTGTGCGCACCCGCCTGGCACC
TGCGCCCGTGCAGCCAGCCCCTGCCAGGCACCCGTCGAGCGCTACGACCACTGGCATACAACTTTTGAAACTGAACTTCG
TGCATTTCTCTTCTTGGTCTCAATTTCCAGATCCGTACAACAATTACAATTGAAATACAAATACAACAGGAAATTCTATT
CTACTCACGGATTTTCTCGTGAGAAAAACGATTGCCAAACCG
>MR_Moffic_diploids00670
TGCAGGCTTTTGAGAGATGCCATTGAACGAATGATCTAGAGTGGACAATTATTGGAATTTATCGATCGTGAGGATGGAAG
AGGAGAAAAATGAGGTCGAGTAGATGAAGGAAAAGCTCCCACTGACCAATTACCCCCACCTCCTCCGAAGCGAGGAGTAA
TAAATATGATTTTTTGGAGGCCCCACTAATGGATGGGTCTATCATAAGGTCCCATGATGATGCTTTGGTCATAACAACTG
ACATCAAGTCTTTTGATTTAAAGAGGATATTTATGGATACCG
>MR_Moffic_diploids00671
TGCAGCAATGCTGTTGCCGAGAGAGCAGGCTGTGGTGCAGGAGGATACTGCCTACGTTCTTGCCCTGCTTTTCCGAAGAT
TGATGAACCTTGATTCACAGCAAGGCAGAGAGCTACAGGTTCTGAAGATGAAGAGGGTGCAACATCAGGTGGATAATCAG
GACGAGCAATAGCTTGAAATAAGTCGGTAAATCCAGTTGTTTGTGGTTGTAAGCATGCTGAAGATGTGGATGAAGCAAAC
AGGCTGGCGAATACATTACTGCTCGAGCTTCCACTACTGCCG
>MR_Moffic_diploids00672
TGCAGCACTAAATGGTTCTGCTAAACAGATGTTTCTGTGACTTTAATATCAGCAAGGGAATTATCTGTTTTTCCAAACAC
TATAAAGCAGCTTTCAGAAAGAAACATATCTTTCAAGCATGTTTTGAAATGACATACTGCCCTTGGTTTCTACTATTGTT
GAACATAAAATCAAATAAGTATAATCATCCAATGCCACGATACCTATCATTATCTTTAACCCTCAAATATACTAATGATA
TCATCATGAATCTGTTGACCAACTTTTTATCATAGAACACCG
>MR_Moffic_diploids00673
TGCAGGACTTGTCACTCCCCTTCCTTACAGGAAAGAGCATACAAAGGCAAGAATCCCAAGTTTGCATTAACCAACAAGCA
AGAAGCAAGCGCAAGAAAGAGTACGACAGGAAAGAGAAAGGGCCTTTCAGCTTCTGCTCGAGTTCCTCTTGGACGGCTTT
TTCCTGTCAGCAGCCGTACACCTACCTAATTATATAATCTATCTTCCCAGGAGAATGAATGTAAAGATCATAACTCCAAT
CTCCGAGGCAGTCAAGCTATTTTGTTCACTCCGTTCTTGCCG
>MR_Moffic_diploids00674
TGCAGGAAATAGTTCCGCTCAGGAAGATCTGCCGTCGGCCTGAAACCGATCACAGGTTACAACAACTTCATGCCATGCCA
GTAAATGTGAATCCACAGAAAACTGCTATCGAAGTTCAAGTAGGGAATACTTTAAAAGTTGATGCTGCTGACAGTGCAAT
ACAAAAACAGCCCAAGCAGGAGGAGCGCCTCGATACTTCGTCGTCGACAACCTCTGTAACTCCTGCCACCGTCCCAGCCC
CCGCCCCCACCGAGTCTAAACTACCGCTGTCTAAGGCTGCCG
>MR_Moffic_diploids00675
TGCAGTGGGTTTCTTAGGCGCCATATTTAGCAGTTTTTCTTTTTTCGTTTTAACAACCAAGTCTAATCTTCTACGGTAGA
GTGAGGTTCTGTTCTGTCTGGGGAAAACATCAAATTCTTCAAAATTATGCCTCAATCGAAAACCAAATCAAAGATTTTCG
CAACCACAAAGCAAAGTCGATGTAAAAAACGTTTCTAGGTTTACGATTCATACTTAAACGCATTCTAGGTTTTATATTCA
TACTTACACGCAGAATGTGGAAGTGACTCTGTCGTTGGTCCG
>MR_Moffic_diploids00676
TGCAGGAGATGAAATTGCAGTGTGATGAGAAAAGGTTTTTGCTTATTCCCTACATCTTTTTGCCAGATATTCTTCACCAT
GTTATATTCTTATGCTTGCATGTACGAATTACAGAGAGATGTTTCAGTACATGCTGGGACAATTTAGAGAAAAAAGAAAA
TCACGACATGCAAAGGGGGATAGTTTTACCTCAGAGCAATTGCAGGCAGTACGTGAAGAGTATGATGAGGCTGCTAGGCT
GTGTATTTTTCGCGTAGAATCATTGAAGCAAGGGCAGTCCCG
>MR_Moffic_diploids00677
TGCAGTATGGTGAGACCCCTTTGCACGAGGCAGCTAAGAATGGATGCAACGACGCCGTTAGGATGCTCCTTCAATACGGC
GCCGACGTCGAAGCCATAACCAATGTACATCATTAATTTATTGCTGCTTCGTCGCATAAATATCACTTTCTCGTCCAAAG
TCACGTGCGCGTTTTTGTTATTGTGTATAACTAAACTAAGTGAAATTACTTATTCGTCGGAATCTTGTCACAGAACTCGA
TGACTCCGTTGCATCTCGCTGTTGGTTATGCGCTGACGTCCG
>MR_Moffic_diploids00678
TGCAGAGAAATGGTTAGGTATCTCTCATCTTGTTGAATTACTTGATTGAAAGCAATGAGGGCTTGTTTCTTCATATCGGT
GCTCCCAATCTTGAATCTCGACAGTAAATCGACGACGTAAAATCTGGCGTCGTCCCTAGAAGCGGAGGTGCTAGGCCTCG
ACACGACTATGGCGTCGCTGCGTGTGAGCAATCCCACAGCATAAATATCGAAGATGTTTTTTATATGAGCGTCGATTTTG
GCAGAAACAATATCAAGGTTGCTTTGCATAAGCAGTTTCCCG
>MR_Moffic_diploids00679
TGCAGATGTCCAAATTAACACATCTCTTTCACAATAACATATTTTGTAGATTCAAAGAGATGAAGCCAACATCAGACAAT
AATAATATATAAGCCTGATTGTGCAAGTATTACATCAACTTCAGCAATAACTAGAAACAAGAACTCAATTTACTACAAGG
ATTTCATAATACCTAGTCACTAAAGCTGCTGCTGCTGTTGTTGTCTTCTAAAGTCCTATTGTACATGATAGTAACCACTC
ATGATACAATTAATTTATAACAAAATAATGGATCGTCGACCG
>MR_Moffic_diploids00680
TGCAGGGTTAGTCTTGCAGAAATCCTCCAAAGGGTCTCCACTTCCCTCCGCACCACCATTCGGCCATTTGTTCGCCACCA
AATGAGCCAAATCCACAACTCTTTGGCTGAAATCAACAGTTGCAAATGTAACTACCATTCCATAAATAGTAATAAAAATC
AGTTACATGCATACATACCTGTATCCCCACTCATTGTCGTACCAAGCCACCACCTTGACCATGTCGTCTCCCATCACCAT
CGTCAGCGACGAGTCGATGGTGGAGGAGACATCGCTGCACCG
>MR_Moffic_diploids00681
TGCAGTTCTAAATGGAGGTGCATGCTTGTTCTTCACAATCTTGACAGCAACTTGGCTCCCTATAGAGAAATCACAATAAG
CACATTTTACAATATTTTTTCCTTATTCAACAGAGATGTAGAAAAATGTGCTTCACAAGATTCCACTGCAAATAAGCACA
TAATTCCCAACTTTATCAAAATCAACAAATATCATATGAGCACTTTTCCTACAAGATGCATGTCCGCATAATTTCATAAA
AATTATCAGAAGATTCACAAGTAAAAATTCATAGAAATACCC
>MR_Moffic_diploids00682
TGCAGTCGGTACAAAAGGTGGGAAGCGCGTGGCAACTGTTGCCAACCCAAATGCAGAAGATGCAGCTGAGCTCTTGAGGT
GTGTATTCCAACTATCTTCATGAATCTCGTCTCACGATTTGATTCTTGAAATCATATCAATATGTGCAGTAGAAAGTGTA
CAATGTGTGTTTAATAATATCTAAAACATGGTGATCCCAGGATGTGCTTGGCATGTGGGATTCCAAAAACCTACTCTCAT
ACGAAGGGAATGGTCTGCCCTGTGGGCGGCGATCGACCGCCG
>MR_Moffic_diploids00683
TGCAGCTGGAAATGCACTTTGCAAATGCAATAAACTACAAAAACAACCTTGTCTATAAAGGAAAGAGTCTTTTGGTCAAA
TTTGGTGATCCTTGATTTGCTCGTGGCGATTCGACTCCTATATATATATATAAATTAGATTAATCCCAATTACGTGGCTA
ATTAGTGGAATTAATTTTTTTGTGATTTATGGTGTTGTTAATAATGTCTTTTAGTTCAGAATACCAATAAATATTGATTG
GTTGGGGATACCATGAAAAATTAGGTAATGTTTTTGCCACCG
>MR_Moffic_diploids00684
TGCAGGGTCCATGGAGCAAAACAATATAGATAAATATATATGAATCCAAATTGGAGGGGAAAAACCAAATGAAGTTGAAG
ACCGTAGCTAGAGCAACTAGCCTTTAATGATTTGTCTTTGAAGACCAACAACCCCTTGGTTGTCGAGGCCAGTTATTCTG
CTCATTGCATCAGCCGGCTTTACTTCTGGGCCAAGTAAGCTGTCTCTACTAGCAAATTTCGACATGTTCAATGTGGAACC
CATTTGATTTACTTTTGATCTCAAATTAGACACCAAGTCCCG
>MR_Moffic_diploids00685
TGCAGACAATATCATCGATGCAAGAATAATCGACGTTAATGGCAGAATTCTTGATAGAAAATCAATGGGCGAAGATCTGT
TTTGGGCCATTAGAGGCGGCGGTGGTGCCAGCTTCGGCGTAATTGTTGCCTGGAAGTTACAACTGGTTGATGTTCCAAAA
AGAGTTACTGTTTTCAGAATCGAGCGGACGTCAGAACAAAACGTGACTCGACTGATTCACCGCTGGCAATACATAGCTCC
TAAATTGAACAAAGATTTGTTCATCGGGGTTATAATAAGCCG
>MR_Moffic_diploids00686
TGCAGTAGCAAGCACGTATCGAAGGCTCTCATTTACCAGTTAGCTCAATAGATGCGAAGACCCACATTCCCGCTTCTTCG
CCCCCCCTCATCCTAAGCTAAGACAAGGGGCCTCGCCCTCTTGACTTGATAGATCAAGAAGACTACAACCGATAGTGGAT
CTCCTTTTGCTTAAATAAGCAAGATAAGGTAGATCTGAAAATAGCTAGTATACGAAAGTCAAGTAGTCACTTCCGTCGTT
CAGGAAGAAAGACTTCGCCTAATTCTTTTGAATCCCG
>MR_Moffic_diploids00687
TGCAGCATGATGTTGGAGTTTCATCAAGTCCAGAAGATGTTAATTACATCAATCAAAGGAACTTCAACTTCAGCAGACAA
GGCTGCCAAGTGGGTAACCCGGTGTATCAATACAGCAATAGGAGTCATCCAAATTTGTCGTATGCCAACCCCAACAATGC
ACAACAACCTCCACACGAATTTTCTATGACCAATGGGGTTATAAATGAGTCCAAAAAGCCCTCACTTAAGGAAATGATGC
AAATGATGATGAGCCAACAAAATGCATTCATTGGATAAACCG
>MR_Moffic_diploids00688
TGCAGAAATTGATAAAGTAATAGACAACTTAAACATCTTGACATAATAGCCAGCAGCATATTAACATAACATATATAGGG
GCAGCAGCATGTTAAGTTAATTAGGATAATATATACAAGGGCAATACTAAATAGCAAATTGATAAAATATAGGGGGGAGG
GGGGAATATCATAAAAGTATGTATAATATAACCAAATTTTACATATTTGCCAAAATAAAACCTAGAAAAATTGTGTGAAA
ACAAAAAAAATAAAACCTACTACTGTTGTCGCTGACTCACCG
>MR_Moffic_diploids00689
TGCAGAAGATGAGGGCCATAATTTTTTTTTTCTCAAAATTTAAAATGCCCACTATTGATAACAAACATGTCAAGAATATC
CATTTTCATAAAAACATGCAAAATCTACCCATTTTATGACTCATGGTCCAAACTACCCTTAATGTGCATTTTTCTATTAT
TCATTTTCATCTATCATTCTACCATTTTAATGGAGATTTATCATACATTTCTATCAGGCCCAACATGCTTACGAACAACA
AATAAATTCAATCTTATAACCAACTTTATACCTTTTTGACCG
>MR_Moffic_diploids00690
TGCAGAAAATAACCAAGAAAAGCTTCCTGTCCTGGTTTCTGTGGATGCATCGAATCCTGCTTTACTTGGTAAACTAAATT
TATTTAATTCACAAAAATAGAACCACCAAATCTTTCATCACAAAAACATTGAAAAATTAAACTCCATTTCAAATGTAAGA
TGTTACTTCTTTATTCCAGATGAATCGCAATCTTTGGAGAAGGAAACAACAACGAACAAATGTGTCAATGCCAGTAGCCT
GTCACCAGTAAATGAGAAAATTGAAGCACTTCAGAAGCCCCG
>MR_Moffic_diploids00691
TGCAGTACTGGCACTGGACTCTCAGTCCTGAAGGTATGCGTGAGGCTACCAGCACCAAATAAATTTGCTTCTTATCCAGA
CCGCCTCCAACAACATCTATATATATCTTTTTCCAATCGACCTCTTGCCGCTCAGCCGTATCAGGAAGGGATTGCCTCAT
TTCCTCAGCAATCTCCTGTACTCGTCTCTATTCAACAAATGAAAATATATTATAAGTATAAAAAAGATGAAACATTGTTT
CAAAGCTATATAATAAGTAGAAGTTATATTTACATCAATCCG
>MR_Moffic_diploids00692
TGCAGCCGAGGGGTGGGGGAAGGTGGTGGAATACTCCCTCCTCTCGAGCGTGACCACTCGTGAGGTGGTGGAAAGGGGAG
CCTTCAAAGCAAGGGTCTGCCCCTTCTTTTTCTTACTCTTCTTCACCACCGAGGCCGAGCCAGAGGCCTCCTTAGAGGGG
CGACTCCTCTTAGATGGAGCTCGCCCTCCAGGAGGGGTGCTCAGTGCAGCGCGTCAGCGCCAGCAGAGGCGGAGGTGACA
GCCCCTTGAGCCGCCTCGCTTGACCCAGCACCAGCGGTGCCG
>MR_Moffic_diploids00693
TGCAGGAAGCATGGCTCTTCAGTTCAAGCATTCACAGTAGCTAACAAAATGAAAAAGTAATAGGAGGTACAATGTTTCTA
AGAGTATAGGACTCTAAAAAAGGCTCTGAAGTTGAAAATTGACCCATTTTTTAAACTTTCAGACATCAAAAATAAGAATT
TCTTGTGCTAGATATTCTAACATAAATTTAATTTCTTGTGTTCCAGGGCAAAATCAGATGAATGTAGAAAGGCGTCTGAA
CTACCTTCGTGTCCCTGATTCCTCAGTTTCAAACATCATCCG
>MR_Moffic_diploids00694
TGCAGTAACTAAAAATAAGTCACAAGCTATTTTCCTCGTACTAGATTTCATACACAAACTGCTGAGACGTAGAACTACTA
AGATCGATTTCTGCACTTTGAACTGCTTTTCTGAACATGTTGTGAAGAAAACTTGTCTCAGCATAGCATCATTGACTGAT
TAACCAATCCTTTTTCTGTAGCAACTCGGTGAACATTTATATTGGCATCGGCGTGCCTTGGCTCATTGACACGCTATACA
ACTTTTTCGCCTACAATGAGCCGTTGAGGATAGAGAACGCCG
>MR_Moffic_diploids00695
TGCAGCCTGCATGTACTTCACGGTGGCGGTGATGAGATCGCTTCACGTTGGCTGAGAGGAAGAAACAAAGAAGAGGGCAG
CGGTGGCTGCCGTTGGAAGAAATAGGGGCAGCGGCGCTGCTCGCCGTTGCTTCTACCGATTGTTCGGCTAAACAGAGAGA
AAGGGCGGCGTGGTCGATTGTGGAGGAATCCCGAGCAAGCGGCGCGAGTCGCCGCTGCCATTGCTGGCTACTCGACCGAA
CGGAAAAGAGGGCAGCAGTGAGGGCTGCCGAAGGCCGAACCG
>MR_Moffic_diploids00696
TGCAGTGGAGCAGGATCTTCTGATTTTAAGTGTTTGCTTTTTCTTCTTTCATAGCTATATAGTTGCATGACAATCATAAT
TGCTAAAGACTCCCGAAGATTTTCTAACAGAGAAGCTTCAGTATTATAGCCAAAGCAGATAGAAAGATCAATCTTTGTCG
ACATCCATGATTCAAAAGTGGGAAAGATGCTTAGCAAGTAAATGAAAATAAAAACTGCAATAGCATATATTTTGAGGGGA
AACCAGAGGCGTCGTTTTGTCTTCTCTACGAGCTGTCTTCCC
>MR_Moffic_diploids00697
TGCAGCATTTTAGCTTTAGGCAATCACAGAGCATCTTTATTGTAGATAAACATCAAGCATTAGTACAAGAATCACACATT
AAATCCAAATTCATGATCCAAATAGTTCATCATCTCACTCTCCAATTCCCAAATCCAAACTCACTCTCACAAACCCCAAC
TAAATAGTGAAAAAAAAACACACACACATAAATAAGAACACGTTCCACCAAAATAGACACAATTCAAAACGCCAAAACAA
CAGAAACTCAAAAACGTAGGGTTTTACCTTTTTCCGCATCCG
>MR_Moffic_diploids00698
TGCAGTATGAAACTAGTACCATGCAAGAAGATGTACTACTTTCCATTAACACCTCACTGCAAAGGATGTATGCTTCTAAA
GCTACAGCAAAGATATGCGTTGGCATGCTTCTTCAATAGATGATGGAGTTATACGTCATCCTGCAGACTCACCAGCATGG
AAACACTTGAATTCTGTTTATCCATTATTTGCGTCGGAAGTTCGAAACGTAAGATTGGGTCTTTCAACAGATGGTTTCCA
GCCATTTGGACAATCTGGCCAGCAATATTCATAATGGCCG
>MR_Moffic_diploids00699
TGCAGTGTAATCAGTTCCTGTATTCAATATATCAATTATTCGTACAGCCTCTCGAAGCCCGCTCATCATTGCACCACCAA
CAGTGTCCGGATGCTCCTTGCACGTAGCTTCACCAGCAAAAAATAAACAATTATCCACTGGCCTTCCCAAAATATCATAG
TCTTCTCCAGATGAACCCACAGCAACATAGGAATAAGCACCATAGCTGTAAGGATCTCTTCCCCAGTCAGTTACTACAGA
TGCAACTGGATCTGGAACCTTATCTTCCCCAAATAATTTCCG
>MR_Moffic_diploids00700
TGCAGGAGAGACAAGTGATCTCCATGCAAGTGGAGGTCGTGGCCGCTCTCTCTCTCATCCTCTCCGCCCTCTCCACCTCC
TCCCTCGCCCTCTCCCACAGGCTCCTCGCCCGCATGATCTCCATCGCCGCCAGCCGAATCTGCTCTGCCGCCTCCCATCT
CAGAGCCTCCACGCTGCTCTTGTACTCCCCTATCACCGAAGCTGGTTTCACGCTTATTGATAGTTGCAGGTCAAGTGACG
GGCTTTGGAACGCTTCCATGGCGGCCG
>MR_Moffic_diploids00701
TGCAGCCACGGTAGCTCATATGGGTCCTAGATTTCCCCTGCCACCATTTCATATGCAGCCAGTTCCAGTACCCGATCCTT
CAAGATTACAGGCTACTAACCACACAGATCCCGCGCCAAACTCGACTATTCATCAGAACCAGCACAGATTTCCAAATTTC
TCTGATCCATATCAACAATATCTTGGTTTCCACCACACACAACCACCAATACCACAGGCAAGTTTGATCTCTGCTGTATT
AGCAGTCAATCTAATATCTTGACAATTTCTCATTTTTTTCCG
>MR_Moffic_diploids00702
TGCAGTCTTGTGCAGTGATATTAGAGGAGATTTGTTGTTATCATGGATCAAAGAGAATGAGTAAGTGCATAATGTTTGGG
CAGCCATTAGGGCTTTTCTCTTCCTTTGACGAACAAATTTGGGAGATAAACAGCGCTCACTCTCGCTGCCTCCCAAATCT
CAATCCTATTCGGCTATTCCTAAATTGTCCCACACGCTGTTCCTGTTCGGTTAAAAATTAGTTCACCATTTGATATAGAG
GTGCTCAAAAGAACCG
>MR_Moffic_diploids00703
TGCAGCCGAGGGGTGGGGGAAGGTGATGGAATACTCCCTCCCCTCGGGCATGACCACTCGAGAGGTGGTGGAAATGGGAG
CCTTCAAGGTAAGGGTCTGCCCCTTCTTCTTCTTACTCTTCTTCGCAGCCGAGGCCGAGCTAGAGGCCTCCTAGAGGGGC
GACTCCTCTTAGGTGGAGCTCGCCCTCCACGAGGGCTGCTCAATGCAGTGCCATTAGCACTGGCAGAGGCAGAGGTGGCA
GCCCCTTGAGCCGCCTCGCTTGACCCAGCATGAGCGGTGCCG
>MR_Moffic_diploids00704
TGCAGTTGGAGTTTTCTTCTCCTCCTCCAGCGCTGCTGCCGATTTGGGTGGCGTCGGGGCTTCCTTCTTTGATTTATTGT
TCACTACTTCTAAGGGCTCTTTCTGTGCTTCAACCTAGGCATTTATATATGGACTACAATTAATATTGAATCGTGATTTA
GATATTAGTGAGTTACAAAATTAACATAAAGAGGGAGATCATATGATAATATATTGGACCTTGAATATTTATGAATAAAC
TTAAAGGAACCCAAAGAGTTTTAAATAAAAAAAATAAAACCG
>MR_Moffic_diploids00705
TGCAGCGGGCAAGGTTTTTAAGACGCTTTAAATCTTGTTTGTAGCGTTTTTGTTAGCTGAAATGTTTGATAGAATTTTGT
TGTATGGAGAGTTGTTTGCAATTTCCGATTGTAGATGTTGAATAACTTAAGAAAATACCATTTTATACCCTAATCTTTTA
ATTTTTTCACAATTATATCCTAACGTATGTGAAACTACAATTAATACCTATACTATCAATTTTGTTAACAATTATACCCC
AGCCTTCAATTTCCGGCAACTGAGTGCTGACTCAGCATGCCG
>MR_Moffic_diploids00706
TGCAGTGGGTATGGGAAAGCAGATGATGGGACTGAGTTTTGGTTGGTGAAGAATTCTTGGGGAGAAGAAGGATATATCAG
AATGGAGAGGGGTGTTGGTGCTAAAGAAGGCTTATGTGGGATTGCTATGGATTCTTCCCACCCTCATCATCACATAAACT
TCCTATATAGTACACTCTCAAATAAAGGAAGAGGAAGACAGAGATCATCTTAGAACTGGATCTCAATTGGCCATCTGTAC
ATCTCCTCTTCTGGTGCTGGGATGGAGAGAGTCACCAGCCCG
>MR_Moffic_diploids00707
TGCAGTTGACTACTCTCTTGCTTAAGACATGATTTACTCAAACCTCCCAGAAGTGACACCGATAGAGCAGTTCGCGCAAT
TTCTCGTGGGATTGACCTTATACTTATCACTAGCGGAACCTAGTGCAAGGGATAGAAATTACAAATTTATCATGCGCGGA
GTCATAACGACACGGCTCCGCCACCTGGCCTCTTCCCCAAAGCAAGGAAGTCGGGATCACCTCAAGAGGACACTGAAAGC
CATCTGGGAAGAAAAACGCATCTGATGTGAACAGAAAGGCCG
>MR_Moffic_diploids00708
TGCAGCAAATGAGACTTGATCAAGATTAAATGTCTGATTGTACAGCATATCACGTTGACCTTCATACCTGTCCAAATAAT
TTGAAGAAAGAGTTGCAGGTTAGTCAACAAGCTTATGCACGGACTGGAGAGAGTAGTAGCGTTCTTTTCCCCAATCATAC
GCACACGCCAGTAAACTAAATTTAACTTGAATTAAAGAGACACAAAAGACATTTTACATTCGTTTCTGCTTCAGCACTCT
CATTGCTCTAGCTTTAACAGCTTCTTGTGCCG
>MR_Moffic_diploids00709
TGCAGCGACATAGGTGGCAAATGTTAGGCCCCTGTATGCCATGCATACGTAAATTATCAAAGGTGGGAAGCTTCCCATGG
ATGATTCTCCAACATAATATAGATCTTCTGGTTGGAATATAATTTTCCCAGATCCAGCTGCCCCAAGAAACCACTGGAGA
GCGTTGCATAAAATAAATAGAAACTGCTTGTGAAGTAACCTCCCCGAAGTGAGACTTAGCCCAAACTCTGTTATCAATCC
CATCTAAGATAGGAACTCTCAGAATATCCAGCGCCACCGCCG
>MR_Moffic_diploids00710
TGCAGAAAGGGTAAGCCATTCGGACCAGCTGTCATCTTAAAACTCTCCTTGCAGTGTGATAGCGACCACGGATCACGAGG
CTTCCTTCCAGAATTCGCCGCTCCAGTGGACTGGAGGTCACTCACGCTTTGGGGAATCGAATGAGTGCCTTCCGCCACCA
GCACCGATACCAGACGGAGCGTCGGAGCCATCGCCCTTGGATTTGAGGTTCTTCTTGTAAAGCTCCTGCAACGAAACGGC
GTACTTATCGTTGGAAGGAGGCGGCGGCGCGGAGCGTAACCG
>MR_Moffic_diploids00711
TGCAGTTTATCGGGAAGCCATGGTCGGAATCTTTGTTGATTTACATTGCATCAGCCATGCAAGTAAGTTCATTAGCATTA
TTAATTTGATTATATACATCAAGATTAATTAAATTATATTAAGAGATAATTGTCAAATAAATCACCATATCTGATTTATT
TACAATTTTGGTGTGACTTTCAAAACGATTAACATCGGTCTCTATTTAATTATTTATTTCTTTTCATATATTAATTAATC
TTCTCTCTCTAGGCACTATGCATATCAGCATGCAAGAAGCCG
>MR_Moffic_diploids00712
TGCAGCTGCATGGTCGGAGCATCCATCCGGGCAAACAGATTGGTGCGGAAGGACTGGAATTCTGTGTAGACACCTGAGAA
GCCCATCTGGGAAGGCATGTGGAACTGAGTGTCAGCTCGTGGTCCCTCTTCATACGCCGCTTCCTCTTTAGCGGCCTCAT
CATCATCGTGGCCCGCTGCTTGTGACGTCCTTGCACCTCCAGCCTGCTGCATTGCCCTAAATTCCCTCACGAAAAAACCA
CTACTCATGAGGGATAAATTCTCTCTCCGATCTCACTAACCG
>MR_Moffic_diploids00713
TGCAGCTTATCCCCAAAACACATGAGCACGAGCAGACAAAACATTGCATACTGGAAGTGATCTATCAGCCTGACGGAGTT
CCCCGACTCGGCGGCGCCACGGAGGCGGTCCATGAGGAGAGACAGCACCCAGCGGCGGGAGGCGGAGTATCCCCTGACGC
GGGAGGGGTGGAGGATCTCCTGCGTGAGGTTGCGTCGGAGGAGACGCCACGTGGGCCCGTACGAGGAGGCGCTGACTGTC
TTCCGAGGCGCGTTGAGATACGTGCTGGTGGCCG
>MR_Moffic_diploids00714
TGCAGATATAACATCTCAACTACCCCTAACACAAGGAATGGGCACAACATTTCTAGCATGTATGGACGACATCCTCAGTC
TGTGCAAAAGGTGTAAGTCACATCCGTAGGTTGAGGCAGGTAATCCATATATAAACCTTGTACTGAGCACAAGACGGGGA
TGAGAGACTTACATACACACATACACACATACACGCATATCTTTCTCTAGAGTTTTTCTCTCTACTTTCCGACGAGATCT
CTGACTTAGGCATCGAAGAATCTGCCAGGAGTACTCCCTCCG
>MR_Moffic_diploids00715
TGCAGCCAACAAATAATTGAAAAAAGGAAATTTCCACCACAAAAATCAACGTCATCAATGTGTATGGCTTATTCAGCGTG
GAATATGTGAGCCATGCAAAGCTAAAACCAGTGGACCCTACTTGCAATCACACTCCATAGTCAAATCTAGAGGTGGCAAA
AGTAGCGGGCCGGGCAGGCCAAATGACATTTTTCGGGCCGGCCCAAAAATTATCGGGCTGCAAAATCTCCAGCCTAGCCC
AGCCCAGCCCCATACGGGCCACCG
>MR_Moffic_diploids00716
TGCAGCTAGGTCATTGTCAGACATCACCTCAAGTGGCAATCTTAGCAGCTCTTCCTTCCTATAATATTAGACAACTTTGA
GTATGTGTGTAAATATATAAGGTTTCAGGTTTTTTAGTTTGAAGTCTTCACATTCCCATACTACCTTATATCGATCTTAT
CATCCGTCTTTGAGGTTGAGATGTTGGATATGTTTTCTTTCCGGACAAAGGTCTTCTGGATGAAGTCCTCTACTGGTGTT
GCAAAAATAAACAGGGAAACAGCTGCAACAAGCAGAGCTCCG
>MR_Moffic_diploids00717
TGCAGATCCATATCTTGTTGACGGAGGAGAAATCGACGATCGAGAAGGGATTGATGACGGATCGGCAGCTGCGGCATCGG
AGCGGGGAGTAAGGGAGGAGCGGCGTGGCCTCGGGGAGCGGCTTCAGGGGCGTGTAGATGGCGGCGATCGGGATGGCGCA
GTTCGCGGCGTGGGCTTTAGTGCCG
>MR_Moffic_diploids00718
TGCAGTGGAGAGACCATCATTGTATGGATGCTGGTGCAGAGTATGATTTAAAGCATGCTGATTTAGAGAGATCATTTGGT
GCAAAAGTTTCAAGCCTTGAAACCAGCATCTGGTCCAGGATAATGCCAGGGTCTATGAGGCATAAATTCAAGAGGAAGGC
CAATGGTAGGGATTTATCTATGATTGATATTGCTTCTAAAAGGCGACTTCTTGAGTGCAGTGCATTTGCAGCTCGTTTAT
TTTTCGAAGGACAATCACTGGGAAAGTCTGGAAACTATACCG
>MR_Moffic_diploids00719
TGCAGTATTTGAGGACTGCTGAATATGCTGCACAAGTAGCCGCTCTTAATGATCCTTCTGTTGATAGGAACTATATGGGT
AATTCATACATGGACCTGCTCCAGAAAGCCTATCTTGGGAATCTGTTATCTCCTCAGAAATCTCAATATGGTGTTCCCTT
GGGTGGTAAAACAGGCGCATCTAGTCCTCATGGTTACTATGGGAACCCTGCTTTTGGTATTGGATTGTCATATCCTGGAA
GTCCCATGGCTAGTCCG
>MR_Moffic_diploids00720
TGCAGTAGAAAAAGTGGTAACTCCTTCCTATGATGTCACTAAGTAGTTAGCCGAACTAACCAAGCAGGTGGAAGGACATC
AGAGACACATCCTCCACCGAATTTGCTAGTTCCACAACCGTTGATGGGAGAGCACTGTGGCATATGTGGAGAATATGGGC
ATGGAGCAAATGTTTGCCCACAAATGACTTAGATGGCAATGGAAGATGAAGCTCAGGCCAATTCTATCCAAGGTTTTCAA
CCAAGAGCGAGATTCGATCCATACTCTCAGACTTATAATCCG
>MR_Moffic_diploids00721
TGCAGTGCTCGCACTCCAAACGAGCTCAGCCGTCAAGCCGCCGCGGAAGAAGCTCTCAGTCATGGCGGCGGCGAAGCTAA
ATCAAAACAATTTGAGAAATCCTAAACCTGCAACAAAACATCAAAATCGAAGCCAAATTTGCATAATTAATCAATTCTTG
AAGCAATCTTGTCAATGGGCATCCTCTGAAGCAATTTCAGAATCTTCAAATTCTTGAAGCAATTATTCATCCCTAAATCC
CACCAAGAATTTCCGATGGGCCTCTTCCATAAATTGAGGCCG
>MR_Moffic_diploids00722
TGCAGTTGTAAACCTCTGAATCTATCCCACGCTTCATGGAAAGGTTCCCCTTTTGACTGCGCAAAGGATCTGTGACCTCA
AATCTTGAGTCTTCTTATTGGAGTAATACTTAGCCATGAATTTTTCATATACTTGCTCCCAATTCCTCAGCGAGTCAGGG
GGTAGAGACATCATCCACGTCTTGGCACGATCTTTCAGAGTGTAAGGGAAGCATCTCATTCGTAACTGATCTTCATTCAA
ACCTTGTAGAGGAAAGGTCTAAATGACTGCATAGAACTCCCG
>MR_Moffic_diploids00723
TGCAGATACATTGTGAGGCAGGCGTGCTGGTGAACACACATGGAGATTCTTGTTTCCTCTTCTACGAGTTATTGAACAAA
CAAATTAAATGTGTGTATGTCTGTGTGTGTGTGTGAGAGAGAGAGAGAGAGAGAGAGAGAGAGATCAGAGAGGGAGTGAG
GAAGGGAGAGAGAGGGAGTTGAAGCAGGCTTTTGGGAAGAGGTTCTCTGAATCCTGCAATGTGATTCTCACAGTTGGAAG
GATTCCATTCCACATCTGCAAAACCAGTGATAAAAATGGCCG
>MR_Moffic_diploids00724
TGCAGTATAAACGGAAAATTTATCTTGACTACTTGTTTATATTGGTATGTTTTAACGTATTGATTGGATCACAGTGAGAT
GTGTTCTTCTATCTGACCTACGTGAAGAATCAAGATCTCGGTGACTTAACGTAACCTAAACCCTGATAAGGTTTTAGACG
TGCCTGTGTGTCGCTTTGATTTATCATGGGTGAGAGTTATTGATAACTCAATATACTCCGTATCTTGGGTGGCAGTAGTT
CATATACGATGTTTAGAAATCTGTATTGGATTACCGTATCCG
>MR_Moffic_diploids00725
TGCAGTGGCCAAGGAGGTAACTCCTTCATATGATGTTACTAAACAATTGGCTGCATTGACTAAGAAGGTGGAGTTGTTGA
AAACATCAGATACGCACCCTCCACCAAATCTGCTAGTTCCATAACGATTGGTGGGGGAGCACTGTGGGATATGTGGAGAA
TATGGGCATGGAGAAAATGTCTGTCCACAACTGACTCAGATGGCTATTGAAGATGAAGCTCCGATAAATGCTATTCAAGG
ATTCCAGTGAGATTTGATCCTTACTCCCAAACTTACAATCCG
>MR_Moffic_diploids00726
TGCAGAATGGAGCATCATATTGTACCTCGGAACTCACAGTGTTGAAGAACAGTGAAATACACACATGGGATAGAGGCTAC
GACGACGAGAGAAATCAAGTGAGTTTTAGTTATGTTGTTCGAAATTAAGTCTTGTATAACACATTTGTTTCACCCG
>MR_Moffic_diploids00727
TGCAGCCGAGGGTGGGGAAAGGTGATGGAATACTATCTCCCCTCGGGCGTGACCACTCGAGAGGTGGTGGAAATGGGAGA
CTTCAAGGTAAGGGTCTGCCCCTTCTTCTTCTTACTCTTCTTCGCCACCGAGGCCGAGCTACAGGCCTCCTCAGAGGAGC
GACTCCTCTTAGGTGGAGCTCGCCCTCCAGGAGGGGTGCTCAGTACAGCGCCGTCAGCACCAGCAAAGGCAGAGGTGGCA
GCCCTTTGAGCCACCTCGCTTGACCCAGCATCAGCGGTGCCG
>MR_Moffic_diploids00728
TGCAGCTGCCCTTTCCATAACTGGGAGCCACCACGCTTCATCATCATCACCACTAAGCTGACCCTTCCAGGATGGAGGGG
GAGGGGTGGTCTCGATTATCTCATTATAGGGAATGTTGGCGTCAGGACCATACATGGCAATCAAGGGCCG
>MR_Moffic_diploids00729
TGCAGCCGAGGGGTAGGATAAGGTGATGGAATACTCCCTCCCCTCAGGCGTGACCATTCGAGAGGTGGTGGAAATGGGAG
CCCTCAAGGCAAGGGTGTGCCCCTTCTTTTTCTTACTCTTCCTCGCCACCGAGGCTGAGCCAGAGGCCTCCTCAGAGGGA
TGACTCCTCTTAGATGGAGCTCGCCCTCCAGGAGAGGTGTCAATGCAGCACCGTCAGCGCCGGCAGAGGCGGAGGTGGCA
TCTCCTTGAGCTGCCTCGCTTGACCCAGCATCAGCGGTGCCG
>MR_Moffic_diploids00730
TGCAGCCTATGCTCAAGGTCGCACTGCTGGGATTCATGAGGATTGGTCCTTACTCTTCTCTTCCCCTGCTGGTCAGGAAT
GCCTTCGCATTCTCCATGAATAGCTCATCGATGAATATCGCCACAGTAAACGGTATTTTCTCCAAGTCGGAGTTGAGACC
GCCCGTCCTTTGATAGCGGCCTTCGGTGCGGGAACCGACATCCCCCTCCATGAGCTAATCGCTGACACTCCTCCCCCTCC
ATCTTGGGGAGGAAATTTGAATGAAGTGGATGATACTGCCCG
>MR_Moffic_diploids00731
TGCAGCGCCGCCTTCACCGCAGCCCCCCGCCACCATCTGCGCCACGGCCTGCTCTCCACCACGACTCGCCGCCATGCAGC
AGGCCACTGCCGCTGCTCGCACTGCTATTCAGCGGTGCTGCCTGCCGCTGCCTGCAATCCATCGCTGGAGTGAAGCAAGC
AGTAGCCAACGCGCAGAAAAATGCTGCCGCCGCTGCGCCCACCGCGTCGTACCGCCACCACTGCCTTGCGCTGCTGCTGG
CTGAGATACGGCCGCGCCCACCGTCTGCTCTCCTGTGCGCCG
>MR_Moffic_diploids00732
TGCAGATATGACATTTCAACTACCCCTGACACAAGGTATGGGCACAACATTTCTAGCCTGTACGGACGACATCCTCAGTC
TGTACAAACGGTGCAAGTCACATCCATAGGTTGAGGTAGGTAATCCATATAAAAACCTTGTACTGAACACACAACGCGCA
AGCAGACTTACAGACACACATATACACACATACACGCATATCTTTCTCTAGAGCGTTCTGTCTACTTTCCGACGAGATCT
CTGACTTAGGCATCAGAGAGCCTGCCCGGAGCACCCCCTCCG
>MR_Moffic_diploids00733
TGCAGTTAAGGGCCTTAGTTGTGGTTTCATTCACAAAGCTTAAAGTGCTACCTGAATCAATTAGAATATTGATTTTGTGT
CCATTGACTTGCCCAATCAACCTTATAGTGATAGGACCTCCCTCTCCTAAAAGAGCACTGAAAGCCAGTAACACTTCTTC
TAAGGCATTTGATCCTTCTTCTTCCTCCTCCTCCCGCTCCTTGGTAATAAGATTGCTAAAATGGCACTCTTCCTCTTCTG
TAATAATTATATATGATATTCTCTATTTACATCTATGCGCCG
>MR_Moffic_diploids00734
TGCAGAAAAACCACAACTCAAATGAAATTTAAATAAACAAACCTAAACATGAGAGACGTATAGATAGTTACTTACTGGAG
TAAAGGGTGGATATTTCGGGATATCACTCTTGCTCGGCACCTGAGAAGTTCCAGGTAAAAGATCAGGCAACATATACGGG
GATGCCTCGTTACCTTTGCCACTGATTTCATTTGACGGGCCAGAGGCAGGACAGGAAGCGGGCAAGGGAAAATCTAGTCC
AAGCCCTTGCTTGAATTGTCGGTATGGTCTTGGGACTTTCCG
>MR_Moffic_diploids00735
TGCAGACCAAACTCTTGCTGATGGAGAAGTATTAACTTCTCCAGACCAAGTATTCGAGCTTGGATTCTTCTCTCCCGGCA
ACAACACCAGCAGATTCTTGGGAATATGGTATAAAGCTACGCCAAACGTCGTAGTTTGGGTTGCAAACAGACAGAATCCG
ATCAATGGCTCAAACGGAGTGTTAGCAATAGCAGGAAATGGGAATCTGATTCTCACCTCATCACAGAACACAGATATATG
GTCCTCCAATATATCCACGACGGCATCAAGTCCGTCTCTCCG
>MR_Moffic_diploids00736
TGCAGTCAATTACTATCAAAGATTGTGCACGTGTTGGGGATCAGGGTATCGCGAGTCTCTTGTCATTGGCGTCTGCCTTG
ACTAAGGTGAAACTTCAGTCACTGAACATCACTGATTACTCGGTTGCTGTCATAGGGATCTTGACTGCTCTCTCCAGCAT
CAGTTCTAAATTGAAGTCTGTTTCCCTAGTAAAGTGCATGGGAATCAAGGATCTATCAACGGAATTCCCCGCGCTCTCCC
CCTGTGAGTCCCTCCGCTCGTTGTCCATCCGAAGCTGCCCCG
>MR_Moffic_diploids00737
TGCAGCTGGAGCCTTCTTGGCGGCGGGCTTCGTCGACGTCCTTCGAGAGCTTCTTCCTGGTGGTTTCTTTACGTCGGCGA
CAAATTCGGCTTGGCCGTGAACTTTGTTACATGCTTCTATTTCTCTTGAAGTTTCACACAGTGTTTATTGAGATGTGTTT
TTTTTATTACTCTCTTTATTTACAGCTTGAGATCCG
>MR_Moffic_diploids00738
TGCAGGACAACATAGGAGGGCTTCAAGTGAGGCATCAGAATCAGTGGGTGGATGTTCCGCCTCTACGAGGAGCCTTAGTT
GTCAACATCGGAGATCTTCTTCAAGTAAGCATCCGAGTTCATCATTATATGCATTGATAAAACAATGTGAGTTTGGTTTC
ATATGTTGTGTGATTGATGCAGCTGGTAACAAACGATAAGTTCAAGAGCGTTGAGCACAGAGTGCTGTCGAGCAAGGCCG
>MR_Moffic_diploids00739
TGCAGTGGGTGGTGGTTCTGGGTCTGGATCTGGATCTGGATCTGGTCCTGGTGCTGGTGCTGGTGCTGGTGCTGGTGCTG
GTGCTGGTGCTGGTGGATCCGGGAACAGGGTTCCCATTGATGATGTAGTCAACAGAGTAACCAACATGGGATTCTCTAGA
GACCAAGTGAGGGCAACAGTCCGAAAATTGACAGAAAACGGACAAGCAGTTGATTTGAATGTCGTCCTGGACAAGCTGAT
GAACGAAGGGGATGGCCAAGGTCAACGAGGTTGGTTTGGCCG
>MR_Moffic_diploids00740
TGCAGTTTCCGAATCCAGGAAAGACAAACTTCGGAACTCGGATATATTTCAAAAATAAGTACTTTATCAAGACATTCGAC
CGACCTTCAGTCTTGACTTGGGGGGGGGGAGTAGCTGATAGGTTGTGATTGGGTAGCTCGGGTTTCCGACCTTACCAATC
ATGCCCGAGTTCGAATTAGAGTAGAAGTACCATAATCGAATGATGAATATTGATCTTAATAGCGGATATCACATACCGAG
ACCGATCCTGAATGAAATGCTCTTCTGTATATCCAGGTCCG
>MR_Moffic_diploids00741
TGCAGAGGAATGCCGGCACTTTTGGAGGAAATCTCAGTTTTCACGAGAGAATTTCTTATTTTGAGCATGGCGATCAAGGA
ATCGGAATCCCATGTGGATTCTTCAAACGCTTCCCAATTTCTAGTTTCGGTTAGTTTTCTTTTATGAATGATCGACGAGT
TTCTACTTTCTTGAATGATCACTAAATTTCGTTTGTTTCTGCGTTTCAGATCGAGATTCAATGGACAAGTGTAAAGGGGT
GGTGGTGGTGTCAGCCATATTCAACGACCACGACAAAATCCG
>MR_Moffic_diploids00742
TGCAGGTGAAGGGAAGTTCTTGAACGCTTCACGAAGAGAGGACTTGTAAATCTGTGGAGGTTTAAGCGCAGTCGAGAGCT
TAAACCTTCTGTAGTAATCATCTCTAGGGGTGCCACAGAGCTTGAAAATCCG
>MR_Moffic_diploids00743
TGCAGTTGACCAATTCATGAAGAAGTTAAAATATATGTTATCCAAGACTATTCCAGCGAAGCAAATGAGATTCTTACTTG
AAGGAATTGCAATTTTCAGTGATAATCTGATTTCTTTCATCTGTGGTTTCTACCCTCTATTTTCTTTCAATTGTCGGACT
TATTTTAAATCATTAACTAGTATTTGTGCACTGACAAATTCCTTTCTGTCATTGCTGAAAAATAGAATACATGGGAAACA
GTTAGCAGAGATGCCTTTTGTTGGGACTCGATTTATGTACCG
>MR_Moffic_diploids00744
TGCAGGCAAGCCACACCCACCAGGCTATACATCCCTCCCTCGCTGCACCATCGATTAAATGAGCTCCGTCGGGCAAGTCT
CGCATACAATGAGACTACCATTCTTCCTCACCCGGACACAGTACGAGAGTATTTCTACCTACATCTCAATGACGAGGAGG
CAGGACCCTCGCACATGCGAGTAGATGCAGCCAGCTACGCTGCCACACCGTCCTATTCACAGTAGCCGCCCTCCTACCAT
TACTCTAAGCAACAAGAAGACGATCCGAGCCAGTCCATTCCG
>MR_Moffic_diploids00745
TGCAGGTGATGATATAAATCCTCGCATAATTATACGGAAGAAACTCTCTATCCATGTGTTTTTGAAGCTTCGCCCACTCA
GTAATCTTAGGCTTCCCGTGGCGCATTCGGGTTTCCTTCAATTATTGCCACCACACGGCTGCACGGCCACGAAATCGCGT
AGCCACTAAAGAAACACGACGTAGATCCGGAACCTCTTTAAAATAAAGCAGCTCCTCCACAGAACCAATCCAATCCAAAT
ACGCGGCGCCATCCACCCCCCCATTAAATTCAGGCAAATCCG
>MR_Moffic_diploids00746
TGCAGCAACTTTGCATATTCACGAGCTGAAATAGTGACGGAGTCACTAGAATGACTAGAACTGTTGCCACTACCAATGAC
ATGAGCAGACGAAGGAGACTTTTTCTAAGTTATCTCGGACATAATTGCCAGGACACAATAGAAACCAACAAATTTTTCAC
AGAGAATCGAACCTGTAATGAAACGGATCCCACAAAGAACAGATGCTGACCCAAACAAGTATACAGGTAACTCACAAATG
TCATCAAGGCGAGCTCAATGCAACAAACCGGACAAAATTCCG
>MR_Moffic_diploids00747
TGCAGATTAATAAGAACTAAAGATCACACCTTTTTCAAATGTTCTATACTAGTACTTCAATCTAACTATGGCAGAGCAAA
GTGGAAATTATCATCACTTCTAGATACGCCACATATATATATATATATGTATAATTTTCAATGCACAATAACATTTGCAA
ACAAGACGCAGAAGTTACAATCAATGCCTCTGCAAAATCCAATTCAAATCAAAGAAAATTTCCAATTCACCTCCTCAAAA
CAATCAGCCCACTGCTTCCTCAGAATCGCGTACACCGCCG
>MR_Moffic_diploids00748
TGCAGGGATAAGCTATTTTTAGCAAGTTTATTTTGCAACTTAGCAGTCTCAAAGAGGTTGAGATAAAGAGTAGTGTGGAT
ATATATGTGCTCACGTAAAGCAAGCATTCATCCAATCTTCTCGTTTCTGGATTGCTGTCCAAAGATCCACTACTTTCACT
TCCATCTCCTTGCATAACTCTATGCAAGCTTCTGAATACATCCG
>MR_Moffic_diploids00749
TGCAGTCTTTTTAAACTGACCTCAAATTCCTTCATATTCTTCATGTTGTTGAGTGCACTATCAGTCGTCTGCTCCACCAG
CTTCCTCAAAATCGACTCTAAAATCGGTGTTACTATTCTCTCCATTTTGATTTTCCTAGCAAATAAATTGAAAGTTTCTA
AAAGTATCAAAAGCAGCGAATGAAAGTGGAAATTCAATATATATATATATATATATATATATGTGTGTTAGGAACGTATT
AATAAAATCCAATAAGATGTAAATCAAAGTGGAACCGCCG
>MR_Moffic_diploids00750
TGCAGCTTTGCAACGATTCTAAACATTGAGAGCCACTTTCATGATTGCGTTCTTTTTGGCCATGGTAGCTATATGGGCCC
TCATCTCATCTAGAGAGGTCATGAAGTGTTCACGCTCCTTATCTAAAGTTTCCTTGACCTCCTCTAGTTTGGAGCTACGG
AGAGCTAAAGCCTCTTGTAAAGTTTGAATCTCCTTATCCATCTCGGAGATCTTATTTGAATCTTCAGAAGCGGAGGAGGC
CACTTTCATTAGTTCAGCCTTCAGATCAGCAATCATTTTCCG
>MR_Moffic_diploids00751
TGCAGGCTGACTAGATCGTTTTGGGACATTGTCTTTGGTCGGGCGATGTCTCTATCGATGGAAAGGCTGACGAAGGGTAT
TTGGTTTTCGCTCCTTACGTCGTGAAGGCATAAGCCTTTAGTGTTCTATTTCTACCTGCGTATTGAGGTCAATTTCACCA
GTTTCCGTTGCTAACTAAATGATGACGCACCCCTTCCTCGCTTTAGCGCCG
>MR_Moffic_diploids00752
TGCAGGTGCAAAAAAATATAAAATTTGACCACACGAATGTAATTTTGCAAAGATATCTGAAAACATAATAGCATGTCACG
AGTTTTTTGCACTAGGTACTCTTTACCACTCACATTCACAAAGATTGAGGGGAATGAATGACTGTTTAATATTGAAATGA
GAAACAAATAACAAAAGATTTCCCTACAAAAAGATAAACAACAACATGGTCAGCACAAAATACAGACAGTTGTTCTTAGA
AAATAAGTGTATAAACCCAGATACCTGTTGGCTGAAATACCG
>MR_Moffic_diploids00753
TGCAGCTGCAGGCCTAGATATTCTGAGCACTGTGGCTCAGAGGCAGGATTTGCTTAATGAAATCGGGGAGGTTGCCGCAA
AGCGCGCGAGGATCGAATTCGAACAGCATTTCCCCCGTCAACAATTTGTTGAGGACGTAGGTAACTATGTCCTCAGCAAA
CTTGCAGAAATCCTACCTCGGTACACTGTAGAAGCTCAGGTAACAGACTTCCCGTAATGCATTTTACTTAATTTTTCTGT
GTATATCCGGTACATATTGTGTCACATGTACCG
>MR_Moffic_diploids00754
TGCAGCATCTCTGAACTCCGCCGGTTGCAGCACCGCTCGACGCTGACAACCTCTCTCAGTTCACCGTCGTCTCATGCTCA
CGAGGGTGCGACTCCACGCACCGAGTTTTTGCCACCCACTAAGACATTGACACCAGGGCTGTCAAAATTTACCGAAAAAA
CAGTATACCGTACCGTAAAATACCGAATATAAGGTATACCGAATTTTTCGGTAAGGTATGATATCGTACCAAACTTTTCG
GTACGTTAAAGGTATCATTTTTGCAAATACTGAGGTATACCG
>MR_Moffic_diploids00755
TGCAGATCCTACATTCTGTGCCCAAGGTTAGCTCCAGAGTTACCATGCCCACTGGGTTAACAACTTCTTCGGTGAAGCCC
AGCAGAGTGGTCTCAACTGCTTCCAGGGTGGTGTTCACCTTGATCTGTTTGTAGCAATCCCAAAACATGATATTGGCATA
GCTACCAGTATCCACAAAGATCCGCTTCACATCATAGGAGGCGATGTCTACGGTTATTACCAGGGCATCATCGTGAGGTC
GGAAAAGAGTTATGTCATCCTTCGGGCCAAAGGAGATTTCCG
>MR_Moffic_diploids00756
TGCAGCCAGCTGCTCAACAATCAGTACACAACCAAACACATTCAATTAGCACAATAAGCGTTCCTCTCAATCAAATCTAG
CTAGTTACCCGTGCAACGGTGCTGAACTTTTGTATCTTCTCGAGTAGAACTCAATCAGCGTCAAACCTAAAAATTGAAAA
AAAGAAAAAAAAGAAAAAACAATATACAGTTGAGACGCACACACACAAACCCAAACATAAATGTATATACGAAAGTAACG
AAACCGATTACGAGTTTAAGCGCGGCAGAGAGGTGTTACCG
>MR_Moffic_diploids00757
TGCAGAATCTGCAAATTGGAACTCACCTCATTCTAGTTACATAGTAGATCAAGAAAAGCACTAACATTCAAGTCAAGAAA
TGGGATTGAGCCTCTTCATTGATAGTTCAAGTGTATTATGCTATTCAAGGCTATGGAATCTTCTATTTCAGATAATCTTA
TTTCCAACATCATAAAATCTGAAATTCTGTATTCAAGTAACTAAGCTCCTGAACTAGAGAGAGAGAGAGAGAGAGAAATT
ACAGTAATCAGCATATGAGACAGAGCTGGCTAACCTACCG
>MR_Moffic_diploids00758
TGCAGGATGCTTCACAATGGGCGTCTCGATCATCTTCTTCTGAACAGAGAGGAATTAGGCTTCAGTAACAATGTTTGATG
TTGCAGTTTACTTTATCATAGTTGAAAGTTATATACTGTATTTCTTTCTCTGATATATGCATTTAGATGAACGGTGCATC
CGTTAGAATTTACTAATCTCAATTAAGATTTATTTAAATGTATTAATTTTTAGTTAAGATTTAATGAGAGTGGATGCACA
TGAGATGCCTCGTGATACAAATTGGATGTCCTACACGGCCCG
>MR_Moffic_diploids00759
TGCAGTTATCTACACGTAATATAGAATAATCCTAGACGAGTTAGAGTGTTTAGGATTGTAAATTTATTTTAGCGAGTTAC
ACACTTTAGATAGTCCTGTTATGTTTTCCTTGATAGACGACTTGAGTCAGCTTACCGCCTGTAATGTCGGGTTAGAACAC
ACAACAAATTCATAGAATAGATAAAGAGATTATACCTTAGTTCGGTGAAGCGGAGTTGAATGAAAGCTTCGAGTATAACG
AGTATCTAGCAACCACGTCGGGAACATTGCAAAACAGAGCCG
>MR_Moffic_diploids00760
TGCAGGCAGAGCGTGAGGAGAGACAGCGTCTACAGGAGACGGTCGAGGCCACCCAGCGGATGGTCCAGCAGCTGATGGCG
CACCAGTCGAGTAGCTCTTCAGCACCTCCTCCTCCCCCATCCCCCGCCCTTGATAGGTTATGTTCTTATGGATGTTGATA
AATTATGGATGTTTTAGGATTTTATACATATATTATGATATGTTTATGATATATTTTATGGATGTTTTAGGATTTCATAT
TTAGTGCTTTTCGCTTTATTCGATCTATATAAATTTTGACCG
>MR_Moffic_diploids00761
TGCAGATAGGACGTCTGAACTACCATTGACACAAGGTATGGGCACGGAATGTCCAGCCTATACGGACGACATCCTCATTC
TCCAAAAAGATACCGGTCATATCCATAGGTTGAGGTAGGTAATCCATATACCAGCCTTGTACCAAACACACAACACTCAA
TTCATATGATTCAGTCTAACAACACACGCATAGGATATACCTCTCTCTCTTAAGTTTCCTATCTATATTCCGACGAGATC
TCTGACTTAGGCATCGGAGGACCTGCCTGGAGCACCCCTCCG
>MR_Moffic_diploids00762
TGCAGAGCGTGCCCGTGGTCGAGATAAGAGTAAGCGTGTTCGGCCACCACATTCATCCTCATCGAGTAGTGGTGGAGAGC
ACCATACACGGTCTAGTGATCGAGCGTGGATGGAGGATCTGATGGCTCGGACAGAAGACCGTCATGCCCAAGTTGTAGAG
CTGGTTTGAGTAGTTGATTGATGTTGTTAGATGTAGCTCTTCTAGATGCAGCCCAGCTTATTCGCCTCGTCGTCGTCCGT
CGCCACGTATAGATAGCACTCCGATTGTCAGGCACGCGACCG
>MR_Moffic_diploids00763
TGCAGTATAAACGGAAAGTAGTTTATCTTGACTACTTGTTTATATTGATATGTTTTAACGTATTGATAGGATCACAGTGA
GATGTGTTATTCTCTGACCCTAGTGAAGAACCAAGATTTTGGTGACTTAACGTAACCTAAACCTTTTAGACGTGTTTGCG
TGTCTGTATGTCACTTTGATTTACCATGGGTGAGAGTTTTTGACAACTCAATATACTCCATATCTTGGGTGGCAGCAGTT
CGTATACAACTTTTAGTAATCTGTATTGGGTTACCATATCCG
>MR_Moffic_diploids00764
TGCAGCAGCCATTATTTATGCCACTGAAATCCCTGTGACACTGCTGATGATTTGCTTCTTTAAGCCGCTCAGTGGGCAGG
ATTATAGCTAGGGCATGAAGTATTTCCATGAATGTTTGGGGAGTATGAGTTTTGGTGAAAGAATAGTTGAGTGAGAGGCT
GCCACCATTTCCAATTCTTGAATTGTTGCTTGTAACTGAAAGATTCGGAAGCAACAGTGAAATATGAGTTATCTGCAGTT
TGTGGGCTGGCTGGAACTTATTTAGACGGAATCCGACTGCCG
>MR_Moffic_diploids00765
TGCAGCCGAGGGGTGGGGGAAGGTGATGGAATACTCTCTCCCCTCGGGCGTGACCACTTGAGAGGTGGTGGAAATGGGAG
ACTTCAAGGCAAGGGTCTGCCCTTCTTCTTCTTACTCTTCTTCACCGCCAAGGCCGAGTGAGAGGCCTCCTCAGAGGAGC
GAATCTTCTTAGGTGGAGCTCGCCCTCCAGGAGGGGTGCTCAGTACAGCACCGTCAGCACCAGCAGAGGTGGAGGTGGCA
GCCCCTTGAGCTACCTCGCTTGACCCGTCGTCAGCGGTGCCG
>MR_Moffic_diploids00766
TGCAGCGGTAGTCCGACCTGGGACTACCAAGTCTATTTCTTTGGGTGACTCTGACAAAGCCTGTGTGGCCCAAATAATTG
CAGCGGCCAAGGCGGCAGCCCAAGAGGAAACACAACAGATCCCTGCTCCTCAAAAGGGGAAAGGGAAAATGACTGCTACT
GAGGTTGCAGTATCAAAGGCTAAAAAGAGAGCTGCCTCTACGCCTTCTAAGGTCCCAGCGCCAAAGAAGCTTCAGCTCGG
GGATGATAAAGAGGCCTCCATATTCAGTGTGGAATATCCCCG
>MR_Moffic_diploids00767
TGCAGTCCTGAAAGTGTCGGAATTCGATCCTCAAAGTATCGGACTTCAATCGTATGGAAAGACGGAGTCGGACCTCATTC
TTTCTTGGGGTCAGGTCTGCTCGATTTTCCCACAGACATTATCAGTTGTAATATCGGGTTAGAACATTCAACAAAATCAA
TAGAGAAACAATGGAGATAAGGTATACCTCAATCCAAGAAATCGGGGGTGAAGACGGACTTCAGGGATGTTTCGATAAAC
ACGTCGGGATTAGCTGCAAAACAGACCG
>MR_Moffic_diploids00768
TGCAGATATCCAAACATGAAATTTTGCTTTCTCGCAGATCATAAACCACCACACCAAACAATGCTTGTGTACAAAAAAAC
CATATTTTAAAGAACAAAAAAAAAAAAAAAAAAAAAAAACCAGAAAGAAGTACCTTTCTCTATTTTCCTACATGATTGAA
TCTAGGACTGCTAAAAAGTCATCGGATCGAAAAGAAATTACGAGTCGGTCGGTTCAAAATTCAATCAAATCTAATTTTCA
AGAGCGATAACCATTTTACTATATAATTTATTAGGCCAGCCG
>MR_Moffic_diploids00769
TGCAGATCTTGTGTTCTGAGCCCAAGGTCAGGTCTAGAGTCACCATGCCCACTAGGTTAACAACTTCTCCTGCAAAGCCC
AGCAGAGAGGTCTTAACTGCTTGCAGGGTGGCGTTCACCTTGATCTATTTGTAGCAATCCCAAAATATGATATTGGTAGA
GCTGCCAGTATCTACGAAGATTAGCTTCACTTCATAGGAGGCGATGTCTGTGGTTATCACCAGGGCATCATCGTGAGGCC
GAAGAAGAGTTCTGTCATCTTCCAGACTGAAGGAGATTTCCG
>MR_Moffic_diploids00770
TGCAGCAGGGCACCGCACTCGCCATGCTGGACGCGGCGCGAACCGAGCTGCGCCTGTCTCAGGAGCTGGACAGCCGCGAT
GGCACCAAGGAACGCGTTGCCTCGCGCCTGGACCGTATCGAACTGGAAACTGCGCGCGTGCAGCGGCGCGGCATCGGCGT
GCTGGCCAGCATCGGCGCGGTGGCGCCGTTCGTCGGCCTGTTCGGCACGGTGTGGGGCATCATGAACAGTTTCATCGGCA
TCGCCCACAGCAACACCACCAACCTGGCGGTGGTCGCGCCCG
>MR_Moffic_diploids00771
TGCAGATCCTGCACTCCTTCCCTAAGGTCAGGTCCAGAGTCACCATGCCTACAGGGTTAACAACTTCTCCTGCAAAACCC
AGCAAAGAAGTCTCTACCGCCTGTAGGGTGGTGTTTATCTTAATTTGTTTGTAGCAATCCCAGAACATGATATTGTCCGA
GCTACCAGTATCCATAAAAATCCACTTCACATCATAGGAGGCGATGTCGGCGGTTATCGCCAGGGCATCATCAAGAGGCC
AGAGGAGAGTCATGTCATCTTCTGGACCGAAAGAGATTTCCG
>MR_Moffic_diploids00772
TGCAGAAAGGTGGTGCTTCATCTCTCTGTGTTCTTGGCAAATGGCGCACCAGTGCAGGCAGCAGTGCACCATGCATGGAT
CACACGGTGCATCCTGCACCATCCATCCATTCTTTTTCCTTACTTAAATATATAATTATTAGAAATTATTATATATTGAA
AAAAAAAAAGGTGACCTTCAAGTGGTATTTCCGCTGCAACAACTGGCGGCCCATGCCG
>MR_Moffic_diploids00773
TGCAGCCGAGGGGTGGGGGAAGGTGATGGAATACTCCCTCTCCTCGGGTGTGACCACTCGAGAGGTGGTGGAAATGGGAG
CCTTCAAAGCAAGGGTCTGCCCCTTCTTCTTCTTACACTTCTTCGCCGCCGAGGCCGAGCAGAGGCCTCCTCAGAGGGGC
GACTTCTCTTAGGTGGAGCTCGTCCTCCAGAAGGGGTGCTTAGTGCAGCGCCGTCAGCACCGGCAGAGGTGGAGATGATA
GCCCCTTGAGCTGCCTCGCTTGACCCAGCATCAGCGGTGCCG
>MR_Moffic_diploids00774
TGCAGTGCGGCGAAGCCGCCCGTGCCGAACAGACCCTGGTGGCGGTGATGCGCGCCTTTGCCGCCGTCGCCAGCGACCTG
CCGATGGCGCAGTGGCCGACCCGCTTCTGGACCCTGCTGGGCCAGCGCCAGGCGCTGCGCGAACCGCTGGGCGGACAGTG
GGCGCCACCGTTGGCCGCGCTGGGCGAGATGGGGCCGCTGCCGCGGCTGGCGCTGTTGCTGCGGGTGGGCGGCAGCCTGG
AGGAGGGCATTGCCATGCGCGTGCTCGACCAGGACGAGGCCG
>MR_Moffic_diploids00775
TGCAGATGGCTTAAGTCATGTGTCTACTGCTGTATGCTCTCTCTCTCTCTCTCCTCTCTCTCTCTCTCTCCTGATGAATG
ACCATTCAACATGATATAGCTTGAATAGTGATGTTGATAAACTTGTCACTTAATCTCATAACTATGCAATAATGCATATT
TTAACTCAAATCACCCAAATTTGATATCCCATTGCTAGTTTTGTCATATATCCACAATCAACATTGCACTTAAACTCCAA
TCTCCAACAGGTTGTGGGAACAGTAGGATATGCTGCACCG
>MR_Moffic_diploids00776
TGCAGCTGGGCCCGTGGCTGGAACCTGCACTACTGGTGGCTGGCACAATAAGCGCCTGTCTGCTGATCCACGAGCTGCTG
ATCCGACGTGTGCGCTGGCTGCGCCCGCTGTTCGGCCTCCGTGCCGATCCGCCAGCGTCGCCGATTGCACGCGCCGCAAC
GGCGCGCTGAGTTCGGTGCCGTTGTAGAGCCGAGCCCACACTCGGCTGCTTCTGCCGTGAACCGAGCATAGGCTCGGCTC
TACCTTGAGGCAGTCGAGCAAGCTCGACTCTACAAAAGCCCG
>MR_Moffic_diploids00777
TGCAGGTCGAAGAACAACTCCTGAATGGGCGGTTCCGAAGCAAGGAGGGATCAGTTCCAGTCCCATTACCAGTCAGAAAG
GTATTGATTCATTTCCTATCTCTAGTCTCAGTTTCGGTGGTAATGGATAGAGGAAACTCTTCTCTTCAAGCCAGTCCCTT
AAGATTAGTGCGGAGGTGATCGTAGGACTGTGTCAACCAAGGGCAGCTTTGTCAGGAAGACTTTCACTATTTTAGGAGTA
AGACCTCCCCCTTGAAAGCAGCCTGGCTCAATAATCGTTCCG
>MR_Moffic_diploids00778
TGCAGCTTGGAGTAAATCTCTTCTGTCCGAGGATGGTGTCTTTCTCCCACTACAAAACGATGCACTTTCCTCCCAACCCT
CATCCAGCTGCAACCAATCTCTTTCCTTACATCCCTCTCCCCCATCAACTTCCTCACGCCTGCAGAACGCCGTTCTTGCC
AAGGTTGTATGTCTTTTTTCAACCTACTCAAGTCCAATCCATTTGGACCTCTTAGAGGTTCTAACCAAGGAGCACGCAGA
TCCCAAAAACGCATAGTTTCTCCCCAAAAATGACTTCTCCG
>MR_Moffic_diploids00779
TGCAGAGCAAGGGCGGTGCCAACATCCTGTCCACGCCGAACCTGATGACGTTGGACAACGAAGCGGCCAGCATCATGGTC
GGCCAGACCGTACCGTTTGTCAGCGGCCGCTACGTGACCGACGGTGGTGGTGGCAGCAACAACCCGTTCCAGACCATCGT
GCGCGAGGACGTGGGCCTGAAGCTGCGGGTGCGCCCGCAGATCTCCGAGGGTGGCACGGTAAAGCTGGACATCTACCAGG
AAGTCAGCAGCATCGACGCGCAGAGCGCGAACAGCACGGCCG
>MR_Moffic_diploids00780
TGCAGATCTTGCTTTCTCTACCTAAGGTTAGATCTAGAGTCACCATGCCTCTAGGGTTAACAACTTCTCCTGCAAAACCC
AGTAGAGAATTCTCCACTGCCTGAGGTGTGGTGTTTATCTCTATCTGCTTGTAGCTATCCCAGAACATGATATTGGCTGA
GCTGCTGGCATCCACGAAAATCCGCTTCACATCATTGAAGGCAATGTCGATGGTTATCACCAGAGCATCATCATGAGGCC
G
>MR_Moffic_diploids00781
TGCAGCTATCTGACGTAATCCGCCGCTAAATGCGTCAAATCCGCGTGAAAGAGTGTCGATCATCACGCCGCGATTTTTAC
CACTTGTTTACAAAGGAGACGCTGCCGCCATGCAGGGGGGAGCGCGGCAGTCCATGTCCCGACATTCCTTTGGAGAGAGA
GCGAATGATTCACCTGCATCACCGCCCGTTGGCGGTTGCCGTTGCGCTGTGCGTGACGGCCCTGGCACCACTGGGTGCCG
CTGCACAATCCACCACCAACCTCGATGCGGTGGAAGTCACCG
>MR_Moffic_diploids00782
TGCAGTCCTTTCGAGGGTGACGCGATCTAGCGCACCCTCTGAATTCGTCAAAAGAAGTTCCACCTCTGACCCTTCAAACT
GCTCTTCTCGCGGTCAGAGCTCAAGAAGCCG
>MR_Moffic_diploids00783
TGCAGTTCAGTAAACATCCTCAGAGAGCATTCTGCAAAGCTGTTTAGTTTGACAAGAAAACCTTCCAAGCTCGTCCTAAC
ACGGTCCAAACGAGGAACAACGTCGTCTCTCAACATATCGGTTGTGGCATCACCAACTTTGCCCTGCTTCTTGTCTTGAT
GAGGCAGAAACTGAGCAACTTCTGCAGACGATTTGACCGATCCTGCCCCTGCTACCACATTTGCACATTTAGATGCTACT
ACCGTACTATCAAGAGGATTAGCTGCCAAAGGGATCTATCCG
>MR_Moffic_diploids00784
TGCAGAACGCCGTTCTTGCCAAGGTTGTATGTCTTTTTTCAACCTACTCAAGTCCAATCCATTTGGACCTCTTAGAGGTT
CTAACCAAGGAGCACGCAGATCCCAAAAACGCATAGTTTCTCCTCCAAAAATGACTTCTCCG
>MR_Moffic_diploids00785
TGCAGTCACACCAAAAGAGCATTTAGTCGGGTTCAATTTCATATTGTCCTCCCGAGTATGTCAAAAGTCTGCTTGAGGTA
ATCGATGTGGTTTGTTGTGCGTGTACTGATTTGACGAGCATGTCGTCAATGTAAACTTCCATTGTATTTCCCAACAGTGC
TACAAATATCTTGTTCACCAAATGCTGGTAGGTTGCTCCAGCATTCTTCAACCCGAAGTGCATCGCAATACAACAGTATA
AGCCAATGTTAGTCATGAAGGAAGTCTTCTCCTCGTCATCCG
>MR_Moffic_diploids00786
TGCAGTTGACGATAACAGGGTTATCTTGAAGCAGTGTGCAGATTACAGATCTTCAGCTAGGGGTTATATCAATGCTAGTT
TTGTTACAGTGGGAATTTTTTATCCTACTTGAATTTTAACATGCTATTTTAAAGTTGTTTAATAAACTTGATTCTTATGA
TTGTAGACTTCTGAAAACGTTTCTCGGTTTATTGCGACTCAAGGTCCGCTTTCACATACTTCTGAGGATTTCTGGGAAAT
GATAATCCAGTATCAATGCCCCATCATAGTCATGCTAACCCG
>MR_Moffic_diploids00787
TGCAGCAACAGAGCCCTCAAACGATGAATTGCGTGATTGAATTTAATGCCCAAAACACTACATTTATTCCAACTCCTCTC
AATCCTCGTGATTCCATTATTAGCTTACTTCAATATAATTGCCCCACATTCACCAACAATACAAAAATAAGAATGCAATT
TGCTACACCTCGAGCCATATTGCTAGTACTATTACTAGTGAACGTTCAATTAGGCATGCCATTCACCGTCATCATGCCGG
ATTCGGGTGCCCCGTCGAACCTAATCGACGGGCCACAACCCG
>MR_Moffic_diploids00788
TGCAGATCCTGCATTCCTTGCCTAAGGTAAGATCTAGAGTCACCATGCCTATAGGGTTAATAACTTCTCCTATGAAACCC
AGCAGAGAAGTCCCTACTGCCTGCAGGGTGGTGTTTATCTTGATTTGCTTGTAGTAATCCCGGAACATGATGTTGGTCGA
GCTGCCAGTATCCACGAAAATCCGCTTCAAATCATATGAGGTGATGTCGGCGGTTATCAGTAGGGCATCATCATGAGGCT
AGAGGAGAGTCATGTCGTCTTCTGGACCGAAAGCGATTTCCG
>MR_Moffic_diploids00789
TGCAGATAGGATGTCTCAACTACCCCTAACACAAAGTATGGGCACGGTATGTCCAGTCTATACGGACGACATCCTCATTC
TCCAAAAAGGTACATGTCACATCCATAGGTTGAGGTAGATAATCCATATACCAGCCTTGTACCAAACACATAAGAGGCAA
TTCATATAATTCAGTCTAACAACACATGTATAGGATATACCTTTCTCTCTTAAGTTTCCTATCTATATTCCGACGAGATC
TCTGACTTAGGCATCGGAGGACCTACCCGGAGCACCCCTCCG
>MR_Moffic_diploids00790
TGCAGGTCCGTCTTTTCCTGCTAGCGGAGAATCGCTCATTTAAGTGGAAAAGATTCAACGTTAGAGGAAGCCCCTTTTTA
AGGCCGTAGGAGAGGATGAATAGCAGATGATTGAGCTACACCCATTTCATAGCCATCCATTTTCGGGGCTAGTTGATTCG
GCAGGTGAGTTGTTACACACTCCTTAGCGGATTTCGACTTCCATGACCACCGTCCTGCTGTCTTAATCGACCAACACCCT
TTGTGGGATCTAGGTTAGCGCGCAGTTGGGCACCGTAACCCG
>MR_Moffic_diploids00791
TGCAGTACCAATCAAAAAGACGGTTGTCGCTACTGGACGGCGAAATGGATTTTGGAATTTATTAACATTCTCTAAAAAAG
GTACTGTTAATAATCCCGCAGGTACTGAAACCATTAAAAGAACACCCAACAATTTATTGGGCACTGTCCGAAGTATTTGA
AATACGGGAAAGAAATACCATTCCG
>MR_Moffic_diploids00792
TGCAGATATTGAATCATTTGATGTCAAAAAAAATTTTGTTGACATGGGCAGCTCAATTAATGTTATGTTTAAAAGCTTCT
TCAAAAAAATCCAGAGCAAGGATACTCCTTCAGTTCAGACGGTAGAGACAACACTGATTGGATTTGGGGGAGACATTGTT
TGTCCGCTAGGAATAGTCGAGCTGATGCTGACATTAGGGAAACACCAGAGAGAGTGTCCCGACCTGTGCAGTTTGTCATC
GTAAATACGATATCGGCGTATAATGTGATCTTGGGTCGACCG
>MR_Moffic_diploids00793
TGCAGGCGTTCCAGTTCCTTGGCCAGGGAAAAACGCTCGCGCGCCTCGGCCTGGTAACTTTCCTCGACGCGCTTTTCGAA
AGACTGAATGCGTTCCTTCAACGGGTCGAGCAATTGACCCAGGCGCTGGTGGCTGTTTTCGGCGAAGCGCTGCTCGCGCT
CATCGAAGATTTTTCCCGCCAGTTCGGCGAACTGCGCGCGCAGGGCATCGCGCGAACCCTGCAAGTCGTCGAGGCGTTGC
TGGTGATTGTCCTGCTGCTCGCGCAGCTCGGCGTCGAGGCCG
>MR_Moffic_diploids00794
TGCAGACTACACTGGGAGCATGTTGACCTTTGTATTACATTTAGTCATAGAAACATCAAAACCATGAATAGTCAATCGAA
TAAAATGAGCAAGTCAAACTCACAGCAGAATCATCTTCAGACCACTCTTTTGCTTGATTCCGGGTCGTTCTTACTCCG
>MR_Moffic_diploids00795
TGCAGTTTCCGAATTCAGGAAAGGCAAACTCCGGAACTCGGATATAATTCAAAAATAAGTACTTTATCAAGACTTTCGAC
CGACTTTAAATCTTCACTTGGGAGGGGGGGAGTAGCTGATAGGGTGTGATTAGGTAGCTCGGGTTTCCGACCTTACCAAT
CATGCCCGAGTTCGAATTAGAATAGAAGTACCGGAAGCGAATGATGAATATTGATCTTAATAGCAGATATCACATACCAA
GACCGATCCTGAATGAAATGTTCTTTCGTATATCCAGGTCCG
>MR_Moffic_diploids00796
TGCAGTATTTCCCATACAATCCGTTCTTTTCCACGAATTTTACTCTTAGCAACTCCTATGTTCGAAGCAAGATGTTGTCT
AATTAGACCACGAATTACAAATGTCTGGAAAAGCTCTATTGCTATTTCGCGCGGCAATCCACACCG
>MR_Moffic_diploids00797
TGCAGACGATTTGACCGATCCTGCCCCTGCTACCACATTTGCACATTTAGATGCTACTACCGTACTATCAAGAGGATTAG
CTGCCAAAGGGATCTATCCG
>MR_Moffic_diploids00798
TGCAGATATGACATCTCAACTACCCCTGACATAATGTATGGGCACAACATTTCTAGCCTATACGGACGACATCCTTAGTC
TGTGCAAAAGGTGCAAGTCACATCCGTAGGTTGATGCAGGTAATCCATATATAAACCTTGTACTGAACACACAACCAAGC
ATAGAGGGTTTACATATACACATACACACATACACATATATCTTTCTCTAGAGTTTTCTCTCTACTTTCCGACGAGATCT
CTGACTTAGGCATCGAAGAGTCTGCCCGGAGCACCCCCTCCG
>MR_Moffic_diploids00799
TGCAGTAACAAATAAATATCATTGCAGTAAAAACAATGTCATACATTTCTTTAGAGATAACTCATCTTCTTCCTTCTTCA
CCTGCAAATCACAAAAATATTTCATTACAGAAAATTAAAAAAAAAAAAATCAACTTCAACTATGAGAAAACAAAAAATCA
ATTTGAAGAAATATAAACCCTAGTTGTAAAATTTAATAGTGGAATAAAATTTTGTGCACATAATCAACGAAAGATTGCAT
TAAAAAAAGTACCTTCAAAATTCTTGTCGTCTTCTTGATCCG
>MR_Moffic_diploids00800
TGCAGGCTGACTAGATCGTTTGGGACATTGTCTTTGGTCGGCGATGCTCTATCGATGGAAAGGCTGACGAAGGGTATTTG
GTTTTCGCTCCTTACGTCGTGAAGGCATAAGCCTTTAGTGTTCTATTTCTACCTGCGTATTGAGGTCAATTTCACCAGTT
TCCGTTGCTAACTAAATGATGACGCACCCCTTCCTCGCTTTAGCGCCGGTCCGCCTTTCGGTGTGCACCGATCGTCTCGT
CCCTTCTGCCGGCGATGCGCTCCTGGTCTTAACTGGCCG
>MR_Moffic_diploids00801
TGCAGGTTGGGCCGCAGGGTCAGCCAGTTGGTGACGTGGAAGCCGTAGTAGATCTCGGCGTTGTACTCGGTCTTCTGTAC
TGGCACGTAGCCAGGGTTGTCGTAGTCGCCGATGCCGCTCAAGGCATTTTCCAGACGCTCGCGATCGGTCAGGCGCTCGT
TGACGTGGATACGGCCAACGGCCACGCCCAGGTCATCCTTCGGACGCGCGTCGAACGGGCCACGGTAGATCGCGCCGACC
GACTGATAGTCCTGCACGTTGTTGGTGGCCTTGGCATGCCCG
>MR_Moffic_diploids00802
TGCAGATTCATGGGCATGGAGAAAATACGGTCAAAAGCCCATTAAAGGTTCTCCATATCCGAGGTTGTCGTTTTGCCTTC
TTCCTATTCTAATGTCGGATCGTGTTTTCATTTATTATTTAATTGGGCATATATTCTTGCTGCAGAACGCCGTTCTTGCC
AAGGTTGTATGTCTTTTTTCAACCTACTCAAGTCCAATCCATTTGGACCTCTTAGAGGTTCTAACCAAGGAGCACGCAGA
TCCCAAAAACGCATAGTTTCTCCTCCAAAAATGACTTCTCCG
>MR_Moffic_diploids00803
TGCAGGTTCAGACCGTGCTGGAGGTGATCAAGACGGTATGGTTCCTGCTGCCGTTCCTGTTCGTGGTACCGCTCTATTTC
AGCGGAGAAATCCAGTTCGGTGCCATCGCGCAGGCAGGCGTAGCGGCAATGCTCATCTCCAACGACCTAAGCAATCTGGT
TGGCGTCATCCCCCAGCTCACCACCATCGCGCCCAACATCGTCCGTGTCGCGCAAATCCTCGAGAAAACGGAATCACTCA
AACAGCGCCGCCGCGACCGCAATTCGGCGCACGGGCAGGCCG
>MR_Moffic_diploids00804
TGCAGGTCCTACGTTCCGTGCCTAAGGTCAAATCCAGAGTCACCATGCCTACTGGGTTAACAACTTCTCCTGTGAAATCT
AGCAGGGAAGTCTCTACTGCCTGCAAGGTAGTATTTATCTCGATTTGCTTGTAGCAATCCTAAAACATGATATTAGCCGA
GCTACCAGTATCAACAAAAATCCGCTTCACAACACAAGAGGCGATGTCGGCGGTTACCACCAGGGCATCATCGTGAGGCC
AAAGGAGAGTCCTGTTATCTTCCG
>MR_Moffic_diploids00805
TGCAGATCCTTCGCTCTGTGACTAAGGTCAGGTCCAGAGTTACCATACCCACTGGGTTAACAACTTCTCCGGTGAAGCCC
AGCAAAGAGGTCTCAACCGCCTGCAGGGTGACGTTCACCTTGATATGTTTGTAGCAATCCCAGAACATTATATTGGTAGA
ACTGCCAGTATCTACAAAGATCCGCTTCACATCATAAGAGGTGATGTCTGCGGTTATAACCAGGGCATCATCATGAGGCC
GGAGAAGAGTTCTGTCATCCTCTGGGCCAAAGGAGATTTCCG
>MR_Moffic_diploids00806
TGCAGCTAAAGCACCTAACGCGGATTCCAGCTAAACCAATATGTGAGCTCTGACCCTTGCTATGCCATGATTGAAGAAGT
GGTCTCAGGCTTGGATCGCTAGTACTCATGAATCGCAAGTACCG
>MR_Moffic_diploids00807
TGCAGACGTTGATGATCATGGAAACGAATTAATTTGGTTGCTGTTTCCAGCACTTCCTATATACATGTAATATATAAAGT
TTCATCTTTCGTGAGCATTTTTCCATTATGTTTAATTTAGTTCAGATTAGTAATATGTTTTGACGCGGGGAGAAACTGTC
GTTGTCTTGATGACTACGTTATCTTTATAAAATTTGCTAAAAATGATAGGGTACAAAAAAACACGTGCGAAAGTATTTTG
AGAAATTGCAAATTGGAGTTTTTATATATAGTCAACGGACCG
>MR_Moffic_diploids00808
TGCAGACGGTGCTGGGCCCGCGCTGAGTCGCGACTCTCATCTCGAATGACCCACAGGCCCGCATGGCAGCATGCGGGCCT
GTTGCTTTTCGTGATCAAAACGGACGTTGCGGCCTGCGCATGACTTGTTCGTCATCACGTCTGAATAGTGACTGACATCA
AGCCTTGCGCTTTGATTCCAATCAAGGCCAAAAACGACAGGCAAATTAGCCTGTGAGGCATGGAATACAGCGTCAACGCG
CGATGGATGCCGCGCTCGCCACGCCCTGATCGGGGTCAGCCG
>MR_Moffic_diploids00809
TGCAGGAGAAGTTTCATTTGTCATTGTTTGTATCGTTTCCTTGTTGTATGTAGCTCCACTTTTCAAAGCTAAGTTAGTAG
TCTTTATGTGTGAATTTGGTGACATATAGAGTTATCCACGATGCTGCCTTGTTCTTTGACTGCAGAACGCCGTTCTTGCC
AAGGTTGTATGTCTTTTTTCAACCTACTCAAGTCCAATCCATTTGGACCTCTTAGAGGTTCTAACCAAGGAGCACGCAGA
TCCCAAAAACGCATAGTTTCTCCTCCAAAAATGACTTCTCCG
>MR_Moffic_diploids00810
TGCAGTTAACATAGAAAACAAGCAAATATCAGAAAAAACAATAAAAAGTAATTGATAATATGATTATTGTCAGAAAAGAA
GGAATTATACCAACAGAAGGGAATTTCTTTGGAGTTCCAGAAATTTCTGATGATGAAGGAATAATGTTCATTTTGTTAAT
ATTAGCAGAAATGTGGGGTTGCAAAGTGAAGGGGATCAGATTTATATTTCTTCTGAGTAAGTTTTCGGTGATAAAAAGAA
GAAGGAGGTTCATCGGATGAAGAGGATTCAGAAATATGACCG
>MR_Moffic_diploids00811
TGCAGAAGCGGGCAGCGCACCTGCCACCGCTGCCAGCGGCGCGTGATGTAAAGCCCGCGGCCGTTCGCGGCCGTGGAGAC
AACCGATTCTGAGAGGTGTTTTGCAATGGCGCACTCGGCAGTTGGGCACGACGATCACCATCACCAGCAGAGTTTCTTCG
AGCGTTGGTTCTTCTCGACCAACCACAAGGACATCGGCACGCTGTACCTGGGTTTCAGCTTCATCATGTTCATCATCGGT
GCGGCGATGAGCGTGGTGATTCGCGCCGAGCTGGCGCAGCCG
>MR_Moffic_diploids00812
TGCAGTACCAATCAAAAAGACGGTTGTCGCTACTGGACGGCGAAATGGATTTTGGAATTTATTAACATTCTCTAAAAAAG
GTACTGTTAATAATCCCGCAGGTACTGAAACCATTAAAAGAACACCCAACAATTTATTGGGCACTGTCCGAAGTATTTGA
AATACGGGAAAGAAATACCATTCCG
>MR_Moffic_diploids00813
TGCAGCTGCA
>MR_Moffic_diploids00814
TGCAGCCAAAGATGGTACGGATACACCACTCTAAACGAATTTTGAACAATCAAAAAAGTTAATTGGCTAGTCAACATAAA
TCTAGGTTGTAACAAGCACTACTGGCAGTAAAACGAGAAATATCATGTTTGACATCGTCGATCGGTAGCTTGTCAATTTC
GCGCGAGATTCCAAAAACTGGAATTTCATCGAAAGAGTGTAGAAAATTTGCAGAAAATGAGGAACAATTCTGAGGTATAC
AGTGAGGAAGAGGCAGGTGGAGAAAGTCTAGGGTTTCGACCG
>MR_Moffic_diploids00815
TGCAGCTCAACTATTAGGGAGCTGACATGCATTATAATAGACTTAGCCGAAGACTGAACGTGTTCGAAGAGAAGATAGAC
TGAAGCTACATTAGAAGAAGTCTCTTGACATAAGACTGCTGGATAAGTTTAACATCCAAGTAAAGAAACACAATCTCTAA
GAATAGACTATCGGACCAGCCTAAAAAGATCAAGGAGTTGAAGACTAGTCTCGAGGATTGAGACTATCTAGAAGACCAGT
CTCAAGGAGTAAGACTATTGACCAGCTCAAACTGACTCTCCG
>MR_Moffic_diploids00816
TGCAGCAGCCCCTGCGTTATCTGTTCCACTCGTGCCAAGTGCGCCGACTACTGTGGCAACTAGCCCAGCACCGTCTGGGC
CAGCCAGTGTGATCGCCATCCTTAAGAAGGATGGAAGGTTCAGTATATTCATCAAACTGCTGCA
>MR_Moffic_diploids00817
TGCAGGTCACTTACTAGTGAATTTCGAGTTATATGTTTTCTCAAAAAGGTTTATAATTGACCTGTAGCTACAAACTCTGT
GCTCAAGGACAATGCTCTCTTCAGCAGATATGATTAATGAATATGCACTAGGGGTAGCTGGAGAAGCTTTGCATTTTCTC
AGTGCCACAGTAAAGTTGCAACTGCAGACGATTTGACCGATCCTGCCCCTGCTACCACATTTGCACATTTAGATGCTACT
ACCGTACTATCAAGAGGATTAGCTGCCAAAGGGATCTATCCG
>MR_Moffic_diploids00818
TGCAGGCGCGCTTGGCCTCTTCCATCGGGGGCGGGGATAACCTCCCCGTTTTCCTCAATATCCTCTTCAAACAAGTGACG
CTGGAAAAAAAGATCGAGGCAGCACTTGTTGACGACGGGTATCCGCGGGAAAGGGTCCTTGAGAAAAGGCATGCCATCCG
CGGCTTCCTTTTCTATCCGAGAGGAACTGCTCTTACGGAGCG
>MR_Moffic_diploids00819
TGCAGCTGAAGGCCCCTATTAAGATATTTGGTGATTTGCATGGGCAATTTGGGGATCTAATGCGACTTTTTGATGAGTAT
GGATCACCTTCGACTGCTGGAGACATAGCGTATGTTTTTGTACTCTTTAATTTTAGTATCCTCACTGATTTCTGGTCTTG
CAACATATACTTGCATACATATACCCTCTGTTGTAAAAAACGCCTGAGGCTTACGCCTCAAGGCGCGCCTCAAGGCGAGG
CGCAGGTAAACCGCCTCAAGGCTCACGCCTTTTGCACCGCCG
>MR_Moffic_diploids00820
TGCAGGGGCATCCAAACGTACGTCGCAGCTGTCTGAAGAACCAAGTCCATGATGCATCGATTTTCTTGTCACCAATCCCA
AACGCTAATGGAAAAATCTGCTCATTCGCATCCTTTGTAGAAGCAACAAACATTATACCTTTGTACTTACCTTTGAAATG
AGTACCATCAGCTACAATGATGGGGCGACATGCCTGAAATCCTCTAATACATGCACGAAGAGCAAAGAAAGCATACTCAA
AGGACTCACCTACATCTGTCTTTATTTCCACAACTGAACCCG
>MR_Moffic_diploids00821
TGCAGCTTGGATTATCGTAGAATAAGAGGAGCCGTCTTAGGAAATGACTTAGTTTAACTTAAAAGACAGATGCCGCCGCT
GCGAGGCGAGGGAGCAACTTGTCTGGTTTTTCGGTGCACTCATTCCCCTTACGAGAATGAAATGAGGCCCCAGCTTGACT
CGAGACCAAGACTCCTTACAACTCGCACCAATAGCGGCACTGAGCGGCCG
>MR_Moffic_diploids00822
TGCAGGTCGAGCAGACTGCGCCGCAACTGGGCGTTCTCGTCGGTCAGGCGCTGCTCGGTCTGCACGCGCTGGGCCTCGAC
ACGCTGACGCAGGTCGAGGATGGCACGTCGCGCTTCGTCGTCCTCGAAGAGCGCGGCGTTCGCGCCCAGCGAGGCGCAGA
CGAGCGCCACCGACAAGGCCGCGCGCTTCCAGCTCAAGGGGGTGACGTGCATCATCAACGGTAGGTGATCTCTGCGCGAC
GGTTCTGGGCCCACGAGGACTCTCCGCCACCCGTCACGGCCG
>MR_Moffic_diploids00823
TGCAGGGTCCCAAATGAATTGGCTTATTCGAAAAAGGCCTTGTTCTTTGGAAGATCTATCTCGTGTCTGGTACTGCATGG
TTCCACTCTGCAAGAACTCCGAACCATTCTCTTGAAGCTCATCCTCTTCATCATAAATGATCCGCTTGCCCCGAAATGAC
CTGGACCAATAGGGAAATCCCAATTCATTGGGCCTTTCG
>MR_Moffic_diploids00824
TGCAATATACTAGGCCTTCTAATTCTTTAAGAGGTTTATCTAAAAGATTCGCAATATAACTGGGAAGACGTTTTAAATAC
CACACATGGGTTACTGGGCATGCGAGTTTGATGTAGCCCATTTGATATCTTCGTATCCGAGAATCAACAAACTCGACCCC
GCATTGTTCACAAAAATTCGGGTTTTCTTTTTCATCTTCGATTACTCGATAATTTCCACAAGCACAAATGCCACTTTTGA
TAGGCCCAAAAATTCTTTCACAAAATAATCCATCTTTTTCCG
>MR_Moffic_diploids00825
TGCAGGACTTGGACAAGAGGTCTCGGTAAGCCCTGGTCATCCCGACCTAAATATAGCTCCAGGACATACCTGGCTAGATG
ACCTGTATAGAAATTAAGGACTGATTCGACTTGACCGAATTGAATGAGACTGACTGTCCTACCTGGATGGAGATCCAGAG
TCGATTTGACCGAAGCGTCACTAAGGAAAGAGACTGATCTGAACTACGCGTAGTTATGTAGGGTTTATTCAACACTAGCA
GCCCTGACATCACATTATGCTCCCGAGCTCGAGGTCGGACCG
>MR_Moffic_diploids00826
TGCAGATCCTGCGTTCCTTGCCCAAGGTCAGTTCCAGAGTCACCATGCCTACGGGGTTAACAACTTCTCCTACGAAACCC
AGCAGAGAAGTCTCTACTGCCTGCAGGGCGGTGTTTATCTTGATTTGCTTGTAGCAATCCCAGAACATGATATTGGCCGA
GCTACCAGTATCCACGAAAATCCACTTCACATCATAGGAGGCGATGTTGGCGGTTATCACCAGGGCATCGTCATGAGCCG
G
>MR_Moffic_diploids00827
TGCAGCGCCTCGATCTCCGCCCGCATGGCCGCCAGCGGGGTGCGCAGCTCGTGCGCCACGTCGGCCAGCCAGGCGCGGCG
CGAGGACTCGACGCGGTCGAGCCGCGTGGCCATGTGGTTGAAGGTGCGCGCCAGGGTCGCCAGCTCGTCCTGACCCTGCA
CCCGCACGCGCGTGCCCAGGCGTCCCTGCGCGATGCCGCGCGCGCCGTCCATCAGCTCGCCGATCGGCGCGAACCAGTGG
CGCGCCAGGAACCACGACAGCGCCAGCGCGAGCGCCAGGCCG
>MR_Moffic_diploids00828
TGCAGGGAGTCATACTGTTCAGCTTCCTCCGTGGCATGCTAGGAGGGGATTGGTGAAAGGTCACGGGGATTGTGATTAAA
CTTCAACGGGGATTTATTTAAGATCTGACTTCGAGAGAAGGGAATTAGTTATCCCG
>MR_Moffic_diploids00829
TGCAGCTTTCCAGGTTCGCAACTCTAGGGCTCGTAGATCTTCTGTCGGTCGATTGAGTGTTGAGTTTCTTCTCCCAAGAA
AGCGTTGATTTGGTCCGCGCTCTGAGTTGAATGAGTGTCTTGGGGCCCCTTTTTATTGATTTCTGCTTTCCTCTTGTCTG
CGTTCTGGCCCGGAAATCTGTTTCATGTAGCTTGGCAAGGAAATTTTGAATCATGGGTACAAGACCCTTTACACGTAAGA
CCTATTGCTCATGCAATTTGGGATCCTCATTTTGGTCAACCG
>MR_Moffic_diploids00830
TGCAGTCAGAAGTTTTTTCGCTCCTCTGTTTTTAAACTTGTCACTTACATAGCTAGTTCGAGGAACACAGCTCGGAGTAA
TAAAATCTGCATCCATTGTTTGCTTTTTCTTATTAACATGCAGTAAGTACTGTATGGTTTTGTATCGATTTTGGCCATAA
ACTTCCTGCATAAAAATCGACAATTTTCGGCTTGGTCGCAAACGTGCGTTGTCAGATTTCCGCGCGTAATGATCGCGTAC
TGCTTTTCGGTGGATTCCTTTCGTTCGATATATTGCGGACCG
>MR_Moffic_diploids00831
TGCAGGCTTCAGCTATCACTCTCTCTCTCTCTCTCTCTCTCTCTCTCTCTCTATCAATGCAGTGAAGAATCCCCCCTGAA
AGAACCTTTTATTATTATTTTTTATCTCTCTCCAAACTGGCATAACAAAAGAAAGAAAGAAATTTCGTGATTATGTTCAA
GACTGCATTCATCTGGTGCTGCTAGTCTTCAATCTCGCTTAAAAATCTCATCTTGGCAAAAGGGTTTTGAGCTAAATCAC
ATATGGGCGGCGAAGGAGAAGGGTGGGGCGGTTGGCCG
>MR_Moffic_diploids00832
TGCAGTGGGCTCATGAGACCGACACAAAGGGAAGGAACAGAAAAAACAAAAAACCGTTATTAAATCAACAGAAATAAAAT
AAAACAATACCCTTGGTGCCGTGGGACAATAAACCAATAAACTTGATGGCAGTCAACGCGTTAATTTAATCTTCTATAAA
TCCGTGATCATTGTAACAGGACTTGTATAATAGAATGCTGTACGATCCTATCAATAAATTATTATTAAATAAATAAAAGA
CAAAAATAGATAAGAATCCTATGTTTGAACGTTTGCTAACCG
>MR_Moffic_diploids00833
TGCAGAAAACAAACAGAAAAAACAAGTTTCAAGAAGAGTTACTTCAAAAAAAAGGTGCAAAACGTGAAAGCGTTTTTCCT
AAACAGGTTTCTTTCTTCTTTCACTTAAATTCTTTTTAAGTTGAGTCAATTCAAACCGATCCCATTGTCCCAGCTAATCT
GAAACAAACCCCGAACCGAACTGAAATCGTTGCCGATCCAAAGCCCTGCTTTGATTCGAATGAACTTTTCAGTCTTTATA
TGGTTCGGTCTTTCCTTCCGAATTGTTAGATCTTTTTCACCG
>MR_Moffic_diploids00834
TGCAGTTTCACGGTGAAGCTTGGGCGGCGCGCGGCGGTGATTTTTTTCGGCTTCACCGCGCATCACGCCGCACGCCGCAC
GCCTTACGCCTGACGCGCGCGTTCAAGCGTTTGATCATAAAGTTGTGCGGCTTGACGTTTTGGAACGAGTTTTGTGTTTC
TAACCCACTCTGAACGATACTTTGTTTAATTGTCTTAAGTATTCGTTGTCGCGTCCGTGTTTTTTTTTGTTTTGTTTTGT
TTTTTTTATCTGAATAACAAATTATATGACTGATATTTACCG
>MR_Moffic_diploids00835
TGCAGAGCTTGCGAAAACATCCTTTGCGCGAGTTTACACATTGTGAAAACGAGAGTGAGTGCTATTGAGATTTTAGTGTG
ATGCATCGATGACATTCGCACTTCGTTGAGAGCACTGCATTGATTTCCGTTGCGCACGCGGATCGATACAAACAATCATC
ACAATAAATCGTCGTTTGGTAAAAGTTTTCCAAAGTTTCGGTTAGAACGTATTTTATCACACGCGATTGGCAAAGCGCAC
AAGCCATGATTTTAAAGCTCACAAAATTCACTTCGATTTCCG
>MR_Moffic_diploids00836
TGCAGTGAAACATTTAATGGCCGCTAAATAGCTCCACTAGTCTCTTTTTCAGAATTTGATTCTGATTGTTTAAAAATTAT
TTTTGAAGCCGAACCCCTACAGAAGCGGGCCCAGGATACACGCGTAAATAAGTTTTTGCTGCATCTGTTGATGAGTTTCA
TCCTAACAAAATCAGTTGCGACTTGAAGAAGTTGTGGCATAGAACGAATATTTTGCCGAATTCTAACCGCAAAAATTGCG
CACATTCGAAAGCCTAAGGTAGTGTGAAATTGTGTTCAACCG
>MR_Moffic_diploids00837
TGCAGAGGTCATGCAAATAAATAGGCCCCTTCTCTTTTGGATGAATGGGGTGCTTTAGAAGGCGCTTTCCGATCTACGGT
CCCTCGGAGCGAAAGGTTAGGCAGGTAGTATGGGCCCTCTGACTTCCAGCTATGTGCTGTGCGGCTCCCGCGAAGCGAAT
GAAGGGAAGCTCGAAGAG
>MR_Moffic_diploids00838
TGCAGAATACAACTATGTTTATTTGAGAACCGACTCAATTTAGACCTGACCTCACTTCAAAACAAGGTCCGACCCCATCT
TTACTAATAATTGAAGACCGACCTAATGCAGACCTGGCCTCAAATTACTATGAGGTGTGACTCCGTATCACCGTATTGAT
GAAGTCCAACATTTTGAGAATTGAAGTCCAACACTTTGAGGACCGAAGTCTGACTTCGCCTCCGAAGCCGAAATGCCAAC
ACCGGGAATAAGCACTCATTCGATGCATGTATTCTAAATCCG
>MR_Moffic_diploids00839
TGCAGCAGCCGGTGCTGGTTGCTCCTCCTGAGCATCCCCAACACTAATCTCAAATAGGTCCTTCCCTATTGTTTTGTTTG
CTGCTACGTTAGAGTGTAGCATTACCATTATGGAGGAAAAGTCGATAGCTTGTTCCTAAAGAACATGGTCCAGCTTCCAT
ATAGCAAATTGGATGAGGGCACTAATTTTGGTACCCATCTTGATCCTTTTGGTCTTCCGGTAATTATCTCTGCCGTCCAC
CAACTATTGCAAAAAGTTGTGCACCAGTTGAAAGAATCACCG
>MR_Moffic_diploids00840
TGCAGCTTATGTTGAGATTGAAACCACACAGCCCTGGATTTCCTTTGAAAGAATCAGCTGAAAATGTTTGCAAATGGCGA
TCTCGATCTCTCTCAAAACCAACTAACGGGGGCGATCCCAGTGGAGCTTGGAGGGCTCACATTCCTTTCATTCTTGAATC
TGTCCTACAATAAGCTGGTTGGAGAGATCCCAAATAGCCGTCAGTTGCAAACATTTTCAGCTGATTCCTTCGAAGGAAAT
GCATGGCTGTGTTGTTTCAATCTCAACATTAGCTGCAGTCCG
>MR_Moffic_diploids00841
TGCAGATCCTATGTTCTGTGCCCAAGGTCAGGTCCAGAGTCACCATGCCCACAGGGTTAACAACTTCTCCTGCAAAGCCT
AGCAGAGAGGTCTCACCTGCTTGCAGGGTGGCGTTCACCTTGATCTGTTTGTAGCAATTCCAGAACATGATATTGGCAGA
GCTGCCAGTATCCACAAAGATCCGCTTCACATCATAGAAGGCGATGCCTGCGGTTATCACCAGGGCTTCATTGTGAAGGC
GGAGGAGAGTTCTATCATCTTCCAGGCCGAAGGAGATTTCCG
>MR_Moffic_diploids00842
TGCAGCAATTCTGTGAAGCAGCTGGAATTATATATCCAATTTCAGATAGTAAATGGGTCAGCCCGGTTCAATGTGTTACC
AAGAAGGGTGGAGTCACAGTTGTTACAAATGACAAGAATGAATTGATCCCTACAAGAGTGGTGATAGGATGGCATGTTTG
TGTGGATTGTAGGAAGTTAAACAAGGCTACAAGGAAGGATCATTTTCCGCTGCCATTCATCGATCAAATGCTCGATAGAT
TAGAGGGGAAAGAGTACTTTTATTTTCTTGATGGATATTCCG
>MR_Moffic_diploids00843
TGCAGAAAAAGAACAAGGCATCAGAGAAGAAATAATAATAATGACAAGCATAAGACAGTAAATGCACATAACGATAGAAC
ATAAGAGGTAACAAGGGTTTTTCAGGTCGAAGAGCAGGGTTCGCACCACCATTGAGACCATCAGAGGCGGAGCGGGTTGG
CCGAAACCCATGATAAATAAGGAAACAGGAAAGCAGCCGCGCTGGACTACATGGTGGCGAAGGATGGCTAGGATAGCCGC
CTCCACAGCAGGGAGATTCTCCAACTTCCCGACAGGGTGCCG
>MR_Moffic_diploids00844
TGCAGTCGCCGTTGAACATGAGGATTGGCAGGACTTTTAAGCACACAAGATGGCCTTGCCGACGCGGAAATGCGACCTTT
ATTTTGGACGCATGGAAGCCTCGGCAAGGCCCAAACCGAAGCTTCCATTGAAGAAGAGCCGTAGGTCTGGGCATATCTTG
CAGAATGCCTGATAATCGGCGTATCGGGCGTGGGATTTGCGGGGAGTTTTGCTTGGCGGGGATATCGACACGCTGCGTGA
GTCTTGCTCTGTGGTTGCTGGCGCTTGCCAGTGGCACGACCG
>MR_Moffic_diploids00845
TGCAGATCCTGTGTTCCATGCCTAAGGTCAGATCCAGAGTCACCATGCCTACTGGGTTAACAACTTCTCCTGCAAAACCC
AGCAGAGAAGTCTATACTGCATGCAGGGTGGTGTTTATCTTGATTTTCTTGTAGCAATTCTAAAACATGATATTGGCCGA
GTTACCAGTATCCACGAAAATCCGCTTCACATCATAGGAGGTGATGTTGGCGGTTATCACGAAGGCATCATCATGAGGCC
G
>MR_Moffic_diploids00846
TGCAGATAGGACGTCTCAACTACCCCTGACACAAGGTATGGGCACGGCATGTCTAGCCTGTACAGACGACATCCTCATTC
TCCGTAAAGGTACATGTCACATCTGTAGGTTGAGGTAGGTAATCCATATACCAACCTTGTACCAAACACAAAACATTCCA
TTTTTCTTTCAGTCGAACATATATACGCATACACCATTTTTTCTCTCTCGAGTTTTCCTATCTATATTCCGATGAGATCT
CTGACTTTAGCATTGGAGGACCTACCCGGAGCACCCCCTCCG
>MR_Moffic_diploids00847
TGCAGCTTTCTTAGCAAACTCTTGATTCTTATGGATCCTGCATGAATATAAAATGGATGACCATATGATTTCATCTGGCG
CAAATGGCATTTTGGCCATGAACGTCTCTGCTTCCTTGAATCGCCCCCTTCTGCAGGTACATAAACCGCTTGAATAGAAG
TTATGGATCCTTCTTTGGTAGAAGTAATTCTTTCTTGTAAAGAGCCCATTTCAGTACTCAGGGTGGGTTGATAACCGACA
GCGGAAGGCATTCTACCCAATAAGGCCGATACTTCGGATCCG
>MR_Moffic_diploids00848
TGCAGAAGGCTTCTTTTCTTGACCAGCACTAGACAAGAGTGCCTCAGAATCTTCCATAAGGAAATGATTCAGGCGTATCT
GTCTAGTCGGCAGTACCTGCAAGAAAATGGAGAGGCCTTCGGATACATCTTCCAATTTGAAGGTGAAGCAGCTAAGGATT
ACGCTGCTAGGCATGGGCTGGGAGCTGAGACCCCTTATAACGAGATTTTCGTGCAAGTTCCACTCTCTCCTACTTGGAAG
GGAGACCTTGAGGAGCACGTCAACCATCCATGATGGATGCCG
>MR_Moffic_diploids00849
TGCAGATCTTATTCTGTTTGCTCAGTGTTAGATCCAGCATTACCATGCCTCTCAGGTTAACCACCTCTACTGCGAAGCCC
AGCAGAGAAGTTTCCACTGCTTGCAGGCTGGTTTGTACCTTGATTTTCTTATAGCAGTCCCAAAACATGATGTTGGCCGA
GTTGCCTGTGTCTACAAAGATCTGTTTCACATCGTAAGAGGCGATGTCCACAGTTATCACCAGGGCGTCTTCATGGGAGC
GGAGCAGAGTTCTGTCATCTCCTGGACCGAAAGAGAGTTCCG
>MR_Moffic_diploids00850
TGCAGATCCTGCATTCTTTGCCTAAGGAAAGATTCGGAGTCACCATGCCTCTATGGTTAAAAAATTCTCCTACGAAACCC
AGCAGAGAAGTCTCTACTACCTGCAGGGTGGTGTTTATGTTAATCTATTTGTAGCAATCCCAGAACATGATATTGGCTGA
GCTGCCGGTACCCACGAAAATCCGCTTCACATCATAGGAGGCGATGTCAGTGGTTATCACCAGGGCATCATCATAAGGCC
AGAAGAGATTCATGTCGTCTCCCGAACCGAAAGAAATTTCCG
>MR_Moffic_diploids00851
TGCAGAATCTTTAGAAGATGAACCTAACTTGAATATAACCCCATCTAGTGAATTACTGAATATTGAATTATTTCCTGACA
GAACCGGGTTTACCACCCGAGTCGGGGCCGAAACACCCGAGGACCTCAGGGCTGAACTGATAGCCTGTCTTCGGAGGAAT
GCTGATGTCTTCGCATTCGGGACAACAGACCTAGTCGGGATCGATCCAAAAGTGGCGATGCACTCCCGGAATGTGGATCC
AAGAGCAAAGCTAATAAGTAGAAATTGAGAAATTTCGGTCCG
>MR_Moffic_diploids00852
TGCAGAAACATTTAACGGGAGACTGTAGTGGGCAAGACGTCTCCCAATATGTTCTATGCTTGAGGCCATCCGTGTAGTGA
TAGAAAAATGGTTCGATGAACGTGTACAATCTGCAAGGTCTCACGATAAGGACATCACAAAAGAAGCACATCGAAAATTG
ACTGAACAACTGGAGAAAGCGCGTAGGTACACTGTTGTGCCCACCTCGGTGTCGACATTCAAAGTTAAGGATGGTGCAAA
AACTACACTAGTTGATATGAACGCCGAGTCGTGTCAGTGCCG
>MR_Moffic_diploids00853
TGCAGCCAAACTCGATTAAAATCTCTTGTGACGACTATGTACATAAAGCATACGATGATCCCTAGTTCCCACGGCCCGCA
GATAGATAGAGACATCTAGAGAGAGAGAGGAGAGGGAAAGATGGCGGATGCTGCAGGTACATAAACCGCTTGAATAGAAG
TTATGGATCCTTCTTTGGTAGAAGTAATTCTTTCTTGTAAAGAGCCCATTTCAGTACTCAGGGTGGGTTGATAACCGACA
GCGGAAGGCATTCTACCCAATAAGGCCGATACTTCGGATCCG
>MR_Moffic_diploids00854
TGCAGATCCAGCAGGAAACGAGGTGTTGTCTTGGATCTTGTCTTTCCACTACGAATCTGATCCACTATGTGATATTCGAT
AACATCTTCAGCTGCATGAGCTGCACGCTCGATTCGCCTCTCTAAAGCTTCTGCAGGTACATAAACCGCTTGAATAGAAG
TTATGGATCCTTCTTTGGTAGAAGTAATTCTTTCTTGTAAAGAGCCCATTTCAGTACTCAGGGTGGGTTGATAACCGACA
GCGGAAGGCATTCTACCCAATAAGGCCGATACTTCGGATCCG
>MR_Moffic_diploids00855
TGCAGCCAATCAACAATGACCGACCAAGCGCAAAGATGTTGATATCAGAAAGTCGTCAGAAGGTGAAAGTTTTCCATGAA
TTCCCAAGACCAAAATTCCGTGGGCAAATGGGTCTGTTGCATACTTATTTTGCTACAACAAAATAGAACCTATATAGATT
CTTATGTAAAATTCGGCGAAAATAACGATGCGCACATTAAAAACGTTCAAAATCCACTCATTAACTCAGGAAATCACTTC
AATTTCAAACATCTTGCGCTACACTAGACACTATTTGCACCG
>MR_Moffic_diploids00856
TGCAGTTTTAACTGCTTTTAATTTTTAATTTACTCATTTAAAACTGCTCTGTAAGTACTTATTGTGTGCGCCGCGCCGCA
CAGTGAAGCGAGTTAATGGGAGGGGTCAGACTTAAAATATATGACGATAAATAAAAATGTGAATGCTTTCACAGTCAAAA
AACAAACTATAAAGGGTGATTCTAGTAAGAAACATTACAATGAAACCAGTGAAACTAGTTTCAAGCGTTAATGTTGCGTA
GTAACAAAGGTATACACATTTAAAGTCTCCAATTCATGTCCG
>MR_Moffic_diploids00857
TGCAGACCGAGTCGTTCGACTGGCTGGTCGGTAACGAAGCCTGGAAGGCGCGTGTCGCCGAGGCCCAGGAACAGGGTCGC
ACCGACGTTCCTGAGATCAGCGGTCTGGAGGAGATCTTCGAGGAGATCTCTCCGATCGAAGACCTCAGCGAGACGATGCA
GCTCTCGTTCACGAACCCGTACCTCGAGCCCGAGAAGTACTCGATCGAAGAGTGCAAGGAGCGCGGCAAGACCTACGCCG
CTCCGCTGTACGTCGAAGCCGAGTTCATGAATCACCAGACCG
>MR_Moffic_diploids00858
TGCAGCAGCAGTCTTCGGTTGACGTTCCTTCCGTCGAGAGACAAGACTATCCTCACTCTCTGGTTCGAGTCGCGCGGACC
TATAATTGGAAAGAACCCACGCAAAACAGAACTCTACGGCTCAGCCACTCACCCATCTCCCATCGATGGGAAATATGGCC
TGTATATATATGTAATATGTATGTATACTTCTGCCGCTCTGTGTGTACTGTGTATCTACGCTTGTTCCCTCCACCGTGGA
ATAATACAAAAGCTCAAGTCAATAGCAAGTTCCAAGTTCCCG
>MR_Moffic_diploids00859
TGCAATCACCGACCTATCCCTAGGGTTTGGTTTAGGCAAGAATGCAACATATCTTAAAAAAGTAACCCCCTATTTATAGG
GTTATATCAACTAAACTCGGAGAAAGTAACCCCTTGCAACAATTCTTACTGACGCTTCGCTCCTTTATAGTTCATTAAAA
TCGGAAAGTTCTATTAAGACGAGTGGATATCGATTACCGCTCCGATAACGATCAAAGGGTCCCAAGCCCCCTTGATCAAT
TTGCCATTGTCCCGTTTAGACTACGTAGAGGAGATCTGCCCG
>MR_Moffic_diploids00860
TGCAGGCAATTTAAGGGTCGATTCAGAATGATGTAAAAACCTGTAAAAATAATGATGGTAGCACTGAAATTTGAAAACTT
TAGAAATCCACTCCTAAACTCATAAAGTGCTTTTATAATTTAAACTCGGGATCACAATGGTGGTGTCGTTCATTAATAAT
GAGAGATTTCCTTGTAATAATTCTGACACTCCATCAAAAATAGTGGCCACTAACAATAAGATACCATTTCCCTCTGCATC
TCGGCCACGGTACCCTTAATAAGTTGTTAATTCACTGCTCCG
>MR_Moffic_diploids00861
TGCAGACGTTTGGAGTTAAAGTGCCCTTTATTTTCCAAGTGAGTCACTTGCGAGGAACAGTTACAGTAAACCTAATTAAC
CTTCAATGAGGCAGACATATCAGCTTTGCCAAAATGCCAAATTGAAAGTCAATGAAAAATGTCCTTTTTGTCTGAGAAAT
GAAGAAATATACCCATATGTACCATCTATTATTATCTTTTGTAAATTTGGCGACATTTTTATATACGATGAAATCGCGCT
TAAAATATCGTCTGAGAAAACCTGAATTTTCAAATTTTGCCG
>MR_Moffic_diploids00862
TGCAGACATTCGCTACCATAATTGCACAATAAACCACACTTCTCAATCTTCAATAAATTTTAATTTTTGGACTAATTAAC
ATGAAAGGACATGGCACAATCCTTATGGGAAATGGCTTACCCCTAAATTTTTTTTAAATATGATAAATCGACAGATTATC
ACTTAAAAAGAAAAAGTTCTCACGGCACCAAAGTGATCCCATGTCCAGTTTTTTAGCTATTAAAGCTCAAAGACGGGAAC
TACTTCTCTCGTGCGTAGGCGCGCAATGATGAAGTAGTGCCG
>MR_Moffic_diploids00863
TGCAGACGCACATTACCGACAGTGGCGAGGCGTACAGAGCGCAATTTGGCAAAGTTGCAGTTCGTCCATTTAAACCCACG
AAAAATATCGCATTATTGCGTTGTTCGGTGAATACAGCATTCAAACTCTGACATGGGTTTCAATGGAAACAGTATAACTG
TATAATGTTTCCAAATTACACGCTACGTCACTGATCCTCCTCAGAGCCCACACTGAAAAAACGATACGGTGTTGGAAACC
TTAAACTACGCACTATACATATAGATTTACCGAGGCACTCCG
>MR_Moffic_diploids00864
TGCAGATTCAAGTTAGCTTTTAGTCGCGCTTTCCGAGAATCACACAACAATTTTATTGATCGAGAATAAATTGCATGTTA
AATAAACATAAACTCAGGAGCTTTGAGCGTTGGTTTGTTTTTGTTTTTGTTTTTTTTTTAACCGTTCAATTTTTCCCTTT
TTTTAAATACTTACTAAAGAGCACTTCTAGCTGATATGACTCAGCTTTGGGAAAAATCAATCATCTGGATTACGTTCCAT
TTATCTGAACTCATGGCGGAAGCTCAGTTGATGCTAAAGCCG
>MR_Moffic_diploids00865
TGCAGCATAATGAAGGGTCGTTTCTTCCGTAAAATGGGGTAAAAATCACATTGAAAGTATTAAAAACTCCCAAAACTCAC
TGATGAACTCACAAAAGGCGTTTTAAAAGGAAAGCTTAAGTTGGGTGTCGAATGGGCGAATCAACCCTATAAGCATGCAC
TTCAAGCAGCAAAGATGGCTGACGACGGGATTCGAAAAAGCGAATGCTTACTTGACGTTTCCTCTTCAGAATTCAGGCAA
ATCGACTCTCACAAACATTAACGAGAAGGTAAAATTTACCCG
>MR_Moffic_diploids00866
TGCAGCTTCAGGTATTTTCAATGACATTTTTCAATTCACCGATGATTCCACCAATTGAGAAAAGATTACACAGTTCAGAT
CAGTTCATGACTATAATGCTCAAAAATACTTTGGTCTGTAATTGTTTCTCAATCGGTGGAATAGCCGTTAAATGATTACA
ATAACCCCAAATTCTTCAAAGTCAGTGATGACTCCACCAGTTGAAAAAATATTACAGATTAAAGTATTTTTGTACTTTAA
CAGCCATTGACTGAAATGAACTGTGTAATCTTTTCTCAACCG
>MR_Moffic_diploids00867
TGCAGAACCGTTCGCTTACCGTTGTTAATGTAAGAGATAATATCCTCCAGAGTAACAACTAGGCAGAAGAAAAATCAATA
ATAACACTGGTCTGCATCAAAAAGTGAACTGGCATGGTGATGGGTGATTTTCACTAATTTTGGGTCGCTGAATCTAAAAA
TGGCCTCCATTTTTTTGTGTATGCCTCCGTGTTCGAGTTCAACCCATTATGTACCACAAATATGGGTTGAAATGGGCTGA
TTTCACTTAAGTTCCACATAGCATCAGGAAAACTCAAAACCG
>MR_Moffic_diploids00868
TGCAGAGTTATTTGACGATAGATTGTGTGTCATTTGTTCTCCAGTTTCAGTCATCAGAACCAATAAAACCCATTTTGGAG
ATGTTTCGGTCAAATTTTTGTTTGGATGTCAAGTTGGCAATCCTACAGTTTGATCAAACCAGTTTGGGCCTCTTGTTAGT
TATGATCGACCTAGAGTACCTATATAAGGAGAGTATAGCCGTCTGTGAATCCTACGCTGATTGGCTGCGATATTTTAGGC
GTTCAAGGAGCTCTTAGGGCCCAATTTCAAGATGGCCGACCG
>MR_Moffic_diploids00869
TGCAGGTGGAGGTCATGTGTTAGTTTACGTTGTGATCGGTTGTGATCGATATTGTGAGGTTGGTTATCCTTAGATGTTTG
TGGTGCATGCATACAAATTGCTCGATATTTCTCCGCCATCTTGGATTTCATTAAACGCCTCATGTGAGTTTATTATTGCC
TTTGATGACTTTCTGATGCCACCAATGGACTTTCCAGGCAATTTTACAGTAGTAGAATCACTCTTAATCGTTGTAGCAAA
AGTTTGCAACAGACCCATTGAATTGGCTTTTGTTTACAGCCG
>MR_Moffic_diploids00870
TGCAGTGTGCACAAAGGACGTGGCACAATCCTTATGGGAAATGGCCTACGGTCAAACTTAATAAATGTGGCATCATTTTT
TTCGTCTCGTCGTCCTGATCAAAAAGTCTCACGGGCCCAAAAAATTATCATCGCCCGTTTTCGAGATAATCGAGCTTAAA
GTTTGAGCAAATCTCGGCTCTCAGGGACGAATTCGCTCAGCAGTTGAGCGTGCGTCCTACACTGGAAGCGGCTTACCGCA
AACTGGCGATGGCTGCCGCTCCTTTTGCTCACACTCCGTCCG
>MR_Moffic_diploids00871
TGCAGACAAATGTTGATGAGTTCAGCACTAAACTTAGTGAAGCCTTCAGAAAGCATTCAATTATCCAGAAAACGTAGAAG
GTAGAAAAGGAGGAGACAGTATTCCTGAAAATCACTGCTAAAATTCAACGCGAACACAGAGGTCAAGACGTCAAAACTCA
AAATAATAACGAACGATCGAGCGTCGACAAACGAGTCAATAGTCAAACGAAGGAAAGTATACAGGTAGAGGTTGAAAGAA
AAGTCGAGAAAAGAGATTCAACATGGACCAAAATTTGAACCG
>MR_Moffic_diploids00872
TGCAGATGCAATTTTTGGGGTGCCAACTGCCGCTGTCAAAGAATGGGCCTTTTTCAAAAGTGGGGTTGAATATATTATGG
TGATATCGTGTTATTTTCTACATATTTTAAGTGAAATATAGGACTCTAAATGTTTTTCCTGTTTCCTTTCATTCGTTATA
TCCTTTCCACAAACCTCCTCCATTTCCCTCAGTAACGTTCCAAGAATTAAGGACACAAAATTATTTAACATTTACATATT
CCTTACCTATCAATAGCAATTAAATGATATAACAAAATGCCG
>MR_Moffic_diploids00873
TGCAGGACATATGCAGAGTTGCGTTTGGAGTATGTTGTGGGATCTTCGGTTGGAAGAAGATGCCATTCGGATTTAAGAAT
GTCGGAGCTACCTTTCAGAGAGCCATGGATTTTATTTTCAAAAATCAAATTGGTCGGAACATGGAAGTGTACGTTGAGGA
CATTCTGGTTAGAAGTGATAAGGCCCACACTCATGTTGCAGACCTCGAGGAGGCTTTCACCGTTGCTTAATTTTTTAACC
TCAAGATGAACGCTGCCAAGTGTGCCTTCGGAGTAAGGTCCG
>MR_Moffic_diploids00874
TGCAGGAATGTGAATAATTTCTTTTTTTTCATTGAATGAAATTATGTCTGCATTTTTTGAAGAGAAGCAATTTTTACAAG
CGACCTTGCCAAATTTCACCAAGTCGCCGATTTCATAGCAACGTTCATGGATTTCCCTAAAAAATTTACCAGCAAGCCTG
GATTACCATTTCACTAAGCTCTAATTTCTTTTCTGATTTGCTCATTTGGTTTTGTCTGACAAAAAGTTCATAAAAGTTTC
TTAAACATGAATAAATATTAGAGAGAAAGGAAGTAAACACCG
>MR_Moffic_diploids00875
TGCAGATCAATAAATATTTCCGCGAAGCGAGTCCATAAAATAGCGAGCTTGAAACGATTCCGACTGAACTAATAAATAAA
TGAGTAAGATACGTAAATGATCAGAGAACCGAGCAACAACGAGCCAAAATATTCAACAGAGGGTGTTCTACTGGGTCGCG
CTTATTACTGAGATCAAAATATACCAACGAAAATAACTGCGCGCATTCAGGCTGATGGAATATCCAGTGATTTCAAAGGG
AGATATCGGCCTGATTTTTGAAGCTATGCGGCAGGATTCCCG
>MR_Moffic_diploids00876
TGCAGCATCGGTATCGTCACCCTCAACCCGAGCCACGAGAACGCCGAGGACCTGATTCGCGATGCCGATGTGGCCATGTA
CGCGGCGAAGAAGCAGGGCCGTGGCCGTTGGGCGCTTTTCGATCTATCGATGCGCCAGGCCTCGATCGACCTGCTGTTCA
TGCAGAACGCTCTCAAGCATGCGATCCCGCGCAACGAGTTCTACCTGGTCTATCAGCCGATATTCGCCGTCGGCAGTGGG
CGGATCGAGGGCGTCGAGGCGTTGATTCGCTGGCATCACCCG
>MR_Moffic_diploids00877
TGCAGGATCCGACCAGGAGAAGAAGCGGCGGTGATCAGATACCTTCACCACAACAACCAGTACCTCAATACAACCCTTAT
CAGCAATTCATAGCCACCCGTCCAGCGGAACAGAACCGAGCCTCGCCACAAACAAACTTACCTCCTCGGCCAGAACTCAG
AAATTACGGCAATCCCATTGTAAGGCCCTCTGCCCAAGGTTACCCGCCTCCAGCCAACTGGAATAGACAACCTGCGCCAT
CTCCACCTCCTCCAAAAGGTGTCGACCCGAGAAACAGTCCCG
>MR_Moffic_diploids00878
TGCAGGTTTCTTCTCCGTCGGTAAATTACTTGAGTGACTTCCTTCTGCATTTAAATGAAACACCTTCTGCTGAGGGCTAA
GTCACTATTAAAATGATTGCGAGTCTTCTTCAACTCCGTCCCTTCTATTTACTGAGGTGAGTCAAGGTATAATGGAGAAC
AGGTATGGACAACACTCTGAGGTTGGCTCTGATTGGTTGTGAAAAATGCGACCCCGCTGCCATTTTTCTGACCGCGCGAT
TCAAACTTAGATTGCACATCTTGAAAAGGAAGGGCACATCCG
>MR_Moffic_diploids00879
TGCAGATTCAAAACCTGCAATAGATATTAACTTGAATGAGGTGGTTTCGAAGAGCTCGTCTAATGAGGTAACAGTCCTGC
AAGATGCTGCTACGGTAGATGAAAAAGGTAAGCCCGAGGGCCACCTATCTGCGTTGCCCTGGCTTAAAAATAAGCCGGAA
ATTCCCTCTGCCCCTACCGTACTCCAGCTTGGTAGTTTCCACCGCCTGTCCAGGGTTGAGCCCTGGGATTTGACGGCGGA
CTTAAAAAGCCACCTACAGACGCTTTACGCCCAATCATTCCG
>MR_Moffic_diploids00880
TGCAGTTGCGCCCCATGGTACACTTTTACTATAAGCAATTTAATAGTCGATTCTGGTGTAAAAATCTCCAAAAATAACGA
TATAGCAGCACCAAAAACTTCAGAAATCCACTCCTAAACTCAATAAACGCTTTTAATTGCGGGAGCGTAATGGTGGCTTA
GGGCAGTAATAATGGGAGGTTCCTATCTTAATTTCGTCATTCTCTCTATATGCTGACATAAAAGATTCACAGAGAATTAG
TCTTCAGAGATCAACATCCGATGAATAGTGCCGTGACACCCG
>MR_Moffic_diploids00881
TGCAGTGTCAGCAATCTTTGTAGGTTCCAGACTTGAAGAGGGACCTTCAGTTATAGGTTTATTTAGAGGGATTTGTTCCT
CAATGGTAGACTCTAGCTCGCGGATTATGACTGACAAGTCCACCTGCAAGGGAGTGATCTTGATACTTTTATTCCAACTC
ATGTCTGCAAACATAGAAAAAGAGAAAGGTCAATATCAACATAACAAGTCTACGATCAAGACATAATTTAAATATATATA
TATATCTATTAGAGGTAATACTTAGGGGCGAGTTATCGTCCG
>MR_Moffic_diploids00882
TGCAGTAATGGGGCTCTTGCAAAGTGTTGCTATTTAAGCAAATAAATACTGCAATCTGATGTAAAAACTATCAAAAATTA
CGAAAATTGCACTAAAAAAGTCTAAATCCAGTAAAAAAATATCAGAAAATAACTGTAGCGGCAAGATCGTAATGGCGAAG
CTACACAGGCAACATGGGAGATTCCTGTCTAATTTGTCAAATTCTCTACGGAAACACAGAGATATGTCTCAAACTAGACA
GGAATCTACAATGATACCTGCGTAGCTACGCCATTATGCCCG
>MR_Moffic_diploids00883
TGCAGTGAGATGTCCGCGGAATATAGAAGACGTGACTTTATCAGGAAAACGCACCTAGGGCGAAAAGCGCAGTTTGACAT
ATTTGCATCACGTCCATCTAAGTCTCATAAATACGAAATACGCAATCTGAGGGTTTTCATGACCGCACACTTTATGGTTC
TATCGTAGATTCAAGGGGACAGAATTCACCGTTGCCAAATATACACAGCTGGGTTGATTGACTGATCACGGAGCATCTTT
ATATACATCGAATATTAAAACATTATAGAATTTACAAATCCG
>MR_Moffic_diploids00884
TGCAGGACCATCTTCAGTCGCACTGGTTTTGCTGATTTGCCGAGCCACGAAAGTCACTGCCTCTTATCACAGTCGGCAGT
GGAGGTAGATAACTTGCAGAGGGCTGAAGGAGGATGACAAGAACTGCGTCTTCCCTTGAGCTGGCTTTGCCGCCGCAGAG
ACAGAGGATAACGACCGAAGACCTAGGGTCCGCGGTGGTGATCACTGACCGTCTCGCATGCTTATTTTTCAAATTTTTGG
AACCATAAAAAACTAGCGATCAAAACACCACATCCAGATCCG
>MR_Moffic_diploids00885
TGCAGCTACAAACCTGGAAATTTTGAGCACTGTGGCTCGGAGGTAGGATTTCCTAAATGAAATCGGGGAGGTTGCCGCGA
AGCGCGCGAGGATCGAATTCAAAGAGCATTTCCCCCGTCAATAGTTTTTTGAGGACGTAGGTAACTATGTCCTCAGCAAA
CTTGCAGAAATCCTATCTCGGTACACTGCAGAAGCTCAGGTAACAGACTAACTAGCCTTTAACGCAGTTTTGCGCACGTA
GAATATCCGATACATCCGGTACATATGACCACAAATGTACCG
>MR_Moffic_diploids00886
TGCAGTTTCAAACATTACTGAACACTGAATTTTGGACTTGGCCTGGTGGCTACCGCCACTTATGATGTTTGAGTTTCAGC
TTAAAATTGGATGAATCTTACTTAAAATTTGCGTTGAGGCTGAATGTGAAGACATTTTTTTTTTTTAAATTGAATGAAAT
AAAAGTATGTAAAAGTTGAGGTGTGAGGAAACAGGGCTTTAGCAGGCTCAGACAACAAAGACCGCACCATTGAAAAAGTC
AGGTAGTAGGCGTCTTTAATAGTTTGATTGTCACCTCGCCCG
>MR_Moffic_diploids00887
TGCAGCAAAAAGTAGGCAACAGACCCATTGAGAACTTGGATTGGACTTGAAACTTGAACCGTCAAACTTGAATTCAAAAG
ACAGCAGGGAAGCAAAACATGAATTGAACTGTTGAAACGTTGAGAAACGTTGTGGAAATAGCGTGAGAGAAGTAAGTTTT
TGGAGGGAGGAAAGGAGGAACGGAAACAGGGGCCTTACAGAAAGGGCAAAGAGAAACTAGCCAATCATGGCGAAAATTTC
AGGAAGGCGTGCACACAAACGCAGCAACTGAGATGATACCCG
>MR_Moffic_diploids00888
TGCAGAAAAAAATGTTTATGATGATTAACAATATATATAATTAATTGTCACAGACTCACACACATAAACTGAAGGTGAGG
ATTGGGATTAGGAATGCCAGCTTTTGTCACGCACTCCTCACGTGCGAGTCCTGCA
>MR_Moffic_diploids00889
TGCAGACGAAAGTTCAACGCGTAATTCCTGTCCGCACTGCATTGATACTCTTTGAACTCACAAACAAAAAGTGAGTGCCG
CGATCCACACACGGACAGCTTGTTAATTGAATGAGGACTACGAAACTTTCCCCCGCGGCGGTTTTGAAGAATTTGAAGAA
TTAACGACTAATTTATTCATTTAAATGTCAAAAGTGTCAGAAACACAGAAATAATAACGTAATAACATAAAACAAAAAGA
AGGAGAATAAATCTCGACACGTTTCAAAGAGCGAAAAGGCCG
>MR_Moffic_diploids00890
TGCAGGTTTGGTACTAGTAGTGCTTTCTTTTCTTTCGCCTTTATCAAACAAGTAAATCGAAAATGGGAGGTAGATATTCA
ACGAATGGGGCTTCTTCCCTGCTCCATCTGCTTTTTGGTGGGCGAGAAGTCCAGTATTGACTTCCGTCCTTTGAGCTACT
ATCGACCTTTGTGAGAGAAATTCCCCTTTTCTACCGACTGAAGCGAAGGTTAGCAGCCG
>MR_Moffic_diploids00891
TGCAGAGCGATCAAAGGGACTATTTTATAATTTTCTTCTTCCGTCAACCGCGGCATCGGCGGCAAGAAATCGTAGAATTG
ATCGGATTCTCTAGCGTGATTTCCG
>MR_Moffic_diploids00892
TGCAGGTGCTGGTGGCGTTGTAAGGGACAAAGATGGGTCAGTTAGCTTGGCATATTATCCGTTTCTAGGGGATGCATCAA
ACACATATGCAGAAGTCGCAGCAGTCGCTGAGGGACCTAACTAAGAGTTCCCCTCTGGACCTGAGAGAAGAGAAGGTTCG
CG
>MR_Moffic_diploids00893
TGCAGCTACAGACTTTTGAGGTTCCTGTTCAGTATGTAAATTTAATTTGTATTTAGTGCATCACTGCGTGCATCACTGTT
TTAAGTCTCTTATTGCGCATGCGCGCAGACTTGTTATATTCCATACTGATCATCGTCATATCGCCTTCAAGTACCTAGAG
AATAAAACTAGAAGTATTATCCTTTTTAATCCGTTTTATTAATTAATCCATTTCATTTTATCGAGTATTCAAATATCTTA
ACATGGTAGCATAATCGTGGTTTCGAATTAAAATCGTCCCCG
>MR_Moffic_diploids00894
TGCAGGGTTGCAATTTGGGTTTGATTTAGTCATTTTTGAAGGGGGTGCTAGGGTAGAAAATTATTCTGGCTTTGAGCTAT
CGTGGCCCCTCGATACTGGAGTTGTCTGTTTCTGGGCCCCACGTAAAGGATTTATGCCTCAATATCTGGTACCATTCAGA
AGCTACTCGATAGTTGTTTGGGTGATGATTATTTTCACTTACCTTGTCTGCCTTCTCCTTCATCGTGTTCTGAGAAAACT
GGCTTTAACTACACTCTCGTGCATGTTCTCTGAAAACGACCG
>MR_Moffic_diploids00895
TGCAGGGAGAGAGAATGGGAAATGAAAAAGGAGACAAGACGCAGGAGAAAGAAAAGTAGTTTTCAAAGAAAAGGAGATAG
CCCAGTATGTTACCTTCAGTTCAGAGCTGCCATCTTGCATACGATTAATTATGACAGTTTTTAATTCACCGATGATTCCA
CCCCTCTGGTTGAGAAAAGATTACGCAGTTCAGTTTAATGCGTGACTGTACCTTACGAAAATATGCTGATTTGTAATCTT
TACTCGATTGGTGCAATTGCTGTTAAATTTTGGAAATACCCG
>MR_Moffic_diploids00896
TGCAGAAAGGCTTCTCTTCTGGACCAGCACTGGACAAGAGTGCCTCAAGATCTTCCATCAAGACATGATTGAGGCATACA
AGTTTAGTCGACAATACCTGTAGGCAACGACGAAGCCTTTGGGTACTTTTTCCAGTTCGACGGCGAAGCGGCTAAGGACT
ATGCTACCAGGCATGGCCTAGGGGCTGAGATCCCATACAATGAAATTGCTGAGAAAGTTCCACCTCCTCCTACTTAGAAG
GGGGATCTTGAAGAGCCCGTCCATTATCTTTGGTGGCTACCG
>MR_Moffic_diploids00897
TGCAGATCTTATTCGCTCCGTCCAGTGTCAGATCCTGCGTTACCATGCCCCTAGGTCTAACCACCTCTCCTGCGAAACCC
TGCAGAGAAGTTTCCACTGGTTGTAGGCTGGTTTGTACTTTGATCTGCTTGTAGCAATTCCAGAACATGATGTTGGCCGA
ACTACCCGTGTCTACGGAGATCCGTTTTACATTGTGAAAAGCAATATCCACAGTTATCACCAAGGCATCATCATGGGGAC
GGAGTAGATTTCTGTCATCCCCTGGACCAAAAGAGATTTCCG
>MR_Moffic_diploids00898
TGCAGCGAGCCGAATAAATTGGGGGCCCCACCCTACTTGAATTTACCTTAAAAACAAAAATGTTAAAGTTCGATCTGACC
CCTCGGTGAACCCCTTGGTGAGAATATTCCATGGCTCCTTCATCCACAATCCTTTTGACTCTTCTTACTCCAATTACCAT
GATCCAAGAGCAACGATTTCATGCAGGCAAAATCGAAAATATATTTGAACATTTCAATTTTACTGTAATGAAAGTACCAT
AAAATTCAATTTGAATGTAAGGAAAATTGAATTTTTTTTCCG
>MR_Moffic_diploids00899
TGCAGAGGTGATAGAAAAGCAGCAGTCACCGATAGAGAGGATGGAAAAGGAGCTGAGTGAGCTCAGGGAGCTGAAAAGTA
TAATGCTGGCACAACAGAACTCCAGAATAGCCACAGTGGAGCAAGTGGAAAGCCATGCCCCGTCATACTGGCGTCCCTCC
GGTCTTGGGCCAATAGAGTCACCCCAGAAGGAGAGTCCTTTCTCGAGAGAAATACTGACTGACCCACTCCCAAAAGGGTT
CAGAACTGTCTCTTATGAATATCTGGGCACCTCAGACCCG
>MR_Moffic_diploids00900
TGCAGAAATTGAGGCAGGCGAAATATGGAGAAGTAAGAACTAAGAACCAACAAGCAAAGAAAAATAAGACATGAAAAGAA
TGGAGAGAACTTTGAATATACCAAGCTTCATCCAGAAGAGCAATTATGCCTATCGGTTTCTGCAGAACGCCGTTCTTGCC
AAGGTTGTATGTCTTTTTTCAACCTACTCAAGTCCAATCCATTTGGACCTCTTAGAGGTTCTAACCAAGGAGCACGCAGA
TCCCAAAAACGCATAGTTTCTCCTCCAAAAATGACTTCTCCG
>MR_Moffic_diploids00901
TGCAGGGCGGAGGAATTCGGGCCGCCGTCGAAGCACCAGGTCAAGGTGAGCATCGTGCCCAATTCGCCGATCGTGAAGAT
CGTGACGAACGAAAGCGGGCTCATGCCGCTGAGATAGGCTTTACGGTAGGGGACATACATGGTGCCCCACATCAGGCTGG
CGCCCGCTGCCGCAACAAGGCCACGCGCGGCGTGTGGGGATGCGCCCGCGGCATGCAGCGTGCTGAAGCCCAGCATGATG
GCGGCGGCGATGATCGCCAGCGTGCCGAGTACCACCTTGCCG
>MR_Moffic_diploids00902
TGCAGGAACAACCAGCGGGTTTTTTCGAAAGCCACCAGCGCCAGTTGGTACACCCCCAGGGTGACGCCGATGCCGAACAA
CGGATGATGCACCACCACCGCGAAAGTGCCCTGCCAATCCAGGCTCATGAAGCGTCCTCGCCGACGCGCTGGCGGCGCAT
CAGGCGTTGCATCAACCAGCCACAGAAGGCCATCGCCACCAGCACGGAAATCAGCAAGGCGCCAGCGATCGCCCAGAAAC
TCGCGGCGATGTCGCTGGCGTACACCATCACCCCTACCGCCG
>MR_Moffic_diploids00903
TGCGGATAGGACGTCTCAACTACCCCTGACACAAGGTATGGGCACGGCATGTCCAGCCTATACGGACGACATCCTCATTC
TCCGAAAAGGTACCG
>MR_Moffic_diploids00904
TGCAGCCACTATTCGAGGATGTCGCGGTAGTGTCTTTGTGTGTAGTGGAATAGACATAAGTATTTTATTGATTTTAATTA
AATTATTTTGGTGCACGTTCAAGAATGGCTTAGTGATTTGAAGCAGCATACATATTTTTCTGCAGAACGCCGTTCTTGCC
AAGGTTGTATGTCTTTTTTCAACCTACTCAAGTCCAATCCATTTGGACCTCTTAGAGGTTCTAACCAAGGAGCACGCAGA
TCCCAAAAACGCATAGTTTCTCCTCCAAAAATGACTTCTCCG
>MR_Moffic_diploids00905
TGCAGGGAGTCATACTGTTCAGCTTCCTCCGTGGCATGCTAGGAGGGGATTGGTGAAAGGTCACGGGGATTGTGATTAAA
CTTCAACGGGGATTTATTTAAGATCTGACTTCGAGAGAAGGGAATTAGTTATCCCG
>MR_Moffic_diploids00906
TGCAGAAAAAGAATAGGGTATCAGAGCGGAAAGAATCATAATGACGTGCATAAGAAAATGAGTATGAATAATAAAACATA
AGAGGTAACAAGGTTTTTTAAGTGGAGAAGTAGGGTTCACACCACCACTAAGACCATTAGAGGTTGAATGGGTTGGCCGA
AACCCATGATAAATGAGAGCAGCGGGATTGTGGATAAGGGATGAGATATGAAAGTAGCCACGCTTGACTAGAATAGCCAC
CTCTGTAGCAGGGATATTCTCCAACTTCCCGACAGGGTGCCG
>MR_Moffic_diploids00907
TGCAGTGAAAAGTGTCAAGGAAAGTGCTCGAGCACGAGCAAGATGGCTTGCTGCAATGGAAACTATCAGAAGGAGAGCAG
CTGAGTTTTCCCATTCATTTTCGCGTAGATCTCTCGTCTTGCCCAACAACCTGCA
>MR_Moffic_diploids00908
TGCAGGGGTACGGGCGAGTGTAACGCCCTCCGCACCAAATGTGAGAGGGACGGTCTGCTCTGGCTCTGTGGCAACAGAGC
CCGAACCCTCAGCAGTACCCTCATTGGAGGAGGTGACTACCTTCCTCAATATGGGACCCACATTGCTGGGGAGCTTGACG
ACCTGGAATCCTTTTTTCCAAGACATGTCTGCAAATAAGAAAATGCAGATAAGAAGCATATAAGTGAACACGTAGAAAGA
ACGAAGGGCCACACCGCCGCTCAGAGCAGCCAAGAAGTCCCG
>MR_Moffic_diploids00909
TGCAGAGCATAGGCCGATGCAGCGGCTAGAATCGCCGCTGCTGCGAGAATTGCACGCAGCTGCACGTCAGAAGGGATTCC
G
>MR_Moffic_diploids00910
TGCAGAAATTTCCGGATCAATCGCGCCTTGCTGCTGCTGCTGCTGCTTGCACCACCGCGCAGCCACTGTTGCTGCTTTCA
TCTCACATCGTCACTGAAGCCTCTCCTCGCGCTGCCGTCATGATAGCGTCTTACAGTAGCCACGCACAACAGCAGCCACA
CACAGTAGCAGCCCACACACAGCAGCAGCGCCGCCACTTGCAAACTATCACCGGAGACGTGTCCTCGCTCAGCGAACCGC
AGCCG
>MR_Moffic_diploids00911
TGCAGCGAGACCGCACTGTGCCTCTGTTCTGCAGCGAGACCGTATTGCACCTCTATTATCAGCACCACATTTCCGCGCTG
TGCTGATAGTTAGGCTAGGAGGTTTCACTGCCGAATACTCTTCTCTTTTCAAGGTGGCAGTCGATCATCTGCCAGTACAG
CACTGAGGAGCCCCCAGTTCTGTGCTACGCAGATTACTCCCTATCAGTGCTTTTGACGGCTCTGTCGGTCTTCTCTCTCA
GCCTACATAGCTTCATCAAGTCGCTGTCTCTCTCTATCACCG
>MR_Moffic_diploids00912
TGCAGCTGTAGGCCTAGATATTCTGAGCACTGTGGCTCAGAGGTAGGATTTTCTTAATGAAATCGGGGAGGTCTCCGCGA
AGCGCGCGAGGATCGAATTTGAACAATATTTTCCTCATCAAAAATTTGTTGGAAGCATAGGTAACAGACTTACCTACCTT
TAATACAGTTTCTGCGTACATCCCGTACATGTGGCACCACATGTACCGGATGGACCGAACATTCTGGTCGGAAAGTCCGG
TACATGTGGTGACATCCGGTACATATGGCACCACATGTACCG
>MR_Moffic_diploids00913
TGCAGTGGCACACCACGAAAAGATAATAGTCCTTCATTTCCAATTTTTCCACTTCCGACAAATTTCTTGAATGAAAATTG
ATTCCAGTCTTCTGGGTCAATCATAGGTTTAGTTTCAGGAGTTGCGACTGCTGCA
>MR_Moffic_diploids00914
TGCAGTTGATGTTACGGATCAGCCTCACTCTTCAGGCCAGCAGCTTTGCTCAGCATTTTCTGCCGATTGTCAGCCTGTTC
AGCTGACCTCAGAGGATTCCAGTCACCCG
>MR_Moffic_diploids00915
TGCAGAACGCCGTTCTTGCCAAGGTTGTATGTCTTTTTTCAACCTACTCAAGTCCAATCCATTTGGACCTCTTAGAGGTT
CTAACCAAGGAGCACGCAGATCCCAAAAACGCATAGTTTCTCCTCCAAAAATGACTTCTCCG
>MR_Moffic_diploids00916
TGCAGGTGCTAGTGAACTGCGCCGAAAAAAAAACAGCTGAAGTCATCGAAGTAGCTTATCGAACCTTCAGGCAGCTGCTG
GAAACACTGTTGGGCTGGTCCCATCAGAGTTGTCAGAAATACACAACATTTCACCCCATTGGAGTATTGGTGAAGGAGTG
CGAGATTTTCAAATCTCATCAAGTACTCTTCAGGGTCAGTGAGTCCCTGGTACTCGTAATTAATGGCTCTGAATCCCTTA
GGGAGCGGGTCAGCCAAGATTTCTTTAGTAAACAGACCTCCG
>MR_Moffic_diploids00917
TGCAGATCGTAATGCTCCTAGAGAGGCATATTTCGAATATAGAGGAGTCAAAGTTCCCAACAATCAAGTAGTTTATCATA
TCCTTCTATGAACCGTACGAGCACGTTCTCTGTCACCCCCCACCGCGCTTACGGCTCTCTACCCCAACCCAACTTGCTCT
GGCCCCG
>MR_Moffic_diploids00918
TGCAGTTCTGTGCTAGGTTCCCCGCACTCTATCTCTGTACTGGGTGCCCCGCACTTCAGTTCTGTGCTGGGTGCCCGCAC
TGCAGTTTTGTGCTGGGTGCCCCACTGCAGTTCTATGCTGGGTGCCCAGCACTCCAGACAGTACTACATAGATTACTCCA
GCACTGGGGTGCTGTACGGATTACTCCCTATCCAGTGCCTCATTTAACAAATCACCAGAATCTTCAAGTATTCATCGGAA
AACTCAAACAGTCGCCG
>MR_Moffic_diploids00919
TGCAGTCAGAACCGCAATGGCTTGGAGTCAGAACAGAATCATGAGCATCTCAGAAGTTGCCACTGCACCGGAGATCTCCT
TCGGTCCTGGAGATGATAGAGCGTTGCTAAGACCCTACAATGACGCTCTAGTAATAATGGCTGTGTTGTGCCG
>MR_Moffic_diploids00920
TGCAGATCCTGCGTTCCTTGCCTAAGGTCAGATCCAGAGTCACCATGCCTATCAGGTTAACAACTTCTCTTGCGAAACCC
AGCAGAGAAGTCTCTACTGCCTGCAGGGTGGTGTTTATCTTAATTTGCTTGTAGCAATCCCAGAACATGATATTGGTCGA
GCTACCAGTATCCACGAAAATCCACTTCACATCATAGGAGGTGATGACGGTAGTTATCACCAGAGCATCATCATGAGGCC
G
>MR_Moffic_diploids00921
TGCAGCTGCACGAGCCCTTCCCGCGTGCCACAAATGACCCACAAAAAAGAAGAATCCTAGAACAAAATGAGAGGTAGCTA
ACCAACTTCTAGGGGAGACATAATTGACTGCATTAATCTCAGTAGCTACACCACCCACAGAATTTAAAGAGCCTAAAGGA
GCATGAGTCATATATTCTGCA
>MR_Moffic_diploids00922
TGCAGCTGCACGAGCCCTTCCCGCGTGCCACAAATGACCCACAAAAAAGAAGAATCCTAGAACAAAATGAGAGGTAGCTA
ACCAACTTCTAGGGGAGACATAATTGACTGCATTAATCTCAGTAGCTACACCACCCACAGAATTTAAAGAGCCTAAAGGA
GCATGAGTCATATATTCTGCAGAAAATACTGCAAGAAAACTTTGTGGGCGTCATCGTCCAAGTGTTTGAGGCAGTTTCTG
GTGGGATGTTTGGCGTCGCAATAAGGGAAAGGCGGGCGGCCG
>MR_Moffic_diploids00923
TGCAGAGGATGTTCCTGTACTGACACTCACCTCCTCTTCTATGAAGGAGAAAAGACCCGAGGTTGGTAGTTAGTCCGAGA
CGGACACTCGACCTAAAATTAGGATGCAACCTAAGGTAGAAGCCCATCCCAAGATGGGAGCTCGGCCCGAGGTGGGGGTT
CGGCCCGAGACGGCGGCTGAAAAGGAGGATATGATGGAGGATGAGATTTTAGAGAGACAAACTCCTCTCCAAACTTCTGT
AAAAACTACCCCAGAATTCCTTCATGTGTTCTTGCTTCTCCG
>MR_Moffic_diploids00924
TGCAGATGTCGTGGGCAACGGTCGGGCGCTGCGCCCACGTGTGCCGCGGGAGAAACGCGGGTAACGGCCGAGTAACTCCC
CAGCCATAATGGGGAGTCATGACCCCTGTCCCCCAGCGGCCCCCATGCTGTGGTCTGTGCCTATAAATAGGACAGACACC
ACATACATCACACACTAACCCAAAATCTTTCTGCATCAAAAAACTTCATACGCTCAGTTCTCAAATCTCATCCAGTTCGC
CG
>MR_Moffic_diploids00925
TGCAGGTGGCGAAATCCGCCCTCGCCATCGTCGCCGCCTGGTTGCTCGCGGGCTGGCTCGTGCAGGGCCCGCCGCCGATC
TTCGCCGCGATCGCAGCCCTCCTGGTCGTTCAGCCGAGCGTCAACCAGTCATTCACCCGCGCCGTGGAGCGCAGCGTGGG
CGTCATCGTCGGCGTCGTGATCGCGGCGCTGCTGGGGCTCGCCTTCGGTTCTCAGCCGTGGGTCGCTCTGCTTTCGGCGG
GCGTCGCGCTGGTCGTGGCGTGGGCCGCCCGCATTTCGCCCG
>MR_Moffic_diploids00926
TGCAGCTGTGGTCTTTGATGCAGCTTTGGCGGATACAACACTGGCTCACGCAGTGCTGGCTGCTGTGCCCGTCTCCGCTC
CGACTCCCAGGAGACAGTAGCGCTCTGCGGAGCTCCCTGCTGCTCTGCCAGCCTCCAAGGTGATCACTCCTGAGGGGCGG
AAGTATTCTATCACCTTCCTGCACCCACCGGTGGGTGACCTGACGGGCGACCACGCCCTTAAACTATTACACGCACTGCC
TCGCGAGTGGTGCTAGAAGGCCTCTCTGGACTAGGTGGTCCG
>MR_Moffic_diploids00927
TGCAGACGATTTGACCGATCCTGCCCCTGCTACCACATTTGCACATTTAGATGCTACTACCGTACTATCAAGAGGATTAG
CTGCCAAAGGGATCTATCCG
>MR_Moffic_diploids00928
TGCAGTAAATGACGTATGAAGTATAACTTTGTCAGGACTTAGATTCATCGTGGCCATCCAATTTGAAAACAGGCCCTTCA
ACTTCCCCCATCTGGGCCTTACACATGTCAGGCTATTTTCCCGCGACGGTTGGCCTGGTATTATAGGGTATCAAAACCCA
CGAGGTCCTCATTTCCATCTTCTTCGCTTCATTTTGTTTATACACTTTCGTGCTCTAACTTCTCCTGCAAGTCTGCGTCA
AAGTTTCTCATAGGCATTTTTTCCGGCCGCTCTTCTTTCCCG
>MR_Moffic_diploids00929
TGCAGACGATCTTTCTCTAGCTCGCCTATTTCTGAATACAGGATATTGAATGCGAAAAGCAAGTTCATGGACTTAGCAAA
AGATGACAGCAACTTACCTACTTCTTCAACATTGTCTCTAGGTGAGCATACTGCAGGTACATAAACCGCTTGAATAGAAG
TTATGGATCCTTCTTTGGTAGAAGTAATTCTTTCTTGTAAAGAGCCCATTTCAGTACTCAGGGTGGGTTGATAACCGACA
GCGGAAGGCATTCTACCCAATAAGGCCGATACTTCGGATCCG
>MR_Moffic_diploids00930
TGCAGAACAGAGGTGCAGCGCAACCTCGCCGCGGAGCAGAGGCACTGCACTGTGGATGGGACATCTCCACTACCCCTGAC
ACAAGGTATCGGCACAACATGTCCAACCTGGTAATTCACATCCTAGTTTGAGGTAGGTAATTCATATACCAACCTAGTAC
CAAACATAAACATGCAATTCAATTTAGGGGAACATACTTACGCATACACCATATTTTATCTCTCAAGTTTCCTATCTATT
TTCCGACGAGATCTCTAACTTAGGCATCGGAGAACTTTCCCG
>MR_Moffic_diploids00931
TGCAGTTCTTTGAAAAAATTGGATATCAAAAGAATTTCCTAGGGATTATGCTGTCTGATAGTAGAATCGAATGTTATGTG
GATCACATATGGCAATGGGGTTTCATGCTATTTGGATAATTGAGTGGTCATATAGTTGTACCTTTTCAAATAAGAACGAC
TGTTTTCTTTTCTTGTCTTTTCTTGATTCTTTTAGTTTCATTACAACTTTGTATCCCTTTTGTGTATGTTCAAGGTTGGA
TTATTGGGCTTAGGAAGGTCACTCCAAAAGGATCTGAACCG
>MR_Moffic_diploids00932
TGCAGAGGAGATAAATGATTAGAAGTTTCGATATTTTTAGAGTCAGTTTCTCTACTAGCTTGAGTTCCCGAATCAACTGC
CTCATCAGACCCATCACTATAAAGCTCTCCAGGCTCTCGATCCACTGCAAGTACCGCAGGCTCGCATTTCCTTGATCCAC
CACCACTACTTCCAGAATCACTTCGACTAGAGGTGGAGTGGTATCCACCATTCATGTCATCTCTTTCTTCGGCATCCTTC
TGTCTGACCTTGCCCTTATCTTCCAGGCCAGCTCGACCCCG
>MR_Moffic_diploids00933
TGCAGTCCACTCCATGGCTGCACGCATAGTCTATATCAGCCTGCAACGCAGCGTCGCTTGCCCCTGGCTTTGGCACACAC
CACTTCTTCACCCCTTGCGAAGACGGTGGCAATTTTGGAGCAGGCTGCATTCGTGATATCGCAGTGTCATCAGTTTTCAT
CTCAACATGATGAAAATGCACAACATGGCGTTATAGAAAACAATTTACAAAGGTATGAGGGCCAACAGGTATGAGGCTAG
CTCATGACAACATCACACACGACGAACACCAACAGAAGCCG
>MR_Moffic_diploids00934
TGCAGTTGTGTCTGTGACCTTATCTGCAATTTCAAACTTGGACGTGACATATATATGAATTCAAATCAGGCTCTGAGATC
CGATCATCATTCTGGATTATGTTATTTTCAAACTTCTATTCTACATATTTTAATGGAGTTCAGGCTTACCTAACTGTGAC
CGTCAGATCATATACTTATTTTATTGTATTTATTAAAAATTGTCAGATTTGATGTAATTTTACTTATGGATCATATTTAT
TATTTAAGCCGCTCAGTTTATTGCAATATATGAATAATCAG
>MR_Moffic_diploids00935
TGCAGTCAATCCAATTAGCTCATTGGACTCAGTATCCACTACTAAACAAGTCAAGCAAAGCAGTATTTCTAACCATCTGA
GAGAAATACTTCCTGCCAATCGCTCATCTCTAACATCTGACAAGCTACTTCAAGGTTTAAAGATGAAGGGTTCAAAAGAT
CTTACACTCACTGGGAAAGAGCCTTTGACCATTGATAGGAGAAGCATTCAAGATTACGATGAAAAATCTTTTGACCTGGT
TGCACCTATTTTACTGAAAAAACAAAAATTGCTTATTACCG
>MR_Moffic_diploids00936
TGCAGAAGACAGTTCATCAGCTGGTGCTTTGAACTTGTCTTCAGCTGCATCTTCTAGCTCCAGATTCATGCCTAGCATAC
CCGAAACTGGAAATGAAAACGCGTTCACCCCTGAAAATGCTCGTTTGAGAAGCGAGGCTGCCTTCCAGCATGATTCTTGG
AACGAAACATCTTTCAACAACTTGAAAAGAAACAGAGATGGTGATTTGAAGATGTTTTCCGATTTCAATGGATTGGAAAA
TCAGGTAGCCACATTTCTTTATACGTTTTGCTTGCCATCCG
>MR_Moffic_diploids00937
TGCAGAGAACTGTGCCACTATAAATGGAGAAACATATTTTGTAGAAGCAAATTCAAACATGATAAACAAAGAGAGTCCAT
AATTTCATAAGTTTCAAACTGAGCTTGTATGCTTTTTTCGATCTTGCATAGTAATATTTCAAGCTGTGCATCTTACTTTT
GGAGACAGATATTGAGCGAGGAGACAAAATACAATTAGATCACATCAAGGGAATGTCTTTAAATTTGAATAACCTTGCAG
TAGCAAACTTGAGCAGAAAAGCACCTGTAGGGAATATGCCG
>MR_Moffic_diploids00938
TGCAGGTGTATGAAATGCAATGTCAAGCACAAAAAAGTCGAACCTTCCACAGCAGGAACAGCTCAGCTCAGTCATGGCAT
TTTTTACCTGCTCACTGAAGGCCAGAAGGAAAGGTGAGTATATCTCCTGTCCAAACGAGCGACGCCACTTGGATCCCTCC
CCAAGTGGATCAAATCTGAGATAGTACTTTCCTTGGACCTGTATGATATGATATTCATATAGAAAGTGTAACTTAACATG
GCATTCAGAACACGCGATAGATTCTACTTACAGTTAAGCCG
>MR_Moffic_diploids00939
TGCAGCTTGCTTTGATGAGGGCAACATTGTCCGATATCATGACGGATCCATCAGCCGATACACCCCAGAACAGATTCAAT
GATTTATCCGCACCCTACACACACACATGAATCAACTCCTAAGAAGAAATGGAGAATCTGGAAGAAGACGCATCGAATTC
TACTTACTAGGGCAGCGAAAACGGTGCCGTATTTGTGATCATAGATGACGAAGGAGAAACTGCCTTCGAGCTCTTTGAGG
ACCTGATGAGCTGGCATGGGGCTGCGGTCGCGCAGAGTCCG
>MR_Moffic_diploids00940
TGCAGCATTACATAAATAGCCCATCATTCTTTAAACCACGGTTTATTATTTGATCAATTGCAGAGAACAAAGAGGCAAGC
AAATGCTATATACATACACACATGTGTATATATATGCTATTGCACAGACTATATTAAAAACAACCACTTTATTGCTTAAT
ATACATCAAACCAAAACGCATGCAAAGCTACCATTGTCGGAAATTTTTTGCGCTAGCTAGGTTTTGCAGATTGGCAGTGG
AGCTCCACACAAACAATCATTCCCAAGAAACGCACTCGCCG
>MR_Moffic_diploids00941
TGCAGGGTTATGTTAAAAATGTCTCTTCAAAAGGATGCTTTATTATGCTTTCACGGAAGATTGATGCCAGAGTCCTCATT
TCTAATCTGTCAGACAACTTTGTTGAAAATCCTGAGAAGGATTTTTCGGTTGGAAAACTTGTGATTGGCAAGTAAGTATC
TTAACAGAACATTTTTCTGTTGATGCGAGTATGCGACACTGACACACCTTGTGCAGGGTACTGTCGGTGGAGCCACTATC
TAAGCGTGTTGAGGTTACCCTTCGAACTTCAAGTGCAGCCG
>MR_Moffic_diploids00942
TGCAGTGTGCATGCAAAGCATGGCAATTGCAATTAGCATAAGTCCAAGAATTGCTTCAAGGTATTGGTTCTCCACACATG
ATGATCTCTCCATTTTAACCAACTTAGATAAACTATTTCGTACATATTTGTATACATTTATTTATATTGAGAAATGGGAT
AAGTCTCATTCAAAAAAAGAGAGAAAAAGCACACATAAAGTTTGATTATTATATTTGCCATTTCTTAAATGTGGAGATTT
TCATTTGATTATGATAATATGCATAAAGATTGGGGCTACCG
>MR_Moffic_diploids00943
TGCAGGACCAAAAAATGGAGGCCTTATCAAATGTCTTGGCCCCACATTTTGTTGCATATGGAAGTTATTAGAGGCAGGTC
GTTGATTGTTGCGGGAAGGATTTGTTTGTCCATATTGCTCGTTTGTACTACGTCTTCTTCCACCAGAACCAGAATCATGG
CCTCTCGAATCAGCACGCGGTGAAGGTTGAAAATTCCCATTCATTGGTGGAACATAAGCTTGTGCAGGATCATTACTGTA
CTTCAGCAGTTGAGCATCAGCTCTTGGGAAAGGTCTGGCCG
>MR_Moffic_diploids00944
TGCAGAACGAGATGCAAAGGTAACAAACAAACTAGAATCATATGGAGAAACGTTTATTTGGCATGGACGAAGGCTTTTTA
GTTTGCTAATTTCTGTATCAAGTAAAATTTCTCTAGACAGTGTTTGATTTTCAAATCTATTAAGTAACATAAGAGATGTA
TAATTTCCATGTATATTATCCAAAATGGTTTTGTCATTCATTCTTATCATAGTAATATCTGTTTAATTTGGTGTAGTTCC
TATTGAAATAAAGCTACTGTAATGACTGCGAACCAAGACCG
>MR_Moffic_diploids00945
TGCAGCTTCAGAGGCAGCTGTTGTAGAAGAGAGTGCACATTCTGATGTATCAGTAAGAAGCTGACAATTTGGCTCGTGAT
TTTTTTCATATATACCTTTCTTGCCTTCTGTCAACCCTTCCCCTTGACAATTAGTAGGATCAATTTCCTTGTCTATTGCT
CCAGAGGTTGGAATCAGATCTTTTTTAAGCTTGTCTTGGATCAGACCATTCCCAATTTGACTAATATATTCTGCGCCTGA
AGAAGGCAACGCAAAACCTGTATTTTCTGCAACTGCAACCG
>MR_Moffic_diploids00946
TGCAGAAAACAAGTAGCAAGAACAGATTACAAGATCGCCCTGCTTCAAGAATTGCTTTAATCCCAACACAACGGTAATCC
CACTTTCCTTGTTACATGACTGTACCTTCCCTTGATTGTTTCGTTATGTATGTATATGTATATATGTATGTACGTACCTC
GAGCTGATCCCCTGCCAGAACGAGCAGTGCATGAGGCATTATAGGAACTGAAAACCACTGATTGTCTTTGAGCAGTTGAA
GGCCTTGTACTTGCCTGTCTTGCAGGAGAAAAGTTACTCCG
>MR_Moffic_diploids00947
TGCAGAGTCGTGAGGAACCTGTTGCTCGCAGGCCGTTCGTCCGTCTCGACGTTCCTTGTTTTGATGGTGAGGACCCATAT
TCGTGGGTTTTCAAGATTGAGGAGTATTTCTCTTATCATAATACTTCCGACACTCAACGTCTTCAGATTGTGGCTTTCCA
TTTGGATGGTAAGGCTTCCACTTGGTTTCAATGGTTAAAGTCACATGGCATGTTATCTACATGGTCCGATTTCTTATCTC
GTGTAAAATCTCGTTTTGGGGCATCTCAATTCGATGATCCG
>MR_Moffic_diploids00948
TGCAGAACAACATAGTACTAGTCTAACAATAAAGTAGCTAACCAACAAAACACTTGCAACAGTTTTCTCACGAGCTGCTT
CAGAGGCTTGGAGGAAGAGTTTCTTCATGTTGAGTTGGCAGTCAAAGTTGTGTTGTTAAATAAGGACTTCCAACTAGGAT
GCTTTTGCTGACTAGTGCAGTGGCTTGGAATATTGAATTTGCAGAGTAAAACTTGAATTGGTGAGGAAGATGATTGAGCT
GTATTACCAAGATTGCTAACACCATGAAATATTCCCCGCCG
>MR_Moffic_diploids00949
TGCAGCTAGAGCAATGGGATCGACGAACAAATCCTTCCACGAACTTCATAAAGCTACTGTGGAGGAGGGTTCCACTCTGC
AAAACTTCGTTATTGATCCAGGGAACTCAAAAGAATTAAGTGTCATGACTAAAATTGCTGGCAAAAGATGGGGTGATCTT
GCAGATGACTCTAATCCGTCTCCTACAAAGTCTTCTTTATGAATGTTCTTGCATGAAACGTTTTTGGTTTGACTTCAAAC
ACACAAAACATGCTCAAAAAATACTGCAAAAAGTTCAACCG
>MR_Moffic_diploids00950
TGCAGAAGGCATGATGGTCGCTATCATAGGTTGTACGGATACCGCCCCCTCTCACATGAGATATCGAGGGTCACTTCTAT
AGGTGGTTGTGGCCACTTGTTATAAACACATCCATGCACATCTAAGCTCAGGTACGTGAACTAAACTAACAAGAACACAT
GAAGCAATTGCTTCTTGAAGAACTCGACATGTTCTTCTGATAAGCTTGTTAACTTAAGCATCTTAGTCTCGTCCCGAAGA
ACCCCTCCG
>MR_Moffic_diploids00951
TGCAGGCTGGAATCATACTTGGACCTACTATTCTAGGACAGTTTCCAGATCTGGAGAAAGCACTATTCCCACAAGACGGA
GATGTCTACTTAGACTTACTGTCGAAAATCGGCTACATCTTCTTCATATTCCTTAGTGGTGTGAAGATGGATCCAAGAAC
TGTGCTGAGGACTGGTATCAAGGCATGGACTATCGGAGTTCTTGCTGTCACACTTCCACTTGGTGGTAGCTTGATAATGA
GCCTAGCACAGCAGCCTTCAATCCACAAGTATCGATGGCCG
>MR_Moffic_diploids00952
TGCAGATTGGATAATGACATGAACATCTTTCCTAATTGCGTCAATAGATTCATCATCCATTCCTAGATTTGGTTTGCATA
TATCTCCGACAATTGGTATAAGCTTCTCCCTTACAAAAGCTTCATAAGATGTCCCATATTTTTCATTCAAACATGTGAAC
AACTCTGAGCTTATTATCTACAAAAGGTACATTGTATATAGTTAATATATTGGGATTAAAAAAAAGTACAAATTAGTCTA
AAGAATGCATTAAACAAAATATTTGGCCATGCATCGCTCCG
>MR_Moffic_diploids00953
TGCAGACAGAGAGAGCTGTTTTGTATTTATAGTGAGACTAGGGTTTCTGAGATTGTGCTAACGGCACTCTCTCTTCATGG
TAATAATAATTAATTAATGTGTATCTTAGTGATGAGAAGATGGTGACGCATGGAATTTTGCTTTGCTAATGCTAGTTTTC
TCGTGGTAGGCAATGTTTTCAAACCCAGATCGGACATCGAATTGTTCACTTGATTGGGACATCGAACCGTTTATTTGATT
GGATCATTGGTTCGACCG
>MR_Moffic_diploids00954
TGCAGTTCGTAATCAAGTTTAATTTTAGAGCCTCCAACACCGAAGCAGAATATGAGGCACTCGCAGAGGTGGGCGCTTGA
TGAGTTAAGGTAGCCTCACACTCGCAGCTAGTCACTCAGCAAGTAGAAGGACTCTGCAAAACAAAAAATGATAAGATGGC
AAAGTATCTTGAGCAAGTTGAGCACCTCCGAGAAAATTTTGAGAGCTGCACTGTCGAACAGATTCCCAGAATAGAAAATG
CCAGAGCAGACGCATTGACCAGAATAGCCAGCGCAGCACCG
>MR_Moffic_diploids00955
TGCAGCCAAAGTTCTTCCAACAAACAGACTAAAAACACAAACTACAGAGGAATATCAGAGATATTAGGCACATTAAACCT
CCAAGCAGAGATAGAACTTACTGGTGTTCCCCTCCACCCAATGATCAAACTTTTTTCATCAATATCGAACGTGAAGAAGC
TTCCACACGCGAAGTTCTTAACCACGAGATTCGCCTGATACACCGAGGACATACTCAGCTCCGTCTCCTCAAACTTGAAA
CGCGTAAAAAAGGACCTCCACACGCTCATCCTGACATGCCG
>MR_Moffic_diploids00956
TGCAGCCAGAGACACGCCTGAGATTGAATTGAGGCTAGGAAGCTGGGAGAGGACGAAGTGAACGGAGGCAAAGATGATGA
TGAAATATGTGAGTTTGATGTTCTTGCAATGGGAGCAAACCAAATTATGGAATTTCTGAAGGGATTTCCCTCCCGTGATC
ATATAAACTATGTCAACACCAACTTCAACAATGAGTTGCTGAGGCACGACGATCCACAGGCCAAGCTTCTCACCGAAGGC
ATGCTGGCCAAGCTCATGATATCTGTCAAAACGTTTTCCCG
>MR_Moffic_diploids00957
TGCAGGTTTCTCTCTCTATATATATATGATTTTTTTAGGGTTTTTTCAATTTGTGCTTGAGGTTTTCTGTCATTCGCATG
GCTGCTCTTAGTTATTTGATTTCTGTATGTATATGTGGTATGTTCTTAGATTGTATCTGTACCTTTTTATGTGTACGTAT
TCATGTTTATGTGTGTAGATATTTCTTTTTTCTTTTCTTTTTATTTTCTTTGAATTTGCGGTTGGTTTCAGGGTTTAATG
AGTTTAATTTTGATAAAAGCGAATCAAAAAGGAGTTTTCCG
>MR_Moffic_diploids00958
TGCAGACAACGTCTCATCAAATTTCTGTTTAGAAACTTTGATGAGTGCATTTTATAAACTTCGTGTGTTTTTCCTCTTCC
AGAAAATCATATCCAACGCAGAGTTTGACCTTTTTTCTTTCTTCTAATTTTTGCTATTCTAAGCAACTTTTTTTTCTTCT
TCCTTTTTTTATGAGGTTTGTTCATCTCTCTTGAGCGACTATTGCACATAAAGAATCTAACCTATTATTATTTGCTGACT
TCACATGCATCGACACTAAATGTAACACAACATTTTATCCG
>MR_Moffic_diploids00959
TGCAGGAATCAACAACAAAAAGATGTTGCTGTTGAAGCCATTCTCACTGTACGTATTTCCTAACTTCAACTTCCATTACA
CTTTGTTTGTTTCTTATTCTTTTTACAAAAGATATATCATAAAAAATTATTTATAATCTCAACATGAGACCATCTATTTA
TTATATATGTGCAGAGCGGGATTAGGGTGCATGAGCAGTTTGGCAAGGCAGGGCAAGGCGAAAAGCGGCGAGGAAGAGGA
AGAAGCGAGGCGGGGGTGGTGGATGCCGCACCCCCGCACCG
>MR_Moffic_diploids00960
TGCAGACTGCAACCAATTAAGAGTTTTGCATCCCTAAGCAATTACATATTAGGCTGCATCCATAATTTGATAACACTGCA
TTGCGTCATATGTTCTAATTTTTTATTGTGGATATTTCTAGTGTACTGACTGAATACTGATACATAGAAAACTAATCATC
TGAACTTAACTTGCTGAAAAGTAAAATTCTGTATTTCTGCTTTACTGTAAAGGGCATTACTTCGCTTTTGTAGCATTTTG
ACAAAATTCTTTTGACTTGTTTGAATTACAAACTTGGACCG
>MR_Moffic_diploids00961
TGCAGCTGCGTGGTCTGGGCATCCATCCAGGCAAAAAGATCGGTGCGGAAGGACTGGAATTTTGTGTAGAACCCTGCGAA
GCCCATCTGGAATGGCATGTGGGATTGAGTATCGGCTCTTGGTCCCTCTTCACACTCTGCTTCCTCTTCAGCGGCCTCAT
CATCATTGTGGCCCACCACTTGCGACGTCCCTGCACCTCCAGCCTGCTGCATAGCCTTGAATTCCCTCACACAAAGCCTC
TACTCATGATTGATTAATTCTCTCTCCGATCTTACTAACCG
>MR_Moffic_diploids00962
TGCAGGATGAAGGGCCAGGGAGTGTTGGCGGGGGAGTCGAGGGGCTCGTGAGGAACGTCTTTGGCGACGAAAGACCTTTG
TCTGAGATCATAGACCCCTCTCTTCTGCATGAGGTTCAGGCAAAGAAACAGATTGTTGCAATGTTTCACATTGCTTTGAG
CTGTACAGAAATGGACCCTGAGTTGAGACCTAAGATGAGAATGGTTTCTAACAGTCTTGATTGCATCAAATTGGAGTGAC
TAGAGGTGTCAAAATATCGGCCGCCCGACCTACCTCACCG
>MR_Moffic_diploids00963
TGCAGATTGATGGGAAAATGAACCTAACCTGTCCACTCATTGCTCTTAGTGAAATCAATGCCAACTATTAAATTTGATGA
TTCCAATCCTGACCTAGAAAGAGCATCTGTAACCTAATTATAAGATATGATACAAAAATTAATAAACTTATGAAAATTCA
TACATATATTATTTTTAGACATGAAAATTGACTTGGGGTTGACTTCATGTCACCCCGATCGATAAATAACCTATACCTGG
TCGAGGGTTTGGTAGTTGTCGGCGATTCTTGAGAACTTCCG
>MR_Moffic_diploids00964
TGCAGCTGCGTGGTCTGAGCGTCCATCCAGGCAAACAGATCGGTGCGGAAGGACTGGAATTCTATGTAGAACCCTGCGAA
GCCCATCTGGAATGGCATGTGGGACTGAGTATCGGCTCTTGGTCCCTCTTCATACTCCGCTTCCTCTTCAGCGGCCTCAT
CATCATCGTGGCCCGCCGCTTGCGACGTCCCTGCACCTCCAGCCTGCTGCATAGCCTTGAATTCCCTCACACAAAGCCTC
TGCTCATGAGGGATGAATTCTCTCTCCGATCTCACTAACCG
>MR_Moffic_diploids00965
TGCAGGAGACAAAATTACATGAGCTCATCGCTCAAGAAAGTGAGTTGCAGGGGGCAAGCGAGTGGTTGTGAACTCAAATG
CAATTTAAATTTCTTGCAATGGACACAAAGATGCGAATGAGTTCGGCCTATCACCAGGAGACAATGGACAATGGAGGTGA
TTAATCGAAGAGTGGAAACTTATTTGCAATGTTTCGCATAAGAGAGGCCGAAGCAATGGTTCAAATGGTTGCCGTGTGTT
GACAATAGAAATGAGCCCAGCCTGGCCCAATGGGCCAGCCG
>MR_Moffic_diploids00966
TGCAGTCGGGGGACTGGTACAGACCCTCATGAGTTATGTCGTTGGTGGGGACAGCTCAAACTGGGTTGGGGTCTTAGGTT
TACCTCACTACAATATGAATGACATGCCAGGCGTTGCATTCAGAGTGGCACTTCATCTGGCGCAGATGAAGCGCTCAAAG
AAGTTTGTAATGTTTGATTATGGCAGTCCAGCCGCGAATATGGAAGTCTACGGTTCCCCAGAGCCGTTGGACTTGGGCGA
GTACTACAGCTTCATCGACATCCCTGTTGATCTTGTTGCCG
>MR_Moffic_diploids00967
TGCAGCTTTTTTCTATGAATACATATGAAGACAGCATTGTTTCAGCAGTAGTTCGTCCAGAAGATATTGGCGTGAAGTTT
GACGATGTTGGAGCTCTTGAACATGTGAAGAAAGTACTGCATGAAACTGTCTTTCTCCCATGGAAACTTGTTGAAGGTGG
GTAACGTGCTATTATTTTCAACGCGGCCTTATGTTTTTTCGTATTCTTTGCAATGCCAAACTGTAAACATTCTGCACATT
TTTCCAGCCTTGCAAAGGAATACTACTCTTTGGACCTCCCG
>MR_Moffic_diploids00968
TGCAGCCAGCACTGCTATTCCTGAAACAATCCATTCAAACATATCACACCACCGCAGAATTTAAGCAATGAGAGGCCGGG
AAAGTAGGTTTCGTGTTTACCTAAATCGAGATTGTTGTCTTCCTCGCGGGAACAATCATGTTCGTGGAGTTGGATCTCTC
GTATCGCTTGGTTCCCTCTATCTATGACCAAAAGAGAGCAGCTACTTCCAACATAGACCAAATCAAAATCATCTGAGAAT
TTCGCATCTTCACTTGGTCCGTCTACATGTCCTCCTCCCCG
>MR_Moffic_diploids00969
TGCAGCTGCGTGGTCTGAGCATCCATCCGGGCAAACAGATCGGTGCGGAAGGACTGAAATTCTGTGTAGAAACCTAAGAA
GCCCATCTGGGATGGCATGTGGGACTGAGTGTCAGCTCGTGGTCCCTCTTCATACGCCGCTTCCTCTTCAACGGCCTCAT
CATCCTCGTGGCCCGCTACTTGCGACGTCCCTGCACCTCCAGCCTGCTGCATAGCCCTGAATTCCCTCACACAAAGCCTC
TGCTCATGAGGGATAAATTCTCTCTCCGATCTCACTAACCG
>MR_Moffic_diploids00970
TGCAGCATCAGTGGCTAGGCGGGCTGCGAGGAGGCTCGAATTGTTCTCCTCCTCGTCGAACCATGCGACTTCATTCCTCA
ATATTGCTGAAATTTATTAAAGAATAATATCATGAGCTAAATTTGCATGGATTCTGAGGAAAGGACAAAAAATTTAGACA
AGTTTACATGTGTTAATGAATACCTGCAAGCATCATCCTCCTTACTCTTGTGGTAAGGTTCTCACCCATGATACTGAAGA
AGTAGTGCTGAATGAGGTATGCAACAACAGCGTAAAGGCCG
>MR_Moffic_diploids00971
TGCAGATCGTAACAAGAAGTTTCTACCAAAATTTCATCACCAAATTTAGACATTATCAAGCAAGACTATTCGGATCACAG
AAAATTTTAAGACTTATGGCCTTTATTTTGTCTCTTGACGACGTCGCTTCACAGAAAATTACGGGGTTCCAAATTCAACT
AGATGCATATTGAAGTGAGATAAATTTAACCAGAGAGGAAATGCAAACTTATTGGGGGATCGGATCAGACGACGACGGGG
AGGGGGTGGGCCG
>MR_Moffic_diploids00972
TGCAGAAAGATAAGTACCTTCTACAATGGATAACACCAGTGAAGATATTGCAGGGGTACAAAAAGCCACCTGCTTGCCGA
TACAACCACACCATCCCTGCCGTAATCTTCTCGTCTGGCATATTGGGAAACTTATTCCACGAATTCAACGACATTATCAT
CCCCCTTTTCATCACCACCAACCACTTCAAATCCCAGGTCCTTCTCATCCTGGAGGACTACGATGTTTGGTTCGTCCGCA
AGTTCAGCAGGATCCTGTCTCGTTATGAGGTGATGAATCCG
>MR_Moffic_diploids00973
TGCAGCTGCGTGGTCTGAGCATCCATTCGGGTAAACAGATCGGTGCGGAATGACTAAAATTCTGTGTAGAAACCTGAGAA
GCCCATCTGGGATGGCATGTGGGACTGAGTGTCCGTTCGTGGTCCCTCTTCATATGCCGCTTCCTCTTTAGTGGCCTCGT
CATCAACGTGGTCTGCTGTTTGCGACGTCCCTGCACCTCCAGCCTGCTGCATAGCCCGAAATTCCCTCACACAAAGCCTC
TGCTCATGAGGGATAAATTCTCTCTCTGATCTCACTAACCG
>MR_Moffic_diploids00974
TGCAGGTAAGTGGGCTCTGTGTTTTTCATAATTGGTCACTCAGTTATTTACGTATGTATTGTTTTTTTCTCCCACCAACC
ACTAGAATTATGCACATTTGACATGTTAGTGTAGGGAGAGGATAAAATATATATATATATTTAAATTAATCAAAAATTAA
TTTAAATAATTAATATTTATTATAAAGAAATATGATTCATAACTTATACAGGAAAGATTTCTAATATGCATGACTCCTAT
GTCAGTGCAAGTATATGTATGTATGCATGCATGTGGCCG
>MR_Moffic_diploids00975
TGCAGTTTCCTCTGCTTCCATAGCCTTAACTTCTCCTTCTCTACAGTTGTTTCTATACTTGCCCTCTTCCAATGCCGTAC
AATTCCTACTCTCATCAAAATCCTCCCATGGATTCTCCCCCACCGCATCTCTCCAACTACGATCCGCTCTCCTCCGCCTT
TACGCGGCGCCGCGGATCCACTTCCCAAATGTGTCTGCACAGGATTCTAACCACAATCACCACCGTGCAGCCGCCGCCGC
TTCCGCTTCTCCTCGCCGCGAAACCCTCGCTTTGCGTACCG
>MR_Moffic_diploids00976
TGCAGCAGCCTACTGCAACTTCACAGCGCCGCGCCTCCCTTCACCTCTTCTTCGCGTCGCCTTGCTGCGGCGTCGTCCGC
CGCCACTTTGCCCACCGCCCAGCAGCCACCGCGTAGCACCTCCGACAGCCATAGTGCGCCGCCGCTGCTCGCTTTCCTCC
AGCAGCCACTCTCCGCCGCCTTTCACGCCACCGCGTTCAGCAGCCATAAACGCAGCAGCAACCACAGAGGCAGCGCCGCC
ACCTGCTCTACCGTCGCCTGCGCGTGCCCCCGCCTGCGCCG
>MR_Moffic_diploids00977
TGCAGCCTTATTTTTCCAGTTGCTGCCCCCATCAGTAGGACCACCTGAAATCATGTTTATTACTCCTCGCTTCTGGAATC
CAAGCCAGCGAGTTGCTGGCTGCATGAAGAAAACCCCGATGCTGGACAAGCTGGAGTCGTTATTGGAGTGCGTCTGAAGC
GGAGCGCCGCGACTCACTAGCCTCAAGTGAGTTGCTAGAATAGTAAGAGTAGGCCTCGAGTTATTAGCCTCACAGGACTC
GCGGGCATATGACGTCTGGAATTGAAGAACTCGATTCGCCG
>MR_Moffic_diploids00978
TGCAGCTCCTCTGACGTGGGCTTGATAATCAGTATTCTAGCGCCGCAACCCTCTTTGGTCACAAAGCTATCTACGAACGC
CTTCCATTCTTCTTCAGAGAGGTACGGGTCGTTTCCAACATATCAAAAGTGATATGGCATAATCAGGGAGATCCCGCTTA
CGGATCTTGAAAGACATACCCGAGTTCGAATCAAGGTACTATGGTACTCGAAATGAATATTGAATACCGTCCTCAATGGT
ATACAGTCTATATTGAAGCCATTCCTGAAATGAAAATACCG
>MR_Moffic_diploids00979
TGCAGCTTGATTTTCCATCTGACTCATCTAACCCTCAAAAATCTTCATTTAATTTGACAATGTAGAATCTATGTTCTCAA
GTGCTGTCACCTTCTATCCCGTTTGCCCGATGAATGCGTTTTGCTGATTCATCATTTGCTGCATCATCTCTTTGAGCAAC
AGTGTCTTTGGCTCGTTTATGATCCCATTTGTGATAGAGAATCAAGGTGGAGGCTGTTGAGCATTTTTGGGGTTGGTAAA
TGAGAGATTCGGATGATTTCGATTGTTGAAGTGATATGCCG
>MR_Moffic_diploids00980
TGCAGCTGACGTGGAATTACAACTACGGCGCAGCCGGCCAAGCCATCGGATTCGATGGATTGAAAAACCCTGAAATCGTG
GCCGTAGATCCATTGATATCTATCAAGGCCGCCGTATGGTTTTGGATGGAAAATTGCCACGCAACTTTTGTTTCCGGAAA
TGGCTTTGGCGCCACGATCCGTGCTATCAACAGCTTAGAATGCAACGGGCGGAGACCG
>MR_Moffic_diploids00981
TGCAGTCTAAGGTTAACAAGCTGAAACAAGCATCAAGGAGAGTTGTGAATTTGGTAACAATTTGGTATCATCGAACCCAT
CAACGAAACTATCCAAAAGGATTCCTAATAAATTATCAGGAATTTTTCCAACAATTTTTTCCTTTTTAATGATGCCAAAT
CCCTAAGTACATAACCAAATATAAAGTCCTATTACACAAATAAAGGTCTTGAATTAAAAGAAAAGAAAGAAAAAATAACC
TAAGAAAACTCAAAGGTTGACAGGCCCAACCCTTAAGCCCG
>MR_Moffic_diploids00982
TGCAGCAGTGATTGAGAAGTTACCACCTCTGTGGAAGGATTTCAAAAACTACCTCAAACACAAACGCAAGGATCTTACTC
TTGAACAATTGATTGTACGATTGAGGATTGAAGAAGACAACCGCAAAGGTGACGGAAAGAGCATCAAGTCGTCAATGGAG
GAAAAAGTAAACTTGGCCGAATCCAGCCACAATAGCAAGAAGCGCAAGTTCAAAGGCAAGAAACCAGTATCTAAGAAGGC
CAAGAGGATCAAAGGCAACTGCTACAACTGCGACAAACCCG
>MR_Moffic_diploids00983
GGCAGAGAACCCGTCGCTGTCTCGGCTGTGCTACCAGAAGCTCTGGGGAAGTCGGAATAGGAGAGCACTCATCTTGGGGT
GGGCTTACTACTTAGATGCTTTCAGCAGTTATCCGCTCCGCACTTGGCTACCCAGCGTTTACCGTGGGCACGATAACTGG
TACACCAGAGGTGCGTCCTTCCCG
>MR_Moffic_diploids00984
TGCAGCTGCGTGGTCTGAGCATCCATCCGGGCAAACAGATCGATGCGGAAGGATTGAAATTCTGTGTAGAAACATGAGAA
GTCCATTTGGGATGACATGTGGGACTGAGTGTCAGCTCGTGGTCCCTCTTCATACGCCGCTTCCTCTTCAGCAGCCTCAT
CATCATCGTGGCCCGCTGCTTGCGACGTCCCTACACATCTAGCCTGCTGCATAGCCCTGAATTCCCTCACACAAAGCCTC
TTCTCATGAAGGATAAATTCTCTCTCCGATCTCACTAACCG
>MR_Moffic_diploids00985
TGCAGCCCGCGGAGTTGCCGCAGCTCGCGGTGTGTTGAAATAGAGACAAGTCATCCGGGGATCGCGGAGGTACAGCAGGC
AGCGGGCGCGGCAGGTACGCGGGGCGAGGAGCGAGGCGCTGGGCGAGCACACGAGGCGAGGCGCGAGTCGCGCGCTGGGC
GTGAAGGCCGCGAGTCGCGCACTGGCGCGCCGTGATTCGCGCGCGTTGGGTACGCAGGTCCGCGACTCGCGCGCGCTGCT
CGTGCGCAGCTTCTTTCTTTCGGCTCGTTCTCTCTCGTCCG
>MR_Moffic_diploids00986
TGCAGATACTGATATGAATAGGGAAGAGTTGGGAAATATCATGACTGTCAGGACAAAACCAGCAGCTCTAGTTGTTGCAA
AAAGCAATGGCCACCGAGAAGATGTTGGGCAGTCTAAGATGGAACCACACGTGGGGTTCAAGATTAGGATTGGGCAGCTA
TATAGATCCCGAGTTGACGGTGCTGTTATTTCCAGGAGATTTGTGTGTTCGAAGGAGGGATTTCAGACCAACTCAAGAAC
TGGTTGTCCAGCTTTCATAAGAGTGCAAAAGGTTGATTCCG
>MR_Moffic_diploids00987
TGCAGCTGCGTGGTCTGAGCATCCAACCGGGCAAACAGATCGGTGCGGAAGGACTGGAATTTTGTGTAGAACCCTGGGAA
GCCCACCTGGAATGGCATGTGGGACTGAGTATCGGCTCTTGGTCCCTCTTCATGCTCCGCTTCCTCTTCAGCGGCCTCAT
CATCATCATGGCCCGCTGCTTGCGATGTCCCTGCACCTCCAGCCTACTGTATAGCCTTGAATTCCCTCACACAAAGCCTC
TACTCATGAGGGATAAATTCTCTCTCCCATATCACTAACCG
>MR_Moffic_diploids00988
TGCAGCTGATGATCGATATGAGGATCTTCTTGAGCAGGTCAATTTGTTGAAAAAGGGCTTTGAAAAAGAGAGAATGATGA
AGACAGAGGCACTTGTTGTACAACAACAACAAGTAGTTGAAGATCCACCAATTTCTGAAGAGGTGCACTACCTCAATCAA
AGGAACTTCAACTTCAACAGGCAAGGCTTCCAAGGGGGCAATCCGGGGTATCAATACAACAATAGGAGTCATCCTAATTT
ATCCTATGGGAACCCCAATAATGCACAGCAGCCCCCTCCCG
>MR_Moffic_diploids00989
TGCAGCTTGATTTGCCAATTGACTCATTTGTCCCTCGAACATCTTCATCTGCTTTGAAAGTGCTAAAACTGTGTTTTCTA
GATTGATTACCCTTTGTCCCATCTGCCCAATGAATGTGTTTTGCTGATTGATCAGTTGATGTATCATCTCTTCAAGCGAA
GACTTTTTCGGCTCATTAATCATCCCATTAGTGATAGAGAATCTGGGTGGGGGCTGTTGTGCATTGTTTGGGTTGGTATA
TGATAGATTTGGATGACTCCAATTGTTATATTGGTATGCCG
>MR_Moffic_diploids00990
TGCAGCTGCGTGGTCTAGGCATCCATCCGGGCAAACAAATCGGTGCGGAAGGACTGAAATTCTATGTAGAAACCTGAGAA
GCCCATCTGGGGTGGCATGAGGGACTGAGTGTCAGCCCGTGGTCCCTCTTCATACACCGCTTCCTATTCAGCGGCCTCAT
CATAAACGTGGACCGCTGCTTGCGACATCCCTGCACCTCCAGCCTGCTGCATAGCCCTAAATTCCCTCACACAAAGCCTC
TGCTCATGAGGGATAAATTCCCTCTCCAATCTCACTAACCG
>MR_Moffic_diploids00991
TGCAGCTAGAGCTAGTGCCCTCGTTGCTGAAACCCACGATACAACTTTCTTTGCAGGCTGGAGGAAATTCATTGTTGTAT
GGGGCCAATGAATCCTCCATCTCACTCGCCTCCACATATTCATCCACCTTATTGATAGCATCCAATGTCTCATCAGGTTT
CTCATACACCTGAGGACTGCTTGAAAAAGACAGAATACTAGAATTCTGTTTCTCATTGGACTGAACATTGCTGGAAAAAG
GCCG
>MR_Moffic_diploids00992
TGCAGCCTGATTTGCAATTTGGCTCACTTGGCCCTCAATCATCTTAACTTGTTTTAAAAATGCAGGTACTGTGGTCTCTA
GTGCTGCCACCTTCTGTCCAGTCTGCCCAATGAATGCATTTTGTTGATTCATCATCAACTACATCATCTCTTCAAGTGAT
GGCTTCTTTGACTCATTCATGATCCCATTAGTAACAGAAACTCTAGGTGGAGGCTGCTGGGCATTGTTCGGGTTAGCATA
TGAAATGTTCAAATGACTCCGGTTGTTGAATTGATATGCCG
>MR_Moffic_diploids00993
TGCAGCTGCGTGGTCTGCGCATCCATCCGGGCAAACAAATCGGTGCGGAAGGACTGGAATTCTGTGTAGAACCCTGCGAA
GCCCATCTGGGATGGCATGTGGGACTGAGTGTCGGCTCGTGGTCCCTCTTCATACTCCACTTCCTCTTCAGCGGCCTCAT
CATCATCGTGGCCCGCCGCTTGCGACGTCCCTGCACCTCCAGCCTGCTGCATAGCCCTGAATTCCCTCACACAAAGCCTC
TGCTCATGAGGGATAAATTCTCTCTCTGATCTCACTAACCG
>MR_Moffic_diploids00994
TGCAGCTGAGTGGTCTAGGCATCCATTCTGGCGAACAAATCGGTGCGGAAAGACTAGAATTCATTGTAGAACCCCGCAAG
GCCCATCTGAACCGGCATAGGAGGCTGAGTATGGACTCGAGGTCCCTCCTCATATTCAGCTTCCTCTTCTGTGGCCTCAT
CCTCACCGTGGCCTGCTGCTTGAGACGTCCCAACTCTGCCTACCCGTTGCATGGCCATGAATTCCCTCACGCAAAGCCGC
TGCTCATGAGGAATGAATTCTCTCTCCGATCTCACCAACCG
>MR_Moffic_diploids00995
TGCAGCTCATATGTTAAGGAGTTGTCACTATACTGTAATAGTTAAGCTGAAGATTGTTCGTGTGAAGCGAAGGCAAAGAC
TACAAGAGTTTTTGGATAAGTCTAAGAAAATAACTAAGTGTCGTCATACATAATCTCTGGATGAGACTGTCCGTCATCGC
CTAAAGACCAAGTAAAGAAACACAGTCTGTGTTATCATATTGTCCAGAAGATCAATCTCTGAAGGATGAGACTGATGTCA
ACTCAGACTGATCACCCTGACTCAAAGAATAACGAAATCCG
>MR_Moffic_diploids00996
TGCAGCTGCGTTGTCTGAGCATCCGTCCGGGAAAACAGATCGATGAGGAAGGACTGAAATTCTATGTAGAAACCTGAGGA
GCCCATCTGGGATGGCATGTGGGACTGAGTGTCCACTCATGGTCCCTCTTCATATGCCACTTCCTCTTCAGCGGCCTCAT
CATCAATGTGGCCCGCTGCTTGCGACGTCCCTACACCTCCAGCCTACTGCATAGCCCGAAATTCCCTCACACAAAGCCTC
TGCTCGTGAGGGATAAATTCTCTCTCTAGTCTCACTAACCG
>MR_Moffic_diploids00997
TGCAGCTGCGTGGTCTGCGCATCCATCCGGGCAAATAGATCAGTGGGGAAGGACTGAAATTATGTGTAGAAACCTGAGAA
TCCCATCTGGGATAGCATGTAGGACTGAGTGTCAGCTTGTGGTCCCTCTTCATACGCCGCTTCCTCTTCAGCGGCCTCAT
CATCATCATGGCCCGCTGCTTGCGACGTCCCTGCACCTCCAGCCTGCTGCATAGCCCTGAATTCCCTCACACAAAGCCTC
TGCTCATGAGGGATAAATTCTCTCTCCGATCTTACTAACCG
>MR_Moffic_diploids00998
TGCAGCACCATTGTTCTTCACAAAAATAAGTGATTTACTATTGTGAATCATAAAACAATGAAAAAAAATTAAAGATATCA
ATTTTTTTTATCTCAAAGAACTTTGGTAGTAAAATCTTAAGTATCTCATGACGAACATCATTCCCTTGCAAATCTTGATC
GTTCTCCTCAACTTTAATTGCACCACGACGAGATTCATTCCCTTGCATATCTTGATCGTACATGACATGCATCTCCTCAG
CTTTAATTGCACCACGATGAATGGATGTTGTAGAAGACCG
>MR_Moffic_diploids00999
TGCAGCACTGTGGCTCTATGCTGGTTACCCCACAGTTGATGTCTTACTGCTTCAGTGCTGCGCTGCACAGATTGTTCCCT
ATCAACCACTCCCCCCTACTCTAGGAGACTTTTGACGCATGAGATATCTTCTAGAGTATTTTTCTCTTGCACGTCCCCTG
GCTCTTATTTCGTGTGTCTTGCTCTGTTCTATTCCAATTTCAGTTCTGCTTGGACCTTGATCTTTGCTCTATTCTGGCAT
AGCTCTCTGCTCTGTTCTGACCTCGATCTTGCTTTATGCCG
>MR_Moffic_diploids01000
TGCAGCTGAGTGGTCTGGGCGTCCATTCTAGCAAACAGATCGGTGCGGAAAGACTGGAATTCATTGTAGAACCCCGCAAA
GCCCATCTGAACCG
>MR_Moffic_diploids01001
TGCAGTCGATAGTACATTTCTACGGCTTCAAGCTTCAGGTACAGGAAAGGCTAACCAGGCAGATAGCTGAAACAGTTTCA
TCATTCTTAGGTGAAGATGTAATGGTGGTCGTGGAAGCTAGTCATACTTGTATGATTTCTCGAGGAATCGAGAAGTTTGG
CAGCAGCACTGCTACCATTGCTGTTCTTGGTCGATTCTCCAGCGACGCCTCAGCAAGAGCGAGGTTTATACAGACCATTC
CCGACTCCTGTACCG
>MR_Moffic_diploids01002
TGCAGCTTGATTTTCCATCTGACTCATCTGACCCTCGAACATCTTCATCTGTTTTGATAGTGCTGAAACTGTATTTTCTT
GTGCTGTCATCTTTTATCCCATCTGCCCGACGAATGTATTCTGCTGATTCATCATCTGTTGCACCATCTCTTCAAGCGAC
GGCCTCTTTGGCTCATTTATGATCCTTTTGGTAATAGAGAATCCAAGTGGAGGCTGCTGTGCATTGTTGGGGTTGGCATA
TGAGAGATTCAGATGACTCCGATTGTTGATGTGATATGCCG
>MR_Moffic_diploids01003
TGCAGCTGCGTGGTTTGAGCATCCATCCGGGCAAACAGATAGGTATGGAAGGAGTTAAATTCTATATAGAAACCTGAGAA
GCCCATCTGGGATGGCATTTGGGGCTGCGTGTGAACTCGTGGTCCCTCTTCATACGCCGCTTCCTCTTCAGCGGCCTCAT
CATCAACGTGGCCTACTGCTTGCGACGTCCCTGCACCTCCAGCCTGCTGCATAGCCCTAAATTCCCTCACACAAAGCCTC
TACTCGTGAGGGATAAATTCTCTCTCTGATCTCACTAACCG
>MR_Moffic_diploids01004
TGCAGAGTTCCTCAATTATCTCACATGAAGTTAAAGATGAAAGATTTCCACAGATTCTGTTTTTCCTTTTGTAGATGCTG
GCTCATTTCCTTTCGAGGAAATAATAAATCCATGACTTTGTACTTCGAAAATTTTATAATTGTCGACCTTTAAAAAAGTT
AAAAGAACATCTAAAATAAATTCGATTCGAAATAGAAGACAAAATATGATTTTAGAACAACGGAGCAATCACGGTCGGAG
CTGTTCTATGAGCCTGATGAGGCTATAGGTCTCAGCATCCG
>MR_Moffic_diploids01005
TGCAGTGCGCGCCCACATGATGTACATTGATACAAGTTACCACATGCAGTGCGCACCCACATGCTGTACATTGATACAAT
TTACCAGTGGTGAAATAAAATTACAAATATTCCAAATAAATACGCGGTTAAGTTAAAAAACAAAATTAAATAGAAATCAA
ACATCTTTGTTTCTATTGTTACAAGTTAAGCGAGTATGACCAGCCACACCACAAAGACCACATCGTTTCTGTCTACGACG
TCTGGTAACGCTCGGTATATTGCTACTACACTCTTCATCCG
>MR_Moffic_diploids01006
TGCAGCCCAAGAGTACATCACACCTGCTGTTGAGAACTACTCTTTTGATATTACTACTTATTTGGTTTGGTTGAGTATGT
TTTCTTGTAGGAGATCAGTGCTAAAAGTTTACTTGCAACATCAATGGCCAAGAAAGAGGAGGAACGTGAACCGAACATAA
TAAGGCTTGAGCTTAAGGAGAGACCATCTCTAAGCTATGCTCGCATAGAAGATGGTCGGAAAAGACCTCCACCACACCCT
CCAGATCCAAGCGGCTTCTCTACTTTGGTCAACAGAAGCCG
>MR_Moffic_diploids01007
TGCAGGAAAGGCAACTGACCTTATTACGCAACATGTTATGATGACGAAGGAGAATGATAAAATGGATAGACTGAGAAGAT
TGCTTGATGAGCTCGGGGATAAGACAGCTATTGTGTTTGTTAACACAAAGAAGGTTGCTGATAATGTTGCTAAAAATTTG
GACAAAGATGGCTACCG
>MR_Moffic_diploids01008
TGCAGATAAAAGTGGCATCACAGCTTCGCTGTGCTGCAGATTTGACAATTCAACTACTCCTGACGCAAGGTATGGCGATG
ACACTTCTAGCTAGTACGGACGACATCCGCACACTCATGAAAAGGCATAAGTCACATATATCCTCGTACTAAAAACGTAT
GACAAACACAATCAATAGAGTACAATATTCACTTATGCAAATTCTCTCTCAAGCTTTTCTCCACATTCCGACGAGATTTC
TGACTTAGGCATAGGAGTGTCTGCACGGAGCACCCCCTCCG
>MR_Moffic_diploids01009
TGCAGTTGCTACCTTACCCATTGCTTTGGGCTTTGGAGAGGGACCCTTTTTTTATTTTTATTTTTTTGTATTTTTTTAAT
TTTTTGGCTATTTCTTTTCTATTTTTACTATATTTTTGGGTTTAATAATAAATTTGTAGTGGGTCGTTGTCGATAAGTTT
TATAATGGAAAGCAGACAAAAAGAGGTTTTGAATTCTGGTTTCTAGGTCGAAATAGACAAAAGGAAAGGGGAGGGGGGTT
TTGGATTCCAACTTTTAGGTTGAAATATTGTGTGTGTACCG
>MR_Moffic_diploids01010
TGCAGCAATACGTTTCTTATGGAGAAACATTTGTTCTAGGTATGGAATACCCCAAATTCTGGTATCAGATAATGGAAGCC
AATTCACAGGGGCTAAAGTTAGTGATTGGTGCACGGATTTGAAAATCACTCAGAGGTTTGTGGCAGTAGCTCATCCGCAG
GCCAATAGGCAGGTTGAAGTCACGAATCGAACGATAGTCGATGGGATAAAAGCCCGACTTGATGGTACCCGAGATCGATG
GGCGGAAGAATTGGATTCTGTGTTATGGTCATACCAGACCG
>MR_Moffic_diploids01011
TGCAGCTGCGTGGTCTGGGCATCTATCCGGGCAAACAGATCGATGCGGAAGGAGTTAAATTCTATGCAGAAACCTGAGAA
GCCCATCTGGGATTGCATGTGGGGCTGCGTGTGAGCTCGTGGTCCCTCTTCATAGGCCGCTTCCTCTTCAGCAGCCTAAT
CATCAACGTGGCCCGCTGCTTGCGACATCCCTGCACCTCTAGCCTGCTGCATAGCTCTAAATTCCCTCACACAAAGACTT
TGCTCGTGAGGGATAAATTCTCTCTCTGATCTCACTAACCG
>MR_Moffic_diploids01012
TGCAGCAAATCAGAATATTCAATCAGATCCCGCTGGGTAATGCAGTTGAATTACGAAAATACGCTCACCCCCTAGCCCCT
ACCCATCGCCCTTATAAATACCTCATATCATTCCTTCACTCCTTAGGACAAACACAGACTACCTACCTCTCTTTCTCGCT
CCTCAACATTCTGTCCCTCACTTTCTCTATCTAGAAATGGAAGGAAAAGGATGCTTCGGCAGTTTCTTTGAGAAGGCTAA
GCCTTATATAGCCATGATCTCTCTGCAATTCGGCTATGCCG
>MR_Moffic_diploids01013
TGCAGGCCGATAGAAATTAAGTTTACAAACACTAAAGTTAGCATACAAATCAGAGTGCCACTGGAATTATACATGTTTAG
CAACTATCACAAAACCATACTATAAATTTAATATGAAAATTTGAAGGCCCATCTTAAACAAAAAAGAACACATCAGAAAC
TTCGTGATATTTATTAATATCTATATACTCACTGAAGTTGGATCGGGTTCTTCATTCCAAATCCCTCGCAATATAAAGGA
AAGCAGGCGCTGCTTTAAACCACTTAAAAAAGAAGCCTCCG
>MR_Moffic_diploids01014
TGCAGCTGCGTGGTCTGAGCGTCTATCCGGGCAAACAGATCGGTGCGGAAGGACTGAAATTCTATGTAAAACCCTGCGAA
ACCCATCTGGAATGGCATGTGGGACTGAGTATCGGCTCTTGGTCCCTCTTCATACTCCGCTTCCTCTTCGGCAGCCTCAT
CATTATCGTGGCCCGCCGCTTGCGATGTCCTTGCACCTCCAGCCTGCTGCATAGCCTTGAATTCCCTCACACAAAGCCTT
TGCTCATGAGGGATGAATTCTCTCTCCGACCTCACTAACCG
>MR_Moffic_diploids01015
TGCAGTCGCTCCATCTCCAAATCCTCAACCACGTCGAACCATTAACCGCCCCATACATCTGGCAGCATCAGCCGTTTTCT
CTCTCCATAACCCCCGCACCCGTTCCTCACCTCTCCG
>MR_Moffic_diploids01016
TGCAGCTTAATGCGCCGTTTAACTCATCTAACCCTCAAGCATATTCATCTTCTTTGACAATGCAGAAACTGTGATCTCGA
GTGCTGTCTCCTTCTATCTCGTATGTCCGATGAATTCATTATGTTGATTCATTATCTATTGTATCATCTCGTCAAGCGAT
GGCTTCTTTGGCTCGTTTATGACCCCATTTATGACAGAAAATCCAGGTGGGGGCTGTTGAGCATTGTTGGGGTTGGCATA
TGAGAAGTTCAAATGATTCTGATTGTTGAAGTGATATGCCG
>MR_Moffic_diploids01017
TGCAGTCGTCCAAAGGCGCGACGCCGCGGACGTCCAATTTCGACGAGGAGATGATGAAGATGGGGAAGAAGCGGGCGGCG
ACGGGGCGGAGCATGAGCGGCGAGCTCTTCAACGGAGGAATGCCGCCGCCGCCGTCCTATCCGCCTCCGAACCCTATGTT
TTCCG
>MR_Moffic_diploids01018
TGCAGCCTTAATCACCTCATTTTCTTTGTCCGTTAGTTCATTTTCGTTAGACTCCACCACTTTCTTGAGGAGCTCAATCT
CGACATCCCGGGATACCAGGTCGGTAACTGTCTTGGTGGCCACCCGGTTAACCAGACCCTCTCTCCAAAGGGACATTTGC
GTAAGATAGATAAAAAGAATTAAAATAAAGTATATGAAAAACAAGAAAAGTATACCTCCTTCCAGGCGAATGAATAGTTT
AGAATGGCCTCCTTGTCAGAGATCAAGCTGCACTTGACCCG
>MR_Moffic_diploids01019
TGCAGTAGCAAAAGAGGTAACCCCTTCCTATGATGTTACTAAGCAGTTAGTTGAACTAACCAAGCAGGTGGAGCTGTTGA
GGACATCAGAGACACATCCTCCACCGAATTTGCTAGATCCACAACCTTTGATGGGAGAGCACTGTGGGATATGTGGAGAG
TGGGAATGGTGTTTGCCCACAAATGACTCAGATGTTGATAGAAGGTGAAGCTCAAGATAATGTTGTTCAAGGCTTCCAAC
CAAGACCGAGGTTTGATCTGTACTCCCAGACGTATAATCCG
>MR_Moffic_diploids01020
TGCAGATTCATCTCGACGATTTCTAGTGTAAAAACATTGCACACACACAAACACATATGATATCACACCTTGTTGTTGAG
TTTGGGTATGCTGGGATGAATTTTGATGGATAGATTCCGATGAAGGGGGCGGGTTTTCTCCG
>MR_Moffic_diploids01021
TGCAGGCCAATGGGCAGGTTGAAGTCACGAATCGAATGATAGTCGATGGGATAAAAGCCCGACTTGATGGTACCCGAGGT
CGATGGGCGGAAGAATTAGATTCTGTGTTATGGTCATACCGGACCG
>MR_Moffic_diploids01022
TGCAGATAAGAGTGGTAGCACAGTTTCGTTGTGCTGCAGATGTGACATTTCAATTACTTCTGACGCAAGGTATGGTGGCG
ACACTTCTAGCTAGTACGGAGGACATCCCCACACTCATGAAAAGGCCTAAGTCACATAAATCCTCGTACTACACACATAT
GACAAACACAATCAATAGAGCACAATATTCACTTACGCATATTCTCTCTCGAGCTTCTCTCCACATTCCAACGAGATTTC
TGACTTAGGCATCGGAGAGTTTACCCGGAGCACCCCCTCCG
>MR_Moffic_diploids01023
TGCAGCTGCATGGTCTGGGCATCCATCCGGGCAAACAGATCGGTGTGGAAGGACTGAAATTCTATGTAGAAACTGGAGCA
GCCCATCTGGGGTGGCATGTGAGACAGAGTGTCAACCCGTGGTCCCTCTTCATACGCCGCTTCCTGTTCAGCGGCCTCAT
CATCAATGTGGCCCGCTGCTTGCGACGTCCCTGCACCTCTAGCCTGCTGCATAGCCCTAAATTCCCTCACACAAAGCCTC
TGCTCGTGAGGGATAAATTCTCTCTCCGATCTCACTAACCG
>MR_Moffic_diploids01024
TGCAGTTTTGCCCATTGGTTGTCCATATTTGTTAAACTCAACCTCATGCATGATACTTTTAGTCCTTCTCTTAGAAAGAC
TAGTCAAACAAATCTTTCCCCTCGTAGACCGAGTTGATTGTTTGTTCATAGATGCAACTGGTGAATGATCACTAGTATTT
GAAGCCATAATATTCACAAACTTGTTCAAAAATAGTGTGCAAAAAATGCCAGTACAATACTTAAGTACAAATTTAAAAAG
TAAACAACATATATAATGTCAGCCTACTGCTACAGATTCCG
>MR_Moffic_diploids01025
TGCAGTAATCCATTTCTTGTGGAGGAACATTTGTTGTAGGTATGGAATACCTCGAATTCTGGTATCAGATAACGGAAGCC
AATTCACAGGGGCTAAAGTTAGTGATTGGTGTGTTGATTTGAAAATCACTCAGAGGTTTGTGGAAGTAGCTCATCTGCAG
GCCAATGGGCACGTTGAAGTCACGAATTGAATGATAGTGAATGGGATAAAAGCCCGACTTGATGGTACCCGATGTTGATG
GGTGGAAGAATTGGATTCTATGTTATGGTCATAGCGGACCG
>MR_Moffic_diploids01026
TGCAGCAGGTGTTGGTCCACACCAAGGGAAAGGTCACCTTGGTTGCAGATCGTTGCTGGAGCAGTAACTCGTGTTTCGAG
TTGAACAGAAACACACTGAAAGCTCTGTGCAACAAATTTTCGGATTCGATCGTCTCCCTCGAATCAAATCAATCAATCTT
TGAACATGAGAGAGAAAAAGCTAGAGGTGCAGGGTACAAACTCGTCCTCGAACATGAGACGTCTCTGAACAGCATCCATG
GCAGAATCATGTTGGGCCGTGGCGGCAGAGTAGGCTCGCCG
>MR_Moffic_diploids01027
TGCAGTTGATGATCGATATGAGGATCTTCTTGAGCAGGTCAATTTGTTGAAAAAGGGCTTTGAAAAAGAGAGAATGATGA
AGACGGAGGCACTTGTTGTGCAACAACAAGTAGTTGAAGATCCACCAATTTCTGAAGAGGTGCACTACCTCAATCAAAGG
AACTTCAACTTCAATAGGCAAGGCTTCCAAGGGGGCAATCCGGGGTATCAATACAACAATAGGAGTCATCCTAATTTATC
CTATGGGAACCCCAACAATGCACAACAGCCCCCTCCCG
>MR_Moffic_diploids01028
TGCAGCTGCGTGGTATGGGCATCCATCCGGGCAAACAGATCGGTGCGGAAGGAGTTAAATTATGTGTAGAAACCTAAGAA
GCCCATCTGGGATGGCATGTGGGGCTGTGTGTCAACTCGTGGTCCCTCTTCATACGCTGCTTCCTCTTTAGCGGCCTCAT
CATCAACGTGGCATGCTGCTTGTGATGTCCCTGCACCTCCAGCCTGCTGTATAGCCCTAAATTCCCTCACACAAAGCCTC
TGCTCGTGAGGAATAAATTCTCTCTCTGGTCTCACTAACCG
>MR_Moffic_diploids01029
TGCAGCTGTGTGGTTTGGACATCCATCCGGGCAAACAGATCGGTGCGGAAGGACTGAAATTCTGTGTAGAAACCTGAGAA
GCCCATCTGGGGTGGCATGTGGGACTGAGTGTCAGCCCGTGGTTCCTCTTCACACACCGCTTCCTCTTCAGCAGGCTCAT
CATCAATGTGGTCCGCTGCTTGCGACGTCCCTGCATCTCCAGCCTGCTGCATAGCCCTAAATTCCCTCACACAAAGCCTC
TTCTCTTGAGGGATAAATTCTCTCTCCAATCTCACTAACCG
>MR_Moffic_diploids01030
TGCAGCCGAATTATCTATCAAAACTATCTATTAATATATATAGCCAAATTACTCAAAAACATACTTTATGCACCATATCA
ATCTATTTATATATCAAAATAACCTAATAAACTTTTTCCATTAATTAGTATAATTCTAGAATGTGAACCAATCGAGACTA
CGCCAATCTGGATCGACTAATGACCGTCATGATCGAGATTATTTGATTTCATGATCGAGATTACAAAATATACAATCAAG
ATTGGCAAACAACCGATCATGATTTGAATTTTTAAGGTCCG
>MR_Moffic_diploids01031
TGCAGTATTCTGAATAAATGATTTGGAGTTAAATATAGAAAACGATAAAGAAAAAAGAAAAAATGGTACGCACTTTAGCC
CAAGTTTGAGCAATACCACAAGCAGCTTCTTGGGGTGATAACTTGGCCAAGTCACGTTTGTCTTGAGAGGAGGCCATTTC
TCTCAATATTCTAAGAGAATCACCGAGAGTCATGTGCATGAGGCTAGGTCCAGGATACTCTACAGCGAATGGATAATCTG
ATATGGTATTCCCGATCTTAAGCTTCTTGGGGGCGGGACCG
>MR_Moffic_diploids01032
TGCAGCTGCGTGGTCTGGGTATCCATCCGGGCAAACAGATCGGTGCGGAAGGAGTTAAATTCTGTGTAGAAACCTGAGAA
GCCTATTTGGGATGGCATGTGGGACTGAGTGTCAGCCCGTGGTCCCTCTTCATACGCCGCTTCCTCTTCAGCGGCCTCAT
CATCTACGTGGCCCGCTACTTGCGATGTCCCTGCACCTCCAGCCTGCTGCATAGCCATAAATTCCTTCACACAAAGCCTC
TGCTCATGAGGGATAAATTCTCTCTCCGATCTCACTAACCG
>MR_Moffic_diploids01033
TGCAGATATGAAGTATTGAGAACAAAACATAGCCTGGTCGCCCTTTTCCTTCGCCATTTTCCAGCAATCGAAGGCGGCGA
TTATAGCTAACTGGTCGCCGTTGCCACCATAGAGTGAGGCCAGTTCCAATCTAGCGGCTTGAGCTTTCTTCTTTTCATTA
GGAAGCATCGGCAAAATGAAGGGGTCTTTATAGTCAGAAGCACAAGCTAAAGTCAATGCCG
>MR_Moffic_diploids01034
TGCAGACACTTCTGTATCCTCCTCCTTGGAAGATTCTGAATCCTCATCCACAGTCTCTGAAATGCTCTTTGCTGCTGTCC
TGGCAGCCTCAACAGCCTACATTCACAATGGCATGCAACTCAAACAATATCCAAGGAAAAATGTAGTTCTAATCGAATTT
TGGTGATTATCTAGTATTTGGAAAATTCTTTACCTGACAACTAGTATTTGGAAAATGCTTTACCTGACCATAGGCAATGT
AATTTAGTAGTATTCCTCACTTTTATAGAAGTGAGTGACCG
>MR_Moffic_diploids01035
TGCAGCTACGGATTGGCTGTTTGGTATGGCGGAAAGCTCATCTTGGAAAAGGGTCACTCGGGAGGAGATGTCTTTACAGT
CATTGTTGCAGTCTTAACTGGTTCACTGTTAGTATCTATCTCATTTTGCTAATATGTATGTACATCAACAAAAAAGCTTT
TCAATTTCTTAACATCATCATCATCATCAGGTCTCTTGGGCAAGCTTCGCCTTGCATGACAGCGTTTGCAGCAGGCCGAG
CTGCAGCCTACAAGATGTTCGAGACCATAGACAGAAAGCCG
>MR_Moffic_diploids01036
TGCAGCATATGGTTACGTGCACCATTGATGAATGATGAATCAACACAAAAAGGCCATTTCTCTCCCTAACTCATCCATTA
ATTACTATCTTATCTACATCTGGATCTATCTTCAGGCCCTCATCGCTAAAAATCTCATATGTATGGGTTGACATTTATAA
CGTAATATATGAGACATGAAGTAAGTAGAATACAAAAAAATTGAACCAATTACAATATCTTTGCCTCGCTAATATACAGC
TTAAGCATGCATGTCTGTGTATTTATCCCTCTGTGTCACCG
>MR_Moffic_diploids01037
TGCAGCTGCGTGGTCTGAGCATCCATCCGGGCAAATAGATCGGTGCGGAAGGACTGAAATTCTGTGCAGAAACCTGAAAA
GCCCATTTGGAATGGCATGTGGGACTGAGTGTTTGCTCGTGGTCCCTCTTCATACGCCACTTCCTCTTCAGCGGCCTCAT
CATCAACGTGGCCCGCTGCTTGCGACGTCCTTGCACCTCCAGCCTGCTGCATAGCCCGGAATTCCCTCACACAAAGCCTC
TGCTCGTGAGGGATAAATTCTCTCTCTGATCTCACTAACCG
>MR_Moffic_diploids01038
TGCAGTGGCCTTCCTCATCATGCCCGGTGTGGTGCAGCTCGAAGCCAGCGAGCTTGACAGAGAGATCCGCGTCCAGGAAG
ATGCAGGCAGAGTGGAGATCGTGGTGGAATATCGGAGGGGAGATTTCGTTGTGGAGAAAGGCGAGGATGGATGCAGTTTG
TGCAGCGATGTTGAGCCTATTGTACCAGTGGAAAGGCACATTCTCATGCCTGGCGCGGCGCAGGTGGTCCCTTAGGGTTC
CGTTTTGGGGGTAGTCGTAGACCACGAGGGGGGTGCAGCCG
>MR_Moffic_diploids01039
TGCAGTAAGCTCTCCCATCCCCAACTTCGACAAGAGTATGACTGTAGATTTCACCACTCCACTAAGACGCATGTTGTCCT
TCACCTGAACAGAGTATCCAGAGTGAGTAACAGAAGTTACTTCTTGTTTAAGGAAAAACAAATGAATAAACAACTTCACA
TAAAAACAAGTTTGGTGGAACATGAATACAAAAAAGATTTGGGAGCACAAGTATAACATTAGAAAGCAGGAATTACTTGG
TAATAGATCTCTCTTCTGGGAAAGACAGCCTGCAGAACCCG
>MR_Moffic_diploids01040
TGCAGCTTGATTTGCAATTTGGCTCACTTGGCCCTCAATCATCTTAACCTATTTTAACAATGTAGACACTATGGTCTCTA
GTGCTGCCACCTTCTGTCTAGTCTGCCCAATAAATGTATTATGTTGATTTATCATCAACTGCATCATCTCTTCAAGTGAT
GGTTTCTTTGGCTCATTGATCATCCCATTAATAATAAAAAATCCAGGTGGAGGCTGTTGGGCATTGTTGGGGTTGGCATA
TGACAAGTTCGGATGACTCCGTTGTTGAATTGAATACCG
>MR_Moffic_diploids01041
TGCATGAATGGATTAACGAGATTCCCACTGTCCCTGTCTACTATCCAGCGAAACCACAGCCAAGGGAACGGGCTTGGCGG
AATCAGCGGGGAAAGAAGACCCTGTTGAGCTTGACTCTAGTCCGACTTTGTGAAATGACTTGAGAGGTGTAGGATAAGTG
GGAGCCGAAAGGCGAAAGTGAAATACCACTACTTTTAACGTTATTTTACTTATTCCGTGAATCGGAAGCGGGGCATAGCC
CCTCTTTTTAGATCTAAGGTTCGCTTCGGCGGGCCGATCCG
>MR_Moffic_diploids01042
TGCAGGGTGGCGACCTTACAGTTGATACATTTATGCAAAAATATTGTTTCATATCATACGTTGCCAAACTTTTTCCATCT
TTGCCACGTTTTTCTTTTCCATGCATCCACGGTTCTAAAGCATGATTAATGATAATCTATTGCATACCATCTTAATCTCT
GTGGCAGTAACTGATGTTGAGATTTTAACAGAGAATTAAAGCTCGTCTTACTTGTTGCAGTCTTTTCTTGGTCGGAGAAG
GATGCTTAGTATAATGACGGATATGCAGGTAAGTTTTTCCG
>MR_Moffic_diploids01043
TGCAGTATCAGCAATTTCTGCATGTTCCGGACCTGAAGAAGGACCTTCAGGTATAGGTTCATGCGGAGGGATATGCCCTT
CAATGGTAGATTCAAACTCGTGGATTATGGCTGACAAGTCCACCTGTAGAGGAGTAATCTTGATACTTTTATTCCAACTA
ATGTCTGCAAGCATAGAAAAAGAGAAAGGTCAGTATTAACATAGAAGGTATATGAATCAAGACAGAATCAAAATGTATGT
GTATCTATTAGAAGTGACACTTAGGGGCGAGTTATCGTCCG
>MR_Moffic_diploids01044
TGCAGAGTGCATGAGTTCTGCAAGGACATGAAAATCACTCAGCGCTTTGTTTCAGTGGCTCATCCTCAGGCCAACGGTCA
GGTCGAAGTAACGAACAGAACAATGGTGGATGGAATTCAGAGCAGACTACAGGGTGCTAAGGGAAAATGGGCCGAGGAGC
TAGACTCGGTACTGTGGGCATACAGAACAGGGGTTAAAACCTCCACAGGAGAGTCACCTTTCAACTTGGTATACGGTTCA
GCAGCGGTTATCCTAGCAGAGGTAGGCGTGGAAACTCACCG
>MR_Moffic_diploids01045
TGCAGGCCGGAAACTCCCCCTCCTAATCTACTACCATGGCGGCGGCTTCTTGACGGAGTCCGCCTTCTCCCCTACCTACC
ACCATCACCTCAACTCCCTCGTCGCAAGCGCTCAGATCGTCGCGGTCTCGTTTAATTACAGATTAGCCCCCGAGCACCTC
CTCCCCACTGCCTACCAAGACTCGTGGCTAGCACTAAAATGGACTCTCTCTCAATCCGCTGACCCATGGATCAAAAACTA
CGCCAACTGTGGGCAGATTTACATGGGCGGAGACAGCGCCG
>MR_Moffic_diploids01046
TGCAGCTTGATTTTCCATCTGACTCATCTGACCCTCAAACATCTTCATCTGCTTCGACAATGCTGGAACTGTGTTTTCTA
GAGCTGTCACCTTCTGTCTCGTCTGCCCGATGAATTTATTTTATTAATTCATCATCTACTATATCATCTCTTCGAGCGAT
GGCTTCTTTGGCTCATTAATTATTCCATCGGTGACAGAGAATCCGGGTGGAGGCTGCCGTGCATTGTTTGGATTGGCATA
TGATAGATTTGGATGAATCTGATTGTTGTACTGGTATGCCG
>MR_Moffic_diploids01047
TGCAGTAGCGCGGGTAATCAAATGCTCGAGCCAGATGTCGAGCTATAAAAAAAAGAAGAAAAGATAAGTTAGAGATCCAC
GTACTGGGCCACTTGGTGCTAATGCTTGTGCTGGGTCACGTACTGGACCACTTGGTCCAGTGAGACCTTCTGGCACTTCT
CACGATCAGCATCGCGAGGCAGTACATACAGCAGCTTCAGGGCCTGCTCGCACGTCAAATCATGCGCCGAGGGATGAGGA
AAAGTTACAGAGTATTCCTTTCCCTCGGGGGTAATCACCCG
>MR_Moffic_diploids01048
TCAGTTCTGTGCTGGGTGCCCCTGCAGTTCTGTGCTGGGTGCCCCACTGCAGTTCTGTGCTGGGTGCCCCGCACTCCAGA
CAGTACTACATAGATTACTCCAGCACTGGGGTGCTGTACGGATTACTCCCTATCCAGTGCCTCATTCAACAAATCACCAG
AATCTTCAAGTATTCATCGGAAAACTCAAACATTCGCCG
>MR_Moffic_diploids01049
TGCAGAGGAGAAGTTTGACTTCCGAGAGCGGATCCTAGCTTGGACTGATCTTTGACCAGGCGAAAGGATACGTAGGTTTT
TCTTCCTTCTTCTAAATGGGATCCTCTTCACCG
>MR_Moffic_diploids01050
TGCAGTAGAAGAGAGCAAACATTCTGGTGTATCACTTAGATGTTGGAATTTTGGCTCGTGATTTTCTTGATATATGCCTT
TCTTGTGTTCTGTTAACCCTTCTCCTGGACAATTACTAGGATCATTTTCCTTCTCTATTGCTCCAGAGGTTTGAATCGAA
TCCTTCTTAAGCTCGTCTTGGAACAGATCATTTCCAATTTGACTAATATGTTCTGAGCCTGAAGAAGGCAATGCAAAACC
TGTATTTTCTGTAACTGCAACCG
>MR_Moffic_diploids01051
TGCAGCTTGGATTATCGTAGAATAAGAGGAGCCGTCTTAGGAAATGACTTAGTTTAACTTAAAAGACAGATGCCGCCGCT
GCGAGGCGAGGGAGCAACTTGTCTGGTTTTTCGGTGCACTCATTCCCCTTACGAGAATGAAATGAGGCCCCAGCTTGACT
CGAGACCAAGACTCCTTACAACTCGCACCAATAGCGGCACTGAGCGGCCG
>MR_Moffic_diploids01052
TGCAGCAACATTCCATGTACCGATTCCCAACTCCTGTTCTGAGCATACCTTTTGTGCTACCATAACCTTTCCTGAAGGAG
TGCTAATTTCCAAAGTATCCTCTGTCCATGTTGGTTCCAAACCCAACCTTGCACATACATGCTTAGCAATGAAGGAGTGT
GAAGCTCATGTATCAAATAGTGCAAAAACAGGTACATCAACCTTTCCTGGGCCTTGAGCTGCTTGCCGCTGATTCAGAGC
ATAAGCTCTAGCCTGTTGTGCCG
>MR_Moffic_diploids01053
TGCAGCTCAAATGGTCCCTTATGAAGTCTCTATTGGTCTTATTCTTATTGTGCGCCTTGTGAGCGCGTTTGGATCCGCGA
AGGCAATCGCTCGGCTGTTCCCCTAACCCAACCCG
>MR_Moffic_diploids01054
TGCAGATATTCCATTCACCACCTCAGAGCTTTTGTCATGAAAAGAGGCATCCACAGGAGAATCCTCATAATCTTCATCTA
CACCTTGTTCCACATTGCCAGCAAATTCTATGTCAATATCAGGAGCAGAGGTAACCTTAGAAGTTTCCTCTAACGATTCC
TCATAAGACACCTCAACTATAGTATTCTCTATCTGGGAGCTCTCATCAGGTATAGAGGCTTCCACTGAACTTAAATCCTT
GTACTCTTCATTTAGACCAATCTGCTCTATGTCTAAATCCG
>MR_Moffic_diploids01055
TGCAGCACTTTTCTTCTTTTCTCAGGTACTTCTTACTTCTGTAATCATGTCCGCCTCTACGAGCGATTCTGAAAACCATA
ATTCTTCCCCTTCTGAGTCTTCCTTTTCTCCTTCCGACACCTCTGTCTACCTTGAGACGCAGCCCAACAGTCATTGTGGT
GAAGAGGCCCCCTTTTGATATGGAGCCATTGGCTCCTTCTACTTCCTCCCTCACTTCTGAGGATCTAACCGAGATAAGGA
CCCTGGTAGGGGATCCTTCCAACTATTCCTTTTTCTTGCCG
>MR_Moffic_diploids01056
TGCAGTTCCCCCTTCACCCCTACTTAGTAGAGCTGTGCAAGCTCTACGACGTGGGGATTAATGAACTAACCCCTCCGCCA
TTCGCATGGCCGTCTTCTACTTCATTATCCTTAGGTCAAATGGGATTCCTCTTCCCATTGCTTTTTCTTTCTTCTGCTGC
CATGATCTGAAGTGGAGGGGGCGGCAGTTCTACTTTTCTGCTAAAGCCGGCACTGACGCTCGCATCTATGGCAAGGCCAA
GAGCGAGGATAAAGGTGGAAATGACAGTGGTTTATTATCCG
>MR_Moffic_diploids01057
TGCAGGATCACCTGTGTAAACCATCCCAATACCATTGCAGCAAGCACAGAGAGGAGCCGAGCAGCTATAATCATTGCAAT
GTTCTTCACACTTTTTATTACTTTTTTCAACTTGAAAGTTCTCACCCTTTCCATCAAAATCTCTGCCATCAAAGAGTGGT
GGCATAACATAGTCTTCGTCATTCTCCTTGTACCAGAACAGGTCATTCTGCATATCAAAATCAGCGTAATCTCGAGCAGT
TCCAAACTGGGACAACCTATCCGATGAAGCTTGAGAAGCCG
>MR_Moffic_diploids01058
TGCAGCAATACATCACAGGCAAGAAATAGCAATGCAAGAAGATGATTAACATGGAAGTGCAGGTAAGGCATTCGTCGTCG
CAAAGATAACAAACACATGTGTGTATGTATACGCGTACAGTACAATACATACACGAGCAACAATAAGTTCAACTACGTTG
TCAGCACCACCTGCATCTGGCAGCATCAACAAATCATCTTCTGTACTGAAATCATACCGCTGGCCAATAGCTCTCAGGAG
CTGGTACACCTCAAACATGGTGGGCCGCTCTTTGTGACCCG
>MR_Moffic_diploids01059
TGCAGGAACCTCTTCTGTAGTCTACGAGATTGTGCCAGGATTGGCCTCGGAAGTGTTCCCAAATTGGTTTGTTTGAGCTC
GGGGAGTCAGGGTTGGGGAGATATTCCTCATGAAAGCCCCGACGTCAACCCCGCGCGGGTTCAATTTAATGTCTTTGTTC
CAAGATGTATATGCAAGAAAGGCACAAAAAATGAATCAATTACCAGCAAGTGAAGGAAAAGAAATAACATGCAATGCGCA
GTTACACAAATCAAGTTAAAATACCCAATTCAGACTGTCCG
>MR_Moffic_diploids01060
TGCAGTTCATACTGATGCTGCTCCTTCCCGAATCCCCCCGTTGGCTTTACAGAAAGGTTGGAGCAATGCAAACCAAATGT
CTGCTTTAGACTTAAGTGTATGCCGTTGCCTTAATCTGTTGTGAGTATGACCAGCATGGTGAAGCTGTTGCAGACTACAA
CAGTTCGGAGGGGGCTTGTGGCCGGAGTAGGGCTTCAGGTGTTTCAGCAGTTTGTGGGCATAAACACAGTCATGTACTAC
AGCCCCACCATAGTTCAGTTGGCTGGCTTTGCATCAAACCG
>MR_Moffic_diploids01061
TGCAGAAGGTATTTCATCTTCCTTTAGAAACAAAAGAATGTAATTATAGTCGAGTAGCTATGAAGTTGCTTAATCTGTAC
CGCACGGGAAGGCTCGGTCATTATACATTAGATCATATTCCAAGTAATGCTCAAGGCATGAATTCTCCTCTGATTTGAAA
ACATTTTGTATTATACTTGCTGCAGTTCGCTTCTTTGTTATTTCTTTCCTGTTTATTGTTATCCTATATGTTTTGAGTTA
TGAATGCAGCAAAGTAAAATAAAAGCCGAATTTATGTGCCG
>MR_Moffic_diploids01062
TGCAGTGGAAGAATCAGAAGAAATTTACGACCCTCCTTTCTCCCTAACCCGTGCTGAAACTCCCCAAAAGAGAAAAAACT
CCAAGTCCGTTAAAAACAAAAACAAACAACCAAAAGATAAAAAGAAAGATGATTCCGATAGCGTTGAGAAACTCCCTGAG
TTGCCCTTTGATTTCATGTATTCTTACTCGGAGATTAGCTCGGGCGTTGAGCCCATTGGTTTTCGGGAGCCCCCAAAGTT
CTCCCCTTTCGGACCG
>MR_Moffic_diploids01063
TGCAGCATTTTGCTCTGTTCCAGAAACATAGAGGAATTCTGTAATCCAAGTCTGTTTTTCTTTCCCAATTTAATTTTTGA
TTAAACCTGAGTTGTCAGCTTTCATTATTTTCCCAGTCTAGTAAATTTTAATTACTGTTTTTATGTAATTTTTTTCTTTA
GTAATTCTGATAGACGAATTTTCTATTTTGCATTCCCTGTGGAGATGATCTTGGAATACTTCATATTATTAATTGTTAAG
ACTATGTGCACTTGTGTATCATATTATTTTTATAACAACCG
>MR_Moffic_diploids01064
TGCAGGATTGTTCGATTTGAACAACTTTTGGAAGAACTCAAAGATAATTTCTGCTTTTTCCTTCTCCTCCACATGCCATC
TTCCATCTTTGTCAAAGAGCCCCTTAATATAATTTTTTTTTCTTCGTTTCGAAGCCTGTGCATGAAATACCGCAGTATTG
CGATCACCGTCATGCAGCCAGTTCAAGCGTGATCGTTGTTTCCAGTGACAAGCCTCAAGTTCAACCGCTTCCTCTATCTT
GGCTGTGATTCCCAAGACGTCTTTAGTTGAGATTTTTCCG
>MR_Moffic_diploids01065
TGCAGTGATCTATTTCTTATGGAGAAACATCTGCAATAGGTATGGCGTACCTCAAATTCTGGTTTCGGATAACGGAAGTC
AATTCACAGGAGCTAAGGTTAGTGATTGGTGTACGGATCTGAAAATCACCCAGAGGTACATAGCAGTTGCACATCCGCAG
GCCAATGGCCAAGAAGAAGTTACTAATCAAACAATCGTGGATGGGATCAAAGCCCAACTTGACGGTGCCCAAGGTCGATG
GGCAGAGGAATTGGATTCTGTGCTCTGGGCTTACCGCACCG
>MR_Moffic_diploids01066
TGCAGAAAATCAGGCATCGCGGTTGTTTGTCACGGGAAAGGGACAAAAGAAATCTGGGAAGAAGAAGCCGAACAAGATAG
GTTCAAGAGGTCCTAGACCCGACGACATATGCAATTACTGTAAAGAGCCAGGGCACTGGAAGAATGACTATCCTAAGAAG
AAAAGGAAGACAGAAGGTAGTTCTGCAGCTGTGGCAAAAAATAACTCGAACTCTGATGAAGATCTGGCCTTAGTTGTAGA
TGGACAGTCACATCGTAATGATGTGTGGGTTCTTGATTCCG
>MR_Moffic_diploids01067
TGCAGCCTACACCAACTTCTCGCAATCATCGACCGGAGCGTCGCTTCCCCAACCAGATCCTCGACCTCGGCAAGTCGGAG
AAAATCCTGCCGCCGTACCCTGAAGCCGGCGAAGGCAAATGCGATGTTGAAGAATTCAAAAGAAGACGGAGGCGCATGGA
AGATATTAGAGAACTAAGGTTTATGCGCAAATGGAAGGAGAGAAAGAAAGAGAGAAGAAGGAAAGCCG
>MR_Moffic_diploids01068
TGCAGGCAATATGAGGAGAACAGCTGTAACCGCGGCGGATATTGCAATTTTATGCATGTTAAGATGATCGGTAGGGAGCT
GAGGCGGAAGCTGTATGGTACCCGCCATGGCAGGTTTTGGGGAACTAGGAGCGGGAGAAGGAGAGGGAAAGAGATAGGGA
TTATGATAGGCGGGATCACCACCGTGGTAGTGGGAGGAGGAGTGGAGGTGATAGGCATGGTGGGAGGTATGGTAGTGAAA
GGAGAAGGCATGGAGGGAGTCCGAGGAGGAGCAGGAGTCCG
>MR_Moffic_diploids01069
CGGAAATTCCCTCTGCCCCTACCGTACTCCAGCTTGGTAGTTTCCACCGCCTGTCCAGGGTTGAGCCCTGGGATTTGACG
GCGGACTTAAAAAGCCACCTACAGACGCTTTACGCCCAATCATTCCG
>MR_Moffic_diploids01070
TGCAGTAATCCATTTCTTGTGGAGAAATATTTGTAGTAGTTATGGAATACCTCGAATTCTGGTATTAGATAATGGAAGCC
AATTCACAGGGGCTAAAGTTAGTGATTGGTGCACGGATTTGAAAATCACTCAGAGGTTTGTGGTAGTAGCTCATCCGTAG
GCCAATGGGCAGGTTGAAGTCATGAATCAAACGATAGTCGATGGGATAAAAGCCCTACTCGATGGTACCCGAGGTCAATG
GGCGGAAGAATTGGATTCTATGTTATGGTCATACTGGACCG
>MR_Moffic_diploids01071
TGCAGCTAAAGCAGAAGAGAGAATAGTTCCTCACTCGGCGTGGTACGTGTAAGCAGAGTAACTCGTTCACAGGAAAGCCC
TAGTCGCGGTCTCGCTTCCTTACTTTAGTAGAGAGAGGATTTACGGGACACGAACCCG
>MR_Moffic_diploids01072
TGCAGTGATTATTAACACGCTGTCGTTTTGCGTTCAAAATAAATTTATAAACCTAATGCTCACAGCCAGCTTCTAGCAAG
CGGCAAGTATCAGGGTCGATCCTCAGGGAGTTGGTGTGGTGCCCTCTCTGTCACGATGTCACTAAAAAGGGGAGAAAGTG
TATTGACTTCACCGTGGTCAATACGAGAGTAACTATGATAACCTGAAACACTTAACAAAAATATCAATAAAAACAAGCCT
TGGTTGGGCAAAATAGTAATGTTGGCATGACTAAGATCCCG
>MR_Moffic_diploids01073
TGCAGCGTACCCCGAATGCAACTTGGTACACATCCAGGGGATCCATGCTTATTTGGTGATAACCCTGATAAGCGTCCATC
ATGGACAGTAATTCACACCCGGCCGTGGAATCCACTAGCCCGTCGATCCTCGGCAGTGGATAATGATCTCGAGGGCAAGC
CTTATTCAAGTCCCTATAATCTTGACACATTCGCCATTTTTCTGTGTTACCCTTAGCAACCATCACCGCATTTGAGAACC
ATTCCG
>MR_Moffic_diploids01074
TGCAGTCTACCATTGAGGGTCAGAACCCTCCAGCTTCCAACACATCCGATTCGACTCCGGGTACCACAGAGGTTTCGGAG
TCCAACGCCATCCCCGACTCGGGGACTTCTACCATTCCTGAGTTAGAGGAGACTCCAGCTGCAAAAAACTCTACCACTCT
GAAGTCGGAAGAGACTCCAGATGTGGGGACTTCCTCAATCCCCAAGTTGGATGAAGCTATCCCTGTCACCATCACCAACC
TGGAGTTAACTCCGGATAATGCTGAAGATCCAACCTCACCG
>MR_Moffic_diploids01075
TGCAGTAATCCGTTTCTTGTGGAGAAACATTTATTGTAGGTATGGAATACCTCGAATTCTGGTATCAGATAATGGAAGCC
AATTCACAGGGGCTAAAGTTAGTGATTGGTGCGCGGATTTGAAAATCACTCAGAGGTTTGTGGCAGTAGCTCATCCGCAG
GCCAATGGACAGGTTGAAGTCACGAATCGAACGATAGTCGATGGGATAAAAGCCCGACTTGATGGTACCCGAGGTCGATG
GGCGGAAGAATTGGATTCTGTGTTATGGTCATACCG
>MR_Moffic_diploids01076
TGCAGTATCAGCAACTTCTGTAGGCTCCAGAATGGAAGAGGGACCTTCAGTTGTAGGTTCATGTGAAGGGATCTATCCCT
CAATGGTAGACTCCAGCTCGTGGATGATAGTTGTTAAGTCCACCTGTAGGGGGTTAATTTTGATGCTCTTATTCCAACTG
ATATCTACGGACATGGAAAAAGAGAGGGATCAGTATCAACATGAAAAGTTTATAAATTAAAACGGAATCAAAATATATAT
ATATATATTGGAAGTAATACTTAGAGGAGTGTTGTCATCCG
>MR_Moffic_diploids01077
TGCAGCTCCCCAAATTCTGGGGCGACGGCAAGAGCGCCGCCGCCGACGGCACCAAGTACGACCTCTACGACCAGAACTTG
CTGGCGTCGTACCACATCCGCTATGGCGGTTACGGCGGCATCGCTTACCACCACGTCTCCGACACCTACGTGGCGTTGTT
CAGCCACTTCATCCCGTGCGGCGTCTGGGAGGCGGTCTACATCATCGACGGCCTACTGAAGAACACCTCCGACATCCAGC
CCGACACCGTCCATGCCGACACGCAGGGGCAGTCGCTGCCG
>MR_Moffic_diploids01078
TGCAGCCTTGTCAGAAGGCATCGACCTCAGCTGTGTTTTCGGTCCCCTCCGATATGACTTCGGTCCTGCTCCTGAGGTCG
GAGAAGGAGCTGAAGATACGAAAGCTGGCAAAACTGTGGAGGGAGATCGGGCTGCAGATGAAAGTGCTAAGGGTGGAAGT
GACGAAGCTATGGATGAGGACAGCTCAGTGCCAGCCTCCTTATTTAGTTTTTACTATCTTTTGTAATATTTTTTCTTCTT
TTCTTTTTTTCGAATTGTACCTCAACATTGTACTTTCTCCG
>MR_Moffic_diploids01079
TGCAGAGTGAAGGTAAAACTTTAGATTTTATTGAAAACATGTACCATCCAAAACTCGAGCTCTGGATACTGTATGACACA
ACTTAGCAAGTGCAACTCTAGCAAGAACATCATGCAAATGGAGGACATCCTGCA
>MR_Moffic_diploids01080
TGCAGAGGGATCAAGGCGGCCCTCCGCCTTACAAGAAGCCTCATGATTTGAAGAAGGCATTTAAGGTTGGCGTCCTAACC
GCGGTCATCAAGCACATGTCTCCCGACATTGCCAAGATTCGGAAGCTTGTAGGGGAGTCCAATTTCGACGTGCAGGAGCA
GAAGCCTGATCCCCTCGCTTTGTTTCATCCCATCAAGGATGAAACCACCATCAACTTGGACTTCTCCAAGAAGCGAAAAG
CGGGCAACGAGGCGAATGGCGTGATGATGATGGATCAACCG
>MR_Moffic_diploids01081
TGCAGTGCAGCGAAGCTGTGATACTCCTCTAATCTATAACGCAATGCAGCTACCTTGACGCCATTCTTTGCTGCACTGGA
ATGGCGCGCGCTGTGCTGCTAACTAGGTTGCTGTGCTGCAATGCTGTGTGGCCTCTCCTGTGCTGAGGGACACCCAATTG
TGGTACCAGCACTGCGCTGCTTACCTGCGCAATTCTGCACTGCACAGATTACTCCCTATCAACCACTCCTCCCCTACTCT
GGAAGACTTTCAACGAGTAAAAAATCCCTTCTACTGCTCCG
>MR_Moffic_diploids01082
TGCAGTACCAATCAAAAAGACGGTTGTCGCTACTGGACGGCGAAATGGATTTTGGAATTTATTAACATTCTCTAAAAAAG
GTACTGTTAATAATCCCGCAGGTACTGAAACCATTAAAAGAACACCCAACAATTTATTGGGCACTGTCCGAAGTATTTGA
AATACGGGAAAGAAATACCATTCCG
>MR_Moffic_diploids01083
TGCAGAGAAGGGAGATTTCCTCGAAGCGTGACCGTGCTTTTAGCATGAGTGATGCTCAGGAGCGATTCCGCAACATTCGC
TTGCAGGTTTAGTTGATTTATTTCATCATCTTTCGAAAGTTTTAATTTTCTGCA
>MR_Moffic_diploids01084
TGCAGTACCAATCAAAAAGACGGTTGTCGCTACTGGACGGCGAAATGGATTTTGGAATTTATTAACATTCTCTAAAAAAG
GTACTGTTAATAATCCCGCAGGTACTGAAACCATTAAAAGAACACCCAACAATTTATTGGGCACTGTCCGAAGTATTTGA
AATACGGGAAAGAAATACCATTCCG
>MR_Moffic_diploids01085
TGCAGCGATTTTCGTTTACACCATATCTTGATTTCCAGAATCATTGAGAGGTAAGTTAACTCAAAGACATACTGTTTAAT
ATTTTGGAAGCATTACAAGAAATAGAAATGCTGCCAAATTAAACACTAGCATGGATCTCACAATAAAAGGAAATGGGAAA
CAAAAAATAGAAACATGGAGATGCAAGAGCTACTTAGCATGTGATACTTTGTACCATGTAGAATATATTCTTCGAGTGTA
AGAGTAAAAACGTCGAACACAAAACAATGACATAAACACCG
>MR_Moffic_diploids01086
TGCAGCTCCTCGCGGGCGCTGCCGCCGATGCGTCGGCGCACATCGGCGTAGCGGCTGTCGTACTCCTGTTCCAGTCCATC
GAACAGTGGACGGGCCAGTGGATCGTCCACCGAGGTGTAGAGGAAGCGTTCGTTGCTGCTCATGCCACGTCCTTCACCAG
ATAGTCTTCGGCCAGCCGCGCCCACAGGCTGGCGGCGGGTGCGATGGCGGCGTCGTTGAATACATAGCGCGGGCTGTGCA
GCGGTGCGCTGTCGCCGTTGCCGACGAACACGAAGCTGCCG
>MR_Moffic_diploids01087
TGCAGATGTTCCGCCGTAAAAAGTAATAGTCGAGAAGTGAAACGGGGGGAGAAGTTCTCTTTTCGGCAAAAAGGGGTGCA
ACACGAGGACTTCCCAGGGGGTCACCCATCCTAGTACTACTCTCGCCCAAGCACGCTTAACTTCGGAGTTCTGATGGGAT
CCGTGCATTAGTGCTGGTATGATCGCACCCATAGCAACAGGCATTATTTTCTCTTATAGCTGGGTAGGAGCGCGGATGGC
GCCACGAACTTCCG
>MR_Moffic_diploids01088
TGCAGCTGCATGCCTAGATATTCTGAGCACTGCGGCTCAGAGGCATGATTTCCTTAATGAAGTCGGGGAGGCTCGAATTT
GAACAACATTTCCCCCGTTAACAATTAGTTGAGGACGTAGGTAACTATGTCCTCAGCAAACTTGCGGAAATCCTACCTAG
GTTCACTGCAGAAGCTCAGGTAACAGACTTACCTACAGACCTTTAACACAGTTTCCGGTACATATGGCACCACATGTACC
GGATGGACCG
>MR_Moffic_diploids01089
TGCAGTCATGATTTGCTACATCATCAACTATTCAGCAGTAAATGGTAAAGCTGATCCTTCAGCTTGGGCAGTTTAAGTAG
TGACATTCCAGATTTGAGAGGCTCTAGTAGCGGCCTCAAAGTTACTGTTCAAATTCTTAGTTCATACTTAGAATCGAATT
CGCACTTAAATCACTTAAGCATTTTCATAGAATCCATACTCAGGATTAACAAAATTCAAGCTATCTAATTCATCAAACTA
TGAAGATTAGATCAAAATCATATTCATTCATCAAATGGCCG
>MR_Moffic_diploids01090
TGCAGTGTTGGCACTTGAACTGTCAGTCTTGAAGGTATGCGCGAGGCTGCCAGCACCAAATAACCTTTGCGTCTTATCCA
GACCACCTCCAACAACATCTATGTATATCTTGTAAATCCACCTCTTGACTCTTAGCCGTATCAGGAATGGATTGCCTCAT
CTCCTCAGCAATCTCTTGTACTCGTCTCTATTCAATAAATGAAAAATTATGATAAGTATAAAAAGATAAAACATCATTTG
ATATGTATTTAATAAGTAGAAGTTACACTTACATCAATCCG
>MR_Moffic_diploids01091
TGCAGTAATCCGTTTCTTGTGGAGAAACATCTGTTGTAGGTACAGAGTATCTCAAATTCTGGTATCGGATAACGGAAGCC
AATTCACAGGGGCTAAAGTTAGTGATTGGTGCGCGGATTTGAAAATCACTCAGAGGTTCGTGGCAGTAGCTCATCCGCAA
GCCAATGGGCAGGTTGAAGTCACAAATCGAATGATAGTCGATGGGATAAAAGCCCGACTTGACGGTGTCCGAGGTCGATG
GGCAGAAGAATTAGATTTCGTATTATGGTCATATCGGACCG
>MR_Moffic_diploids01092
TGCAGCTGAGTGGTCCGGATATCCATTCTGGCAAATAGATCGGTGCGGAAAGACTGGAATTCATTGTAGAACCCCGCAAA
GCCCATCTGAACCGGCATAGGAGGCTGAGTATGGACTCGAGGTCCCTCTTCATATTCATCTTCTTCTTCAGCGGCCTCAT
CCTATCGGGCCCGCTGCTTGCAAGTACCAACTCCTCCTGCGCTTGCATGGCCATGAATTCCCTCATCAAAGTCGCTGCTC
ATGAGGAATGAATTCTCTCTCCGATCTCACCAACCG
>MR_Moffic_diploids01093
TGCAGGTTGTGCACAGCACCACGGCCCTCGCACGGGAAACTGCGGCATCCAGCTGAATTCACTCTGTTTCAGCAATGTTT
CACACTTAAGTTATTGATTTTGATTGCTTTTGAAGTGTGGCGATTTTTTGACCAACCCAAGCGTGAGGCCGTCGCCATCG
GCCTCCTGCGCGCCCGCCGACCGTTAACGCACAGTCTTATCCACAGAACATGTGGATAAGACTGAATCTCCAATGGACAC
CGATATTTAGGTGACATTTATGATTCAACGGGCGTCGCCCG
>MR_Moffic_diploids01094
TGCACCCGAATTTACATATGGAAATGTTCATCTATTACCAAAAACAAGTCATTTATGGATATTATTAGGAGAGCCGCGCA
GATCTAGTCTAGTTTCACTTTCGATCCACAAGGATCAAGATCAAATGAATGCGCATTCTTGTTCTGTCAAGAGAAATTCT
ACTTCTAACCTCTCAGGAACGAATGATCCGTCGAGAGAAAAATTCTTTACTTCTAATTTTTCGGATAAAAAAGCAGATAG
GGTTCCTGATTATTCAGACTTTGGTCGAATTATAGGTACCG
>MR_Moffic_diploids01095
TGCAGATCCTGCGTTCTGTGCCCAAGGTCAGGTCCAGAGTCACCATGCCCACTAGGTTAACAACTTCTCTGGCGAAGCCC
AGCAGAGAGGTCTCAATTGCTTGTAGGGTGGCATTCACCTTGATCTGTTTGTAGCAATCCCAAAATATGATATTAGCAGA
GCTGCAGTATCCACAAAGATCCGCTTCACATCATACGAGGCGATGTCTACGGTTATCACCAGGTCATCATCGTGAGGCCG
GAGGAGAGCTCCGTCATCTTTCGGGCTGAAGGATATTACCG
>MR_Moffic_diploids01096
TGCAGTACCAATCAAAAAGACGGTTGTCGCTACTGGACGGCGAAATGGATTTTGGAATTTATTAACATTCTCTAAAAAAG
GTACTGTTAATAATCCCGCAGGTACTGAAACCATTAAAAGAACACCCAACAATTTATTGGGCACTGTCCGAAGTATTTGA
AATACGGGAAAGAAATACCATTCCG
>MR_Moffic_diploids01097
TGCAGTTATAGATGAGATTTGTGGATATAATGAAGCACATAGCTGCTTAGTTTTGCTGGCCAGTGGATCAAAACAAATCT
GTTTGAGTATGAAGAAAGCTCTTAACTTTCATTATCCCAAATCAAGAAAAAAATAATAGAGAAAGAAAGATGGACAAATC
TTTCCAATAACAGCACTGATAAACACAAAACTGAACAATGAAAACAAGTTTCAATTAGAAGCAGCAGCTTTTAACATGGC
ATCAAACTTGTTGAGAAGTTCTAGAAGTTTCTGAGGGTCCG
>MR_Moffic_diploids01098
TGCAGTTGTGCTAAAGTCCTTAACAAACCTTGATCCGTACGAAGGAGCCGTTCGATAAATGATCCAAGAACCTTGATCCG
CATATAACAGTTGGACAGAGGTGACCCCGAATCAAGAATTAAGTATGACCACACACCTAGAGCGTAAAAAAACCTAGACA
CCTTTGATATACAATCAACCAAGAACCTCGGTATGGTTGAACACCTCAAGACCTTGCACAATATTCTTGATAAGTTCTTA
AATAAGTGAAAATATCCACAAAGATAACTAAACTCGCACCG
>MR_Moffic_diploids01099
TGCAGTATTTCCCATACAATCCGTTCTTTTCCACGAATTTTACTCTTAGCAACTCCTATGTTCGAAGCAAGATGTTGTCT
AATTAGACCACGAATTACAAATGTCTGGAAAAGCTCTATTGCTATTTCGCGCGGCAATCCACACCG
>MR_Moffic_diploids01100
TGCAGCAGGCGACTGCGGATTTCCTTCTGGAAACCGCTCATCACCGCCAGGGTGGTGATCAGCACGGTGACGCCGAGCGC
GATGCCCAGGATCGATGCCATCGAGATGAAGGAGATGAAGCCGTTGCGGCGCTTGGCGCGCAGGTAGCGCAGGCCGATCG
CCACGGGAAGGGGTTTGAACATGCAGGCACGCCAGTCAATTCAGCTTATGGTGCCATCGTACGGGGCCTACGGGAAACGG
CACGTGCGGCCACGGCCAGTCGCAGTTCACGTCGCTGCCCG
>MR_Moffic_diploids01101
TGCAGCACGCGTTTAGGTACTACTCTCATCAGTGGAGGACGTGGGGCGCTTGCTTCTTGCAGGCCGCGTGGAGAAGGTAT
AAGAAGAAGAAGTTGGCTAAGGAGCTTGCCCTGCACGAGACCTACTACGCTTCTCCTCCTGCAGAACGCCGTTCTTGCCA
AGGTTGTATGTCTTTTTTCAACCTACTCAAGTCCAATCCATTTGGACCTCTTAGAGGTTCTAACCAAGGAGCACGCAGAT
CCCAAAAACGCATAGTTTCTCCTCCAAAAATGACTTCTCCG
>MR_Moffic_diploids01102
TGCAGCAACCTTGGGATCACTCAAGATCTCAGCAGCTCTGTAGCGTTTGTTCGTTGGAATCGGCTCCCCTGCTGGCGTGT
ACGTGTCACATATCACCTGATCTCGACCATCAAATTCAAATTCATCAAACTGCA
>MR_Moffic_diploids01103
TGCAGTCAATCATTGAGGGTCAAAACCCTCCAGCTTCTACCGCATCCGATTCGACTCCGGGTACCAAAGAGGTTCCGGAG
TTTGACACCATCCCCGACTCGGGGACTTCTGCCATTCTTGAGTCAGAGGAGACTTCAGCTGCAGAGAACTCTACCATCCC
AGAATCGGAAAAGGCTCCATACGTGGGTATTTCTACCATCCCAGGGTCGAACGATATGATTCTAGCTAACATCACCAATC
CGGAGTCAACTCCG
>MR_Moffic_diploids01104
TGCAGTTTCTAAGGTGATCACTTTATTCACTAGCAAATCAATCTTCTCTGCCAACTGACACACAGATAGGGAAGCCAATG
AGCTCGAATCCAAGCTCTCCTCCAACTTCTCAGGCAGCTCTTCGAGCTCCTTCGTCTCCTGCAGAACGCCGTTCTTGCCA
AGGTTGTATGTCTTTTTTCAACCTACTCAAGTCCAATCCATTTGGACCTCTTAGAGGTTCTAACCAAGGAGCACCAGATC
CCAAAAACGCATAGTTTCTCCTCCAAAAATGACTTCTCCG
>MR_Moffic_diploids01105
TGCAGCTTTTCTTATACAAACCAAACTTATGGTGGCCTAATGGCATGGGAAAGCAGTCCCTTTACAATGTGCATATAACC
ATTGATGTGAAAGATCATGGAGAGTCTGATTCATGGAGCCAGCATTTCGGGTTCCGTAAGATCGAGAGCTGCATAGATAA
CAATACTGGTGGAAGGTACTAAGATTTATTGGGTTGATGCATGTAAAACCAACTTGACCTTTTATGCATGACGACGTTTC
TGCAGGCTATTTAAGGTCAATGGGCAGAAAGTATTTATCCG
>MR_Moffic_diploids01106
TGCAGCTATTCTCCGCCGCCTCTCTTCATCATCTTCTTCTTTTTTTCCTTCCCCTTGATAGGGTCTAATTGGGCAGATCA
GGTTTCTGACCTGACCAATTACTCCCAATCCGAAATTGAAGCTAAAGACTGTCCGACCTGAATGGCGAGTGAGAGCCAAC
GCCCTTATAATACATCCGACCTGAAGGTATATGAGATCTGACTCTCCTATTATACGAGAACTACTATGGTCAAATGTGGG
ATCTGATCTCGCTCCAGTAATAATGGCCAAGCGCCAATCCG
>MR_Moffic_diploids01107
TGCAGGCACTCACGAACGGTGCTAAAAACAGACGTCGAAAATCATCAAAACAGCCAATTGAATTCTTCTGGCAACTGTCT
AAACCATTGTTGGGAAGGTTCCATCAGAGTTGTTAGGAAAACCTACACTTCACCCCATCTGAATACTGATGAAGCAAGGT
GAGGTTTTCAAACCTCATAAGGTGCTCTTCGGGGTCGGTCAAACCGTGATACTCATAGTTAATAGCTCTAAACCCCTTAG
GAAGTGGGTCAACCAGAATCTCTTCAGTAAAGGGACCGCCG
>MR_Moffic_diploids01108
TGCAGGCTGCGCTCCAGGTACTGCATCACCCGCAGGTTGTTGATCGGGTGGATGTCGCAGGCCACCAGCTGGGCCAATGC
TCGCACCCGCGCACGGCCAGCGGCGTCGGCTGGCAGCAGCGGCACCTGCGGGAAGCGCTCATCCAGGTACTCCAGGATCG
CCAGCGACTGGGTCAGCGCATGCCCTTCATGCAACAGAGTCGGCACCAGCTGCTGCGGATTGAGCGCGCGATAGGCGTCG
AGATGCTGCTCGCCGCCTTCGCGCACCAGGTGCACTGGCCG
>MR_Moffic_diploids01109
TGCAGCACTTCCGGAAATCTCCTTCGGTCCGAAAAATGACATAACTAGTCTGGGCCCGAGCGCTGGTCTGTTCTTGAGCT
GAGGCTGGAGTTTGAGTAGTGCCGGGAGTCTGGAAAGCACCGGCCGAGCGCTTAGTTCCAGAAAGCTTCAGAACCGCCCG
CTTCATGATCGGCAGCCACCACTTAAATTTTGGCTCCTCCTCCACATCGCCTTTAAAGCAGTCAGGTGTAGGAACAGAGG
CCAGAACAACATTGTAGTCCACCTCAGTTTCAATGCTACCG
>MR_Moffic_diploids01110
TGCAGACAACGTCATTCTAGGGCGACCAGTATTGAATCAGTTTCGGGCTGTGATCTCCACGTTTTACATGAAAATGAAAT
TCCCTGTGGAAGATAGTTGGGGGAGGTTCTGGGAAACCAAGTCACATAAAAAAAGTGCTATGTTCAGGCTATCAAAGATG
CTAGGGCAGGAAAAAGGGTTCTGGAAGAGTCGGAGTACTCCCAGAGAGGTCCTAATCCCTCAGGAAAAAAGATGAAGGAG
GCCGAGAGTCTGGAAGAAGAGCCCAGCACCAAGTACTGCCG
>MR_Moffic_diploids01111
TGCAGCTGCTGGATAAACTGAAACTAGCTGAGATGCTGCTGAGGTTCAATCTCGACCCCAAACTGGAGAACAAACAATAG
TATCTGCACTCGCCTATTCCCATGCTAGTGCTTCTATATTTGGATATGCTACAGGATATGGATCCGTGCCTGGAATTGGA
TTCTTGGCTTCTTATTCTGTGGCTATCTTTGACTCTGCTACCGCAGCCCTGAGCGACATATAAGTAGAATAAGAAATCGA
TGCCCACGCTGGTGCTGCTCGCTCAGATGCTGGGTTACCCG
>MR_Moffic_diploids01112
TGCAGATGAGACCAACTATTTTGATCAAAGCTCATTCGAGTATGTGTTGTAAAATTCATTAGTCAAACTAGAGCTTGACA
TGACACAGTTTAGCTTATAAGTATAGCTAGTTAATATATCCATGAGTTAAATAATATTCAGATTTTTATTAGTAATCATT
GTAACGTCGACATTTATGTCAAGATTCATTAGGGTCACTTTGCGACAAATTTTATGATATTTTTGTATTAAAATTTGCAG
AATATTAATGACATCTATAATACTAATAACTAACTTTGCCG
>MR_Moffic_diploids01113
TGCAGTAATCTGTTTCTTGTGGAGGAACATTTGTTGTAGGTATGTAATACCTCGAATTCTAATATCAGATAACGAAAGCC
AATTCACAGGGGCTAAAGTTAGTAATTGGTGTGCAGATTTAAAAATCATTCAGAGGTTTGTGGCAGTAGCTCATCCGCAG
ACCAATGGGCAGGTTGAAGTCACGAATCGAACGACAATCGATGGGATAAAAGCTCGACTTGATGGTACCCGAGGTCGATG
GGCAGAAGAATTGGATTCTGTGTTATGGTCATACCGGACCG
>MR_Moffic_diploids01114
TGCAGGCATATCCTTGAGCCATGGATCCAGCGGCTTCCCAATGGAGTAAACAATGAAGCCAATCTCTCTGAGCTTCTCCA
CATCCACAACATTCCTCCCATCAAACACAAACGCAGGCTTCTGCATGCTCCTGAAGATCCTCTCGTAGTCGAGCGTCTTG
AACTCGTCCCACTCCGTCAGCACGCACAGCGCGTGCGCCTCCTTAGCCGCCTCATATGCGTCCCACACCACGCTCAGCTG
CTTCACTGCAGCCGCTGGGCTGGCTGGCTGCAGGTGGACCG
>MR_Moffic_diploids01115
TGCAGGTAATGTTACCTTTTCTGTTGGACTCAAACAAGCATTATGTTGTGAACCAATTTAGGCTAACAGTTTGCCAATTC
ATTTTTCAGGCCATTGTGGTCCATGGGTTTCAGTTGCTCGATATATGGATGCATCACACTGCAGAACGCCGTTCTTGCCA
AGGTTGTATGTCTTTTTTCAACCTACTCAAGTCCAATCCATTTGGACCTCTTAGAGGTTCTAACCAAGGAGCACGCAGAT
CCCAAAAACGCATAGTTTCTCCTCCAAAAATGACTTCTCCG
>MR_Moffic_diploids01116
TGCAGATCCTTCGTTTTGTGCCTAAGGTCAGGTTCAAAGTTACCATGCCCACTGGGTTAACGATTTCTCCGGCGAAGCCC
AGCAGAGAGGTCTCAACCGCCTGCAGGGTGGCATTCACCTTGATCTGCATTGAGGACGGAGAACAGCTCTGCTATCCTCT
GGGCCAAAGGAGATTTCCGGCAGTGCTGCGGCCTCCGAAATACTCATCACCTTGTTCTGGTTCCAAGCCATCGCTGTTCT
GATGGTGGCCTTTCGAGCCCGATTAGAGTCTCCATCCGCCG
>MR_Moffic_diploids01117
TGCAGGCGGATACGGCGGCGGTTGAAAGACGCTGGCGGTGCATGTTGCTATTGAAACCCTAGCTGCAGCAAACCCTAATC
GGGTCAGTCGCGGGCTGGATTTGGGTTCGGGCTTCGGCCCATCCAGTTTATCAAAAAAAAATGTTGCAGATGGGTGACCT
CACATTCATCTCCAAAGCGCCCTAACCGCTGCACCAACCACCAACTTTGGTTGAGAAAGTGGGAGGAAATTATTATCAAA
ACTCACAAGCAGAGCTGACCCATTTGAAGTTCAAGACTCCG
>MR_Moffic_diploids01118
TGCAGAAGAAACGTTAAAAAGAAAAAGTACTGAAAGAGAGACTGATGAGTAACAGTCCGAAGTTGACCAAACCTTGCACA
TAACAAAGTCAAAAGATTGGATTCTTAAGGTAAATTGCAATGTTGTATTATCAGTCTCTAAGTCTAATTTGTTAGATGCA
TGGTATTTTGACAGTGGTTGCTCAAGACTAGAGGTGTCAGTGGATGGGTAATACCCGGACCCGGAACTGCTCAAAAGGCT
ACGGTTCTGGGTCCAAACCCACCCGTTACACTAAGGAACCG
>MR_Moffic_diploids01119
TGCAGCTAAGTGGTCTGGGCGTCTATTTTGGCAAACAGATTGGTGTGGAAAGACTGGAATTCATTGTAGAACCCTGCAAA
GCCCACCTGAACCTGCATAGGAGGCTGAGTATGGACTTGAGGTCCCTCTTCATATTCAGCTTCCTCTAAAGCGGTCTCAT
CCTCATCGTGGCCCGCTGCTTGCGACGTCCCAACTCCTCTTGCCCGTTGCATGGCCATGAATTCCCTCACGCAAAGCCGC
TGCTCATGAGGAATGAATTCTCTCTCTGATCTCACCAACCG
>MR_Moffic_diploids01120
TGCAGCCCGCGTATCGTGTCGATTGTTACCGTCGGATGGCAGTAGTATTCACACGGGAATTGCTCTGTATCTGCATTCCA
TGACCTTTACGCACCGCGCCGCGACCGAAGCCGATATCCCCGCGATCGCAGCGCTGATGGCGCGATCCATCGGGTCGTTG
CACGGAGAGTTCCTCACGCCCGCGCAAGTCGACGCTAGTCGCGCGGTGATGGGCCTCGATACGCAGCTGATCGCGGACGG
GACGTATGTGCTGGTCGAGGCGGCGGACGGTCGGCTGGCCG
>MR_Moffic_diploids01121
TGCAGTAATCCGTTTCTTGTGGAGAAACATTTGCTGTAGGTATGGAGTGCCATGAATTATGGTATCAGATAACAGAAGCC
AATTCATTGGGGCTAAAGTCAATGACTGGTGTGCGGATTTGAAAATTACTTAGAGATTTGTAGTAGTGGCCCATCAGCAG
GCCAATGAGCAGGTTGAAGTCACGAATCGAACAATAGTCGATGGAATAAAAGCCCGACTTGACGGTGCCCGATGTCGATG
GGTTGAAGAATTGGATTTCGTATTATGGTCATATCGGACCG
>MR_Moffic_diploids01122
TGCAGCTTGATTTGCCATCTGACTCATCTGACCCTCGAACATCTTCATATGCTTTGACAGCACTGAAACTATGTTCTCTA
ATGCTGTTAACTTTTGTCCCGTCTGCTCAATGAATGCATTCTGCTGATTCATCATCTTCTGCATCATCTCTTCGAGCGAC
GGCTTCTTTGGCTCATTAATGATGCCATTTGTGACAGAGAATCCG
>MR_Moffic_diploids01123
TGCAGTGATCCGTTTCTTATGGAGAAATATCTGTTGTAGGTATGGCGTACCTCGAATTCTGGTCTCCGATAATGGAAGTC
AGTTCATAGGGGCCAAGGTCAGTGAATGGTGTGCAGATCTCAAGATCACACAGAGATTTGTGGCAGTTGCTCATCCGCAA
GCTAATGGCCAAGTTGAAGTCACCAATTGAACAATTGTAGACGGAATCAAAGCCCGCCTTGACGGTGCTCGAGGGCGATG
GGCGGAAGAGTTGGATTTGGTGCTCTGGGCATATAGAACCG
>MR_Moffic_diploids01124
TGCAGCACAACATATCTGTAATGCCGCCGTGCTGCTCTCATGTTTTGTACCGCAACGCAACTATCTTGACTCTTTTCTTT
GCTGCGCTGGAACGGCGCGCGCTGTGCTGCAAAGCTGTGCGGTCTCTCCTGAGCTGAGGGACGCCCGATTGTGGTGCCAG
CACTGCGCTGGTTACCTGCACATTGCTGCGCTGTGCATATTACTCCCTATCAACCACTCCCCCTACTCTGGGAGACTTTC
GAAGACATCTTCTAGAGTAAAAAGTCCCCTCTACTGCTCCG
>MR_Moffic_diploids01125
TGCAGCCCTGTTGATCGTGATGCGCTGTCATCGTTCAATCTGAGCATCACGGCCACTCCACCATTGAACTGGTCTCTTGC
AGATGACTGCTGCCGCTGGGAAGGCGTCGGCTGCGACGCCTCCGACCGCGTAACCAATCTGCAGAACGCCGTTCTTGCCA
AGGTTGTATGTCTTTTTTCAACCTACTCAAGTCCAATCCATTTGGACCTCTTAGAGGTTCTAACCAAGGAGCACGCAGAT
CCCAAAAACGCATAGTTTCTCCTCCAAAAATGACTTCTCCG
>MR_Moffic_diploids01126
TGCAGCCGATATTCCCTTCCAAAAGATAATCGATACCACCTCTCCTCCTCCATCCTGGGGGGGGGGAGTTTGGACGACGA
TGATGACTCTGCTTGGTGGTTACTGGTTATGAAAAGAGCAGCCGCAGCCTTATCTGAGGATCCCGACCTTGGGGGTGTCT
TCGGACCTCTTCGTTATGATCTCGAGCCTGCTGTTGAGGTCGTAGATGGAGCTTCGGGCCTGAGTAGTTCAGCTGAAGGT
CAGGGCCTAGTTGCTGACAAACAACTTGAGTATGAATCCG
>MR_Moffic_diploids01127
TGCAGGCAGGCGTTGGTGGCGACGTGGCCGTTGTCGGTGATGAAGGCCTTGACGATCGGCGTGAGCAGCGCGACGAGCTC
GCCGCTGTCCTTGCGGACCTTCTCGTCGGGGTGGTGGTGCTCCTTGTCCAGCAGCAGCGTGCAGAAGATCTGCAAGGCGC
GGCCGCCCTCGGCATAGGCCTTGGCGGTCAGCAGCATGCGGCGCACGTCGGGGTGGACGATGATCGGATCGGCCTCCTTC
TCGCGCGCCTTGACGCCCGAGAGCGAGCGCATCTGCAGCCG
>MR_Moffic_diploids01128
TGCAGCTGTCAGTTTGGTGGGCCAGTGGTGACATTGTCTCGGATAAGGTCGATGTGATTTGAATCCAGTTTTTTCTTTTT
CTTTTTTTTTTCTTTTTTTCTTACATTTTGATCTTCATTAAAATTAGGGGATTATGGAATCGAGCCTTGAGCTTCATTTA
TCAAATACTTCGAGTCTCATGAGCTTAATTGAGTCTAAACAAGCTTTCCAAATTTAGATTTATGTCTAATATATTAACAC
AAAAACTTTAGCGCATACATTTGCACCATGCGTGCGGACCG
>MR_Moffic_diploids01129
TGCAGAAGAAAAAACAGCAAAATCCGATCCAATTTATCGTAATCGATTAGTTAACATGTTGGTTAACCGTATTCTGAAAC
ACGGAAAAAAATCATTGGCTTATCAAATTATCTATCGAGCCATGAAAAAAATTCAACAAAAGACAGAAACAAATCCACTA
TCTGTTTTACGTCAAGCAATACGTGGAGTAACTCCCGATATAGCAGTAAAAGCAAGACG
>MR_Moffic_diploids01130
TGCAGTCACACCAAAAGAGCATTTAGTCGGGTTCAATTTCATATTATACCTCCTGAGTATGTCAAAAGTCTGCTTGAGGT
GACCGATGTGGTCTGTTGCGTGCACCGATTTGACGAGCATGTCATCAATGTAAACTTCCATTGTATTTCCCAACAGTGCT
GCAAACATCTTGTTCACTAAGCGCTGGTAAGTTGCTCTAGCATTCTTCAACCTGAAGGGCATCGCAGTACAACAATATAA
GCCAGTGTTAGTCATGAAGGAAGTCTTCTCCTCGTCATCCG
>MR_Moffic_diploids01131
TGCAGTCCACCATCGAAGGTCAAAACTGTCCGGCCTCTACTACTTCTGCGTCGACTCTGGGTACCGAAGAGACCCCGAGG
TCGGATGTTATCCCCAACTCAGAGATTTCTGCCATTCCTGAGTCTGGAGAGATTCCAGCTGCCACTGACTCCACCATTCC
G
>MR_Moffic_diploids01132
TGCAGGTTGGGCAGGCCTTCGAGAAACAGAATCCGCTTGATCAGCTTATCGGCGTGCTTCATCGCATGGATGGATTCGCG
ATACTCGTGCTTGCCCAGTGTATTCAGGCCCCAGTCTTCGTACATGCGTGCATGCAGAAAGTATTGGTTGATAGCGACCA
GCTCGTTGCCGAGGATTCGGTTGAGATGTTGGATTACGCTGATGTCGCCTTTCATAATGGCAGCCTGCCTCGCACGGTAC
GTCATGAAGTGAATGAGCGGAGTTTGGCCCGCGCTGTTCCG
>MR_Moffic_diploids01133
TGCAGTAGATATCAACTGAACTATAATCGAAGTGAGATCAGCCGTGATAAGTTGCTGCTGCTGAACCAAAATCTCATCAG
CTTGAGTCATAGCTTGGCCTCTGCGCCCGACTACCAAATGCACCAAATCCTGCAGGTACATAAACCGCTTGAATAGAAGT
TATGGATCCTTCTTTGGTAGAAGTAATTCTTTCTTGTAAAGAGCCCATTTCAGTACTCAGGGTGGGTTGATAACCGACAG
CGGAAGGCATTCTACCCAATAAGGCCGATACTTCGGATCCG
>MR_Moffic_diploids01134
TGCAGCAATAACTTGATTTTGTCTCTTTTTATCTTTTCTTTTTTTTGAGTCGGGATGGGGGATCTGAGGATTGAACCCTG
GCTCTCACTTGCACAAAAGTGACGAATACCACTAAGCTACAAGGCTTGTGTTTGATTTCTTGTCTCTTTAACGATTCATC
TTCACTATATTTTTTTATAGAGGTTTGGTTTTTTTAACTAATCGCTCAAAAGGTGTCTAATAACCACTGCACCAAGTCAT
AGGAGTTTCAGTTGATTGAACCCTCTAAAATCTCGTGCCG
>MR_Moffic_diploids01135
TGCAGGTGTCGAGGGCAACGGTCGGGCGTTGCGCCCACATGTCCCAGACATCGTGGAAAACGGTCGGGTGTTGCACCCAC
ATGTGCCGGGAGACACGCGGGTAACGACCGAGTAACCCCCCATCCATGATGGGGAGTCATGACCCCTGTCTCCAGCGGCC
CCCCATGTAGTGGATTGTGCCTATAAATAGGACAGTCACCACATGATACTTTACTTGCAAAAAATCTTTTCTGCATCAGA
ATTTTCATACTCTCAGTTCTCAACTTCTGTCCAATTCGCCG
>MR_Moffic_diploids01136
TGCAGCTGCTTTCTACTTTGCGTAATTACGTTTATACCCCCGAAGGCCAAAGTTCATTGTTTAGTTTAAAGAATTACGGC
AAAATTATACTGGGCAAAATAAGTTTAATTATTTATATGTATGTTAGCTCATAACATTTTTTTCCCGTTGAAACGGAAAA
TTAACAAATTTAATAACATTTATTTATTTATTTAGAAACGTGAAACGTATCGTGTTTGCGATACACATGTCGTCGCGTAC
TGCAGCTCACGTGGCGGTGGCACCTCAGCTTCGAATTCCCG
>MR_Moffic_diploids01137
TGCAGGGAGGCGAAACGCACGACGGAGCAGCCATTGGAGAGGTCGCAAGAACTGTGCTCTCTTCTTCCTCCAGAACCAAA
TGGCAGCATTGTATTGTTCGTTTCTGACCTTCCGAGTAGCGGCCCTCCAGTCGGACTTCTTGATCGTGGAGAAGTGGTTC
GAGCTTGCTTAAGCAGTCGTCAAGATCTCCAGGGTTGTACAGATAGCCAGTGTTCCCCTGCTGTTCTTGGGAGATGATGT
CTGGGATTCCTCCCGCACGAGCAGCCACGACAGGAAGCCCG
>MR_Moffic_diploids01138
TGCAGCGGGTAGGTTCCGATCAGGAGCATCGGGTCGATGTTCGTCTGATCGCCGCCAGCAACCGCGACCTGGCCGAGGAA
GTCCGCCTGGGCCGTTACCGTGCCGACTTCTTCCATCGCCTGAGCGTATACCCGCTCGCGGTGCCCGCATTGCGCGCGCG
CGGCAACGACATTCTGATGCTGTGCGGTTTCTTCCTCGAACAGAACCGCGCTCGCTTGCATCTCGACGACCTTTCCCTGG
CCTCCGACGCACAACTCGCCCTGCTTGCCTACTCATGGCCG
>MR_Moffic_diploids01139
TGCAGACTGAAGGGATTTCAAACATTTTTGTTGACGGAAGAGCACAAAAAGGTTTCTCTGTAAGAGGCTTCAAATGATCT
CACAATTTTTATGTGAATGCTGAATCTCATCCTTCATGCGTCTTGGTTCTCATTTGACCTGCAGAACGCCGTTCTTGCCA
AGGTTGTATGTCTTTTTTCAACCTACTCAAGTCCAATCCATTTGGACCTCTTAGAGGTTCTAACCAAGGAGCACGCAGAT
CCCAAAAACGCATAGTTTCTCCTCCAAAAATGACTTCTCCG
>MR_Moffic_diploids01140
TGCAGTCACACCAAAAGAGCATTTAGTTGGGTTCAATTTCATATTGTACCTCCTGAGTATGTCAAAAGTTTGCTTGAGGT
GACTGATGTGGTCCGTTGCATGCACCGATTTGACGAGCATGTCGTCAATGTAAACTTCCATCGTATTTCCCAGCAATGCT
GCAAACATCTTGTTCACCAAGCGCTGGTAAGTTGCTCCAGCATTCTTCAACCCGAATGGCATCACAGTACAACAGTATAA
GCCAGTGTTAGTCATGAAGGAAGTCTTCTCCTCGTCATCCG
>MR_Moffic_diploids01141
TGCAGATTGAACTGGTGCGAACGTCCATCCAAACAATGGCATTGTAAAGAGGCAAACCAGTGGATCTGCTCCAAACAACA
GATGTTTCTCTCTGATTGGTCAAGCCAATAGCTTTCAATCCACTATCAACATTATGCCCTGCAGAACGCCGTTCTTGCCA
AGGTTGTATGTCTTTTTTCAACCTACTCAAGTCCAATCCATTTGGACCTCTTAGAGGTTCTAACCAAGGAGCACGCAGAT
CCCAAAAACGCATAGTTTCTCCTCCAAAAATGACTTCTCCG
>MR_Moffic_diploids01142
TGCAGTAATCAGTTTTCTATGGAGAAACATTTGTTGTAGGTATGGAATACCTCGAATTCTGGTATTAGATAATGGAAGCC
AATTCACAGGGGCTAAAGTTAGTGATTCGTGCACGGATTTGAAAATCACTTAGAGGTTTATGGAAATAGCTCATCCGCAG
GCCAATGGGTAGGTTGAAGTCACGAATCGAACAATAGTCGATGGGATAAAAGCCCAACTTGATAGTACCCAAGGTCGATG
GACGGAAGAATTTGATTCTGTGTTATGGTCATATTGGACCG
>MR_Moffic_diploids01143
TGCAGTCTAAACCGATAACTCGTCCTCAAGTTATCTCAGCTGTGATCGTGATTTTACATCTCATAAGGTTAATCCAATCA
TATGATCTTCTGTGATCTACAACACACCATATGATCTACTATTAACGAGAAAAACTGAGAACATTGTATACAAGCATAAA
AGTCTTGCTTCCAGTATACAAACCCAATATTTATCCCGCCCCATACACATGTAATGACTCATTTCGGGACCAACAATTAT
GGACATAAACAGATGTGTGAATTTAAGCATATATAACACCG
>MR_Moffic_diploids01144
TGCAGTAGTCTAACTTGGTGAACCAGGCTTCTTGGCGAGTCCAACCACTAGGGATAGGTCCTGACCCATCTCCTTGCTAA
CCCAAAGAGCTAACTCACCCGGTAAGTTAAAACTGGAACTGGCGCAATTTGCAGAATTAGAAGCCTTTGCACAATTTGCT
TCAGATCTTGATAAAGCTACTCAGAATCAATTGGCAAGAGGTCAACGATTACGCGAATTGCTTAAACAATCTCAAGCGGC
CCCCCTTACGGTAGAAGAACAGATAATGACTATTTATACCG
>MR_Moffic_diploids01145
TGCAGGAGCGCGTGGGCATGGCCGCTGGCAGTTCAATGGAAAACCTCGCCATCCGTGCCTGGGGCAAGCTCAGCCAGCAG
CGTTTCTGGTAAACGCCGCATCGCCGCGGCCATACACTTCTAGTACCCGTCGAGGATGCCTGCTTGCTCCACTGCTGACC
CACCCAGCACTGGAGCGAGCCCATGGCCAACCTTGCCGACCACATTATTGCGGGCCCCAAGCCCGCCCATTTCGACACCA
TCGCCAGCGCCGTGCCCCTTTGGCTGACCCAGGCTAGCCCG
>MR_Moffic_diploids01146
TGCAGTATTTCCCATACAATCCGTTCTTTTCCACGAATTTTACTCTTAGCAACTCCTATGTTCGAAGCAAGATGTTGTCT
AATTAGACCACGAATTACAAATGTCTGGAAAAGCTCTATTGCTATTTCGCGCGGCAATCCACACCG
>MR_Moffic_diploids01147
TGCAGGCGCTGGCGAATTGCGCCGAAAATAAACGGCTGAAATCATCGAAACAACTTATCGAACCCTCAGGCAGCTGTTGG
AACTATTGTTGGGCTGTTTCCATCAAGGTTGTCAGAAATACACGGCACTTCACCCCATAGGATTATTGGTGCAGAAGTGC
GAGTTTTTCAAACCTCATCAGATGCTCCTCAAGGTCGGTGAGTCCCTGATACTCGTAACTAATGGCTCTGAATCCCTTAG
GGAGCGGATCCGCTAAGATTTCTTCATTAAACAAACTTCCG
>MR_Moffic_diploids01148
TGCAGCGGATGTACCAACATCTCCATTAACACAGAGAATGTCATTATCAAGTATTGGGAATACTGTCCCCCGTTTAAGCA
ACATCATGAACATCTCCACTGCAAAAAGAGCTACTTCTCTTATTGATGGCTGCAGGTACATAAACCGCTTGAATAGAAGT
TATGGATCCTTCTTTGGTAGAAGTAATTCTTTCTTGTAAAGAGCCCATTTCAGTACTCAGGGTGGGTTGATAACCGACAG
CGGAAGGCATTCTACCCAATAAGGCCGATACTTCGGATCCG
>MR_Moffic_diploids01149
TGCAGCCTATTCTATAACTTATGGATGGCTTTTGTCATCGACAAACAAGTATCTCGTAACCATTTGGTGCCAGGAATACT
TCAAAATCCCAAATTAAACACTCAAGGACATAAATGTTGCACCTTCAAGCTGCAGGTACATAAACCGCTTGAATAGAAGT
TATGGATCCTTCTTTGGTAGAAGTAATTCTTTCTTGTAAAGAGCCCATTTCAGTACTCAGGGTGGGTTGATAACCGACAG
CGGAAGGCATTCTACCCAATAAGGCCGATACTTCGGATCCG
>MR_Moffic_diploids01150
TGCAGACAGGTAGCGGCAGTATAGCTTCTCTGTACTGTAGATGTGACGGCTCAACTGCCCCTGACGCAAGGCATGGTAGT
AACAATTCTAGCCAGTACGGACGACACCCCCACTCTCATAAAAAGGTGTAAGTCACATCCATAGGTGGGGCCAGGTAGTT
TGCATATACCCTCGTACTAAACATATGACACACACAATCAAAAAATACTCACATATATTCTCTTTGAAGCTTCTCTGCAT
TCAGACGAGATACCTGACTTAGGCATCGGAGTGTCTGCCCG
>MR_Moffic_diploids01151
TGCAGCTTGGATTATCGTAGAATAAGAGGAGCCGTCTTAGGAAATGACTTAGTTTAACTTAAAAGACAGATGCCGCCGCT
GCGAGGCGAGGGAGCAACTTGTCTGGTTTTTCGGTGCACTCATTCCCCTTACGAGAATGAAATGAGGCCCCAGCTTGACT
CGAGACCAAGACTCCTTACAACTCGCACCAATAGCGGCACTGAGCGGCCGGTCCGCCTTTCGGTGTGCACCGATCGTCTC
GTCCCTTCTGCCG
>MR_Moffic_diploids01152
TGCAGTAATCCATTTCTTGTAGAGGAACATTTATTGTAGGTATGAAATACCTCGAATTCTGGTATCAGATAACGAAAGCC
AATTCATAGGGGCTAAAGTCAGTGATTGGTTTGTGGATTTGAAAATCACTCAGAGGTTTGTGGCAATAGCTCATCTGCAG
GCCAATTGATAGGTTGAAGTCACGAAACGAATGATAGTCGATGAGATAAAAGCCCGACTTGATGGTAGCCGAAGTCGATG
GGCAGAAGAATTAGATTCTATGTTATGGTCGTACCGGACCG
>MR_Moffic_diploids01153
TGCAGTGGACCTATTGTTCATTCAACTAATTCATAGTTCACTTAGCCCTCTAGCTATCAGTCAAGTTATTAGGCTCGGTA
GCAACTTGGCTGCACATATTGAGGAAAACAAAGCCAACACTGAAGCTAACACTGAAACACTCAGGAAAGAAACTCGTAGT
GTCATCGCTCGTCGGGTCTGAGTGCCCTCGTTATCAAAGAGAACTCGGAAACGAACTTTATCAGTAGATTTCTGCTTTGT
TGGAATGGGGGAATCATTCCGCTCGTTTGGTTCGCTATCCG
>MR_Moffic_diploids01154
TGCAGAGTTGCTGAACACAGCGATATTCGAGCCAAACAAAGATTTACACTGCTCAATAGTCGGTCCAAGAGGCGCCCACA
AGCTCAAAGAGTAAGGAACAGTGATAGTATTATCCTTGTCAAACACTACACCTTCAAAACCCCTATTTTTCAGCTCAGCC
CAATTGAAGAGAAATAAAAAAATTATCCAAGATTTCTACTCCAAAAATGTGAGAGGAAAAGAATAGGACCTCAGATCTGG
AGTTAATGTGGCTAACGTCAGCAGCTACACCAGGCGTTCCG
>MR_Moffic_diploids01155
TGCAGTAATCTGTTTCTTGTGGAGAAACATTTGTTGTAGGTACGGAGTACCTCGAATTCTAGTATCAGATAATGGAAGCC
AATTCACAGGGGCTAAACTTAGTGATTGGTGTGCGGATTTGAAAATTACTCAGAGGTTTATGGTAGTAGCTCATCCGCAA
GCCAGTGGACAGGTTGAAGTCAGAAATCGAACGATAGTAGATGGAATAAAAGCCCGACTTGACGGTGCCTGAGGTCGATG
GGCAGAAGAGTTGGACTCCGTATTATGATCATATCGGACCG
>MR_Moffic_diploids01156
TGCAGTGCAGCGATTTTCTCGCTTAATACGCGTCGTATTGAAGGAACAAGGATGACCAAAAATCTTTCTTAGGGTTTTTC
GCATCTGATTTCGGAAGTGATTCTTCAAATATTCAATCCGTAACATAAAATTCGTACCGTTAAAGGTACAAGATTGCGTG
AAAAGTACTCAATTTCTGGTTTTTTCGAGGTCATTAATGGATTCTACACGTAACACTATAATAAGACACCAATTTTTAGG
ACATTTGGTTCATAATAGTGGTCGCTTTTCCAAAAAAACCG
>MR_Moffic_diploids01157
TGCAGATGCATAGTTCGATATTTTTAATGAGTTTAAATATGATGATATGCAGCGCTGCCATGCCTGGCAACGCTGATTTC
AGTCCATCCTCGTCCACTTCATGTCACGTCGGTCGCGGTCGGTTGTATCGTTCGTAGCAGCCTCCTTCTTCTTCTGCCTC
GTCCATGTTTCGCAATTGGGCTTGCCCAGTGCCCAGTCAGCCCAGTGCCCACCAACAGAGTGCGAGTGTCCGCTTTAGGT
TCGCGGTCATGCACAAAACCGTTTTGCTGCATCACTATCCG
>MR_Moffic_diploids01158
TGCAGTCTGCTAAGGTGCACCGATATTTATGTGCTCCTGCTAGACAACAAAAGGAAGGGATAGTTTTCCATTATTTTTGC
CACTCTCGTTTTTACCATTCGCGTGGGTGGATGGAAATTCAGTGGAGAAGCGTGCAATTAGGCAACATTGTATCAAGTTC
ATTAAAACCCATGTGAAAGGTCGAATGCGAAGGTGTTCACCAAACACCGAATAGTTCGATCTTTCTCATGGGTTTAAATG
GACTAACTGCAAAGTTGCCAAACTTACAATTATACTCACCG
>MR_Moffic_diploids01159
TGCAGTCAAGCTGAGAAAACAAACCGTGAGAGACAATGCATCAATCGACTTCCATTCATAAGCGAGCATAACCGATTTTC
TTCGCCGCTGAGCGGCAGAGCGTCCTCTAAACTTTTTTTCTTTGCTTTTTACTTTTTTTTTGTCGGTTTGTCGCGAAGAC
ACGGCAAAAGCAGCGCAGCGGCCATTCGTTTGTTGACTGGTAAGCGCTGAGCTCAGCTATAAATGGTGGTCGTTGATCAT
GCGACAGCGTTACCAAGTCAAGAAATTCAATAGCTGGGCCG
>MR_Moffic_diploids01160
TGCAGAAGTAAAAAAAAAATTCTAGTTGATATTGACAGAGGAAGTAAAGTAAAAAACTCATTTGACTAGGACTAGAAAAC
CTCAAATAAATACAGTATCCAAGAATATACTTGGTTGAAAAATTGAGCTAAAACTCACTGATCAATGGTTGCAAGGATGA
ATTGATGATTTCTCTGAAGTATACGTGAGTTTTCACGTTTCAAGGGTCTCTACACCTGACTTTTTACAAATAAAAATACA
AACAATGGCTCCACCTGTGCTGAATAATAACTCTTCTGCCG
>MR_Moffic_diploids01161
TGCAGACTGCGCTACTGACTTATAGATATCATATGTTAGTAGATGAAAAATTGGTTCTTAAATGTACAGAAATGGTTCAC
CTTATCAGCTATTTAAAGTAATTCGAGCTTTTCCAAGAAACTCCGACATCTTCCATCAGCTTGCAGGAACCACCTCCGAA
ATAATCAAATCACAATGTTCAGTAATAAAATCTTTGCAAAGTAAATGTCTCTGACAGCTGCACGGTTGGAAATTTTGGCC
ACGCTAAGGATTTCCGTCGTGCGAACTCTTGGCTCAACCCG
>MR_Moffic_diploids01162
TGCAGTCCTCAAAAGTGCCTCAAAAGCCTCAAAAGTCCATTTTAAGATATGCGTAAAATGCTCTCGCCGCGCTTTAGTCC
AGGCAATGGGTGATTATTGGAAGAACAAATTCCCATCAAAGGTTTTTTGGGCTTAATCGCTTCGTCTTGATGGTGTCAGT
AATGACCACCTAAAAGTCACAAAATACAGCTTTTTAGATAAAAGCTCAAAAAGCTTGTCTGAATCACGTTTTAAGGAAAT
TTGGACTCAAAAAATGAAATTAGAAACCTAAAAAACCCCCG
>MR_Moffic_diploids01163
TGCAGAGAGAGATAGATCAGATATTTTTAAAGAAGGATCACATGAGAGTGAGAGAGCAAAAAGAACACTTTTGTAAAACA
TTGTGTAAATAAAGTTTCCGTTACGTCATGTAAAACCGATCCATTGGTTTCCCTCGTACTAATTTTTCTAATTATCTATC
CAATTTTCTTTCTTTGCAGTATGGAACTTGAAGGACAGAAAATTACAAGAAGACTTGCCAGGACACGCTGATCAGGTATT
TGCAGTAGACTGGGCTCCCGACGGCTCTCGTGTTGCCTCCG
>MR_Moffic_diploids01164
TGCAGAAAGCAGACATTACGCATTTACGAAAAAGTTAAATGTCACTCTGGGAGCCCGACATTAATATGTAAATCTCTATC
CGCTAGGAAATGATGCTAGTTTATTTTCGGCCAAATCTTATAACAGCAGAATAAATGTACGTAATGTTTGCATTTTTTTA
AAAGCATTTTCCATTTTTATCTATTACACATATTTTGAAGAAACGTCTTGCAAAATCGCGCATTGAAAACATGCGTTAAA
AAGTTGCGCGTTTGTGACAAACTTTCGTTTAATGGTGGCCG
>MR_Moffic_diploids01165
TGCAGTTGTGATTGATCAAGAAGGAAATCCAAAAGGAACTCGAATTTTTGGGGCAATCCCCCGCGAATTGAGACAATTAA
ATTTTACTAAAATAGTTTCATTAGCTCCCGAAGTATTATAAAAAAAAGAGATCTGAATTTTTGGGGTATTTGAAGGGAAA
TAGATTAAGAACTAGATTAATTCG
>MR_Moffic_diploids01166
TGCAGTAATATGGAGGGTTCATTCCAGTGTAAAATCGCGTGAAAATCTCATTGAGAGCATCAAATGGTCTCAAAATCCAC
TCAAAAATCCGCAACAGGCGTTTGAAGGAAAACCTAAGATGACGGGCGGTTGAAAGCGCGAATCAACCCTGAATGCATGC
ACCACGAGCACCAAAAGATGGCTTATGACGGCCATTTATAGCGTTGGTTAAAATGTAAACAAACGTCTTACTTCCTCATA
GTATACTTATATTTTGTATAGCATTCTGTGGCTTTTTTCCG
>MR_Moffic_diploids01167
TGCAGTAGCGAGAGATGGGGGTAGGCGAATTTTATCGCGACCGTCTAGAACATCTGTGACGTAGCCGTCACCTACTGAGA
TAGGCTCCGCCTCCTGTCCATACCTGTTCTTCCATATACCTTGCGTTGTACTATGCTCATTTAAACCCATGTAATAGGTC
GAATGCGAAGGTGTTCACCGAACACCCAATAATTCGACATTTTTCATGGGTTTGAATGGACGAACTGCAACGTTGCCAAA
CTGCACGCTACGCCACTGAACGCCACGTTTGATGACAACCG
>MR_Moffic_diploids01168
TGCAGCATGATATTAATCCATGATCATCACTCATCAAATTTAGCCATGATCTCCAATGATATCTGAACCTACCTTTACTG
ATTAGTGGTTAAGCGTGCCATTTGGCAACGATGCATGTTGTCCGTCAAAAGGATTAGATCGACATAAAAAATGTATCAAA
TATAATATCTCACATAATTCATCAACGATAAACTTGAAATGCAATTTATTGTAAGACGCGTTTTGGCAAGAACGGTCAAA
AATGACCACTCGATAACTCTTATGGGTGTATCAAAATTCCG
>MR_Moffic_diploids01169
TGCAGACGTTGCAATTATGCGTGCTGTTTGGTTTGACGAAGTTTAAAGAGGCTATTCGACTTTCTGAGTGGATTTTGATG
ATTCCTTAATGATTTGATGAATATGGTTTATGGTTTATGGTTTCTGGAGCCCAAAAAATTTGTTAATAGTCCGAAAAAGA
CCGAAAAAGTGTTTTCAAAAGCTTTTATGGGAGTTTCCACTCTGATTGTATTATTCTGTGTCTTGACCTTCAACACGGAA
AAATAATGGGATGTATCGTAATCACGAATTTGGGCTCACCG
>MR_Moffic_diploids01170
TGCAGGCTGATTATGAAGGATCGTATCCTCATCGTACCGAGTGCGCGTTTTTCTTATGGGTGGTGTCCATTCCGATAAAA
ATCCCTTTAATCTCTACGATGTGTGCACGATAACTCAGAAGTCATCGGTGAATTTCCACAGAGGTGCGAATGAGTTTCTA
TCGGAATGACACGACCCATAAAAATTCCACGCATCGACTCGTTGGCATTACGACACGATCGTCCATAATCACCCATGCGA
AGTTCAAAAACACGGGTATATTTGATGTTTATGCCAACCCG
>MR_Moffic_diploids01171
TGCAGTACCAATCAAAAAGACGGTTGTCGCTACTGGACGGCGAAATGGATTTTGGAATTTATTAACATTCTCTAAAAAAG
GTACTGTTAATAATCCCGCAGGTACTGAAACCATTAAAAGAACACCCAACAATTTATTGGGCACTGTCCGAAGTATTTGA
AATACGGGAAAGAAATACCATTCCG
>MR_Moffic_diploids01172
TGCAGGTACATAAACCGCTTGAATAGAAGTTATGGATCCTTCTTTGGTAGAAGTAATTCTTTCTTGTAAAGAGCCCATTT
CAGTACTCAGGGTGGGTTGATAACCGACAGCGGAAGGCATTCTACCCAATAAGGCCGATACTTCGGATCCG
>MR_Moffic_diploids01173
TGCAGTTCCTTTTCGGGCGGCTGTAGGACGGACGGCCGCCTATAGGTGGTAGGGTAGGGTGGGTGGTACCGCTCAGATTG
CGGCCAATCTTCCTAGCCGCTTAGGGCCGGGCTTAGAGCGCGTGAAACTCATCACTACCTCGTAAGGGCGTTGAGACCAT
AGCATGTTAGACGAAAGCGCCGCTTTCTCTGTAGTCTTGTCACACAGCTGCCCGCCTAGAAGAGCCACTCGCTCTGTAGT
CTTGTCACACAAGATAAGCACGCCGCCCGCCTGCTGGCCG
>MR_Moffic_diploids01174
TGCAGCTCTGTCACGCGGCTCCATCGAGATGCCCAGGCAGGTCCGTGCAGCCATGCAGTTCATTGACGCTAATGCCCATC
TGCCGATCACACCGACCGATGTAGCGGTAGCTTCGGGACTCAGCATACGATCGCTCCAGCTCACTTTCCGCGAACGGTTG
GACACAACACCGCAGCAGTACCTGCGGAGGATACGGCTCAGGCGTGCTCATGCAGATCTGAAAGCAGGCCAGGGATCGGG
GGTCGGCGAGATTGCGCGGAAATGGGGGTTTCTGTCGTCCG
>MR_Moffic_diploids01175
TGCAGGCGGCTTTCGAGGCGAAGATCCTCGAACGCGTGCAGCGCATTCGCATCGGCGACCCGCAGGACGAGAACACCAAT
TTCGGCCCGTTGGTCAGCTTCGCGCACATGGACAGCGTGCTTGGCTACATCGCCAAGGGCAAGGCCGAGGGCGCTCGCCT
GCTGTGTGGCGGCGAACGCCTGAGCGACGGCGCACAGGCCAAGGGCGCCTTCGTCGCGCCCACCGTGTTCAGCGATTGCA
GCGACGAGATGACCATCGTCCGCGAGGAAATCTTCGGCCCG
>MR_Moffic_diploids01176
TGCAGGCACTTGCAAACTGAGCCGAAAATAAACGGCGAAAATCATCGAAACAACTGATGGACTCCTCCGGCAGCTGGCGG
AACCACTGTTGTGCTGGTCCCATGAGAGTAGTCAGAAATACTCTGCATTTCACACCATCAGAATACTGATGGAGTAGTGC
GAGGTTCTCAAACCTCATCAAGTGCTCTTCCG
>MR_Moffic_diploids01177
TGCAGCTGCACGAGCCCTTCCCGCGTGCCACAAATGACCCACAAAAAAGAAGAATCCTAGAACAAAATGAGAGGTAGCTA
ACCAACTTCTAGGGGAGACATAATTGACTGCATTAATCTCAGTAGCTACACCACCCACAGAATTTAAAGAGCCTAAAGGA
GCATGAGTCATATATTCTGCAGCTTTTAATCCATCAAGGAGTGCTCAAAAGTGGCGATATTAATGCTTAGAGGCTCCTTT
TTTTGTTCCAGAAGCCTTCTGTGGATGCAGGCCCCG
>MR_Moffic_diploids01178
TGCAGCACACTTTTCCAAAAAGAAACGTCATAATCGATTCTGGTGTAAAAACCTCCAAAAATAACAATGGCAGCAAAAAA
ACTTCCAAAATGCTCTTCTATAAACTCAATAAACGCTTTTATTTGCGCGAGCTTAATGGTAACTTAGGGCAGTCATAACT
GGAGATTCCCGTCTTAATTTTGTTACTCTCTCTATGCTGGGAATGATGATTTACAGAGTAATTAGACACCAGAGTAGTGA
TCCGCATCAGATTATTGGTATAGTGACACCTTGTAACACCG
>MR_Moffic_diploids01179
TGCAGTAATCCGTTTCTTGTGGAAAAACATTTGTTGTAGGTATGGAATACCTCGAATTCTGGTATCAGATAATGGAATCC
AATTCATTGGGGCTAAAGTTAATGATTGGTGCGCGGATTTGAAAATCACTCAGAGGTTTGTGGCAGTAGCTCATCCACAG
GCCAATGGGCAGGTTGAAGTCACAAATTGAACGATAGTTGATGAGATAAAAGTCCGACTTGATGGTACCCGAGGTCGATG
GGTGGAAGAATTGGATTCTGTATTATGGTCATACCGGACCG
>MR_Moffic_diploids01180
TGCAGTTGATGTTACGGATCAGCCTCACTCTTCAGGCCAGCAGCTTTGCTCAGCATTTTCTGCCGATTGTCAGCCTGTTC
AGCTGACCTCAGAGGATTCCAGTCACCCG
>MR_Moffic_diploids01181
TGCAGAAAAAAGTCGATGCGTTAAGCAGCGAGATGATCGTGTACAAAGCCGCAAAAGAGCAGCATGTGATCACGGTATTT
ACCGATATCACCTGTGGCTACTGCCGCAAGCTGCACGAGCAGATGGCTGACTACAACGCGCTGGGCATTACCGTGCGCTA
CCTGGCCTTCCCGCGTGAAGGGATGAATGGTCAGGTAGCCAAAGAGATGAAGTCCGTCTGGTGCAGCGCCGACCCGCGCA
AAGCATTCAGCGCCGCGATGAAGGGCGACACGGTCGCACCG
>MR_Moffic_diploids01182
TGCAGCGATATGCGTGCATCGCTTTCAGGAGTCTTATGGTCCCACCGACGTTGACGTCATGGTATTCCAGAGGAATAACG
GAGCTTTCCCCTACAGCCTTCATCGCAGCAAAATGCATCACTGCATGCGGCTCGAAGTCATGCATCACGCTTCTCAGAAG
GTCTTCATCGCGTATGTCGCCCTCTACAATACTTGGCCGAACTCCCGCGATTTGTTGGATCCGTTCTCCGATATCCCTGC
GGGCATTGCTGAAATTATCAAAGATCAGGATGTCGTGCCCG
>MR_Moffic_diploids01183
TGCAGCTTCTCTGATGTTGAGACGTCGACAATCATTCTTCACAAGAGTTTTCTCGACGAGCTTAGCTAGAGAAAGGCCTT
CTCTCACACTGCTCAAGAGATTCTCTCTCTTCTCCTCTGCA
>MR_Moffic_diploids01184
TGCAGGCGCGGCTCGACGCTTACTGCGAGTACCTGCGCAGCGAGCGTCAGGTATCGCAGCACACCTTGCAGGCTTACCGC
CGCGACCTCGATACGGTACTCGCCTATTGCGCCGTCGAAGGCCTGGCCGACTGGCAGGGTCTGGAGATTCAGCAGCTGCG
CCGCTTCGTCGCTCGCCGCCACCAGCAGGGGCAGTCGTCGCGCAGCCTGGCACGGCTGCTCTCGGCCGTGCGCGGGCTGT
ACCACTACCTCAACCGCGAGGGTGTGTGCAGCCACGACCCG
>MR_Moffic_diploids01185
TGCAGGCCAATGGGCAGGTTGAAGTCATGAATCGAACGATAGTCGATGGGATAAAAGCCCGACTTGATGGTACCCGAGGT
CGATGGGCGGAAGAATTGGATTCTGTGTTATGGTCATACCG
>MR_Moffic_diploids01186
TGCAGTAGTCTCCACTTATTATTTAAAGATTAAATTTCCAGTGGGGACTCAGATCGGGGAGGTAGCGGGAGATCAGGTGT
CTTTCAGAGACTGCTATGTCAACACGGTCAAAGCAGCCATCTCGGCTAAACGACCATTCGAAGTTGCTGAAGGTTCGAAT
CGAGTAGAGGACTCCGAGGGTAAGAAATTAAAAGATGCTGAATCTTTAGAAGATGAACCTATTTTGAATATAACTCCATC
TGGTGAATTGCTGAATGTTGAATTGTTTCCTTACCGAACCG
>MR_Moffic_diploids01187
TGCAGAAGACTATGTCTATGGATTCAGTTTGTTTGTTTTTTTGTTTTTGATTGGTGGCATTCGTGGAAGTTAATTTAATT
GTAGCAGACATCTTCCATTTTTTCACGCTAGTAGGAGAAGTACGATTCTCATGCTATGATTATGTGATCGAGCAATAGAG
CATTGCTTATCAAGCAATTGCTGCAGACGATTTGACCGATCCTGCCCCTGCTACCACATTTGCACATTTAGATGCTACTA
CCGTACTATCAAGAGGATTAGCTGCCAAAGGGATCTATCCG
>MR_Moffic_diploids01188
TGCAGACGATGCCTGACCTGGCTGACGCATTGAAGGCTACCGTTGAGCAACTGCACGGCGCCTATGGCCTGGCCGCGATC
CAGCTGAGCCAGCCCGACCGTCTGGTGGCGGCACGCAGCGGCAGCCCCCTGGTGATCGGTTTGGGCATGGGCGAGAACTT
CCTGGCCTCCGACCAATTGGCCCTGCGGCAGGTCACTGATCGTTTCGTTTACCTGGAAGAGGGCGATATCGCTGAAATCC
GCCTTGACGCCGTGCAGATCTGGAACGCCGAAGGGACTCCG
>MR_Moffic_diploids01189
TGCAGAGCAGAGGCACGACACTGTGGATGTGACTTCTCAACTATCCTTGACACAAGGTTTGGGCACAACATGTCCAGCCT
ACACGGATGACATCCTCATGCTCTGATAAAGGTACGGGTCACTTCCTAGATTGAGGTAGGTAAGTTATATACCAACTTGG
CTCCAGAGATATAGGGAAAATTCAATTCAGTCGAAGACACACGCATACGCCATATTTTCTCTCTCAAGTTTCCTATCTAT
TCCGACGAGATCTCTGACTTAGACATCGAAGGACCTGCCCG
>MR_Moffic_diploids01190
TGCAGTAATCCGTTACTTGTGGAGGAACATTTATTGTAGGTATGGAATACCTCAAATTCTGGTATCAGATAACGGAAGCC
AATTCACAGGAGCTAAAGTTAGTGATTGGTGTGCGGATTCGAAAATCATTCAGAGGTTCGTGGTAGTGGCGTATCCGCAG
GCCAATGGGCAGGTTGAAGTCACGAATCGAATGATAGTCGATGGGATAAAAGCCCGACTTGATGGTACCCGAGGTCGATG
GGCAAAAGAATTGGATTCTGTGTTATGGTCATAACGAACCG
>MR_Moffic_diploids01191
TGCAGATATTGAATCGTTCAATGTCAAAAGAATTTTTGTCGACACAGGTAGCTCAGTTAATGTCATGTTTAAAAGCTGCT
TTGACAAAATTAAAAGCAAGGATACTTCACCAGTTCAGCCAGTTGAGACAGCGTTGATAGGATTTGGCGGAGACATTGTT
TGCCCGTTAGGAATGGTTGAGCTGATGTTGACACTCGGGAAATACCGGAGAGTATCCCCGACCTGTTCATTTTGTCATTG
TGAATACGATCTCAGTTTACAACGTGATCTTGGGTCGACCG
>MR_Moffic_diploids01192
TGCAGGCACTGGCGAACTACGCTGAAAACAAACGGCTGAAGTCATCGAAATAGCTTATCGAACCTTCAGGCAGCTGTCGG
AACCATTGTTGGGCTGGTCCCATCAGAGTTGTCAGAAATACACAGCACTTCACCCCATCAGAGTATTGGTGAAGGAGTGC
AAGGTTTTCAAACCTCATCAGGTACTCCTCAGGGTCAGTGAGTCCCTGGTACTCGTAACTAATGGCTCTGAATCCCTTAA
GGAGCGGATCAGCCAAGATCTCTTCAGTAAACGGACAGCCG
>MR_Moffic_diploids01193
TGCAGCTGCACGAGCCCTTCCCGCGTGCCACAAATGACCCACAAAAAAGAAGAATCCTAGAACAAAATGAGAGGTAGCTA
ACCAACTTCTAGGGGAGACATAATTGACTGCATTAATCTCAGTAGCTACACCACCCACAGAATTTAAAGAGCCTAAAGGA
GCATGAGTCATATATTCTGCAGTTTCATTTGTTTCACCTGAAGCCTTCGCTACTACAGTACAGCGCACAAATAAGTCTGT
ACGCTTTGAATGCCCCTCTGATAGATCATCTGAAAATTCCG
>MR_Moffic_diploids01194
TGCAGGCCAGCAGGAACAGCACGACGGACACGCGCTTGAGCGGGCTGTACCAGGTCGGGAACGATCCGACCGTGACGACG
ACGCCCGCCCAGCTGATGCGGCGCATCTCCAGTATATCACAGTAATTATTGTACCGAGCATGCATATACATGCGGGTCGG
CGAGCCGATCTTGCAGGATCCATCCCTGTCGGTCAGGGCGACTCTGAGATGTTCCAGCCGATCGACGAACCGTTTCTGGT
GCTTTCTGATCAGGCCCACCGTCGGCGTCCGATTGGTGCCG
>MR_Moffic_diploids01195
TGCAGTCACACTAAAAGAGTATTTAGTAGGGTTCAATTTCATATTGTACCTCCTGAGTATGTCAAAAGTCTACTTGAGGT
GACCGATGTGGTCTGTTGTGCGCACTGATTTGACGAGCATGTTGTCAATGTAAACTTCCATTGTATTTCCCAGGAGTGCT
ACAAACATCTTGCTCACCAAGCGTTGGTAAGTTGCTCTAGCATTCTTCAACCCAAAGGGCATCGCAGTACAAAAATATAG
GCCAGTGTTAGTCATGAATGAAGTCTTCTCCTCGTCATCCG
>MR_Moffic_diploids01196
TGCAGGTGCTTGTGGCTGTTGATTCGCTGGCGTTTGAGAATGTGATGGATCTGGTAATGTTTTGTTTACATTGCCAACAA
ATGAAGGTTGGCTATTGTTTGTCTTGTATGGCTGTGCTGTGCTCGATGATGATGCTTCTGCTGAGCCGTTGTAAGATGAT
TGAAAAGTGCTGCTTTGATTTGCTCCCCTTCCGCCTTGATCTTGTAACGATAGCTCTAACACTCTACGCAATTCTTCGTC
TTCGGCACGTAATTGTTCAGACGACGGTTCAGTTGGGGCCG
>MR_Moffic_diploids01197
TGCAGCCATCAGAAGCGACATCAGCACGGCAAGGGCCACCACAACAGACATCATCACCATTCCGCTCACTGTATTCGAAG
GACTTCAGACCAAGTTTCCAGTGGCAACTACGGGCGACACGGCAAAAGAGTTTCAAGCGCCTGACAAAATTCTGAAAAAT
TTGCGCGCAGCTGAAACTTATCGATCCGCTCCCTCGTATCTGTCGCAGGCCGTAAAACTGAATTGTGAATGCAATAGCGA
GGAACCATGTTCGATACCGAAGCCAAAAGAAAAGACAGCCG
>MR_Moffic_diploids01198
TGCAGGCCAGAAGCGCTATGCTGCAGATATGACGTCTCAACTACCCCTGACACAAGGTATGGGCACGATATTTGACGACA
TCCTCATTCTCAGAAAGGTACAAGTCACATCCGTAGGTTGAGATAGGTAATCCATATACAAACCTTGTACCAAACATACA
ACAGACATTCAGTCGAACACACACACTCATATGCCATATTTTCTTTCTCTAGTTTCCTATCTATATTCTGACGAGATCTT
TGACTTAGCCATCGGAGGACCTGCCTGGAGCACCCCCTCCG
>MR_Moffic_diploids01199
TGCAGATAACGATAATACGGCTTGCTAATGTTGATAAATTTGAAAATGAAGTTAATTACACAGTAAAGCAGTTCCACAAA
CAAGACCACTTGCGCAGGTCTTGCTCACACACGACACAAGCAATGTATGTAATATACACTGCAGAACGCCGTTCTTGCCA
AGGTTGTATGTCTTTTTTCAACCTACTCAAGTCCAATCCATTTGGACCTCTTAGAGGTTCTAACCAAGGAGCACGCAGAT
CCCAAAAACGCATAGTTTCTCCTCCAAAAATGACTTCTCCG
>MR_Moffic_diploids01200
TGCAGCTGCACGAGCCCTTCCCGCGTGCCACAAATGACCCACAAAAAAGAAGAATCCTAGAACAAAATGAGAGGTAGCTA
ACCAACTTCTAGGGGAGACATAATTGACTGCATTAATCTCAGTAGCTACACCACCCACAGAATTTAAAGAGCCTAAAGGA
GCATGAGTCATATATTCTGCA
>MR_Moffic_diploids01201
TGCAGTAATTAGATTACACATATGTTTGATGTGTTTTGTAATACTACCTACTCAGTAAGTATGTACTCACGTCCACGGGC
GTGCCAATGTTTCTAGAGGGGCGGGGGGAGGGGGGGTGGAATCTTGCCGCCCCTAAAAAATTATAAAAATTGCCATTTTT
CTCTCCCTTTTTTATTTTTCTTGTCACACACTGATTTTGCAACCTTCGGTGATTCATTCTGAAATTGAATAATTTTTTGT
TTGGAGGGGGGAGGTTCTCCACCCTGATTTTTCCAGCCCCG
>MR_Moffic_diploids01202
TGCAGTACAAGGTATATGGAAGAACAGGTATGGACAGGAGGCGGGGTTTCAGCGGGCTTTCGAGTTTTCCCGCCAAATGA
TGGCGACACGCTTGCTTCGGCGATGACGTAGCCGTCACCTACCTACTGCAATGGAGCTGTTGCAAACTTTTGCTACAGGC
TTATTAATAGTTGATCATGGGGTATTACCCAGTAAAAATAACAATTAGCGCATTAAAAAATCACGAAATCCATTCCTAAA
CTCACAAAATGCTTTTAAACGGGAGACCGTAATGGCGGCCG
>MR_Moffic_diploids01203
TGCAGAAGACATTGAAGAGTTTAGAAGAGTTTTTAGAAGAATGGGGCTGTTGCACACTTTAACTATAATCAATTTAATAG
TCGATTCTGCGGTGTTAAAACCTCCAAAAATAACGACGGCACCCCTACAAACTTCCGAAATCCATTCCTAAACTTGATAA
ACGCTTTTAATTGCGCGAACGTAATGGTGGCTTAGGGCAGTAATAATGGGAGATTCCCATCTAACAATACTGTAACTCTA
TCAAGAAGTGACCTTTAAGAGACAACTTTCATTTGACACCG
>MR_Moffic_diploids01204
TGCAGAAATAGGGAGCATTGATTCTAACATAAATTCCCGCAAAAATAACGATGCGTACGTTAAAAACTTTAAAGTTTCAC
TGATTAAATCAGGAAATTAAGTATCTACATTTTGAACAAATCGCGTTACTTTACAGGGTGGCCAGAAAGTGACTACAGTA
CACACCCCTCATAAATGTTTTTCTAATTGAGATAAAAGGCTGCGGTTTGGACCATTCTTATTAATTCCAGAGGCGCTATC
TGAGAAGGCTATTTTCGATGACTCCCTACCCCCTCCCCCCG
>MR_Moffic_diploids01205
TGCAGCATGCATCGGCAACGAGTGCACCAATTATGCCTCTTTATATGCATGAATCGACGTTGAATCGTCATACGTTTAAA
AGTTCGACCGCATTCTATGAGCCAGTTGAACTATCAATGGAGGAGTCAACTTTTGACTATTGATTCTGGACGTAAAATGT
CGAGAAAACTACACTAAGCGCAATGGGTCTGTTGCATATACTTTTGCCACAACATTATGGAGGGTTGATTCTGGCAGGGC
TGCCGTTCTGCGTATAATTAATGGCATTTTTCAATTCACCG
>MR_Moffic_diploids01206
TGCAGCTCGTTACCATAGACTCAAGGTAGTGCCTCGTTTCTTTCTCCGTTTTATAATAAAAATCAATAATTATAAAGACG
TTCTATTTATAATCTGATTACTTCGTATTATTTTTAACGGTTGTCAAGTTCAGTGAAAACAAAGGGTTGGTACACAAACG
TTGTCTGGAAGTCTCCTGGGTAGTATGAGGCGAGGGGAGGACAGGATGTCAATCTAACAAGGGCCAGGGGGGTGATTACT
GATTACGGAGGATCAGGGACCAATAAATGTACGGTCACCCG
>MR_Moffic_diploids01207
TGCAGGTCGATATCGTTTTTAGTTTTCGATATATAGAAATTTGACAATGGGTGAAAACCCAACTTCGCCATTCGACTGTT
GGGGGCTCTAAAACCAAATTTTGACAACATTTTTGGCAGAGGTGTATTTTTTTCTGAAAAGTACTTGTTTTTTAGAGTAT
TTTAGACCCCTCGTTTTTTAAATTTCGACTTTTTAAATGGGAGTTCTGATTTTTCGAAAATGGGTCAAAGTCGAACTTTG
ACTTTCGATGTATCGAAAACAAAAAACGATATCTACCTCCG
>MR_Moffic_diploids01208
TGCAGACGACCAACTCGGCGATGAAAAACGTCGCGTTATGCTGGGTATGGCACGCGCGGTCGCGTTCCGCACAATGCGCT
AGGCCGCGAGGAGCGAAGAGTGTGCGAAAGAAAATTGCATTTAATCATGAAAATACTAAAATGGGGCTCTTGTAAACTTT
TGTTGTGAGAAAATGAATTGTCCAATATGTTGTGAAAACCAGCGAAAATCACGAAAATCACACTGAGAAAGTCTAAAATT
TAGTTCACATAACTGCTATACAGGGTGTACCAGACCACCCG
>MR_Moffic_diploids01209
TGCAGTTCAGGGTTAATCCGATTTATTTTGCTTCCAACTTCAGCGGATCGGTACATTAGAATATTCCTCCTCTTCATCAA
ACCGTCTATTCTAATTCGTTCGTTCTTTTTATACGATGTCGTTCAAATGAACGCGTCTTCTGAACGGCCCAACTCTACAT
GCGGCAGGACAAGGTATCGGTGCATTGGTCTTCGTCATAAACGCATTCCTTCTCTCATTGATTGTTGCCACTCGTGTTCC
TTGTTTCCAACCAGGGGTTCGGACCAGACAAGACCGAACCG
>MR_Moffic_diploids01210
TGCAGGCTTTGCTTCCAAGGTAACGACTTTATCACAGGATTTAAATTTCAAAAATAACATGATGCGGTATTTCCAACTTT
GATACTCATTTCCACCGAAAACTTGAATGGTTATGCCATCTTTCGAATCACTGGCCATGATGGGTGAGAAACAATGAGAA
TCAACGAGATACGAGAGAACAACGACAACGAGAACAACTACCGAGAAAAGGCCACAAACAAAAAAAATTGTCCGCAAATC
ATTTAAATAGCGATTCTAAACGATAAACGAAGACTTATCCG
>MR_Moffic_diploids01211
TGCAGTTCAGTTCTGCACTTCAGAATCGGTAGGCAACCTGCAAGAGCGTTTGCTATATTGACAGTCTTGAAAATTGGGTG
CCATGTCAAACGCGGTGGGTAGATGAGAGATAAGGGGGAGGTAGCTGGTAGGGTCCACCTAAAACGTGTCTTCAATCCTT
TTTTTCTGAACAATTACCTCTCGAAAATAGCTATCCTTTTGAAAAGGCATTTTTTCGTCGAGACTCTCTCAAAGTCTACA
CTCTAAACATTAAGCGAAAGACTCTCAAGCTACCGATTCCG
>MR_Moffic_diploids01212
TGCAGTAGGTGACGGCTACGTCATCGCCAAAGCAAGTATATCGTCATCATTTGGCGGGAAAACTCGAAAGCCCCTTAAAC
CCCGCCTCCTGTCCATACCTGTTCTTCCATATACCTTGCCTGAGGGGTATAAAGTGTCAGAAATTTCAGGGAAGAAATCT
GTTTCCACACCCCTCAAGATAGACTCGCCCAACTCTCGAAGACATGGTCTTATCAGTTGTCTTGTGATTGACGAACACTT
ACTCAACTGCATCACATGGAACTCACACAACTGCTTCGCCG
>MR_Moffic_diploids01213
TGCAGCGAGTTCGTTTAAGTGTTCGAGTTGTGAGATGCTCTTTTGTTGACCAATCTCCAAGTCTTTAACTTAACCTCAAA
ACTCTTGAACGGTTGAAGAGATCCATCACGTGACGGCTCGTGCAGTGCGGCAACAACGGATTCTATCCATTTGAACATAC
GTAAAATCATCGGTCTTCGGGGGTTTCACTGAATCCCTGAAAAATCGATACTTTTGCAGAGGATTGAAAGACAAAAAACG
TGGTTGCCAAGTAGAACGAAACGCCACTGATTGTGAGACCG
>MR_Moffic_diploids01214
TGCAGTTTTGCTGACCACCAAATCACAAAGGCTGAAAACTGTGTTGAACATATATTTCATTTTTCGGGTTGGGTGTAGAT
TTGAAGTTTGGAACTTTTCAATGGACACCAAACGTCCGAGTCAACAGAACCATTTCCACCCAATCAGTCAGACGCGTTGT
TTATTGTTGTTTTTCACCGTTGATTTATACTCTTTTCGCCCCCTCCTCACGAGAAGGGTACCGATTTAGAGGTTCGGGTG
CTGCGTCGATGTCATCCATCGATTAAACGGGAACAGTTCCG
>MR_Moffic_diploids01215
TGCAGCTTTAGAGAAGAGGGGGTATCTTGCGTAAAATTACTTGAATGTAAAATTAAGAGCGTCTGAAAGTCTAAAACTGA
CTCACGAACTCAATCAATATGTTGAAACAAAATTCCAAGTCGGCGGTCAAATACGATGGTCTCAATGGAAAAGTCCCATT
AAATTTAGCTTTCTGCACTGAGAAAAGTGAATAATCCATTTAACAACACCCAATTAATTGATTTGTATTCCTTAAATGTG
TCAACACTGTGGAGGATGGTAGTCTTAGCCGCTCCGAACCG
>MR_Moffic_diploids01216
TGCAGAGTGACACCCTTTCGCTGGGTTGACGTTTTAATCATACAAACTTCCATATCAGTTTTTCTCACATCTTCTAACAT
TTTTTCAGTATACCTATTTCTCTATTTTTCTGATCTTTCCCGAATTTTTTCTCTTTTCATTGAAGAATAAAGAGAAAAAT
GTCTTTATATTTTTCTCGTATTTCTTCTCTCTTCCTCCTCTCTCCCCCCCCCTTCTCTCCACTTTTGTCAAAATTTTCTG
CGTATTTTCTGCGAGTGTCACCCCCATGATTATGTCACCCG
>MR_Moffic_diploids01217
TGCAGTGCATACAAATTGGCCTCTCTGTTTATACGCACACATATAAAAACATTGTTTGTTGGCGCTGATCAGCACTTCCA
TTATTTTCGATGTCATCAATGAAATTTAAATAATGTTTCAATTTATATTCTCTCTGTCTTGTTTCAGGTAAGGAGGAATG
CATTTGATGTAATCCATTTTGACACTGTTCGTGCTTACATCTCCTAAGCTTATTCTTTAAATCCTCGCAGGTAATTCAAA
TCAAGGTAAGATCAAATCACATTGAATGATAAAAATTACCG
>MR_Moffic_diploids01218
TGCAGTTTGATGGGCCGTCAAATTGCACAGTTGTTTGAAACCGTTTTAACCGACGGAATATGCAACGGTTGGCTCACCTG
CTGCTTTGTGGTGGATCTCGGCTCATCGATGCCAATTTGACGATCCTACTTTGAGCGTGTACGTCGTACGAAGGTCTTAA
GAATTTCCACTGTGTGTTTCTTTAAAGATAGTGACAAATTAGATAGGAATCCCCCATAACATGACACCTGCAATACCTGC
ATAGCTCCGTCATTTAAGAGCAAGGTGGCGGAGCTATGCCG
>MR_Moffic_diploids01219
TGCAGCTGCACGAGCCCTTCCCGCGTGCCACAAATGACCCACAAAAAAGAAGAATCCTAGAACAAAATGAGAGGTAGCTA
ACCAACTTCTAGGGGAGACATAATTGACTGCATTAATCTCAGTAGCTACACCACCCACAGAATTTAAAGAGCCTAAAGGA
GCATGAGTCATATATTCTGCAGCGTCATGCTCGTTCCAGCTTGAGAGAGCTGGAAGGAGGATTGCGGAGAAATGTCATGG
TCTTCCTCTTACAATCGTCACAGTGGCTCGCCTCCTATCCG
>MR_Moffic_diploids01220
TGCAGTCCCGTGGCCTGTGCCTCGGCGGCAGCTTTGACTGCGCAATCGTGGTAGATGACTACCGCGTATTGAACGAAGAT
GGTCTGCGTTTTGAAGATGAATTTGTGCGTCATAAAATGCTCGATGCTATCGGTGACCTGTACATGTGTGGCCACAACAT
CATTGGTGCGTTTACCGCATTCAAATCTGGCCATGCCCTGAACAATAAGCTGTTACAGGCTGTTCTGGCTAAGCAGGAAG
CATGGGAATGGGCAACGTTTGAAGACGAAGCAACACTCCCG
>MR_Moffic_diploids01221
TGCAGGGCTGGATCTGCTTTGGCCTGCTCGATCCAGGCGTCAATGGCGAGACGAACCTCGTCGGTGACGTTGCGATCACG
CAGCTGGGCGATGATGTCCAGCTGGGTGCGGGTGGACTCGTTGAGTCTGACCGCGAGGGGTTTGATCGGGCCGTAGCCGA
GTCCGTGCGCGGACGCGGGCGTGGCGGGTGGGGTGTTGACGTTGGACTCGCTCACGAGCGGGTCACCTCCTTGACGGGTG
CGGCCGAGAACTCGGATGGTTCTCTTCGAGACCGCAGGCCG
>MR_Moffic_diploids01222
TGCAGCTGCACGAGCCCTTCCCGCGTGCCACAAATGACCCACAAAAAAGAAGAATCCTAGAACAAAATGAGAGGTAGCTA
ACCAACTTCTAGGGGAGACATAATTGACTGCATTAATCTCAGTAGCTACACCACCCACAGAATTTAAAGAGCCTAAAGGA
GCATGAGTCATATATTCTGCAGAGAAAGATGTGGTTGTGTGGAGTGCAATGATCATGAGCTACGGCCTACATGGATGGGG
CAGAGACGCGCTCACTCTGTTCAACGAGATGAGGGAGGCCG
>MR_Moffic_diploids01223
TGCAGGTGCTGACGAATTGCACCGAAAACAAACGGCTGAAGTCATCGAAACAGCTTATCGAACCTTCAGACAGCTGTCGG
AACCACTGTTGGGCTGGTCCCATTAGAGTTGTCAGGAATACACGACACTTCACCCCATCAGAGTATTGGTGCAGAGGTGC
AAGGTTTTCAAACCTCATCAGGTGCTCCTCAGGGTCAGTGAGTCCCTGGTACTCGTAACTAATGGCTCTGAATCCCTTAA
GGAGTGGGTCAGCCAAGATTTCTTCAGTAAACAGACCTCCG
>MR_Moffic_diploids01224
TGCAGGCCACCTGGCGCCGCGCCCTGGCCATCGGTGCGCTCGCCTCGATCGTGCTCGTCATCGTCCTCGTCGACGTCCGC
TTCCTGTCGGACTCGACCGTGGCGGTGTACACCGTGCCGCTGCTGGCGGTGGTCTCGCTCGTCGCGCTGGCCGAGGTGCC
CGAGGCGCGGCTGCGCGACCTCTTCAAGGCCGCGCTCTATTTGGGACTCCGACGCTGGTACCTCAGCGCGATCTCGCTGG
TGGCGCTGATCGTGCAGGGCGGTGTGTTCGCCTCCGCGCCG
>MR_Moffic_diploids01225
TGCAGTGAGGTTGTCAAAGTTGGCCATCCTTGGATGTTCACGGTGCATGCATACAGATTGCTCGAAATTTATCCGCCATC
TTGGATTTCATTAAACGCCTCTTGTGAGTTTATTATTGCATTTGATGACTTTCTAATGCCACCAATGGACTTTTCAGGCG
ATTTTAGGTACATTTGATTAAACACACTTAATCGTTATAGCAAAAGTTTGCAACAGACCCATTATCGAGTAATATCAGAA
ATAATGTTGACAAATTCCCAAGACTATCGGTCCAGGTGCCG
>MR_Moffic_diploids01226
TGCAGAATAGTTGTACCGAAACTTACTTTAGCTCATTTGAAAGCTAATAAGCTGACGCAAATGTAGATTCCATCAAATTA
GGTGTATCCTGATTAGTTATTACCTACGATGTTTCACATGAAGTATGGGTAACACATGCATTTAATTGCCTTAAAAGTTC
ATAAAAAGAGTACCTGTTGAGAAAAACTTAATCTGTGGCTATGGGTATGATCGTTAGCTTCAGGGACGGCCCGACACGAT
TCGCGCTGTGAAGCGAATAACGTAACGGTGCCTATTCCCCG
>MR_Moffic_diploids01227
TGCAGCTCGCTTTCCGTCCATGTGCGTGGTTCTCCATCGATTGCTGCGAGCGCGCCGATCACCATGCCGTCAGGGAGGGT
TACAGGCACTCCCATGTAGGAGATCACGCCCAGATCGGTTATGGCCAGATTATTTCTGACGAGATCATGAACCGTCGCAT
CCCCGATTATCAAAGGCTGTCTGTCGCGAACCACATGCTGACAGAATGAATGCGTGAGTGGCGTTTCCGCTGCTTCAGCC
CATTTGGGTGGCAACCCGACATGAGCGATGAAAACCTGCCG
>MR_Moffic_diploids01228
TGCAGAGAATGTCTCAACTTGTCTCATAAGCTGGTCAGTTACAATCTTATAAATAATTAATTGAAGCCTAACTTAATTTT
TAACAACAAAGTAGTGGCGCTAGAGTGCAATGACAAAACTGCTCTCGTAAATTTTCCTTTCATTGTTGAAAACCTGGAGC
AGTGATTCAGCAAAACTCCGTGGTAACATTGAATACTTTATTTAATCATAATGGAAATTGGTTATATTCTTCTATCACGA
GAGCTTTTGTTCCAATTTAAAAGTAAGTTTCGCTGCCTCCG
>MR_Moffic_diploids01229
TGCAGTATGCAGCTCTACATCAATGTCATTTTTCTTAAGTAAGCGATGGATATTGGGAATTTGCGCCACAACACCGATTG
AACCAATGATAGAAAAAGGTGCCGCCACGATATGGTTTGCCACACAGGCCATCATATAGCCGCCGCTAGCGGCCACCTTG
TCGACGACTGCCGTAAGCGTGATGCCCTGATCGCGAATACGTTGCAGCTGTGAAGCAGCAAGTCCATAACCATGTACCAC
CCCACCAGGACTTTCAAGTTTGAGTAAGACTTCGTCACCCG
>MR_Moffic_diploids01230
TGCAGTATTGGGCTTTGGCGGTATTTATCATGCACTTCTGGGACCCGAGACACTGGAAGAATCTTTTCCATTCTTCGGTT
ATGTATGGAAAGATAGAAATAAAATGACCACAATTTTAGGTATTCACTTAATCTTGTTGGGTCTGGGTGCTTTTCTTCTA
GTCTTCAAGGCTCTTTATTTTGGGGGCGTATATGATACTTGGGCTCCG
>MR_Moffic_diploids01231
TGCAGCCACGTGACTGGCACTACAGAACCGAGATTCGATGCCGCGGTTTTTGAAAATTTATCAATGGAACATGGATTGAG
TTCTTTCGTCTCTTGGGTTTTCATCCCTTTCACTACTAGAGTCCCTTGATGGAAAGATTGTATAGGGAGTACCGACACGA
GCTCAACGAGTTGTGATTGGTCGTTGGTTTTAGGCTCTCACGGAGTCGAGCAGGAGTCGACGACATCGAAGGCTCCGCAC
GAAAGGAGTCGATTCATAGAGGAACGTATGGGAACGGACCG
>MR_Moffic_diploids01232
TGCAGCATCTTTTGCTCACAAGAAATAGAGAAAGGGACACTTAAAAATAATACTTCCAATACCTTCAATTATTCTCACAT
TGGTTCCATTTGATTGATAAAATAAGATGATTCTAGACCATTGACTTGATAGCGCACAAGGTATTAATAAGAGATGTTCA
AACAAATCACCTAGTTCAAGTTGCCGATGTGCCCAGTTTACATGTTGGGCAAATTGTGTTTTGGTTTGCTCAGAAACAGC
GGGCACATCGCGTTTTGCTCGGGCAGATCGCGATTAGCCCG
>MR_Moffic_diploids01233
TGCAGGGTATTCGTCAGAGCAGGAGCGGGACGGTTCGAAGTTGTCACAAACGGGCGACGACCTGCACGGTTTATGGTTGG
AAAAGGCGTGAAAAATTAAGAATTTTGGCTCAAACCAAAGGTCGATAGCACATTCTTTTGCCGAGTTACTGAAGCTTATT
TTATAAAAAAAGGCTTGACTTCAAAAAGTTACAAAAAAATGGGCAATTTCTTGCAAGTTTTGATTGTTGGAGCAGTTGCT
TGAAATGGTCTACTTTAACCCCCTTGTTTTGGTTTTGCCCG
>MR_Moffic_diploids01234
TGCAGATGAAAACTTAACCCCTTGGCCGTTTGATGTTTATGTTAATTCGAAGGGTTAGTATTTTCTTTTAACACGATCGC
GGTGAGCGGCGAGCGTGACCCGTGAACATAACAGGAATTAAGCTTTCTCTCTCGATGCTCATTTAAATGCATGTGTTAAG
AAAGGATGGATAGAGGGCATGTCACGTGACTTACAGTCCTTTTCTAACGCATGCAGTCAAGTGAGGTAAGAGAGAGAGGC
AAATACCTGGCCGCAGCTATGCCCGTGACTCGTGAGGTCCG
>MR_Moffic_diploids01235
TGCAGCACCTGTTGGGGGGGCAGCCTGTTAATGGTTGCCTAGCAATGGACTATGAACTCAGTACCAGTCAGTCTCCTAGA
GTCTCCTGCCATCCTCTTGTTTGTACTTTTTGTTAGCTACTTTTCTCTTGTAAATGTAAGTGTAATAAACATCTTTAATA
TACAGAAACTCTACACGCCTCATAATCAGAGACGCAACCAGTGCTATGCCTATGGATAAAAAATGAATTTCAATATTCGT
TTGCATAGTTTATTGCACCTATTAATAGTGGTAGTGGTCCG
>MR_Moffic_diploids01236
TGCAGATAGCTTCGGTTCTGACAGCTAGTCAGTGGCGTGCCGTGACAAAACCATGAGTGTTACCGTAAACGTAAAAACGT
TGTGTGCAAAATTGTACAGTGTACAATATACTATACGCACTATCGTACTTAGATACGGATAGAAAGCTGCAAAACTTCAA
ATCCATCGATGCAAACCTTAATGCGAGGAAGAAAGAGTTATCTCACGAAAGAATATGTGTTTCATTCTCCTCAAAAGAGA
TTAATGATTATATATTTCAATGATGTAAGTTTGCTGACCCG
>MR_Moffic_diploids01237
TGCAGATTTCAGAACGATCTTATTGGTATAAGCGACGTTGCCATTATTAAACCCCTACTACATCAGGGTGTATAGTATCT
TTCATTTTTAAAATTTCCTGACTTTTCCCTATGATTTGTTAAAAAAAATTCACTGATTCGCGGCGTTGATTTATCAGCAA
TATTAGAAAAAAATTCTTTTCGCGCACACCCCACTATTAATACGTACGTCTCAATGAGCTATAACTTTAGAGTGGCAGCG
GGTTGGTCCACCTTGTGCCACACAGGGTAGAAGGAATCCCG
>MR_Moffic_diploids01238
TGCAGATATGACAGCTCAACCACCCCTGACACCAGGTATGGGCTCGGCGTTTCTAGCCTGTACAGACGACACCCACTCTC
TAATGAAAAGGTATAAGTCACATCCGTAGGTTAAGGCAGGTAACCCATATATAAACCTCGTACTGAACATGCACAAAGCA
CGGTCGACCAAGCATACACACACACACACACACACACATATCTTTCGATCGAGCTTCTCCCTATATTCCGATAAGATCTC
TGACTTAGGCATTGGAGACTCTGCCCGGAGCACCCCCTCCG
>MR_Moffic_diploids01239
TGCAGATAGGACGTCTCAACTATCCCTGACACAGGTATGGGCATGGCATGTCTAGCTTATATGGACGACATCCTCATTCT
CTGAAAAGGTACAGGTCACATCCGTAGGTTGAGGTAGGTAATCCATATACCAACCTTGTACCAAACACACAACAGGCAAT
TCATATGATTTAGTCTCACAACACACGCATAGGATATACCTTTCTCTCTTAAGTTTCCTATCTATATTCCGACGAGATAT
CTGACTTAGGCATCGGAGGACCTGCCCGGAGCACCCCTCCG
>MR_Moffic_diploids01240
TGCAGGTATCAAAAAACGGTCAGACGACACTGTCCATAATACTTACCATTGATGAGGGGGAGCCATATTTTCTGAGGGTT
ACAGGGTGGTGTCTCTCTCCATGCTAATATTAGATATGTAATGGTGTTTTTTGATCACTTTTGATCACAATGGTCACAAA
AATGATTATCAATTCACTGTAAGAGCTGCGATGCCTAATTTAAGAGTCGCATCAGACACTATGCTCATTTTCTGTTATGA
TGAATTGCCGCCCCCGCACCCCCCTCCTCTTCTATCGCCCG
>MR_Moffic_diploids01241
TGCAGCAAAAATATGCAAAAGGCCCATTGACCCTCCTCAGAATCGACTATCTTCTTTTTGCGTTTTTAAAAGTTTTTTTT
TTAGAAGTTATTCGCAGGTTTTGCCGCCTCTGTATCCATTGACTAGAAAAGGCATGAAACACAATGGAAAATTATTAGAG
GCAGCGAGAATAACCGACGATAAGTGCTCAAAGGATACGTAAATTTGATCCTTCAAGTATCGAACTTGAAGATTCCTGTT
GATCCCCTTTTCATCCAGGTTTGAGATTGCTGTCATGTCCG
>MR_Moffic_diploids01242
TGCAGGTAGAGGTTATGTGTTTATTTACGTTGTGATTGGTTGTGATGGATATTGTGAGGTTGGCTATCCTTGGATGTTCG
TGGTGCATGCATACAGATTGCTCGATATTTTGCCGCCATCTTGGATTTCATTAAACGCATTTTGTGAGTTTATTGTTGCA
TTTCATTGCTTTCTGATGCCATCATTGGACTTTTCAGGCGATTTTACATTAGATTGCACACTCTATAGCGCTGTAGCAAA
AGTTTGCAACAGACCCATTCACCGATAAATCAACAG
>MR_Moffic_diploids01243
TGCAGAACCGTTCGCTTTCCATAGCATCGACTCGATAGCATTACGATACGACCGTTCATAATCAGCCAGCTGGTTTTGAA
ACCAAGAGTTTTCAATTTGTGGAAATAAACAAATAAAAATTGGCAACGTCGGCACGATGTCCGTCCTTGTTGTAGTGTAT
GTCGCTTAATAATGGTTGCCGCGTGGTTACCGCTTTGCAGGAGGAATCGTTAATTAGGAGGGCAGTTCGCACTCGGCGGT
AATGACAACTGCCGTGTAAAAACCTCCCTGCGCCGCGGCCG
>MR_Moffic_diploids01244
TGCAGGCGCTGGCGAATTGCACCGAGAACAAACGGTTGAAGTCATCGAAGCAGCTTATCGAACCCTCAGGCAGCTGTCGG
AACCATTGTTGGGCCAGTCCCATCAAGGTTGTCAGAAATACACGGCACTTCACCCCATCGGAGTATTGGTGCAGGAGTGC
GAGGTTTTCAAACCTCATCAAGTGCTCCTCAGGGTCAGTGAGTCCCTGGTATTCGTAACTAATGGCTCTAAACCCCTTAG
GGAGTGGATCAGCTAAGATTTCTTCAGTAAACGGACCTCCG
>MR_Moffic_diploids01245
TGCAGGTCGTCATAAAGCCCTGTCACTGGACGCAGAACTGCTCGGAATAGGTCCGTTGCAAAATTTTGCTGCTGCATTAT
GGAGGGTCCATTCCAATGTAAAATTGTGTAAAAATCAGATTAAGAGCATAAAAAATCTCAAAATCCACTAATACGTTTAT
CCTCAAAAGGCGTTTCAACGAAAACCCAAGATGGTGGTTGAATGTGCGAATTAACCGTGCGTGCATGCACCACGAGCAAG
ATGACTGCGATGGCATTCGGCAAAGTGTAGGTATTTGTCCG
>MR_Moffic_diploids01246
CTGCAGTTGATGTTACGGATCAGCCTCACTCTTCAGGCCAGCAGCTTTGCTCAGCATTTTCTGCCGATTGTCAGCCTGTT
CAGCTGACCTCAGAGGATTCCAGTCACCCG
>MR_Moffic_diploids01247
TGCAGCCTCAAAATCAGAGTTCAAGTTCTTCTCAAAGTTTTCCATCTGTCGTGACGGAAACCTCTTTTCAGATGACGGAC
CCCTCACCGTTGTTCATTCAAGTTCTCAATTCATAATTAATCATCAAATCTCATACTTAAATCACTTAAGCATTTTTCAG
AAAATCCATAACTAGGATTGATCATCACTCATGCATTTTAAATCATCAAATTAATCAAGCGACAGAATACATCTTATTAA
TCTTCAAGTCATGTTCGCCG
>MR_Moffic_diploids01248
TGCAGCGGGTGGGCAGCGGATGGGAAAAAAACGGGTCTCTAGTTTGGCTGAATTCAACAATCTCTCCAAATTTCATCAAA
ATCGAAGGTGGTGACCAACATTTTGCTCTTTCTTCAGGTTGAATTGAAATGGGTTACCATACTTAAAGCAATGAATCGTA
ACAGTTTGAAAAAATCAGGGGAGTAGAATGTTGTTCAGGAGAAAATTTTTCACACAAGCCTCTATTGAGGCCATGTGCGG
AAAACGGGCCCATGGGCCTAAAGACTCTTTTTCAGAGACCG
>MR_Moffic_diploids01249
TGCAGAGGAAGATGGTAACCTTGACTACATGTTGAGTTAAAAAAATATACATCATGTATATCTAACCTAAAATTCAGGCA
TGTTGAATAGTAGAGTTAGTCGTATCATTCAAATCGTTGTCTGGTCAAGTTTGCCATCTCTTTTGGTAGGTGCGAAAGTC
ACTTATCATGATGGTAAATCTAACCATTTACGTTCTTCATTCGACTATTTCAAGTTTTTGCCTTTTTTCCAGCAATCATA
TTGCAGTTTTTACGTGAACAGTTTTTATTTGTGTGATACCG
>MR_Moffic_diploids01250
TGCAGTCGGGGAATTAAAGATTGTCAAACAAACCCATACATTTCTGCGTAGGTATTGGTTGCACAGAGTACCACCAAGTT
CGGGCACGGACATGGCACATGGGTCAAAATGATGGATGAAAATTGCACAAGGATAAAACGCCTTCAAATGGAGAGGTATG
CAATTCCATGGTACGCGTCGCGTCGTGATTAAAGCGGACCACATTCAAAACTTATATGTACTTGGATTTTAAAAATTAGC
TAGCTCGTTGTTCTCAGTTTTAGAGATTAAACGGTGATCCG
>MR_Moffic_diploids01251
TGCAGCTTCTTTAATGACCATTGAAAAAGAAAATAATGATGATAATAATAATAATAATAATAATCGTTTAAAAGCATATT
TTTAACAGTAAATTGTGTAGAGATGTATTATCAAAGGCAAAATTTTCAACAGTCAAAAATAGGAGATAAGAATCAAAGCA
ATCCTGCTGCGCTTCCACGTGCATTCTTCACCGTCAAAACTTTTGCGGCTGCTAGTACGGAACTATTTATGACTCTTGTG
TGTGCTAGGTATCCTCAGAATGAATCATTACTTATTTACCG
>MR_Moffic_diploids01252
TGCAGAAGGCTTAACATCCTTACATTCCCCCAGTACCTTTCCCGAGCAAGCTTAAAAATAATAAATTCGACACTCAATTT
CAAGAGTTCTATAAAATTCTATCTAAGGTGAATGTTAACTTGCATTTACTTGATGTCATCAGGAATGTTCCAGCCTACGT
CATGTTTTTCAAGGAGCTGGCATCTAAATAGAGAAAAGTTGCAGAGGATGAAACGGTGATCATGTCAGAAGTGACAAGTT
CACTTCTCAAGAACCAGCTACCTCCCAAGCAACAAGATCCG
>MR_Moffic_diploids01253
TGCAGGCGGTGGTGAATTGCACCGAGAACAAACAGCTGAAATCATCAAAACAGCTTATCGAACCCTCGGATGGCTGTCGG
AACCATTGCTGGGCTGGTCCCATCAAAGTAGTCAGGAATACATGATATTTCACTCCGTCGAAATATTGATGAAGGAGTGC
GAGGTTCTCAAACCTCATCAAATGCTCCTCAGGGTCAGTGAGTTCCTGGTACTCGTAGCTGATGGCCCTGAATCCCTTAG
GAAGCGGGTCGGCCAAAATTTCTTCAGTGAATGGACCTCCG
>MR_Moffic_diploids01254
TGCAGCGCACGATCTACGTCAGCGGTTTCGCGAAGATCCTGGCACCCAACTGGCGCATTGGTTTCCTGGCCGCGCCGCCT
GCGCTGTTCGCGCGACTGCTGGAAACCAAGCTGCTGTCGACGCTGACCACGCCCGCCCTGTTCGAGCGGGCGCTGGCCTG
GTGCATCGATCAGGGCCAGCTTCGGCGGCATGCCGAACGGGTGCGGCTGCGGCTCGACGGGGCGCGGGCGCGCACCGTGA
AGCTGGCGCTTTCACATGACTGCCGCTTCGTCTCCGAGCCG
>MR_Moffic_diploids01255
CGGTCAGCTTCCTTGCGCCTTACGGGTTTACTAGCCCGTTGACTCGCACACATGTCAGACTCCTTGGTCCGTGTTTCAAG
ACGGGTCGAATGGGGAGCCCGCAGGCCAGCACCG
>MR_Moffic_diploids01256
TGCAGTTCCTTTTCGGGCGGCTGTAGGACGGACGGCCGCCTATAGGTGGTAGGGTAGGGTGGGTGGTACCGCTCAGATTG
CGGCCAATCTTCCTAGCCGCTTAGGGCCG
>MR_Moffic_diploids01257
TGCAGTATTCTGCTTGTGTAACAATGAGAATACTGTCACAGGCACTTTAATTCACTAATTTTATTAATGAACAACACACA
CTCAAAATTTAAATTAATCGTTTTTGAAGGGACTTTGGTTTTTTTAGGACACTTACTTTTTACATGGGGCCCGTTTCGCG
TTTTCGTATGTTTTGTACGTTGCTTACCGTTGCTTGACAGTCACACTTTTCATAACGCATCGAGCCAAGGTCTGAAACTG
AAAATAAACGTAAGTTGTGACGTTGCCAAATATTGACTCCG
>MR_Moffic_diploids01258
TGCAGCAGGCGCAACTGCTGGTGCAGCAGGGCAACCTGGAAAGCCAGCGCGGCGAACTCGAGCAGGTGCGCAAGGAGCGC
CAGGTGGCCCTGGCCAAGCTCAACGACCAGTACAAGCAGCGCGACACCCGCGAGGAAGCGCGGCAGAAGGCCCTGCTCGC
CGAACAGCAGGCCCAGCAGCAGCGCGAGCGCGAGGCGCAAGCCCGTGCCCAGGCCCAGGCCGATGCGCAGGCTCAGGCGC
AGAAGCGCGCGCCCGCCAGTGACGACGAAGAGCAAACCCCG
>MR_Moffic_diploids01259
TGCAGGCTGTTGAAGAAGTTGAAAGCCAAATTTAGCTTCTCAAGAGATTGAAGTCTGAAAAGAGGAGACGAATCCTCGAT
CCCTCCTGCAATCGTCTCGTTCTCCAAGTTCAAACTGATCACACTTCCTGCACCATCACACCCTACTCCATCCCATCTGC
AGCAGTCATCACTTTGGTTCCAATTCACCAGCTTGGAAGAAGTATTCGAATTAAACACAAGGGTGCTCTTCAACTGCAGC
AATAATAACCTTTGATCATCAAGGCATTGAGTTGAAACCCG
>MR_Moffic_diploids01260
TGCAGCGCGATCAGCACCTCCTTGCCGAGTTCGCCCGAGCCCAGCAGCATGACGCGGGTGGCGGATGGTGACAGCGGCGT
GCCGAGGGTGGGAGAGCTCATGGAATCGGTCCTGGGTTCTGGAGACGGAGGGCTGGAAGACGGAGACAGCCCGCAACTTT
ATTACAGGCGGGCTGCACGACAATGCCCCGATGCCCCCAACCCTGCTCGAAGCACGCGGCCTCACCAAACGGTATGCGGA
CACCACCGTGGTGCAGGACCTGTCGTTTTCCATCGCGCCCG
>MR_Moffic_diploids01261
TGCAGTACCCACAGTTTCTGTATGCTCCTGACCCGAGAAGGGACCTTCAGTCATATGTGCATTTGGAGGGAGCCTTTCTT
CGATGGTAGACTCCAGCTCGCAAATTATGGCTGATAAGTCCACTTACAGAGGAGCAATCTTGATGTTTTTATTCCAACTC
ATATCTGCAAAAATAGAAAAAGAGAAAAGTCAGTATAAACATAACAAGTCTACAAATCAAGACAGAATTAAAATATATAT
ATATATATTAGAAGTAATACTTAGGGACGAGTTATCATCCG
>MR_Moffic_diploids01262
TGCAGTTAAACATATCCAAGCTATTTCCTTTCCATGTTGTGCACTTTTAAATAGAAAAAAATTAGGCTCGAATTCAAGAT
CTTAGCTCTCAATGACACAAAGAAGAAAAGACTCACAAAAACTAAAAATAAACTACGTCGAAGAACGAAACGACTCAAAT
TTGGACCTTAAAAGACTCGAAAGAACACAAAATAACTCTTTATTCAAGAGTTATCACATTCTCTGCATTTGAGCACTTTT
CTGACTTAAGCATCGAAGTCTCTTCTCGGAGAACCCCTCCG
>MR_Moffic_diploids01263
TGCAGATCGTAATGCTCCTAGAGAGGCATATTTCGAATATAGAGGAGTCAAAGTTCCCAACAATCAAGTAGTTTATCATA
TCCTTCTATGAACCGTACGAGCACGTTCTCTGTCACCCCCCACCGCGCTTACGGCTCTCTACCCCAACCCAACTTGCTCT
GGCCCCG
>MR_Moffic_diploids01264
TGCAGCGACGCACAGAGAGAGCGAACTCTTCACAGCGGTGCAAACACTGCCCACAAACTGGAGCGACTCGGCTCACTGAA
ATCACTCAACAGACCCCCCATTTTGAAGCTAATAAAACTACGAAAAGGCACGATATTCATTATAGGATATGTAAATCAAA
AAATTGGCTAAAAGAGGAAATAACTTTAGCGTGAGCTGCATTTAATCCCAAAAGTGGACAAAAAGAGCAATTGATAAAGG
GTTTGATGGTTACAAAGCAGAAAAGAGGGTTTGCACTGCCG
>MR_Moffic_diploids01265
TGCAGCACGCTTCGCGGCACGCTTCTCACGCTCGGCGAGTTCCTTGGCTTCGCGCGCGGCGAGGCGCTCGGCTACGACCG
CTTCGTCGATCGGCGGCTTGGCGCGCAGGGCTTCCAGCGCCTTCTGCTTGGCGGCGGCTGCGCTGCTCGTACGGTCCTGG
AAGCTGGGGTCCTTGAAAGAGGCCATTGTCGTAGAATAATCCTGTAATATTGGTCTGACCGCCCGCACGCAGGAATGCGT
GGGCAGTGACGCTGGCTGCGCCTTTAAATCATCGCGCGCCG
>MR_Moffic_diploids01266
TGCAGAGTGCGAACGGATCGGCATTGGTGATCTGACCCGCGCCCGAATTAGATCAGACCCGCTGACCTACCCGGGTAAAT
TATACTTGTATTCATAGCAAATGAAATACAATCAATTATATTATTTATAAATGATAATATAACTGTAAATGATATTATGC
AAAAAATAGTTTTCGTGGCTGTAAATGATACTTAATTAAAATAATAAATAATTTATTGTAAATAAAAGTATCATTTACTT
GTAGTAGAAGTGTCGTTTACAATTAACTATTTTACTGACCG
>MR_Moffic_diploids01267
TGCAGTTGAGTGGTCTGCGCATCCATCTGGGCAAACAGATCGGTACGGAAAGACTGGAATTCTGTGTAAAACCCTGCGAA
GCCCATCTGGGATGGCATGTGGGACTGAGTGTCGGCTCATGGTCCCTCTTCATACTCCGCTTCCTCTTCAGCGGCCTCAT
CATCATCGTGGCTAACCACTTGCGACGTCCCTGCACCTCCAGCCTGCTGCATAGCCTTGAATTCCCTCACATAAAGCCTC
TGCTCATGAGGGATAAATTATCTCTCTGGTCTCACTAACCG
>MR_Moffic_diploids01268
TGCAGTAATCCGTTTCTTGTGGAGAAACATTTGTTGTAGGTATGGAATACCTCGAATTCTGGTATCAGATAATGAAAGCC
AATTCACAGGGGCTAAAGTTAGTGATTGGTGCGCGGATTTGAAAATCACTCAGAGGTTTGTGGCAGTAGCTCATCCGCAG
GCCAATGGGCAGGTTGAAGTCACGAATCGAACGATAGTCGATGGGATAAAAGCCCGACTTGATGGTACCCGAGGTCGATG
GGCGGAAGAATTGGATTCTGTGTTATGGTCATACCG
>MR_Moffic_diploids01269
TGCAGCTGTCCATACTCGCCGAAACCTAGCTGATTACTTGCGGAGCAGGGTGAGTTCCTACTTTACACTATCCAATGTCA
TATGTTCTATTTCTTTTATCTAGAGCTACTGCTCTCCAATTTCTAAAATGACTTGCCAATGATTTCAAGAAAAAAATGTC
GCGAAATACGTCCTCTTATTTAAAGTTCAGTGGTCGAAAGAGTGATCAGTACATGTGGGTTACACATAAGTGAGAGAGTT
AGTTTAAAAAACCGATGACTTGATGACAACTGATGACGCCG
>MR_Moffic_diploids01270
TGCAGTCAGCCGCTTCCCCTGTAGTCGTCAGCTCCTTCTTGACAGATCCGATCGGGTGTTCATAATCTGGAGTAAAAGGA
TTCGAACCTTTGCATGCCG
>MR_Moffic_diploids01271
TGCAGTAGTCAAGCCCTGGTCAATGGAAATCCTGGATGTATTACTGTAAACAATAGGAATGATTGCAATTTGGACTTTTG
ATTTGCAGGTCAGGCTCTTGTCAATTTTAGGACAGCCACAATTAGTTCAGATGGTATTCTGCAGAACGCCGTTCTTGCCA
AGGTTGTATGTCTTTTTTCAACCTACTCAAGTCCAATCCATTTGGACCTCTTAGAGGTTCTAACCAAGGAGCACGCAGAT
CCCAAAAACGCATAGTTTCTCCTCCAAAAATGACTTCTCCG
>MR_Moffic_diploids01272
TGCAGCTTTCCCTTTGCTAAAATAAAAGGTTTTTTAATTTTTTAAACATTTTTAAAGAATTATAAACACGGCTATAAATT
TTTTGAATGTTAAATAACAAATCATTTGAAAATTATGTGTCTAATTTGTAACTATGATCGAATATCGTGATTTTTGTCGA
ACTATCTCAAGAAACAAAAAAATAAAGGCCCTATCTAAAAAGAAAAACATTAATGGGCCGAACCGCCTAAACCGGCCCAT
CGTTTACCTCCAGAATTTAGAACTTGGCCCGACGGATCCG
>MR_Moffic_diploids01273
TGCAGAACTCGGCCCTCAGCAGGTGCGTATTTTTGTAATTCCCTACTGGATGAACTTTGGACAGTTCACCTCCAATTGAG
GTCAAGCTAGGGCCACTTGCCCGACCTCGGTTCCACCACGAACCATTCATCTCGGAACCATTTGTCTTTAGATTTAAGGT
AGCCATGTATGTGATAGGTGCCTTTGAACTTTCTTCAGAAAAAATAGAAAGTACCCGCCTTGTTCAGGTCATGGGTACAG
AAAAATGAATAAGGAGATGGTTGATCAATACCGTTCTCCCG
>MR_Moffic_diploids01274
TGCAGGTGGTCAACCGCAATGGCCACAGCCTCAGCCGCGAGCGCCTGGCGGATCCGCGCGCCGAGCCCTTCGCCGACACC
CAGGAAATCTATGGCGCCAGCAGCGTCACCCGCCTCAGCGCGTTCTGGCTGAGCAAGGGCTGGCTCGACGATCGGATCAA
TCTGAAATTCGGGCGCATCGCCTTCGGCGACGAGTTCGCCCTGGAAGATTGCCACTTTCAGAACCAGGCCCTCTGCGACT
CGCAGATCGGCAACTTCGTCGACAGTGTCTACAACGCCCCG
>MR_Moffic_diploids01275
TGCAGCCAGCGAAGTCGATTACATAGTGGAATCAGTCGTGACCCGAGAGACATGGTCTGCGGGTGGGAGAGAGGTCCATG
AATGACTAGACTGACTAGCCG
>MR_Moffic_diploids01276
TGCAGATATGAGCTGGAATAGGGGTATCAAACTAAATCCGTTGTCACTGGATGTGAATGCCATCCTCAGGCAACTGCAAT
CCACCATCGAGGATCGGAACCCTCGCACTTCTTCCAGCACACCCCCACCTTCGGATGCTTCCGGGGCTCATCAAGCGGAA
ACAGTTTCCACTTCGGGAACCTCCACTATTCAAGAGTCGAGCGGGACTCATATGGTGATGAATTCTGCCATCACAAACGA
AACCGCTCAACCCACTAGTCCCCCTTCCG
>MR_Moffic_diploids01277
TGCAGATCAAAGAGCGACGTAATTCCCCATTCATCCGAAATAGTTTAGTATAGAACAGAGGCATTCTGGACCGACTACTA
CGACTACACGCCCATCTAGTGCAGTGGCTTGGAAGCAAGCTACCAGCGCCTATCGGCGAGAACTGGGCTTGGTTAGTAGT
GCCG
>MR_Moffic_diploids01278
CGGGTATAGGTCGCGCGCTTCAGCGCCATCCATTTTCGGGGCTAGTTGATTCGGCAGGTGAGTTGTTACACACTCCTTAG
CGGATTTCGACTTCCATGACCACCGTCCTGCTGTCTTAATCGACCAACACCCTTTGTGGGATCTAGGTTAGCGCGCAGTT
GGGCACCGTAACCCGGCTTCCG
>MR_Moffic_diploids01279
TGCAGGAGGAATCGGAATAGGTTCAGAGTTATTTTATCAATTCCATAGCACGAAAGAAAGAAACTTGAAGGGCGGGAACT
CCGATCGATTCGGTCAATCCCTCTTCACGACCAATCGACAAGAAAGAACATACACTGACCATCTTGATGGATTCGAGATC
GCTACTCCATTCTCCTCTATGGATCACAGAACGAGGCAAGAAGCG
>MR_Moffic_diploids01280
TGCAGCAGGTCGAGGGGGACCGCGTCGAGGATTTCACCGAGTTCGCAGCGGCTGGCATTGACGAACAGCCCCACGCTGGT
GACGAATGGTGGCAACGCGCGGATGATCGCCCGCGCCTGACGCACATCGACCGCCCGCGGGCTCTTGCCGTAGAACACCA
GGCCAATCGCGTCGGCGCCCGCCTCGGCCGCGGCCAGCGCGTCCTCGATGCGGGTAATGCCGCAGATTTTGCTGCGAACC
ACAGACATAGCGTGGGGACCTCGGCAGGCACGAAAGCGCCG
>MR_Moffic_diploids01281
TGCAGCACCAATAACTGGTCATGCCAGTTCTTTCATCTGTCTAGCCATATGAAACTATTGCTGTACTTCCGGTTGAATTT
CTTCCTCAGGTTCAATATGGTCTACACTTCTTTCCTTAGGAATGGCAGACTTCAGAATGTCATTTTTGTGAACGTTGTCT
ATAGCAGGGATCAAATCATGGATAGAAGAAGTCCCCACATCTGGATTATCTTCTGACTCGGGGATGGAAAAGGTCCCTAC
ATCTGGGATGGCATCGGACTTCAGAACCATTTCGGTAGCCG
>MR_Moffic_diploids01282
TGCAGTAATCCGTTTCTTGTGGAGAAATATTTGTTGTAGGTATGGAATACCTCGAATTCTAATATCAGATAATGAAAGCC
AATTCACAGGGGCTAAAGTTAGTGATTGATGTGCGGATTTGAAAATCATTCCGAGGTTTGTGGCAGTGGCGCATCCGCAG
GCCAATGGACAGGTTGAAGTCACGAATTGAATGATAGTCAATGGGATAAAAGCCTGACTTGATGGTACCCGAGGTCGATG
GGCGGAAGAATTTGATTATGTGTTATGGTCATACCGGACCG
>MR_Moffic_diploids01283
TGCAGGAAGCGGCAATCGCCCGCATTGTCGATGAATTGCCTGATGGCTGCGTGGCCCGCTTCCACGTGCAGGGCAGCCGC
ACCAAGGCCCGAATCCTTCATGAAGGAGAGCGCGGTGCGCATGCTGTCATCCGTGCCCGCGCTGCTGGTAAACTGCATGG
AGCGGCTTTCGCCGCCGCCGTCGGAAAGAGCCATGACCGTGTTGGTCGTGCCGAAATCGAGGCCCAGTGCCCGCTTTTGC
GTCATCGCCATATCCTTGTCGCCGATAGAAATGCTCGCCCG
>MR_Moffic_diploids01284
TGCAGTAATCTGTTTCTTGTGGAGAAACATTTGTTGTAGGTATGGAATACCTCGAATTCTGGTATCAGATAACGGAAGCC
AATTTACAGGGGCTAAGGTCAGTGATTGGTGTGCGGATTTGAAAATCACTCAGAGGTTTGTGGCAGTAGATCATCCGCAA
GCTAATGGGCAGGTTGAAGTCATGAATCGAATGATAGTCGATGGGATAAAAGCCCGACTTGATGGTACTCGAGGTCGATG
GGCGAAAGAATTGGATTCTATATTATGGTCATACCAGACCG
>MR_Moffic_diploids01285
TGCAGCGGTGTGGGCAAAGCCCCAGCCGCCTTCTGGTAGCTGACCGAAGGTCAAGTTCTGCAAGTGGTGCTGGATATAGC
CCGAAGCGGTTGTTTCTGCCATGGTTGCCTCAAACGCCCTAAGGTCTCGAAAGTCTTGTTTTCATGAGCAGGGGTGCGAA
CCAGCTGACCAGCTGGGTCAGCCCGAAGACGCCGAATACAGCCAGCGGCGCCAGTGGTTTCACTCCTGCGAACGTCAGTG
CGAACAGCACTGCCGTCAAAATCAGCTTGCCTGCCTCGCCG
>MR_Moffic_diploids01286
TGCAGAAAGATATGTACATAGATTCAGTTGAACAGTCATTTGATAGCGCAGCGCAAGGAACAGATAAGGTAGTCTAGGCA
GTTGTACAGCGAAATTCAAGTATAAAAATCACTTTAACTTTCACATTTATAATTTGGTACAGGAACGCGACTTTCTTCTT
CATGTATATCCGTGTAAATTAAAAAAAAGAAAAGTTCATCTTCACTCCTGCTTCGCCTGATTGCTGTGCAATTCAATCAA
AATTCGTGCTCAATTGACGGTGCAGGACGGAGCGCGAGCCG
>MR_Moffic_diploids01287
TGCAGCAGACCCCAAATGCGACTCGACATACATTACGGGGGTCCATACTTATATGATGATAGCCCTGATAACCCTAGTAA
GCATCCATCATAGACGATAACTCACAACCGGCAGTGGAGTCCACTAACCTGTCAATCTTCGGTAATGGATAATGATCTCG
GGGACATGCTTTATTCAAAACTCTGTAATCTTGGCACATTCTCCACTTGCATATGTTGCCCTTGGCAATCATTTCAGCAT
TCAAAAGCCACTCCAGAAATTGAACTTCACAGATATGCCCG
>MR_Moffic_diploids01288
TGCAGCAGCGAGGCGAGCGGAGCGCTCAGCGCGCTCAGCACGTTTGCGGGTGGCGACTCCACTACCGCTGCACTTTTTAA
CCCCAGTTGAGCAATGAGATCGGCGGTGATCTCCTCGGGGGACGTCAGCTCAATCACCTCGATCCGCACGATCCCCGCCG
CGCGCGCTTTGGTCAGTAGACGCGAGATGGTAGCGGTGGAAACGCCCAGTTTTTTAGCGATATCAACCTGCGACATATCG
GACTGATAGTGCAGCTTCGCCACCATGTGCATCATCGCCCG
>MR_Moffic_diploids01289
TGCAGGCCTGGATATTTTGAGCTCTGTGGCTCAGAGGCAGGATATTCTGAATGAAATCGGGGAGGTTGTTGCGAAGCGCG
CAAGGATCGAATTCGCGGAGCATTTCCCCCGTCAATAGTTTGTTGAGGACGTAGGTAACTATGTCCTCAGCAAACTTGCA
GAAATCCTACATCGGTACACTGCACAGGAAGCTCAGGTAATAGACTTTCCTTCATTTAACTCAATTTTGCGCATATAAGG
TGCCGTACATGCATGTGGTACATATGGCATCATATGTACCG
>MR_Moffic_diploids01290
TGCAGCCTTTCGAGAGCTGAGCTGCTGAGGTTGTGCAGGTCGAAGGCGGCGCCGCCGTCTTCCCCGGCCGGTTGCTTTCC
GTTCATATAATGCATACAGCTCTGGTTGCTGGTTGGGCGGGCTCGATGGCTTTGTATGAATTAGCAGTTTTTGATCCTTC
TGACCCTATTCTTGATCCAATGTGGAGACAGGGTATGTTCGTTATACCCTTCATGACTCGTTTAGGAATAACCAATTCAT
GGGGGGGTTGGAGTATCACAGGAGGAACTGTAACAAATCCG
>MR_Moffic_diploids01291
TGCAGCATCCTTGAAAACCTCCACTTTCCTCCTCTTCTGCAAGAACTTCCTTGGAGCTAACATTCCAAAGCACACCACAT
CTTCCCTCTTACATATCCTAACATTGGCATCAACTGCACTCTTGCTGCCACAACCATAATTCAGAAAACAGTTATTAGCA
AATTAATGCATGAACTTGCATCTATTGTGTAATTTTAACACGATATTTAAAGCGTTGCAATAACGTCGCCATTTTTCAAT
TTGTTGCAAAACTAACATCCCCCAATTATCTGGGGTCACCG
>MR_Moffic_diploids01292
TGCAGTCGCGGTACCCCACTGCAAAAGCGTGCGTTAGCATTGTAGCGGAAACTTAGCACGTATGAAACGTCGAGTAGCAC
CGCACTGATTTCGGAATAAGATTCTTTTTCCGAAACCACCGCGATTCCACAAACGTCCACACAATGATCCCATTTCGAGC
ATACAACGCTTGCATTTCGCTCTGCTGCCACACGACGCGTGCTCAGCGCTCCGCACACCCGACGGGTTGCGTACAGGTGG
CGGCCCACTCCTCGAACGGCTTTTTGTCGGGGAGGAGGCCG
>MR_Moffic_diploids01293
TGCAGTCCGACGAAGTTCAGCTGCATCAAAGGATGCTCAGCGGACAAACTACCCCGACCCGCACGGTTGATGCACTGGGT
AATGTGCACTATGACGACAATCAGGTCATCCTGAAAGGTCCGAAAGCCTGGTCGAATCTGGATACTAAAGACACCAACGT
CTGGAACGGCGACTACCAGATGGTGGGACGTCAGGGCCGTGGTAAGGCAGACCAGATGAAGCTGCGCGGCGATAACCGCT
ACACCATTCTGGAAAACGGTACCTTTACCTCCTGCCTGCCG
>MR_Moffic_diploids01294
TGCAGATCTCAATCTAGCGACGGGCACCTGGAACCACACTGCTGCCGCTGCCCTTCGGGCACGCCTCCTACGCTTATCAC
TCACCTACGCTTTTGCAGCATGCCCCCTTCGGGCAATACGGCTTTCTAAACGCGAAGCAGCTGAGCGATAGCTCTTCGAT
CGCTATATTCTTGCGATAGCGAAGGATCGAAGAGCGAAGTTACGGCTTTAGGCGAAGAGCGATAGCGAAAGCCTTAAGTC
TTATTGTTTTGTTCCCGAACAACGATCATTCATTACGGCCG
>MR_Moffic_diploids01295
TGCAGACGATTTGACCGATCCTGCCCCTGCTACCACATTTGCACATTTAGATGCTACTACCGTACTATCAAGAGGATTAG
CTGCCAAAGGGATCTATCCG
>MR_Moffic_diploids01296
TGCAGAGCTCCTTCTTCAACAACCTCCTATTCTAATTCAATCTCGGACATGGACATTAAGTAAGTGAAGTGAATTTCTTT
CTGGTGAAAGGGAAAGCCCAAAGTGAAGAGACGAGTGACTACCCTGTTCCTCCTCCTTTTTCCAGGTAAATCTCCTCAGA
GCCGATCCAGTCAGTTGCCCGAGTGGTGACCCG
>MR_Moffic_diploids01297
TGCAGAACGCCGTTCTTGCCAAGGTTGTATGTCTTTTTTCAACCTACTCAAGTCCAATCCATTTGGACCTCTTAGAGGTT
CTAACCAAGGAGCACGCAGATCCCAAAAACGCATAGTTTCTCCTCCAAAAATGACTTCTCCG
>MR_Moffic_diploids01298
TGCAGGTACATAAACCGCTTGAATAGAAGTTATGGATCCTTCTTTGGTAGAAGTAATTCTTTCTTGTAAAGAGCCCATTT
CAGTACTCAGGGTGGGTTGATAACCGACAGCGGAAGGCATTCTACCCAATAAGGCCGATACTTCGGATCCG
>MR_Moffic_diploids01299
TGCAGACGATTTGACCGATCCTGCCCCTGCTACCACATTTGCACATTTAGATGCTACTACCGTACTATCAAGAGGATTAG
CTGCCAAAGGGATCTATCCG
>MR_Moffic_diploids01300
TGCAGGCATAAGAGCTTTTTCCTTTATGTTCGGCAGAAATCACATGTTCTACCATATTTTCTTTTCCGAAATAAATATCC
ATGTTATGCTACAAGTCTAAGTTTCAAAAAAAACGAATGAGATTGGGTCCCCTCAGATCTAAACAATCTTGTTTTTTTGA
ACATGAAGAAATAAAGAAGCCATTGCAATTGCCG
>MR_Moffic_diploids01301
TGCAGCGAGACTGTGCTGCGTATCAGCACCGCCTTTCCACGCTGTGCTGATAGTTAGACCAGGAGGTTTCAATACCG
>MR_Moffic_diploids01302
TGCAGTAGCAGTTTTATCTCTCATAATCTCCATCACCTCTTTCTTGATCAGATTCATTTCTTCTATCACTTGCTGTAGAT
CTTGATGGACGTCGTCTTCAACGCCTGCGCATTTACATAGGCCTCGAAGCTGCAGGTACATAAACCGCTTGAATAGAAGT
TATGGATCCTTCTTTGGTAGAAGTAATTCTTTCTTGTAAAGAGCCCATTTCAGTACTCAGGGTGGGTTGATAACCGACAG
CGGAAGGCATTCTACCCAATAAGGCCGATACTTCGGATCCG
>MR_Moffic_diploids01303
TGCAGTCACACCAAACGAGCATTTAGTAGGGTTTAACTTCATGTTATACTCCTTGAGAATATTGAAAGTTTATTTCAAGT
GTTCAATATGGTCCTCTGTACGGAATGACTTGACGAGCATGTCATCAATGTACACTTCCATGGTGCGTCCCAGCAAGCTT
GTAAACATTTTATTCACCAGACACTAGTAAGTTGCTTTAGTATTCTTTAGTCCGAATGGCATGGCTGTGTGACAGTAGAG
CCCAATATTGGTCATGAAGGTTGTCTTATCCTCATTATCCG
>MR_Moffic_diploids01304
TGCAGTTAAGGAAGAAGAACTCAAGAAAGGTGTTCAAAGCATAGGTAAGCTTCTAATTTATTAAGCTACAGTTTCCAATA
CAATGTCAATATTTTCACATTAAGATCACATTCTTCTTATATCCTCCTTGTATCCTTTTCACTACATGAATGGTTGATAA
ATTTGATATTTCCTATTGGATATTTCAGAAAACAGTGAAGAAAGCACTGAGCTAGATCTTCTTCAACATGGATACATGCA
ATTTCCAGCATTGAATAGACAAGAACAACTGACAGAACCC
>MR_Moffic_diploids01305
TGCAGCTGCTCAGCAACCACAAAATCGCGCAGTTCGAGCCGATGCGGAAGGCGGAGCTCGGAGTCTTGGTGGATTCTCTC
AGAGCGGCGGCGGCGGCGCGTGAGGCGGTGGATATGAGCGCGAGGATCGTGGCGATCAGTGCGGATGTGACGTGTTTGAT
GGTGTTTGGGAGGAAGTTTGAGGAGAGGGAGCTGGATGAGAGGGGGTTCAAGGAGGTGATGGCGGAGACAATGACGGAGG
CGGCGGCGTTCAATGTCGGCGACTATTTTCCATATCTCCG
>MR_Moffic_diploids01306
TGCAGAGCAGTCCCGCCGAACATTATGAATTGCCTAGTTTGGAATGCACGTGGGCTGGGGAGCACACGGGAATTCCATGA
ACTTAAGCGGCTCCTAGCTGCAAGCTCCCCAAACCTGGTTTTTATCTGTGAAACCAGAATGATACAAAGTAAATGCAAGA
TGTGGAGAGCAATTTTAGGATACAATGGGATGTTTGTCGTCGATGCTATAGGTCGAGAAAGGGGTCTTATGCTATTGTGG
AGGGATCCTTGCCAGGTTACTATTCGATCTTTTACCTCCG
>MR_Moffic_diploids01307
TGCAGTAGCTGCCATTGAGAAACGAATTCGTCATCACTTTGTACGCTGCTTCGGTGAAGTGAGCTCCGTCCCAGTTGATG
TACGCCGACGGGTCCGCGCAGGCGGTGGCGGAAGAGGACCCGCACGTGTTGAAGACGTCGAAATTGTAGGCGCCGCCGCC
GTAGCCGCAGCAAGTCTTGTAACGCTCTTTGAAGCCGTATTTTGCTGCATTCTTGAGAAGCGTGAGGTGCGTGTTGTAGT
AGTCGGCGTAGAGGATGACTGATTGAGGGTTCTGCTTCCG
>MR_Moffic_diploids01308
TGCAGGATCGGTATACACTGGGGTCGTCTTCTGCCAGAGATTGTGTGGCGTCTCAATCATCAGAAGGTAAGTATCTTCAT
TGCAGCCTACATTATTCAACACATCATTCCAATGTATATTGTTTGAACAGTTCGAGCTATTAATTTTCTCGCACTTCACT
ACACCCCTAATTCATCTGAACTTCCATGCATCAGTGGGGAAAGCATGGAGAACGCTTTGCGAGCGTGTTGTAAAGGTATC
AAAATCGGCAAAATCCTAATCCATCGAGAGAGTAAAACCG
>MR_Moffic_diploids01309
TGCAGCAAATTTGATCGTGTAAAAGCTTTTGCCAATGGAGATCAAACTCCAGTTTGATTTAATCTTCCGTAGAAGAGTAA
GCTCTCTACGAATATTCAACATCAATATGGGTTGATCGCCCTTTCGAAGTATGAATCATCCAATAAGAGCGAATCTGAAC
GTCTGTAGTTGTTGTTGATAAAGTTCCTCTGGAATCTTGAGGGAGAAGCCTTCATCGTCTTGCGTCAGATTGAGGTAGTT
GGAGGCGAAAACGTCAGAATGTCTGGATCTGGCGGCACCG
>MR_Moffic_diploids01310
TGCAGATTCTGCATCCATTCCTCGCGTTCCTTATGTTAAAAGCGCGAGTACAGTATATAAGCCCAGTGAAGTCCCTGAAA
GGGAGGTCGGGATTCCCCGTTTGCCTGGAAGCATGTCCAGACTCTCATTTACTGAGTCAATGAAGTGTGATAGAATGTCC
TCATTCAGTGTGAAACCTGAATCTAATGATAATAACCGTGTCTTTCCTCTTCAGAATGGGAATATACCGAGGCCTAGCAC
TTCTTCAAAATCGCCATCCAGCCCATACGGGTCTTCACCG
>MR_Moffic_diploids01311
TGCAGAAACTCGCATCCTCAGAGGTGCATCTAATGGATCTTCAGAAAAGGTATCATGATACTGAGTCTATGTTGAATCGT
AGTCTTGCAGGTGAAGCTAACTGGAGACGAGAACAAGATAACTTAACGGCAAGTCTTGAAAGCTTAAGATCTGATTTAGA
AGCCTCTGAAGAGCAAAATAAGCTCCTTTCTGAATCAAATGATGAGATGAGGGATCAACTCGAGGAGAGCAAGAGCAAGC
TGATGATGATGGAAAACCATTTTTCCTTGGATAGCAGCCG
>MR_Moffic_diploids01312
TGCAGCAAAATGAGTGATCAAGGTCTGTTATACTCAAGAAATGGAAGCAACCATGTCTTTCTCTATCTATCAAATCTGAG
AGAGGCACAATGGATCAAGAAATGATGTTCTCAACACAAGAGTCGATAACATACTAGGATCAACTGATATAGCTGATATC
AGAGGGCCGTAAGTTCCTCGTAGTGGGATGCCTGTAGTCCCTTTTCCTGCCCAGTAAAGATGGATCTTCAGAGTGTGGCT
TGTCACTAAGACGGTGAACGTCTTGATAATGGGCTTGCCG
>MR_Moffic_diploids01313
TGCAGAGAATCATATGCATCGGCGTGAAAATCCCACTCTCTCCGCCTCTAGTGAGATAATCCGCCGTCACGAACAGCATC
TCGTGCACGTCGACCACGCCCTTGGGCGCGATTCCCACCCACGCGAGGATCGTGACGAGTATGTGATTCCTCCAATACGC
GATCCTCCCCATCTTCAGCCGCGTCCACCACGGCTGCGACGGCGGCTTCGCCAAATCCTTCTCCTTCACCACCTCAAACC
CTACCTTCTTCGCCACGGCGGCGATGTCGCTGTAGCACCG
>MR_Moffic_diploids01314
TGCAGAATCGGAGACGGGCATATTCAATGCCATTCTACGAGGACATATTGATTTCACTTCGGACCCATGGCCTTCCATTT
CGAATGGAGCAAAGGAACTAGTCAGGAAGATGCTCGCTACAGACCCCAAGCAGAGGCTCACAGCAGCACAAGTGCTGAGT
ATGATGCTCTCTTACATTCTGTATCTTGAGAATCTCAGCTCTGTTGAAAGATGATTTATGTAAATAAGCTGTTTTGTGTT
GGCAGATCATCCTTGGATTAAGGAGGATGGAGAAGCACCG
>MR_Moffic_diploids01315
TGCAGCTACAGCACGTTACCGCTGTATGCTCTCGTCACACAGGTAATTCTAGCATTTTCGTGAACACCTAATGTTTTCCC
TCGATAACTGATAACTGAAACTCGTCCTCCTCCCACTTGTTTAACGAAGATGGGAACGAATTTCAAGAAGTCGATATTCG
AGGATCACGTGCAAGTTGGCCTCGTTGGCTGGGCGCAGAAGGTGAAGAGGAAGAAGGGATTGAAAGCCGCGCTTGGTGGT
GGCTCGACTGAAGGAGGTTCGAACGAGGGCTCGTCAGCCG
>MR_Moffic_diploids01316
TGCAGTGAACTGTTGATAAGGTATTACTTTCAATTGTTGGACTAATTATTCGCTGTAATGATAGGTCCAAACAATCTAAA
CTAATATTTGGTGTTCCTTTTTGTTGATTGATAGAACCAAAGGAGGTTTAGCCGTCTAGTTTTTTTCTGTAATCCGTATC
AATGTTATCGTGAATGCAAATTTTCTTATTGGCAATTCATGGATGTGATCATAATGTTCAAATGTTCGACTTCAGACAAC
TGGAGTGTGAAAGCCATCCGCCGAAAGACCACTGGAACCG
>MR_Moffic_diploids01317
TGCAGCTCAAGAGCAAGTATCCAAATCTTCCCCAGACATTCCTAGACGTCACAAAAATCCAATATGGCAAGGTATGCGAC
AGAATATATCATCTGTTATTTTGTATGATGATGAAGAAGTTGATTGTGTTTGTTAATGTTGATTGTCCAAAAATGTATAG
GATGTGGGACACGCAATTCTTGAAGCCTACTCCCGAGTTGTATCTAATTTAGCATTCAGCATTCTGTCACGGCTAGGAGA
CATTCTGCAAGAAGACATCATGAGCAATCCCAACTCACCG
>MR_Moffic_diploids01318
TGCAGTAAAAAAAGGTAGACATGTGCTTGTAAGATCTTAGCTAATCGTCGAGCATTAGTGGCAAAAATAAGCACACAATA
CAAGTATGGAAGCAAAAAATGGAGCTGAAACTCCAGAAAACCTCAACTTCATACGATACCCTATATGAAAGCAACTGAAC
TGTTCCAATATTCTGTCAGAAGACTACACATAGTATTTCACAAATGGCATTTTTTCCATTACATTGAGTTTTACATGAAG
CTATGTGCTAATCTAAGTAAAGGACTGCCAAATGTGTCCG
>MR_Moffic_diploids01319
TGCAGAATCTGGCTTAGAGTGGGATGCAAAAGCTCTGGAAAATAAACTTTTTAATGTGTCTGCATATGATAAGGTATGGT
TCTGCAACAACCCTCATAAAGAAGTCAGAAAACCCAACAATTTATGTTAAATATGCTTAGGTTGGCTATCAATCTTGAGG
ATTTGAAACCTAACTATTCCTTTGGTGAAAATTTTCGACCTGTTGCAGAATCACGTGGACGGATCTGCCCAAAAGGTCGC
GACAGGATATGAAATTGGCCGTGCAAGAGAGCACATTCCG
>MR_Moffic_diploids01320
TGCAGGCCTTTCTTTGTATCATCTAGATTCTCAGCTTCATCTCTTAGGTTTTTGATGTTGCTGCTGAAGCAACACACATA
ATTTATGTGGCGTATGATTGGTGCAGCAATGAATTTCACTACTTGTATAGCAGGTCCAAGCAAACCTGCCGCAGTTCCTA
CCATTCCCTATATCTCTTTGATAATGGCGAAGTAGTTTAACAGTTGCGAAATTCACAGACATCATATTAGAAAAAGTTCA
GTTATTTCAAATTAGATGGACTATAAACGCCTCGGATCCG
>MR_Moffic_diploids01321
TGCAGTCTTGCAACGAATTCTATCAACAGAGACGTGAAGGTCGCAAGGGAGAGCGCGCTAGCGCTCTCATAAGTCCGTAC
CTCACGCTCGTTCAGGAGGGTGTCACCCACAATCGAGAGGCGTGATGGCCACATCGACTGCTGCCTAAGCAAGTCCTCTC
CCGAACCCCATTGTGAAACGGAGTGATGCATGCTCGCGTTTCCATGATGGGGTTCGTTGTTCCTCATCGTCTGCGTTGAT
CTCAGATGAGCTCCATCACTTAGTGAGGTTATCACAACCG
>MR_Moffic_diploids01322
TGCAGGACATGAGCTGGGGTAATCACTAGAGCCTGGTGAAGACCCATATCATGCATTGAGTCCATGCCCATGTCCTCATG
CTGGATCACTGCTAATTCCATATTCTCGTCAAGTTCTTGGGTCTCAGAGACGGCCAACTCATTATGATCAGACATATCTA
ACTCACTGCTACCTCCATGTAGATGCACATCTTGCATCTCATGATCAGGCTTCTCCTCCATCGACAACCCATTCTCTTGC
TCATCATATTCATGATCATCACCCTGACTGTCATGACCCG
>MR_Moffic_diploids01323
TGCAGCGAAACAGATGTAAAATTTTGGTCACTGAAAAGTTGATGTTTTGAATGTAGTACTAATCTAATTAAAAATACTAA
AATTGTGCAATCATATTTTTTATGATGACAGATCCGACAAGGCATGCTATGATGAGAAATTTGGGGTGATAATTTTATAA
CAAATTGAAAGATGTTAACATTATTGCAACGTTTTAAAGATCGTGTTAAAATTAAAAAATGGGTAAAAAAGTTCGTGCAT
TAATTGGCAGTTAACCTTACATATTGTTCAATTTTATCCG
>MR_Moffic_diploids01324
TGCAGTGCATTTCTTCTCCCCACCTTCCCCAAAATAATCAACCTATTTTCTTCAATCTTGATCAATACTCTCTCTCTCCT
GTGCAGGATGCACACTGCTTATCGGTCTACATTTTGGGCATGCTCAATTTTGCTACTGCAATGCGGGCTTATGGCGCATG
CATTGCTAGACCCGAATGATTTCTTAGCATTACAATCGGTCAGAAAAAGCTTGAACGATTTGCCAGGCTCCAACTATTTC
GCCACGTGGGATTTCACGGCGGATCCCTGCGGTTTCTCCG
>MR_Moffic_diploids01325
TGCAGTGCCATTTATGAGCTTTATGTTTCTTTTAAACAGCCTCCAAAGAAACAGAGGTTACCTCTTAGTGTTGCAAGAGT
TGCAATGAAGAATCAAAAAGAAAGAGAAGAAAAAATGCTTAAAGAGGTTACTTAACATTCCAAGCTTCATCTTTCGTTAA
ATTACTCTATAGCTGTATGTTGATAGAGATTAGAAATGATGTGCAAATAATTGGTCTATACAGAGAGCTATACTCGGAAG
GTTTGGAGCGTACAGTAGCAGTAGTTCTAAGAAGGTGCCG
>MR_Moffic_diploids01326
TGCAGAGCCTGATTCAGAGAGAGAAAGAGAGAGAGAAGAATCAGAGTCCACAGCTGTCTCTTTTGTTCATTCAAAGCATA
GTTGAAAGGAAAAAGAAAACAAAATAGAGGGAAAAAGTTGACCTGTAATGCCAACTTGACTGCTGACAACATTCCTATAT
TCAAAATTTTCAGATTGTGACAAATTCAAGTATTTCTACACCCCCAAAAACATTAAAAATTGAAGAAACGGAGAAATGGG
TTTCAGGAAATTGTAGAAATGGGAAATGGGTATTTTTCCG
>MR_Moffic_diploids01327
TGCAGTTTCCTCTTGGCAGCCTCTAATTTCATCCGAACTGAAGCCTCGTTCTTGGAATTCTCCTTCTGGCATTGACGAAG
ATAGAGCAGATTGATCAGAAACGAAATAGCTAGGCACGAATAGATAGATACTACTCTACAGTACAATGCTTGCTTGCAAT
GCACATACCTCCTGTTGTGGTGGCATTGGTTTCTTCTGAATTGGTCGGTTTTCGGATCTCTGCTGGACTTTGATCATCTC
GTTATCAAACCTAGGTTTGAGAGACGGTTTAAATCTACCG
>MR_Moffic_diploids01328
TGCAGGTGCCAAATTACCCCTCCAAATTGTTCTTCTTTGTTATGACGGAATAGGATTAAAGAGCAACAAACAATCAGAAA
ATAGTAACAGAAACGTAAAGAAGAAACAGATTTACGTGTTTCACCAATTGGCTACATCCACGGGTAGAGAGGAGAACGGA
TTTTATTATGGAGGCTAGGTTTTTCGGAATACAGATTCAGATCTCTAATACCATATATATAGCACTAAGAGAAAACGCCG
AATTGGGCTTGAGGCCCAACACTGCATACCGTTTGGGCCG
>MR_Moffic_diploids01329
TGCAGACTCCGAATCAGACACCATCCTGCCGAAGTTGTCAATTCCCATTCCCGACAACTCCTGCATCGCCCGCAATTCTG
ACTTCTGAGGGACAATGTCACAATCCCCCTTGTCTTAGGAGGATGTCTCCCCGCTCTTGGTTCTTCAGAAGATGTATTAC
CTAGTTTTGATGGCACTGACGCCTTGTCATGGCTCACGAGAGCTAAATTTTTTTACCTTAGTGCACGAAACACCTTCTGC
CATGACATTGAAACTCGCTCTGATCGCCATATCTGGCCCG
>MR_Moffic_diploids01330
TGCAGGCAATAAGGAGGGAGAGAAGGTGGTTTCTAGTGAGAGAAAGTCGGAGAAAAAAGAAATCCAAGTGCGTGATCAAG
GGATCGAGGACGAATCTGAGAAGAAGAAAAAGATCGGAGTTGATCCAAGCGCAATTAATTCTTCAACTAGTAGTGGAATT
CACGATGCTGATGATGAGAAAATCGTGATACAACTAACTGAATTGGATGAGGTGAAAAAGGAAAACATCGCAGTCGATCC
AACTGCAACCAATTCACCGCCCAAAATCGACAAAGTGCCG
>MR_Moffic_diploids01331
TGCAGTTGAACTAGCGCAGACTGCACAACGCATAGCAGAACTGGAGGCGGAAAAGAGAAGGTCTGCGGAGATGAAGTTCA
GAGTGGAAGCTGAGGAAAAGGAGAAGGCTATTCATGCACTAGCACATACCGAGGTCCAATACAGAAAGTACACAATGGAA
GAAATTCAAGAAGCAACAAATTACTTCGCGGGTTCAGAAAAGATTGGTGAAGGCGGATACGGGCCTGTTTTTAGAGCTAG
TCTTGATCACACGCCCGTTGCCATTAAGGTTCTCAGGCCG
>MR_Moffic_diploids01332
TGCAGCCCTCTTTTCCAAGACATGTCTGTGAGAATGAATAGATCAGAATAGCAATAACAGATAATCACAGACAGCAGCAC
ACACTCAGTAAAAGAGGGAAGAAAAGAAAAGAAAAAAGGCATCAAAAGGGCGGAGGCCACACCGCCACTAAGAGCAATAG
AAGGGTCGCTAGTAGGTTGGAAGCCATGATAGGCCAGGGTGGTGGGGTTGCGAAAGATAGAGGAAATGGGAAAGAGGCCA
CGATGGGCCACATGGCGGTAGAGGATGTCCAGAATAGCCG
>MR_Moffic_diploids01333
TGCAGAAAAAGTTTCTGTGACAGTTTGCTGTTGAAGTTGAAGAAAAATTGTAAAGTTGGTATTCTTTGAAGAATAATTAT
GTGAGTTAAGTGTGTGATGTTAAGAGATGTTGTTGGTTTTTGAAGTTGGGTTGTTGATCAAAATTTAAGAAACCTTGAGA
AACATGAATTGAAGTGTATGTGTGAAGTCTCGACTTGTTGAAATATTAGACGAGAGAGTATTGTTGGTGTTCTACTTGAG
AGTTAAAGTAAAATAAGATGAAATTTCAAACTACAATCCG
>MR_Moffic_diploids01334
TGCAGTCAAAATCAGCCCAACTTAATTTAAAATAAGTTAGCCCAATATTAAAATAAATCAGGCCCAAAATTGAGCTCATT
TCTGCCTCAAAAGAATAACCATTTCTAAAGCCTTCTCTTCTCCATCTCGGCCTCTCTCTCTCTCTTCTCCTAACTCCCTT
TTCTCGTTCTTCCTCTCTCACCTCTCGCCGACTCACCAGCAGTGGTAACGGTGCCGCCTTCTCTCGCTTTCTACCTTTTG
CCCTCTCCCTCGATCTGCTCTTCAATACTCTTCTCGACCG
>MR_Moffic_diploids01335
TGCAGCAACATGAAATTTAATCTCAGAAAACGTCAAATCCTCCATTTGCAGTGATGAAGAGCAAATTGACAAAATACTCT
CCCTGAGTTACGTACACTTGCCTCGTCATCTGAGAACGTGTTTCTAACATGCGCGTCTCAAAACTCATTCAGCTATTGAT
CGCTGAAGGTTTTCTGAAAGCGAGTGGTTCAAAGAGCTTTGAAGAGATAGGAAGAGAGTATGTGGATGATCTTGCCAAGA
GAAGTCTTGTTATGGTCATCAAGCGCAGTACTAATGGCCG
>MR_Moffic_diploids01336
TGCAGGCACACCGTATGGCGCAGCCGCGTAGTCCCTCGGCTCGCGGACGGTGACTTTGATCTGGAGCTTGCCCTGAGGCC
TCCCAGAAGGGCGCCTGAGCTCGAGATCTCGCTCGGCGTCGTCTACGGTGTCGCCAAGGGGGAGCTTGGCGGAGCCGACG
AGCGGCTTTGTGCCTTCGGCGGCGTCGGCGTGGACTATATCGATGTATAGGGTGGAATCCTCAATGGGGGAATTGAAGGG
GATGAGCAGCTTGTCGCCCCAGTAGGGCGAAGTGTCACCG
>MR_Moffic_diploids01337
TGCAGTCAGAAGAGAACATGATAGCAAGACGACGTATCAAAATCGTCGGTTTCAAGCAGACACATACAAAATTGCTCTAA
GAACTTTAAAAAACACAAAAAATTCTCTATAAAACTACTTATGAATTAGGCTTTTCATTGTTCTCATCGATTCTTCTTGG
CTTTTGCCAGTTTCTTCTTCTTCTTCTTCACAGTTTTGGGAACTTTGCTCTTGCGTGACTCTCTCTTTTCTTCCTTCACT
TTCTTCTTGTTCTCTTTTCTGGCCGTTTTCCTCTCCGCCG
>MR_Moffic_diploids01338
TGCAGTTGCTACATTGAATGCAGTTGACATTGTCACCAATGGATACAACAAGCCTAAGGGCATGCCTAACAAGGCATGTC
CTGTTACAGCCTTCGTCTTTGCCAGCCCACGCGTAGGGGACGACAAGTTCAAGAGATTTTTCTCGAACTTGAAGGATCTT
TATGTTTTGCGAGTGATAAATGTAAGAGATGTCGTCCCAACCTACCCATTGCTAGGGTACACGGAGGTGGGGGAGGAGCT
GGGGATCGACACAGGGAAGTCGAGCTACTTGAAGAGCCCG
>MR_Moffic_diploids01339
TGCAGCAATCAAAATCAAGATTTTTGTTAAAAAAACCAAGTTCACTCATTAGTACTAGGTTGTAAGAAGTGAGATGGCGA
ATGGGTGGTTGCTTGCCTTTCGAGTCTCTGTGTTGACATCAGCAGCCAGACGCAGCCACGCAGAGTAGAGGAGTGACTCG
TAGACAGTGACATAGGGCGAATGGATGTCGTTCTGCTCACAGTAGCCACTCACTCGTGCAAACGTTGTCTGGTTCTTGGG
GAAGCCTGAGACGGTTATGGCGCCTTCTGTGTAGCCTCCG
>MR_Moffic_diploids01340
TGCAGTCATGTGGTAAGGTTTTACCCTTTGTCATGTTAGAGATTTAGAATGCTAAAACGACATGCAGCTTATTGTGGTTC
TTTTCTTTCTCAAGGACTATTGGGATTCCATTAAGAACAATGACTATTTCTCTGTAGAAGGTTTAGTGGATGTGACAAAG
CAGGTGTGGTGAAGTAGAGTTTTCGACTCAATACTTAATATGCTCAATGACGTGTAGTTTTATTCTTTCCTGAACTTCTG
GGAAGTTTCAATTGTGTAGCTGCGGATTTACAAGACTCCG
>MR_Moffic_diploids01341
TGCAGAAAGCAAGAAATCTTATTGTAGTTGAAATTTGAGTGGAGAAACTGCATGAAGTTTTGTAATCTAATTGGGGAAGC
TCAATCTTTAAAGCGGATACAGATATTTCAATATTTTTACAGATGATGATGATTATTACTATTATTATTAGTATTAGGGT
TAATTGCCGTTAAGTACACCAACTATGGCCACTTTCTGATTTTGCACATGACTTTCGAAATTTGAATTCAAATACACGAT
CTTTCAATTTTTCTGATTTTACCTGCGGCGAACATCTCCG
>MR_Moffic_diploids01342
TGCAGAAGCAGTAACCGTGGCGAAATCGAAGAAATACACCAAGCTCATCTTCGACACGCGGGGACCGACGAGAATCGAGA
GGAATAACCCTAGACTGAGGTAGTACAGACATTGAAGGCACACAATTTGCGCCACTATCAGCCACGGATCCCACGCCGCC
GCGCCATAGAACATGACTCACTCCTGAATTCCTCGAGTGAAAATCGAAACTTCTATTGATTTCTTCACCAAATTGATCGA
GTCAAAATGAGAAAGAATAAAAAGATCCCCAATTTCGCCG
>MR_Moffic_diploids01343
TGCAGTGTGACCACCTAAATTAGGATCAAAAGAGACAAAATCAAAACTAGACTCCAAATAAAGAAATAATGGATTCAAAT
AGGTGTCCTGCCTTATGATCAGAACTACTATAAAGATCCAATTTCGGAGATGCAACTTGGTGGGTTACAATCATAGGAGG
AAATAAAACAAGAAAACGAACAAATTTGCTACCTGAACCTAGAATTATCAAGGCACTGAGAGCTCCTGGAGGTCTGCTAT
GTAACTGTTTGCTGCTTCGATATATAACATATAACATCCG
>MR_Moffic_diploids01344
TGCAGAATGGGCGGTGGCCGAGCTGGTCCGAAACCCGAGGGTGCAGCAGAAGGTGCAGGAGGAGTTCGATCGCGTGGTTG
GCCGGGATCGCGTCATGACCGAGGCGGATATCGCCAACATGCCCTACTTGCAATGTGTGACCAAGGAGTGCTATAGGTTG
CACCCTCCGACGCCGTTGATGCTCCCGCACAAGGCCAGCACGAACGTCAAGATCGGCGGCTACGACGTCCCCAAGGGCGC
CACCGGAGCGTGAACGTGTGGGCCATTGCTCGAGATCCG
>MR_Moffic_diploids01345
TGCAGAAAAGCAAGCATTCTCTCAATTTCTTCTATAGATCTAAGGCACAATGCCTTGGTCAAATTCACATTGTTAAGCAC
ACGAGCAAGCTTTTCTTTGGGAACACCAAACTCAAGCAGCAGCTGCACTTTCCTCTCAAATCCCACCAGAAATCGAGGGT
CTGTTGCATTCAACAGCCGTTCAATCTGGGCAGGCTCGATTTTCCCTTTCAGTTCTAAATTGTCATCAATAAGAATCAAG
CTCAATACTCCATTGATTGCTTCAGCTGTTAATACATCCG
>MR_Moffic_diploids01346
TGCAGCCCGTGGTCGTCGGCCATGCATTGCAAAGCGGCGTAGGCAAGCGTAGGTGGAGGTGGGAAGAAGAATCCCTAGCT
ACTGTTGTGCGGTCACTGATGGACGAGGAAAGGCAGCGCAATGTGGCTACTCGGCAAAGCAAGGTGGCGCGAGGAGGCGG
CAGTGCAGCGGAAAATATGACGGCGTGAGAAAGGCTCTGGCGGCGCGGACTGTTTTGCAGAATCCCTAGTTGGGTGTTGC
TGCAAAACCCTGACAGGGTCGCGGGTTCGGGTTCGGCCCG
>MR_Moffic_diploids01347
TGCAGCCTCCACCAGCACCACCTTCATCGCCCAATGATCGCCACGCCTGCATCGTTCTTCACACCGCTGGCTGCACCTGC
CATCGTATTGCAACAATGGAACTAGGCTGCCATGATTTTGCCATCAATGCTGCCTCGCTTCGCTCGGCGCCGCCTTTAGA
GCGCGCGGCCGCTGCTGTTGTGACTTCCTCTCTAGCCGAGCGCGCTGAGCAGGCTGCGCGATTTGCAGCACCGCTAGCTG
CCCCTGCGCCCTACACGCCCAACACCCACCTGAGCGCCCG
>MR_Moffic_diploids01348
TGCAGCCCCTATCAAAACAAAAATAGATGGGCTGGCATGGCCTTATGGGACCAATCACTAGAAGGATAAGGAAGATCGGA
TGAATAATTGCGAGTTCGTGTTTGTGTTGTATTCGATGATATATTTAGGGAAAAATATATATTTATACCCAAAGCTTAGG
TCAATTGTCAAATTTAAAACACACTTTCAATTTTGACATTTTAGTACCCAATGAATCTATTTTGTTTCAAATCTAGAATG
AGTCAAATTATCCGGCGCCG
>MR_Moffic_diploids01349
TGCAGCCTAATTTACAATTTAACTCACTTGGCCCTCAATCATCTTAACCTATTTTGACAATGCAGACACTGTGGTCTCTA
GTGCTGCCACCTTCTGTTAGTTTGCTCAATAAATGCATTTTTTTTATTCATCACCAACTACATCATCTCTTCGAGTGATG
GCTTCTTTGACTCATTAATGACTCCATTAGTGACAAAGAATCCAGGTGGAGGCTGCTAGGCATTGTTGGGGTTGGCATAA
GATAAATTCGGATGACTTCGATTGTTAAAGTGATATGCCG
>MR_Moffic_diploids01350
TGCAGATGCTAATGGACACAATGTATCATCTAGTCACCCGCCATCAAGGAATGCTGCTGATGATGATCCACGGATGGTTG
GTCGTCAGAGGAATCGTACATTGCCTGGTCTGTGCTATTTCCG
>MR_Moffic_diploids01351
TGCAGCTGCATGGTTTGGGCATCCATCCAGGCAAACAGATCGGTGCAGAAGGACTGATATTCTGTGTAGAAACTTGAGAA
GCCCATCTGGGGTGGCATGTGGGACTGAGGTCAGCCCGTGGTCCCTCTTCATACGCCGCTTCCTCTTCAGTAGTGTCATC
ATCAATGTGGCCCGCTGCTTGCGACGTCCCTGCACCTCCAGCCTGCTGCATAGCCCTAAATTCCCTCACACAAAGCCTCT
GCTCGTGAGGGATAAATTCTTTCTCCGATCTCACTAACCG
>MR_Moffic_diploids01352
TGCAGAAAAACGCACAGCGACCTGTTATCGCCCTCCGCCCTGTCTTCTTCCGCCACGTACACCAAACTCTTTCTCTCTCT
CTCTCTATATGTATAAAATCACCTACAAAACACAAATGTTGAAGCATTTCATCCATTTTCATTCACAGAGCCATTGATGG
AGAACGAATTTCAGTTGCAACACTCACTGCCAGTCGGCGGCGAAGACTCCTCCGTCTCCGTAGACGAGGCTTACTTCAGC
GGAATCTGTGCTGGACTTAGTTTCCGCTCACTGCTCGCCG
>MR_Moffic_diploids01353
TGCAGTTTACATTCTTAATTTTGGCTTGATTGATATTTTCCTTTCATATATTGTACTCTAATTCTAGATCTGACGGTTGT
GGATGCAATCATGCAGTTTTTTTTTTCACGATTTAGTAACTCTCTTCGTGACCTCATATATACCTACTTTTTTCCTTAAA
TCCGTATTTTTCATTTTTTTTATGTAGAGATTTACAGTTTCATTACGGATCTGATGCTTAACTTTACTACTTCATAACTT
AATGTGTAGTTCTAGCTTCCTTCAAATGAAATATTTCCG
>MR_Moffic_diploids01354
TGCAGATAATATTCAAGATACAGAGACTTGGTCATGGAGTCATTTTGGTCCCATTATTGATCTGGCCCTTGAGTGGATAC
AAGTTAAAAAAATTCCATATGCATCGAGGCTCTTCAACTCCCAAAGTAATGATGGTGAGAGACTCAGTTTGCAGGATTCA
GAAGTAAATTCCTTGTTATGGGTGATTTCTTCTGTTTTAAGTATGCTTGCCAGCGTGCTGAAATCTGTCATCCCAGAGGA
CTTTACGAGCTTGCCTAATGGTCGATTGCCATGGTTGCCG
>MR_Moffic_diploids01355
TGCAGTGGCTCAGCGATAATACGAGACCAATTGTGAAGCCTTGATGCACATAATTCGTGTTGTCATGGGGTGTGTGTGTG
TGTGTAACTTTGAAGTGGCTGTTTGGTGTCAAAGGCCATGACTTGTCAGATGTTGTAATTGTTGCTGCTTCCGTGTACAA
TTTGTATTGCCCCCGCTATTATGAGTAGATAGAAATACAGCTTGATTGCTTTGATCGTGAAAATAATCATCAGATTGTGC
AGATGGAGCTGAGTTTTTTAATCCAGTTCCAAAATCACCG
>MR_Moffic_diploids01356
TGCAGCACCTCCCACATAAAATTTAGTATAAGTGGGTGAAGGAATGTGATAAACACTCATTTTATGTAAGTTTATAGGCC
TAAGTGTGCATAATTGGTTTTATTTTGTGAATTTTGTTGATTGTGCACTTTGGTATATTTTTGCATGATATTTGATAGAT
TTGTGAGATCTGAATTGATCGAGGTTCATTGCGAGTCGAAGATATTGAAGAATGATGAAAGATGGCTAAAGAATCGAGAG
AATCAGACAAGAGGAAATATGGTGACTGCTGTATATGCCG
>MR_Moffic_diploids01357
TGCAGATATGACATTTCAACTACACCTGACACAAGGTATGGGCACAACATTTGTAGCCTGTACGGACGACATCCTCAGTC
TGTGCAAAAGGTACAAGTCACATCCGTAGGTTGAGGCAGGTAATCCATATAAAAACCTTGTACTTAACACACAACGAGCA
AGTAGGTACACATACACACATACACGCATACACGCATATCTCTCTCTAGAGTTTTCACTCTACTTTCTGATGAGATCTTT
GACTTAGGCATCGGAGATCCTGCCCGGAGCACCCCCTCCG
>MR_Moffic_diploids01358
TGCAGCTGTGTGGTCTGCACATCCATCTGGGCAAACAGATCGGTGTAGAAGGACTGGAATTATGTGTAGAACCCTACGAA
GACCATCTGGGATAGCATATGGGACTGAGTGTCGGCTTGTGGTCCCTCTTCATACTCCGCTTCCTCTTCAGCGGCCTCAT
CATCATCGTGGCCCACCGCTTGCGACGTCCCTGCACCTCCAGCCTGCTGCATAGCCTGAATTCCCTCACACAAAGCCTTT
GCTAATGAGGGATAAATTCTCTCTCTGATCTCACTAACCG
>MR_Moffic_diploids01359
TGCAGTCTTTATTTATGGGTGATTCTATACATAGCCCCCATTTTACTCTTCATAACCCCCTAATTTAAAAAAATAATAAA
ATTATTAATGAATTTACTTTTTTACCCTATAGCCTCCAATTAAATTTTTAAAAAAATAAAAAATAAAAGCCAAACACTTG
AATAGAAATTGAACAACAAAAATATAATTCCAATACAAGAATGTATCCATTTCTATCTTTTTTCTTTAGTTAACATCTTC
CTGAGCGTGTTTCTTCTATCCATTCTCTTTTTCTTTTCCG
>MR_Moffic_diploids01360
TGCAGCTATTACAATGCAAGCAAACGGGCTGAGCCTCTGCTTATCATCGCCTTGGATCTTGCTAAACGCTCACCACAAAA
CCTCTTACCCAGTTTCATTTGTAAATTCAAGACTGTCAAGCAAGCAATGAACAAGAGCAGCCTCGAAGCCAAGGAAGAAC
TTAAGCCCTTGTGGGACGATGGGTACGGAACTCAAACAGTGAGAGATTACATAGAAGCAGCAAAAACTATGATCAAGTCT
GATGGTGGACTGCCGCGATGGTTCTGCCCCATTGAATCCG
>MR_Moffic_diploids01361
TGCAGGACCCCATTCTTTCAAGTGGTATCTCACACTTTTATACGGTGATAAAAAAACCTTCACTATTTGAGTATCCATTG
TCACATAAATAGTAATTTCCTAACAAATTTTGAAAGAAAAAAAAAACATATATAAACCAATAAAATCATAAATTAATTAG
AATGAAATGATGTGAAATCAAATTAACAAATGAGTAATACCTTTTGGGACTTTCAACCCGTGCACTATGTTCACCGCATC
TCGTAATACTCTAGAATCAGCAGCAGATCCTTCCCACCCG
>MR_Moffic_diploids01362
TGCAGAGACATCCATGAAAGATGAACAGCAAGTCTCAGGTCAGAACTCACTGCTGTACGTAAAAGTGAAGTTTGGATAGG
AATTTAGTATACAATTCTGGCATCTAATTTTAATGTTTTCTCAGAGAGAATTTTAGTGATTGTATCCATTGCTGTATGTC
TTAAGCTTCCACAAAAGGGTTTGTTGAAATAGATTTAACTAGCCCAAAAGTTGAAGCTTCTCAAGCTGGTTCATCTCCGG
CTTCTGCTACTTCCTCTGCCGTCTCCCTGCATAGTCACCG
>MR_Moffic_diploids01363
TGCAGCGGATTCCTTCCATCATTGACGTGTGTGGCGGAACATTGCTGCTATGTGCAGCGGAGTTAAACGGCGACGTGAAG
AGTCAAATGTCCGATAGGATAAAGAATTTGTCCGAGTTCGTGAGAAATTCCGTCGCTATATACGCCGCCGTCGGAGGCGA
TGATGATTTCTCCGATATTCCGATATGGAATCAACGGCGGCGATTGCTGAGCGATGAAAAAAAGCGCGAGCCTTTTCCGG
TGTGGATGTCACGGAGAGAACAATGCTGATGGATATGCCG
>MR_Moffic_diploids01364
TGCAGCACCAGGGAAGATAAGGGTCACTTCGGTTTCTCAGGTTTCATTTCAGTTATGAAGATTGTAGCCATTATTGATTC
TCTTATTGTACTTATGAAGGATTTTTGGAATGGTAACTTGCTTGTTTTCCTGATATATTTCCTCTCAATGAAGAAAATGT
GGATGATGAAATCAGCGAATGCAAGAAAAATAATTTGAATAAAGCTACTTGCCAAGATGGTCAATTTGGTGAAGGCTTGG
ATGAGCAAAATTGTGGAGATGAAGATGATGATTATGGCCG
>MR_Moffic_diploids01365
TGCAGCACTGGACAAAAGTACATCTACACTGGATCTCATGATTCTTGCATCTATATATACGATTTGGTATGTTCTTGTTC
TGACAAATTCATGTCGATTCTGTCAGTACTATTGCATATCTCAAAGTCTATCTCGCCGTTGAAATGTCAGGTTACTGGCG
CCCAAGTGGCGAAGCTGAAGCACCACAAATCAACAGTGAGAGACTGTAGCTGGCACCCGAGCTACCCGATGCTGGTCAGC
TCGTCTTGGGACGGGGACGTCGTGAAGTGGGAGGCTCCCG
>MR_Moffic_diploids01366
TGCAGTTGCTCATCCAGTGTCGCTCCTTATCCTTCAATAACGCTCCCATCATCCTCTTCAACTCTTCCAGAGATTCCCGC
AAGGAATCCATCTGATCTACTTTTCCTTCATGGAACTAAGTCATTCTATCTCAGCCCTAATCGCCTCAGTCCCTTTCTCC
AACTTTTCCATCCGAGTTTCCATCTCCATACTAACTTGTAATCGAGTTTTGGGCATAAGCGGATCCG
>MR_Moffic_diploids01367
TGCAGTGCATTTGCAATGCCGTTTCTCGTAAACGACCCATCTTCAGCTCGTTCAACCTCTATTGCCAAACCCTTCTCAAC
TAGAAGCCTCGTCTCCAATGGTTGAGTAATGATGAATGGCAACAGCACAAGGCAGTTTCCATATGTCATATTTTCCACAA
CAGAAGCCCACCCTGCATGAAACAACGAACCTCCTATTGAAGGATGGGCAAGGATTTCCCTCTGGGGTGCCCATCCAATC
TGCACAACTCCTCTCCCTGCTGTCCG
>MR_Moffic_diploids01368
TGCAACGCCCTCGACCTATTCTCAAACTTTAAATAGGTAGGACGGCGCGGCTGCTCCGTTGAGCCGTGCCAGGGAATCGA
GAGCTCCAAGTGGGCCATTTTTGGTAAGCAGAACTGGCGATGCGGGATGAACCG
>MR_Moffic_diploids01369
TGCAGACATCGTAGTCTTCTTATCTCCCATCTTGTTTTTCTTTTCCATCCCATTTATTTGTACTCCACAAGACGGATCAG
AAAGTTCAACTGTGTGGGAAGGACTTGATGTTGGGAAGAGTTTCTTCACAATGTAGCTGATATTTTTAGCGAAAAATCCT
CTACATTTGATGAAGAATCAACAGCAGAGAAGTTACAGACTTTACCCCCTTGTGTTAAGTTGGCAGAGCTATGCTGACCA
GTCATATCTCCTTTCTCATTGCTTTGGGCTGAAAACTCCG
>MR_Moffic_diploids01370
TGCAGCATGACTGTGCTGGTTTCTTTCTTTAGTTTGCTAGTTGCTACTGTTGCCTCTGTTACCAAGGAATTTCAGCTTTC
TATCATTTCTGCTCTCACCTCTTTTTTATTGGAGATTTTTTTTTTCTTGTGCCTAATGTGTGTACTCTTTTCTACCTAAG
TAAAAGGCTGTTATTTTGTACTGTCTAATATCATCTGATATAACAGCTGCAAGAGCTTTGGAATTGTTGAACTTCACTCC
CCTCAATAACAAGTCGATCCGAGTCATGTATTCTCACCG
>MR_Moffic_diploids01371
TGCAGAGGCAAAAGATCAACTCAGGTCACAATAGCAAACTAAAATTTCCCATGAGCTGAAAAAGCAAATACCGAAAGAAA
CTGAATAGCAAAACCCCTAAAGTAGCAAGTAACTCTAGATTTTCAAAACCAAATCATTTTACAGCAAACGAACTATGGAG
CAAACTAACAGCAACTACCACTATTTCAACATCAACTACAATAAATGTCGACAAACAGTAACTTAATCGAGAAATAAAAA
GGTTAATTAGCTACACGCGCAAGACCCGCGAAACTCACCG
>MR_Moffic_diploids01372
TGCAGTTGATGATCGATATGAGGATCTTCTTGAGCAAGTTAATTTGTTAAAAAAGGGCTTTGAAAAAGAGAGAATGATGA
AGAAGGAGGCACTTGTTGTGCAACAACAAGTAGTTGAAGATCCACCAATTTCTGAAGAGGTGCACTACCTCAATCAAAGG
AACTTCAACTTCAACAGGCAAGGCTTCCAAGGGGGCAATCAGGGGTATCAATACAACAATAGGAATCACCCTAATTTTTC
CTATGGGAACCCCAACAATGCACAGCAGCCCCCTCCCG
>MR_Moffic_diploids01373
TGCAGCCAATGAGACACCAGAGATAGAATTGATGTCTGGCATCTGAGAGAGAAAGAAGTGGAGACTTCCAAACATAGCAA
TCCAATAAGATTGTTTGATTGGAGCACAATTGTTGCAGGCAATTTCCATAAATTTCATTAGGCATTTCCCTCCG
>MR_Moffic_diploids01374
TGCAGATGAAGAGATGTCAAAGGGGCTTCTTACTTCCCAAATGGATCCTCCTACATCTATATATAAACGCTGGTTTATCA
AGAATACACAAGAAAAGCACTTCGAATTGTTGATTAATCGTCAGAGATGGCTTAG
[truncated: 11,837,777 more chars]
