# Supplementary material for: Population structure, genetic diversity and core set construction of an international collection of 256 Melissa officinalis genotypes
Source: BMC Plant Biol. 2026 May 1;26:794. doi: 10.1186/s12870-026-08853-8 (PMC13135265; doi:10.1186/s12870-026-08853-8)
Supplement: Supplementary file 6 — Supplementary Material 6: Table S6 Unfiltered VCF data from 249 genotypes. Details in manuscript. [file 12870_2026_8853_MOESM6_ESM.gz]

Archive with 1 entries (1 files):
- Table S2 Unfiltered VCF 249 genotypes.vcf
